# Supplementary material for: RUNX1 maintains the identity of the fetal ovary through an interplay with FOXL2
Source: Nat Commun. 2019 Nov 11;10:5116. doi: 10.1038/s41467-019-13060-1 (PMC6848188; doi:10.1038/s41467-019-13060-1)
Supplement: Supplementary file 5 — Supplementary Data 1 [file 41467_2019_13060_MOESM5_ESM.xlsx]

## Sheet: Venn Diagram gene list (Fig.4g)
Supplementary Data 1 - Venn diagram and probe list for genes differentially expressed in Runx1KO and Foxl2KO ovaries
							129 Common genes mis-regulated
							1190002N15Rik			69% of common genes are downregulated in both Runx1 and Foxl2 KO (89 genes)
							5730508B09Rik
							8030451A03Rik			24% of common genes are upregulated in both Runx1 and Foxl2 KO (31 genes)
							Adamts16
							Akr1c14			7% of common genes : Runx1 and Foxl2 KO have opposite effect (9 genes)
							Akr1c18
							Akr1c19
							Apold1
							Arhgap30
							Astn1
							B3gat1
							Bace2
							Bfsp1
							Bloc1s6
							Calcrl
							Cct4
							Clstn2
							Col8a1
							Cpa2
							Cpa3
							Cpm
							Cstf3
							Cwc22
							Cyp19a1
							Dab1
							Dock10
							Dpp10
							Dpysl4
							Ebf3
							Edaradd
							Egfr
							Eif2ak4
							Emilin2
							Endod1
							Epdr1
							Frmd5
							Fst
							Gfi1
							Gm16340 /// Ifi203 /// LOC100862473
							Gm20559
							Gm2083 /// Mup1 /// Mup10 /// Mup12 /// Mup13 /// Mup14 /// Mup15 /// Mup16 /// Mup19 /// Mup2 /// Mup7 /// Mup8 /// Mup9
							Gm6658
							Grid1
							Gstm6
							Gstm7
							H2-D1
							H2-D1 /// H2-L
							H2-K1
							H2-K1 /// H2-Q5
							Hsd17b7
							Hsd3b1
							Igk-V28 /// Igkc /// Igkj1 /// Igkv4-53 /// Igkv6-23 /// Igkv8-30
							Il2rg
							Itpr2
							Lhcgr
							Lpgat1
							Lphn3
							Mamdc2
							Med29
							Mettl24
							Mfap5
							Ms4a2
							Pdzd8
							Popdc3
							Rabgap1l
							Rag1
							Rnf152
							Rprm
							Rsad2
							Runx2
							Slc18a2
							Slc20a1
							Slc25a37
							Slc35g1
							Sox11
							Sprr2f
							Stk35
							Tbc1d24
							Tchh
							Thbs2
							Tifa
							Tmem215
							Tmem27
							Tmem87a
							Tox
							Trim27
							Trim66
							Wdr46
							Zfp385b
							1500015O10Rik
							1600029D21Rik
							1810041L15Rik
							2900011O08Rik
							4833427G06Rik
							5330430B06Rik
							Aldh1a3
							B230114P17Rik
							Bmpr1b
							Cd74
							Cdkn1a
							Cfi
							Chp2
							Cp
							Ddo
							Dhh
							Dsg2
							Fabp3
							Gm3515
							Kcnip1
							Mlxipl
							Mycn
							Nek5
							Pax8
							Pcp4
							Pipox
							Plscr2
							Prkg2
							Rmst
							Scrn1
							Trpm3
							Angptl1
							Col11a1
							Lrrtm1
							Ptger3
							Ptges
							Sema3e
							Egfl6
							Plbd1
							Prr5l

## Sheet: Runx1KO probes (317 genes)
Gene Symbol	Gene Title	RefSeq Transcript ID	Probeset ID	Fold-Change(Runx1 KO vs. Ctr)	Fold-Change(Foxl2 KO vs. Ctr)
Col8a1	collagen, type VIII, alpha 1	NM_007739	1455627_at	-13.0497	-40.0967
Col8a1	collagen, type VIII, alpha 1	NM_007739	1418441_at	-8.36785	-17.0368
Akr1c18	aldo-keto reductase family 1, member C18	NM_134066	1419136_at	-7.67086	-9.57658
Ryr2	ryanodine receptor 2, cardiac	NM_023868	1450123_at	-6.20463	-1.34581
Ahsp	alpha hemoglobin stabilizing protein	NM_133245	1449077_at	-5.61355	-3.50455
Bfsp1	beaded filament structural protein 1, in lens-CP94	NM_009751	1450571_a_at	-4.92136	-4.61429
Ryr2	ryanodine receptor 2, cardiac	NM_023868	1421126_at	-4.83036	-1.34469
Gfi1	growth factor independent 1	NM_001267621 /// NM_010278	1417679_at	-3.85121	-3.0061
Hmgcs2	3-hydroxy-3-methylglutaryl-Coenzyme A synthase 2	NM_008256	1423858_a_at	-3.68335	1.4445
Lhcgr	luteinizing hormone/choriogonadotropin receptor	NM_013582	1450192_at	-3.47732	-1.6051
Hmgcs2	3-hydroxy-3-methylglutaryl-Coenzyme A synthase 2	NM_008256	1431833_a_at	-3.43034	-1.21195
Ank	progressive ankylosis	NM_020332	1450627_at	-3.4011	-1.43694
Tspan32	tetraspanin 32	NM_001128080 /// NM_001128081 /// NM_001128082 /// NM_020286	1418398_a_at	-3.19533	-2.79402
Spn	sialophorin	NM_001037810 /// NM_009259	1439034_at	-3.10939	-2.46576
Col8a1	collagen, type VIII, alpha 1	NM_007739	1418440_at	-2.86069	-3.38191
B3gat1	beta-1,3-glucuronyltransferase 1 (glucuronosyltransferase P)	NM_029792	1454821_at	-2.80847	-3.63335
Mamdc2	MAM domain containing 2	NM_174857	1453152_at	-2.66987	-2.8326
Ms4a2	membrane-spanning 4-domains, subfamily A, member 2	NM_001276328 /// NM_001276329 /// NM_001276330 /// NM_013516	1443264_at	-2.63834	-2.75187
Bloc1s6	biogenesis of organelles complex-1, subunit 6, pallidin	NM_019788	1457088_at	-2.63489	-2.97654
Gm2083 /// Mup1 /// Mup10 /// Mup12 /// Mup13 /// Mup14 /// Mup15 /// Mup16 /// Mup19 /// Mup2 /// Mup7 /// Mup8 /// Mup9	major urinary protein LOC100048885 /// major urinary protein 1 /// major urinary protei	NM_001045550 /// NM_001122647 /// NM_001126319 /// NM_001134644 /// NM_001134674 /// NM	1420465_s_at	-2.61519	-2.55022
Hsd3b1	hydroxy-delta-5-steroid dehydrogenase, 3 beta- and steroid delta-isomerase 1	NM_008293	1448453_at	-2.6077	-3.0857
Ccnb3	cyclin B3	NM_183015	1427744_at	-2.57058	-1.69299
AI256396	EST AI256396	XR_105003 /// XR_107805	1457042_at	-2.55632	1.30266
Pdha2	pyruvate dehydrogenase E1 alpha 2	NM_008811	1450962_at	-2.54427	-1.13139
Gm1564	predicted gene 1564	NM_001127576	1437678_at	-2.53673	-1.28028
Slc25a37	solute carrier family 25, member 37	NM_026331 /// NM_030054	1417750_a_at	-2.51993	-2.59498
Tmem27	transmembrane protein 27	NM_020626	1435064_a_at	-2.49872	-4.54729
B3gat1	beta-1,3-glucuronyltransferase 1 (glucuronosyltransferase P)	NM_029792	1425691_at	-2.48264	-3.33417
AI467606	expressed sequence AI467606	NM_178901	1433465_a_at	-2.47971	-1.39443
Arhgap30	Rho GTPase activating protein 30	NM_001005508	1436171_at	-2.47163	-2.25846
Lgals9	lectin, galactose binding, soluble 9	NM_001159301 /// NM_010708	1421217_a_at	-2.40486	-1.52434
Popdc3	popeye domain containing 3	NM_024286	1423856_at	-2.38912	-4.02706
Dab1	disabled 1	NM_010014 /// NM_177259	1435577_at	-2.36271	-1.67264
Lgals2	lectin, galactose-binding, soluble 2	NM_025622	1417079_s_at	-2.34379	-1.27248
Rnf152	ring finger protein 152	NM_001160368 /// NM_178779	1439887_at	-2.32621	-3.64008
Il1rl1	interleukin 1 receptor-like 1	NM_001025602 /// NM_010743	1425145_at	-2.31795	-1.71429
Dab1	disabled 1	NM_010014 /// NM_177259	1435578_s_at	-2.31131	-1.69546
Cwc22	CWC22 spliceosome-associated protein homolog (S. cerevisiae)	NM_030560 /// NM_172667 /// XM_003946079 /// XM_003946080 /// XM_003946081 /// XM_00394	1438278_a_at	-2.29156	-2.54526
Grid1	glutamate receptor, ionotropic, delta 1	NM_008166	1441499_at	-2.26554	-5.12267
Epdr1	ependymin related protein 1 (zebrafish)	NM_134065	1450380_at	-2.25949	-1.52071
Rag1	recombination activating gene 1	NM_009019	1450680_at	-2.22733	-1.89823
Cpa3	carboxypeptidase A3, mast cell	NM_007753	1448730_at	-2.21438	-2.22045
Fst	follistatin	NM_008046	1434458_at	-2.21418	-2.28369
Lin7a	lin-7 homolog A (C. elegans)	NM_001033223 /// NM_001039354	1435805_at	-2.19256	-1.38515
Akr1c19	aldo-keto reductase family 1, member C19	NM_001013785	1455454_at	-2.19054	-3.04079
Edaradd	EDAR (ectodysplasin-A receptor)-associated death domain	NM_133643	1437800_at	-2.18944	-2.00649
4933416C03Rik	RIKEN cDNA 4933416C03 gene	NM_001033821 /// NM_001161855 /// NR_003651	1441985_at	-2.16656	-1.40478
Slc18a2	solute carrier family 18 (vesicular monoamine), member 2	NM_172523	1437079_at	-2.16532	-3.21336
Astn1	astrotactin 1	NM_001205204 /// NM_007495	1418615_at	-2.14991	-2.8204
Dpp10	dipeptidylpeptidase 10	NM_199021	1436087_at	-2.14509	-3.01598
Pdcl2	phosducin-like 2	NM_023508	1432503_a_at	-2.12121	-1.53252
H2-D1 /// H2-L	histocompatibility 2, D region locus 1 /// histocompatibility 2, D region locus L	NM_001267808 /// NM_010380	1425545_x_at	-2.11004	-2.78225
Fst	follistatin	NM_008046	1421365_at	-2.09771	-2.03966
AI467606	expressed sequence AI467606	NM_178901	1433466_at	-2.08362	-1.29392
Egfr	epidermal growth factor receptor	NM_007912 /// NM_207655	1424932_at	-2.08071	-1.58705
Tifa	TRAF-interacting protein with forkhead-associated domain	NM_145133	1426501_a_at	-2.08017	-2.45587
Chodl	chondrolectin	NM_139134	1451440_at	-2.07463	-1.14834
Ugt8a	UDP galactosyltransferase 8A	NM_011674	1419063_at	-2.05695	-1.41155
Eif2ak4	eukaryotic translation initiation factor 2 alpha kinase 4	NM_001177806 /// NM_013719	1443235_at	-2.03894	-1.68801
Cst8	cystatin 8 (cystatin-related epididymal spermatogenic)	NM_009978	1424479_at	-1.9999	-1.21843
Tex18	testis expressed gene 18	NM_031385 /// XR_105361 /// XR_106543	1420803_at	-1.98082	-1.58421
Tmem178	transmembrane protein 178	NM_026516	1429175_at	-1.97979	-1.23092
Gxylt2	glucoside xylosyltransferase 2	NM_198612	1444302_at	-1.96621	1.38488
Pdzd8	PDZ domain containing 8	NM_001033222	1439088_at	-1.95615	-2.56071
Emilin2	elastin microfibril interfacer 2	NM_145158	1435264_at	-1.95244	-2.32457
Egfr	epidermal growth factor receptor	NM_007912 /// NM_207655	1435888_at	-1.95232	-1.66643
Plekhg4	pleckstrin homology domain containing, family G (with RhoGef domain) member 4	NM_001081333 /// NM_175321	1457145_at	-1.93687	-1.09027
Ube2l6	ubiquitin-conjugating enzyme E2L 6	NM_019949	1417172_at	-1.92883	-1.4498
Mir1931	microRNA 1931	NR_035452	1446130_at	-1.92039	-1.10464
Trim27	tripartite motif-containing 27	NM_009054	1457051_at	-1.91275	-1.50558
Stk35	serine/threonine kinase 35	NM_001038635 /// NM_183262	1439802_at	-1.9003	-1.95931
Cpm	carboxypeptidase M	NM_027468	1453009_at	-1.89394	-2.22803
Gstm6	glutathione S-transferase, mu 6	NM_008184	1422072_a_at	-1.89264	-2.17227
Arap2	ArfGAP with RhoGAP domain, ankyrin repeat and PH domain 2	NM_178407	1452291_at	-1.89007	-1.42809
B3gat1	beta-1,3-glucuronyltransferase 1 (glucuronosyltransferase P)	NM_029792	1425690_at	-1.88921	-1.86146
Sox11	SRY-box containing gene 11	NM_009234	1453125_at	-1.88346	-2.14025
B3gnt3	UDP-GlcNAc:betaGal beta-1,3-N-acetylglucosaminyltransferase 3	NM_028189	1422211_a_at	-1.88004	1.12748
Lrrc3b	leucine rich repeat containing 3B	NM_146052	1451245_at	-1.87418	-1.06029
Tchh	trichohyalin	NM_001163098	1434425_at	-1.86814	-1.7453
Epdr1	ependymin related protein 1 (zebrafish)	NM_134065	1421815_at	-1.86365	-1.40836
H2-D1	histocompatibility 2, D region locus 1	NM_010380	1451784_x_at	-1.8633	-2.34481
Angptl4	angiopoietin-like 4	NM_020581	1453410_at	-1.85691	-1.21946
Runx2	runt related transcription factor 2	NM_001145920 /// NM_001146038 /// NM_001271627 /// NM_001271630 /// NM_001271631 /// NM	1424704_at	-1.84867	-1.62995
Egfr	epidermal growth factor receptor	NM_007912 /// NM_207655	1451530_at	-1.84441	-1.53066
Amph	amphiphysin	NM_175007	1427044_a_at	-1.84201	-1.28956
Slc23a2	solute carrier family 23 (nucleobase transporters), member 2	NM_018824	1417330_at	-1.8328	-1.06548
Tbc1d24	TBC1 domain family, member 24	NM_001163847 /// NM_001163848 /// NM_001163849 /// NM_001163850 /// NM_001163851 /// NM	1442325_at	-1.82498	-1.57557
Galnt7	UDP-N-acetyl-alpha-D-galactosamine: polypeptide N-acetylgalactosaminyltransferase 7	NM_001167981 /// NM_144731	1452232_at	-1.82395	-1.16698
5730508B09Rik	RIKEN cDNA 5730508B09 gene	NM_027482	1447100_s_at	-1.82026	-1.59815
Ugt8a	UDP galactosyltransferase 8A	NM_011674	1419064_a_at	-1.81823	-1.46426
Slc23a2	solute carrier family 23 (nucleobase transporters), member 2	NM_018824	1417329_at	-1.81619	-1.05628
Mettl24	methyltransferase like 24	NM_177793	1439689_at	-1.81375	-2.05747
Glipr1l2	GLI pathogenesis-related 1 like 2	NM_026223	1419733_at	-1.81072	-1.14482
Arap2	ArfGAP with RhoGAP domain, ankyrin repeat and PH domain 2	NM_178407	1436895_at	-1.80895	-1.2488
Rsad2	radical S-adenosyl methionine domain containing 2	NM_021384	1436058_at	-1.80657	-1.62015
Tigd3	tigger transposable element derived 3	NM_198634	1447540_at	-1.80119	-1.53433
6330403A02Rik	RIKEN cDNA 6330403A02 gene	NM_001081227	1440534_at	-1.79962	1.30929
Gm16340 /// Ifi203 /// LOC100862473	predicted gene 16340 /// interferon activated gene 203 /// uncharacterized LOC100862473	NM_001045481 /// NM_008328 /// XM_003084464 /// XM_003689170 /// XM_003946458	1451567_a_at	-1.79143	-1.50285
Igk-V28 /// Igkc /// Igkj1 /// Igkv4-53 /// Igkv6-23 /// Igkv8-30	immunoglobulin kappa chain variable 28 (V28) /// immunoglobulin kappa constant /// immu	---	1427660_x_at	-1.78204	-1.59145
Aim2	absent in melanoma 2	NM_001013779	1426619_at	-1.78008	-1.29592
Ttll10	tubulin tyrosine ligase-like family, member 10	NM_029264	1442762_at	-1.77926	1.3115
Thbs2	thrombospondin 2	NM_011581	1422571_at	-1.77349	-2.5916
Spaca1	sperm acrosome associated 1	NM_026293	1429571_a_at	-1.77198	-1.54088
Adamts16	a disintegrin-like and metallopeptidase (reprolysin type) with thrombospondin type 1 mo	NM_172053	1439604_at	-1.76181	-2.50339
Cpa2	carboxypeptidase A2, pancreatic	NM_001024698	1454623_at	-1.75991	-2.88644
Adrb2	adrenergic receptor, beta 2	NM_007420	1437302_at	-1.75551	-1.55269
5730508B09Rik	RIKEN cDNA 5730508B09 gene	NM_027482	1429678_at	-1.75482	-1.79024
Il2rg	interleukin 2 receptor, gamma chain	NM_013563	1416296_at	-1.75346	-1.59449
2900034C19Rik	RIKEN cDNA 2900034C19 gene	---	1454510_at	-1.75257	-1.26101
Mfap5	microfibrillar associated protein 5	NM_015776	1418454_at	-1.75223	-2.44175
Cyfip2	cytoplasmic FMR1 interacting protein 2	NM_001252459 /// NM_001252460 /// NM_133769	1428347_at	-1.74802	-1.00778
Taf9b	TAF9B RNA polymerase II, TATA box binding protein (TBP)-associated factor	NM_001001176 /// NM_001167988	1434960_at	-1.74271	-1.26107
Sprr2f	small proline-rich protein 2F	NM_011472	1449833_at	-1.73905	-1.55044
Arap2	ArfGAP with RhoGAP domain, ankyrin repeat and PH domain 2	NM_178407	1456337_at	-1.73126	-1.3115
Glipr2	GLI pathogenesis-related 2	NM_027450	1428492_at	-1.73058	-1.58839
Hhex	hematopoietically expressed homeobox	NM_008245	1423319_at	-1.72782	-1.33636
H2-D1 /// H2-L	histocompatibility 2, D region locus 1 /// histocompatibility 2, D region locus L	NM_001267808 /// NM_010380	1426324_at	-1.72731	-1.94834
Egfr	epidermal growth factor receptor	NM_007912 /// NM_207655	1457563_at	-1.72571	-1.37223
Dock10	dedicator of cytokinesis 10	NM_175291	1435343_at	-1.72488	-2.05287
Trim66	tripartite motif-containing 66	NM_001170912 /// NM_001170913 /// NM_181853	1456967_at	-1.72439	-1.68578
Dpysl4	dihydropyrimidinase-like 4	NM_011993	1418298_s_at	-1.72375	-2.52294
Dpep1	dipeptidase 1 (renal)	NM_007876	1435943_at	-1.72186	-1.16919
Thbs2	thrombospondin 2	NM_011581	1450663_at	-1.72179	-2.6769
Anxa9	annexin A9	NM_001085383 /// NM_023628	1431554_a_at	-1.71664	-1.16549
Mfap5	microfibrillar associated protein 5	NM_015776	1449082_at	-1.71662	-2.99132
Tmem179b	transmembrane protein 179B	NM_026325 /// NR_028418 /// NR_028419	1455874_at	-1.71588	-1.34868
Slc25a30	solute carrier family 25, member 30	NM_026232	1420836_at	-1.71486	-1.15133
H2-K1	histocompatibility 2, K1, K region	NM_001001892 /// XM_003945745	1451931_x_at	-1.71423	-2.32255
Akr1c14	aldo-keto reductase family 1, member C14	NM_134072	1418979_at	-1.70652	-2.80539
Papss2	3'-phosphoadenosine 5'-phosphosulfate synthase 2	NM_001201470 /// NM_011864	1434510_at	-1.70265	-1.45264
Ermp1	endoplasmic reticulum metallopeptidase 1	NM_001081213 /// NM_146098	1433702_at	-1.70211	1.19768
Ucp2	uncoupling protein 2 (mitochondrial, proton carrier)	NM_011671	1459740_s_at	-1.69678	-1.39763
Clstn2	calsyntenin 2	NM_022319	1441165_s_at	-1.695	-5.22445
Zc3hav1	zinc finger CCCH type, antiviral 1	NM_028421 /// NM_028864	1428378_at	-1.69212	-1.31413
Ermp1	endoplasmic reticulum metallopeptidase 1	NM_001081213 /// NM_146098	1460599_at	-1.69079	1.21251
Ucp2	uncoupling protein 2 (mitochondrial, proton carrier)	NM_011671	1448188_at	-1.68835	-1.31696
Itpr2	inositol 1,4,5-triphosphate receptor 2	NM_010586 /// NM_019923	1424833_at	-1.68808	-1.70969
Rabgap1l	RAB GTPase activating protein 1-like	NM_001038621 /// NM_013862	1429197_s_at	-1.68781	-1.74524
Ppp2r2c	protein phosphatase 2 (formerly 2A), regulatory subunit B (PR 52), gamma isoform	NM_172994	1438671_at	-1.6845	-1.39452
Cyfip2	cytoplasmic FMR1 interacting protein 2	NM_001252459 /// NM_001252460 /// NM_133769	1449273_at	-1.68283	1.04993
Sstr4	somatostatin receptor 4	NM_009219	1457440_at	-1.68254	-1.38948
Wdr46	WD repeat domain 46	NM_020603	1437828_s_at	-1.68125	-1.56437
Frmd5	FERM domain containing 5	NM_172673	1436243_at	-1.68017	-1.90182
Igk-V28 /// Igkc /// Igkj1 /// Igkv4-53 /// Igkv6-23 /// Igkv8-30	immunoglobulin kappa chain variable 28 (V28) /// immunoglobulin kappa constant /// immu	---	1452417_x_at	-1.67806	-1.53887
Clstn2	calsyntenin 2	NM_022319	1422158_at	-1.67662	-4.10043
Rnf125	ring finger protein 125	NM_026301	1429399_at	-1.67506	-1.49731
H2-D1	histocompatibility 2, D region locus 1	NM_010380	1451683_x_at	-1.67325	-1.92746
D030020J04Rik	RIKEN cDNA D030020J04 gene	---	1458184_at	-1.67015	-1.3919
Rprm	reprimo, TP53 dependent G2 arrest mediator candidate	NM_023396	1422552_at	-1.66947	-1.64057
Irgm1	immunity-related GTPase family M member 1	NM_008326	1418825_at	-1.66642	-1.36786
Ebf3	early B cell factor 3	NM_001113414 /// NM_001113415 /// NM_010096	1460666_a_at	-1.66576	-1.5763
Hdc	histidine decarboxylase	NM_008230	1454713_s_at	-1.66567	-1.06635
Papss2	3'-phosphoadenosine 5'-phosphosulfate synthase 2	NM_001201470 /// NM_011864	1421989_s_at	-1.66355	-1.41305
Arl4a	ADP-ribosylation factor-like 4A	NM_001039515 /// NM_007487	1425411_at	-1.66238	-1.31439
Vcan	versican	NM_001081249 /// NM_001134474 /// NM_001134475 /// NM_019389 /// NM_172955	1427256_at	-1.65917	-1.2564
Lfng	LFNG O-fucosylpeptide 3-beta-N-acetylglucosaminyltransferase	NM_008494	1420643_at	-1.65882	-1.31711
AA408954	expressed sequence AA408954	---	1420155_at	-1.65853	-1.21631
Il1rl1	interleukin 1 receptor-like 1	NM_001025602 /// NM_010743	1422317_a_at	-1.65446	-1.38045
Cbln4	cerebellin 4 precursor protein	NM_175631	1433607_at	-1.64784	1.36739
Fam117b	family with sequence similarity 117, member B	NM_001037725	1444629_at	-1.64055	-1.2588
Lypd6	LY6/PLAUR domain containing 6	NM_177139 /// NR_033304	1456138_at	-1.63649	-1.49114
Mfhas1	malignant fibrous histiocytoma amplified sequence 1	NM_001081279	1429005_at	-1.63567	-1.32744
Itpr2	inositol 1,4,5-triphosphate receptor 2	NM_010586 /// NM_019923	1444418_at	-1.63365	-1.2982
A730056A06Rik	RIKEN cDNA A730056A06 gene	NR_040324 /// NR_040325	1455415_at	-1.63286	-1.27369
Car8	carbonic anhydrase 8	NM_007592	1457904_at	-1.63266	-1.24591
1190002N15Rik	RIKEN cDNA 1190002N15 gene	NM_001033145	1459067_at	-1.63023	-2.8645
Runx1	runt related transcription factor 1	NM_001111021 /// NM_001111022 /// NM_001111023 /// NM_009821	1422865_at	-1.62996	1.12457
Dpep1	dipeptidase 1 (renal)	NM_007876	1419674_a_at	-1.62797	-1.19949
Egfl6	EGF-like-domain, multiple 6	NM_019397	1419332_at	-1.62569	1.53036
Endod1	endonuclease domain containing 1	NM_028013	1433796_at	-1.62415	-1.5383
Tmem87a	transmembrane protein 87A	NM_001110496 /// NM_001110497 /// NM_173734	1424454_at	-1.62107	-1.56107
Gm6658	predicted gene 6658	XM_890814 /// XM_909999	1460021_at	-1.62098	-1.82779
Gstm7	glutathione S-transferase, mu 7	NM_026672	1419072_at	-1.62087	-1.61298
Npy2r	neuropeptide Y receptor Y2	NM_001205099 /// NM_008731	1417489_at	-1.62065	-1.35664
Rps15a /// Rps15a-ps5	ribosomal protein S15A /// ribosomal protein S15A, pseudogene 5	NM_170669 /// XM_001478495 /// XM_003086469	1457726_at	-1.61883	-1.33015
A130038J17Rik	RIKEN cDNA A130038J17 gene	---	1446619_at	-1.61462	1.12197
4933403O08Rik	RIKEN cDNA 4933403O08 gene	NM_001177389	1453533_at	-1.6129	-1.34069
AW046200	expressed sequence AW046200	NR_040698	1458264_at	-1.61188	1.12016
Thbs2	thrombospondin 2	NM_011581	1447862_x_at	-1.60305	-2.44491
Kifc2	kinesin family member C2	NM_010630	1421312_a_at	-1.60301	-1.45136
Apold1	apolipoprotein L domain containing 1	NM_001109914	1441228_at	-1.60087	-1.89249
Rsad2	radical S-adenosyl methionine domain containing 2	NM_021384	1421009_at	-1.5975	-1.64746
Gm10033	predicted gene 10033	NM_194351 /// NR_038043 /// NR_038044	1438123_at	-1.59746	-1.3386
Magef1	melanoma antigen family F, 1	XR_168546 /// XR_168745	1429479_at	-1.59668	-1.45843
Slc20a1	solute carrier family 20, member 1	NM_001159593 /// NM_015747	1438824_at	-1.59095	-1.69362
Mettl7a1 /// Mettl7a2	methyltransferase like 7A1 /// methyltransferase like 7A2	NM_027334 /// NM_199477	1434150_a_at	-1.58774	-1.49157
Rasgrp1	RAS guanyl releasing protein 1	NM_011246	1434295_at	-1.58419	1.17178
Tmem215	transmembrane protein 215	NM_001166009 /// NM_177175	1435858_at	-1.58366	-2.1558
Gm20559	predicted gene, 20559	XR_104969	1436172_at	-1.58281	-1.55981
Lgals2	lectin, galactose-binding, soluble 2	NM_025622	1417078_at	-1.58145	-1.11871
Phgdh	3-phosphoglycerate dehydrogenase	NM_016966	1454714_x_at	-1.58104	1.15255
H2-K1 /// H2-Q5	histocompatibility 2, K1, K region /// histocompatibility 2, Q region locus 5	NM_001001892 /// NR_051981 /// XM_003945745	1451593_at	-1.57816	-1.6166
Exoc8	exocyst complex component 8	NM_198103	1436048_at	-1.57607	-1.37001
Med29	mediator complex subunit 29	NM_026042	1436415_at	-1.57598	-1.52104
C030015A19Rik	RIKEN cDNA C030015A19 gene	---	1431409_at	-1.57473	-1.41708
Dab1	disabled 1	NM_010014 /// NM_177259	1427308_at	-1.57417	-1.54987
Mta2	metastasis-associated gene family, member 2	NM_011842	1423165_a_at	-1.57226	-1.48946
Car9	carbonic anhydrase 9	NM_139305	1427013_at	-1.57108	-1.12617
Cstf3	cleavage stimulation factor, 3' pre-RNA, subunit 3	NM_001037326 /// NM_145529 /// NM_177253	1443909_at	-1.56997	-1.52329
Fndc9	fibronectin type III domain containing 9	NM_177075	1436484_at	-1.56852	1.09445
Vapa	vesicle-associated membrane protein, associated protein A	NM_013933	1448349_at	-1.5672	-1.2501
Tmem180	transmembrane protein 180	NM_029186	1438561_x_at	-1.56703	1.04856
9230114K14Rik	RIKEN cDNA 9230114K14 gene	NR_015537	1456643_at	-1.56697	-1.43558
Itpr2	inositol 1,4,5-triphosphate receptor 2	NM_010586 /// NM_019923	1421678_at	-1.56333	-1.42299
Sfrp4	secreted frizzled-related protein 4	NM_016687	1451031_at	-1.56124	-1.4809
AU022245	expressed sequence AU022245	---	1446858_at	-1.56046	-1.17882
Mettl7a1	methyltransferase like 7A1	NM_027334	1454858_x_at	-1.55742	-1.30032
Calcrl	calcitonin receptor-like	NM_018782	1418489_a_at	-1.55495	-1.55201
Vcan	versican	NM_001081249 /// NM_001134474 /// NM_001134475 /// NM_019389 /// NM_172955	1447887_x_at	-1.55379	-1.21004
Zc3hav1	zinc finger CCCH type, antiviral 1	NM_028421 /// NM_028864	1436183_at	-1.55172	-1.40972
AA986860	expressed sequence AA986860	NM_177604	1433610_at	-1.55143	-1.41935
Zfp385b	zinc finger protein 385B	NM_001113399 /// NM_001113400 /// NM_178723	1438327_at	-1.55114	-1.55176
Crygb /// Crygc	crystallin, gamma B /// crystallin, gamma C	NM_001082573 /// NM_007775 /// NM_144761	1422674_s_at	-1.54993	-1.39195
Epsti1	epithelial stromal interaction 1 (breast)	NM_029495 /// NM_178825	1452087_at	-1.54986	-1.44782
Kcnc2	potassium voltage gated channel, Shaw-related subfamily, member 2	NM_001025581	1455258_at	-1.54923	-1.41054
Efhc2	EF-hand domain (C-terminal) containing 2	NM_028916	1428638_at	-1.54893	-1.35587
Epdr1	ependymin related protein 1 (zebrafish)	NM_134065	1460074_x_at	-1.54885	-1.28625
Cep95	centrosomal protein 95	NM_001166685 /// NM_177088	1436620_at	-1.54536	-1.08455
Galnt7	UDP-N-acetyl-alpha-D-galactosamine: polypeptide N-acetylgalactosaminyltransferase 7	NM_001167981 /// NM_144731	1426908_at	-1.53563	-1.02156
Pi4k2b	phosphatidylinositol 4-kinase type 2 beta	NM_025951 /// NM_028744	1416489_at	-1.53539	-1.31441
Cyp19a1	cytochrome P450, family 19, subfamily a, polypeptide 1	NM_007810	1449920_at	-1.53515	-2.47278
Stk17b	serine/threonine kinase 17b (apoptosis-inducing)	NM_133810	1450997_at	-1.53468	-1.31127
Slc25a30	solute carrier family 25, member 30	NM_026232	1425949_at	-1.53136	-1.12983
Mettl7a1	methyltransferase like 7A1	NM_027334	1434151_at	-1.53014	-1.43995
Edaradd	EDAR (ectodysplasin-A receptor)-associated death domain	NM_133643	1440162_x_at	-1.53002	-2.0802
Bace2	beta-site APP-cleaving enzyme 2	NM_019517	1435581_at	-1.52897	-2.19686
Grk4	G protein-coupled receptor kinase 4	NM_001080743 /// NM_019497	1420355_at	-1.52892	-1.12581
Chchd3	coiled-coil-helix-coiled-coil-helix domain containing 3	NM_025336	1459143_at	-1.52878	-1.29211
Prr5l	proline rich 5 like	NM_001083810 /// NM_001110849 /// NM_175181	1429909_at	-1.52785	1.48942
Ccdc167	coiled-coil domain containing 167	NM_001163741 /// NM_026782	1444550_at	-1.5273	-1.44183
Alcam	activated leukocyte cell adhesion molecule	NM_009655	1443086_at	-1.5273	-1.08703
Pdzd8	PDZ domain containing 8	NM_001033222	1439917_at	-1.52701	-1.6165
1190002N15Rik	RIKEN cDNA 1190002N15 gene	NM_001033145	1433582_at	-1.52635	-3.38515
Slc35g1	solute carrier family 35, member G1	NM_175507	1435452_at	-1.5246	-1.77678
Mia	melanoma inhibitory activity	NM_019394	1419608_a_at	-1.52447	-1.36162
Gusb	glucuronidase, beta	NM_010368	1430332_a_at	-1.52316	-1.44386
8030451A03Rik	RIKEN cDNA 8030451A03 gene	NM_001001494 /// XR_140615 /// XR_142089	1442090_at	-1.52306	-3.67217
Tox	thymocyte selection-associated high mobility group box	NM_145711	1425483_at	-1.522	-1.42975
Fmr1nb	fragile X mental retardation 1 neighbor	NM_001166619 /// NM_001166620 /// NM_174993	1434739_at	-1.52126	-1.23432
Lpgat1	lysophosphatidylglycerol acyltransferase 1	NM_001134829 /// NM_172266	1457961_at	-1.52066	-1.46287
9230112E08Rik	RIKEN cDNA 9230112E08 gene	NM_177264	1444156_at	-1.52006	-1.29944
Ap2a2	adaptor-related protein complex 2, alpha 2 subunit	NM_007459	1432006_at	-1.51899	-1.32038
Ermp1	endoplasmic reticulum metallopeptidase 1	NM_001081213 /// NM_146098	1446228_at	-1.51804	-1.03157
Pigm	phosphatidylinositol glycan anchor biosynthesis, class M	NM_026234	1440978_at	-1.51763	-1.2146
Glce	glucuronyl C5-epimerase	NM_033320	1440386_at	-1.51708	-1.09521
Mmp15	matrix metallopeptidase 15	NM_008609	1437462_x_at	-1.5144	1.21437
4930558K02Rik	RIKEN cDNA 4930558K02 gene	NM_001204904 /// NM_001204905	1431636_at	-1.51258	-1.13143
Rabgap1l	RAB GTPase activating protein 1-like	NM_001038621 /// NM_013862	1429196_at	-1.51144	-1.6376
Itpr2	inositol 1,4,5-triphosphate receptor 2	NM_010586 /// NM_019923	1427287_s_at	-1.51091	-1.5341
Prorsd1	prolyl-tRNA synthetase domain containing 1	NM_001163454 /// NM_026465	1460456_at	-1.50958	-1.30447
Lphn3	latrophilin 3	NM_198702	1458742_at	-1.50915	-1.39668
Cct4	chaperonin containing Tcp1, subunit 4 (delta)	NM_009837	1430034_at	-1.50772	-1.59553
Hsd17b7	hydroxysteroid (17-beta) dehydrogenase 7	NM_010476	1457248_x_at	-1.50676	-2.05379
Nck1	non-catalytic region of tyrosine kinase adaptor protein 1	NM_010878	1447271_at	-1.50646	-1.10575
Hapln1	hyaluronan and proteoglycan link protein 1	NM_013500	1421633_a_at	-1.50612	1.12348
Tox	thymocyte selection-associated high mobility group box	NM_145711	1425484_at	-1.50605	-1.71419
Atp2a3	ATPase, Ca++ transporting, ubiquitous	NM_001163336 /// NM_001163337 /// NM_016745	1421129_a_at	-1.50447	-1.18335
D630023F18Rik	RIKEN cDNA D630023F18 gene	NM_175293	1439880_at	-1.50368	-1.19677
Mesdc2	mesoderm development candidate 2	NM_023403	1436749_at	-1.50274	-1.32269
Prdm16	PR domain containing 16	NM_001177995 /// NM_027504	1440745_at	-1.50051	-1.29667
Plbd1	phospholipase B domain containing 1	NM_025806	1448786_at	-1.50025	1.55942
1810041L15Rik	RIKEN cDNA 1810041L15 gene	NM_001163145	1455515_at	1.50088	1.60729
5330430B06Rik	RIKEN cDNA 5330430B06 gene	---	1454451_at	1.50777	1.59563
Epha4	Eph receptor A4	NM_007936	1421929_at	1.50852	1.10034
Caln1	calneuron 1	NM_021371 /// NM_181045	1425846_a_at	1.51026	1.30893
Scrn1	secernin 1	NM_027268	1428718_at	1.5119	2.17646
Fabp3	fatty acid binding protein 3, muscle and heart	NM_010174	1416023_at	1.51479	1.96865
2310050B05Rik	RIKEN cDNA 2310050B05 gene	NR_015477	1458369_at	1.51485	1.23929
Chp2	calcineurin-like EF hand protein 2	NM_027363	1431130_at	1.51697	1.65622
Txlnb	taxilin beta	NM_138628	1418952_at	1.51834	1.26201
Synpo2	synaptopodin 2	NM_080451	1450828_at	1.51945	1.36221
Sema3e	sema domain, immunoglobulin domain (Ig), short basic domain, secreted, (semaphorin) 3E	NM_011348	1442226_at	1.51972	-1.7654
Zim2	zinc finger, imprinted 2	XM_489216 /// XM_922461	1432297_at	1.52395	1.35063
Sgcg	sarcoglycan, gamma (dystrophin-associated glycoprotein)	NM_011892	1421254_a_at	1.52623	1.176
Astn2	astrotactin 2	NM_019514 /// NM_207109	1450309_at	1.52734	1.46278
Dusp5	dual specificity phosphatase 5	NM_001085390	1437199_at	1.52995	1.32323
Nek1	NIMA (never in mitosis gene a)-related expressed kinase 1	NM_175089	1458211_at	1.53024	1.49231
Syt4	synaptotagmin IV	NM_009308	1415844_at	1.53123	1.4666
Sgsm1	small G protein signaling modulator 1	NM_001162965 /// NM_001254731 /// NM_172718 /// NR_027934 /// NR_027936	1447979_at	1.53339	1.20786
4930423C22Rik	RIKEN cDNA 4930423C22 gene	---	1433128_at	1.53387	1.1705
Cxcl10	chemokine (C-X-C motif) ligand 10	NM_021274	1418930_at	1.53461	-1.39809
Ptger3	prostaglandin E receptor 3 (subtype EP3)	NM_011196	1425251_at	1.53649	-1.14635
Msx2	homeobox, msh-like 2	NM_013601	1449559_at	1.5395	1.18842
Nek5	NIMA (never in mitosis gene a)-related expressed kinase 5	NM_177898	1444163_at	1.54099	1.73246
Angptl1	angiopoietin-like 1	NM_028333	1421421_at	1.54791	-1.8421
Dpp4	dipeptidylpeptidase 4	NM_001159543 /// NM_010074	1416697_at	1.55643	1.14273
Chrdl1	chordin-like 1	NM_001114385 /// NM_031258	1424945_at	1.55799	-1.03479
Cryab	crystallin, alpha B	NM_009964	1416455_a_at	1.55922	1.21427
Cd74	CD74 antigen (invariant polypeptide of major histocompatibility complex, class II antig	NM_001042605 /// NM_010545	1425519_a_at	1.56136	1.59186
Ddo	D-aspartate oxidase	NM_027442	1451650_at	1.56712	1.81412
Wwc1	WW, C2 and coiled-coil domain containing 1	NM_170779	1427261_at	1.57083	1.26363
Rai2	retinoic acid induced 2	NM_001103367 /// NM_198409	1452358_at	1.57752	-1.28641
Kcnip1	Kv channel-interacting protein 1	NM_001190885 /// NM_001190886 /// NM_027398	1448459_at	1.57938	2.32647
B230114P17Rik	RIKEN cDNA B230114P17 gene	---	1456295_at	1.59284	1.95724
Gm11266	predicted gene 11266	---	1457227_at	1.59374	1.42631
Nr5a1	nuclear receptor subfamily 5, group A, member 1	NM_139051	1418315_at	1.59649	1.2301
Fras1	Fraser syndrome 1 homolog (human)	NM_175473	1440765_at	1.59727	-1.00632
Metap1d	methionyl aminopeptidase type 1D (mitochondrial)	NM_025633	1452464_a_at	1.59935	1.58262
Cryab	crystallin, alpha B	NM_009964	1434369_a_at	1.60575	1.22641
Casp12	caspase 12	NM_009808	1418981_at	1.60607	1.26044
Cp	ceruloplasmin	NM_001042611 /// NM_001276248 /// NM_001276250 /// NM_007752	1417494_a_at	1.60727	1.79976
Ehf	ets homologous factor	NM_007914	1419474_a_at	1.6083	1.0025
Ky	kyphoscoliosis peptidase	NM_024291	1440435_at	1.60851	1.45745
3110038A09Rik	RIKEN cDNA 3110038A09 gene	---	1430279_at	1.60953	1.34972
Naip1	NLR family, apoptosis inhibitory protein 1	NM_008670	1425298_a_at	1.61187	1.31795
Cdkn1a	cyclin-dependent kinase inhibitor 1A (P21)	NM_001111099 /// NM_007669	1424638_at	1.61375	2.58979
Acbd7	acyl-Coenzyme A binding domain containing 7	NM_030063	1430107_at	1.61546	1.07488
4930449I24Rik /// Gm6309 /// Gm6370	RIKEN cDNA 4930449I24 gene /// predicted gene 6309 /// predicted gene 6370	NM_001243110 /// NM_026136 /// XM_003688818 /// XM_003946181 /// XM_886734	1419151_at	1.61842	1.44643
1600029D21Rik	RIKEN cDNA 1600029D21 gene	NM_029639	1454254_s_at	1.6186	2.08616
Pipox	pipecolic acid oxidase	NM_008952	1449374_at	1.61874	2.05222
Slc10a6	solute carrier family 10 (sodium/bile acid cotransporter family), member 6	NM_029415	1428776_at	1.62083	1.07781
Fhod3	formin homology 2 domain containing 3	NM_175276	1435551_at	1.62242	1.14527
Mlxipl	MLX interacting protein-like	NM_021455	1419185_a_at	1.62503	1.55175
2900011O08Rik	RIKEN cDNA 2900011O08 gene	NM_144518	1424624_at	1.62741	2.18526
Dusp27	dual specificity phosphatase 27 (putative)	NM_001033344 /// NM_001160049	1439746_at	1.62744	1.32159
Cp	ceruloplasmin	NM_001042611 /// NM_001276248 /// NM_001276250 /// NM_007752	1417495_x_at	1.63146	1.7777
Efcab6	EF-hand calcium binding domain 6	NM_001161628 /// NM_001161629 /// NM_029946	1453766_a_at	1.6324	1.13433
Dsg2	desmoglein 2	NM_007883	1426153_a_at	1.63433	2.10696
Xirp1	xin actin-binding repeat containing 1	NM_001081339 /// NM_011724	1419220_at	1.63738	1.09807
Aldh1a3	aldehyde dehydrogenase family 1, subfamily A3	NM_053080	1448789_at	1.64279	1.75143
Rgs6	regulator of G-protein signaling 6	NM_015812	1452399_at	1.64481	-1.1897
Ddc	dopa decarboxylase	NM_001190448 /// NM_016672	1426215_at	1.64603	1.23577
Pdgfd	platelet-derived growth factor, D polypeptide	NM_027924	1426319_at	1.64753	-1.04927
Maats1	MYCBP-associated, testis expressed 1	NM_001081025 /// NM_177104	1428019_at	1.64887	1.42771
Epha4	Eph receptor A4	NM_007936	1429021_at	1.65056	-1.03786
Nr6a1	nuclear receptor subfamily 6, group A, member 1	NM_001159548 /// NM_001159549 /// NM_010264	1421516_at	1.65193	1.22411
Prkg2	protein kinase, cGMP-dependent, type II	NM_008926	1421354_at	1.65218	2.8494
Mycn	v-myc myelocytomatosis viral related oncogene, neuroblastoma derived (avian)	NM_008709	1417155_at	1.65927	1.84334
Ppp2r2b	protein phosphatase 2 (formerly 2A), regulatory subunit B (PR 52), beta isoform	NM_027531 /// NM_028392 /// NR_073583	1426621_a_at	1.65997	1.15313
Klhl40	kelch-like 40	NM_028202	1431043_at	1.6631	1.33925
AA517858	expressed sequence AA517858	---	1420122_at	1.66914	1.20009
AA517858	expressed sequence AA517858	---	1420121_at	1.66996	1.2759
Prss12	protease, serine, 12 neurotrypsin (motopsin)	NM_008939	1420388_at	1.6703	1.11641
Rpap2	RNA polymerase II associated protein 2	NM_001163461 /// NM_001163462 /// NM_144911	1435034_at	1.6739	1.17899
Masp1	mannan-binding lectin serine peptidase 1	NM_008555	1438603_x_at	1.67877	1.2816
Dhh	desert hedgehog	NM_007857	1434959_at	1.68615	3.31742
Bcmo1	beta-carotene 15,15'-monooxygenase	NM_001163028 /// NM_021486	1449907_at	1.6902	1.2418
Trpm3	transient receptor potential cation channel, subfamily M, member 3	NM_001035239 /// NM_001035240 /// NM_001035241 /// NM_001035242 /// NM_001035243 /// NM	1439026_at	1.70118	1.56994
Mlf1	myeloid leukemia factor 1	NM_001039543 /// NM_010801	1418589_a_at	1.706	-1.22111
Mt4	metallothionein 4	NM_008631	1450645_at	1.71949	-1.00828
Krt14	keratin 14	NM_016958	1460347_at	1.72872	1.24114
Mypn	myopalladin	NM_182992	1441551_at	1.74123	1.13438
Fmo2	flavin containing monooxygenase 2	NM_018881	1422905_s_at	1.74867	-1.07296
Cfi	complement component factor i	NM_007686	1418724_at	1.75277	2.47159
4930426D05Rik	RIKEN cDNA 4930426D05 gene	NM_001271580 /// XR_168573 /// XR_168767	1430143_at	1.7573	1.27055
Col11a1	collagen, type XI, alpha 1	NM_007729	1418599_at	1.77012	-1.46636
Scara5	scavenger receptor class A, member 5 (putative)	NM_001168318 /// NM_028903	1451204_at	1.77552	-1.00665
Nr6a1	nuclear receptor subfamily 6, group A, member 1	NM_001159548 /// NM_001159549 /// NM_010264	1421515_at	1.79014	-1.02621
Bmpr1b	bone morphogenetic protein receptor, type 1B	NM_001277216 /// NM_001277217 /// NM_001277218 /// NM_001277220 /// NM_007560	1422872_at	1.79782	1.64478
Nr6a1	nuclear receptor subfamily 6, group A, member 1	NM_001159548 /// NM_001159549 /// NM_010264	1428825_at	1.80139	1.10738
2900012M01Rik	RIKEN cDNA 2900012M01 gene	---	1431482_at	1.80814	-1.21714
Fmo2	flavin containing monooxygenase 2	NM_018881	1435459_at	1.80989	-1.14817
Rbfox1	RNA binding protein, fox-1 homolog (C. elegans) 1	NM_021477 /// NM_183188	1438217_at	1.8162	1.41911
Cp	ceruloplasmin	NM_001042611 /// NM_001276248 /// NM_001276250 /// NM_007752	1417496_at	1.81754	1.93729
Rmst	rhabdomyosarcoma 2 associated transcript (non-coding RNA)	NR_028262	1440495_at	1.8417	2.39235
Col11a1	collagen, type XI, alpha 1	NM_007729	1449154_at	1.84239	-1.62525
Ptges	prostaglandin E synthase	NM_022415	1439747_at	1.85015	-2.02602
Nr5a1	nuclear receptor subfamily 5, group A, member 1	NM_139051	1421730_at	1.86914	1.31285
4833427G06Rik	RIKEN cDNA 4833427G06 gene	NM_177702	1430762_at	1.87186	2.32909
Ptges	prostaglandin E synthase	NM_022415	1449450_at	1.87214	-1.55791
Irs4	insulin receptor substrate 4	NM_010572	1441429_at	1.87762	1.07326
Masp1	mannan-binding lectin serine peptidase 1	NM_008555	1425985_s_at	1.89016	1.1939
Cp	ceruloplasmin	NM_001042611 /// NM_001276248 /// NM_001276250 /// NM_007752	1448734_at	1.89377	1.876
1600029D21Rik	RIKEN cDNA 1600029D21 gene	NM_029639	1423933_a_at	1.89714	2.18362
Nr6a1	nuclear receptor subfamily 6, group A, member 1	NM_001159548 /// NM_001159549 /// NM_010264	1428826_at	1.90676	1.01242
Pax8	paired box gene 8	NM_011040	1418208_at	1.90956	3.14541
U90926	cDNA sequence U90926	NM_020562 /// NR_033483	1460667_at	1.91877	1.74384
Gm3515	predicted gene 3515	XR_168471 /// XR_168682	1437418_at	1.91896	2.60456
Casq2	calsequestrin 2	NM_009814	1422529_s_at	1.94992	1.165
Pdgfd	platelet-derived growth factor, D polypeptide	NM_027924	1456532_at	1.95324	1.0734
Bmpr1b	bone morphogenetic protein receptor, type 1B	NM_001277216 /// NM_001277217 /// NM_001277218 /// NM_001277220 /// NM_007560	1437312_at	1.95356	1.62665
Plscr2	phospholipid scramblase 2	NM_001195084 /// NM_008880	1448961_at	1.98397	2.09822
Rgs6	regulator of G-protein signaling 6	NM_015812	1427340_at	2.03661	-1.16894
Osr2	odd-skipped related 2	NM_054049	1426155_a_at	2.05172	1.18643
Bmpr1b	bone morphogenetic protein receptor, type 1B	NM_001277216 /// NM_001277217 /// NM_001277218 /// NM_001277220 /// NM_007560	1443720_s_at	2.08103	1.57405
Tmco5b	transmembrane and coiled-coil domains 5B	NM_029232	1432203_at	2.08143	1.26269
Myom2	myomesin 2	NM_008664	1450917_at	2.15146	1.35178
1500015O10Rik	RIKEN cDNA 1500015O10 gene	NM_024283	1423261_at	2.15215	3.06338
Pdgfd	platelet-derived growth factor, D polypeptide	NM_027924	1446691_at	2.15466	1.51601
Pcp4	Purkinje cell protein 4	NM_008791	1460214_at	2.22079	2.91086
Lrrtm1	leucine rich repeat transmembrane neuronal 1	NM_028880	1455883_a_at	2.28844	-1.30679
1500015O10Rik	RIKEN cDNA 1500015O10 gene	NM_024283	1460049_s_at	2.2929	3.57019
Bcan	brevican	NM_001109758 /// NM_007529	1441899_x_at	2.58058	1.38749
Ldb3	LIM domain binding 3	NM_001039071 /// NM_001039072 /// NM_001039073 /// NM_001039074 /// NM_001039075 /// NM	1433783_at	2.76571	1.27444
Rfpl4	ret finger protein-like 4	NM_001145013 /// NM_138954	1416650_at	2.90453	1.64166
Mybpc1	myosin binding protein C, slow-type	NM_001252372 /// NM_175418	1442769_at	3.38716	1.3267
Mybpc1	myosin binding protein C, slow-type	NM_001252372 /// NM_175418	1444341_at	4.36095	1.24904
Myh8	myosin, heavy polypeptide 8, skeletal muscle, perinatal	NM_177369	1426650_at	5.43533	3.85212

## Sheet: Foxl2KO probes (749 genes)
Gene Symbol	Gene Title	RefSeq Transcript ID	Probeset ID	Fold-Change(Foxl2 KO vs. Ctr)	Fold-Change(Runx1 KO vs. Ctr)
Col8a1	collagen, type VIII, alpha 1	NM_007739	1455627_at	-40.0967	-13.0497
Slc26a7	solute carrier family 26, member 7	NM_145947	1436279_at	-21.0941	-1.27019
Col8a1	collagen, type VIII, alpha 1	NM_007739	1418441_at	-17.0368	-8.36785
Shisa9	shisa homolog 9 (Xenopus laevis)	NM_001174086 /// NM_028277	1435424_x_at	-12.9231	-1.32369
Chst9	carbohydrate (N-acetylgalactosamine 4-0) sulfotransferase 9	NM_199055	1431897_at	-11.4561	1.09982
Slc26a7	solute carrier family 26, member 7	NM_145947	1425841_at	-11.3297	-1.25365
Thbs1	thrombospondin 1	NM_011580	1460302_at	-9.62214	-1.42753
Akr1c18	aldo-keto reductase family 1, member C18	NM_134066	1419136_at	-9.57658	-7.67086
Pald1 /// Thbs1	phosphatase domain containing, paladin 1 /// thrombospondin 1	NM_011580 /// NM_013753	1421811_at	-8.14998	-1.22433
Thbs1	thrombospondin 1	NM_011580	1450377_at	-7.4712	-1.47689
Nr5a2	nuclear receptor subfamily 5, group A, member 2	NM_001159769 /// NM_030676	1420410_at	-6.49271	-1.41167
Elovl2	elongation of very long chain fatty acids (FEN1/Elo2, SUR4/Elo3, yeast)-like 2	NM_019423	1416444_at	-5.61283	-1.25243
Clstn2	calsyntenin 2	NM_022319	1441165_s_at	-5.22445	-1.695
Grid1	glutamate receptor, ionotropic, delta 1	NM_008166	1441499_at	-5.12267	-2.26554
Slco3a1	solute carrier organic anion transporter family, member 3a1	NM_001038643 /// NM_023908	1418030_at	-5.07373	-1.31867
D12Ertd673e	DNA segment, Chr 12, ERATO Doi 673, expressed	---	1459491_at	-4.92991	-1.23941
Plxnc1	plexin C1	NM_018797	1423213_at	-4.85064	-1.31857
Bfsp1	beaded filament structural protein 1, in lens-CP94	NM_009751	1450571_a_at	-4.61429	-4.92136
Plxnc1	plexin C1	NM_018797	1443434_s_at	-4.59241	-1.36562
Slco1a4	solute carrier organic anion transporter family, member 1a4	NM_030687	1420405_at	-4.56505	1.39536
Tmem27	transmembrane protein 27	NM_020626	1435064_a_at	-4.54729	-2.49872
Plxnc1	plexin C1	NM_018797	1450906_at	-4.51521	-1.32757
Plxnc1	plexin C1	NM_018797	1423214_at	-4.45892	-1.28738
Bcl11a	B cell CLL/lymphoma 11A (zinc finger protein)	NM_001159289 /// NM_001159290 /// NM_001242934 /// NM_016707	1456632_at	-4.38438	-1.28413
Calb1	calbindin 1	NM_009788	1417504_at	-4.34093	-1.20876
Bcl11a	B cell CLL/lymphoma 11A (zinc finger protein)	NM_001159289 /// NM_001159290 /// NM_001242934 /// NM_016707	1457072_at	-4.31735	-1.22482
Sowaha	sosondowah ankyrin repeat domain family member A	NM_183173	1436998_at	-4.28314	-2.23558
Foxl2	forkhead box L2	NM_012020	1456410_at	-4.11615	-1.1439
Clstn2	calsyntenin 2	NM_022319	1422158_at	-4.10043	-1.67662
Fam184b	family with sequence similarity 184, member B	NM_021416	1421595_at	-4.05535	-1.53754
Popdc3	popeye domain containing 3	NM_024286	1423856_at	-4.02706	-2.38912
Trim9	tripartite motif-containing 9	NM_001110202 /// NM_001110203 /// NM_053167	1434249_s_at	-4.02479	-1.37702
Plxnc1	plexin C1	NM_018797	1450905_at	-4.00023	-1.29119
Ephx2	epoxide hydrolase 2, cytoplasmic	NM_001271402 /// NM_001271403 /// NM_001271421 /// NM_007940	1448499_a_at	-3.97956	-1.27159
Ptger3	prostaglandin E receptor 3 (subtype EP3)	NM_011196	1450344_a_at	-3.92781	1.25824
Grik3	glutamate receptor, ionotropic, kainate 3	NM_001081097	1440177_at	-3.91381	2.60603
Nr5a2	nuclear receptor subfamily 5, group A, member 2	NM_001159769 /// NM_030676	1449706_s_at	-3.81188	-1.1751
Bicd1	bicaudal D homolog 1 (Drosophila)	NM_001112796 /// NM_009753	1438701_at	-3.72177	-1.07185
8030451A03Rik	RIKEN cDNA 8030451A03 gene	NM_001001494 /// XR_140615 /// XR_142089	1442090_at	-3.67217	-1.52306
Rnf152	ring finger protein 152	NM_001160368 /// NM_178779	1439887_at	-3.64008	-2.32621
B3gat1	beta-1,3-glucuronyltransferase 1 (glucuronosyltransferase P)	NM_029792	1454821_at	-3.63335	-2.80847
Peg10	paternally expressed 10	NM_001040611 /// NM_130877	1427550_at	-3.59143	1.28934
Slco3a1	solute carrier organic anion transporter family, member 3a1	NM_001038643 /// NM_023908	1448918_at	-3.54599	-1.48228
Pla2r1	phospholipase A2 receptor 1	NM_008867	1450144_at	-3.47284	1.01055
Nr5a2	nuclear receptor subfamily 5, group A, member 2	NM_001159769 /// NM_030676	1449707_at	-3.42236	1.02013
Rcn2	reticulocalbin 2	NM_001278274 /// NM_011992	1444248_at	-3.38536	-1.15051
1190002N15Rik	RIKEN cDNA 1190002N15 gene	NM_001033145	1433582_at	-3.38515	-1.52635
Col8a1	collagen, type VIII, alpha 1	NM_007739	1418440_at	-3.38191	-2.86069
Foxl2	forkhead box L2	NM_012020	1444002_at	-3.34203	1.02526
B3gat1	beta-1,3-glucuronyltransferase 1 (glucuronosyltransferase P)	NM_029792	1425691_at	-3.33417	-2.48264
Metrnl	meteorin, glial cell differentiation regulator-like	NM_144797	1424356_a_at	-3.33268	-1.09251
Bcl11a	B cell CLL/lymphoma 11A (zinc finger protein)	NM_001159289 /// NM_001159290 /// NM_001242934 /// NM_016707	1453814_at	-3.3159	-1.52916
Csrnp3	cysteine-serine-rich nuclear protein 3	NM_153409 /// NM_178634	1455516_at	-3.28686	1.19198
Sema3c	sema domain, immunoglobulin domain (Ig), short basic domain, secreted, (semaphorin) 3C	NM_013657	1429348_at	-3.26224	1.01581
Slc18a2	solute carrier family 18 (vesicular monoamine), member 2	NM_172523	1437079_at	-3.21336	-2.16532
Grem2	gremlin 2 homolog, cysteine knot superfamily (Xenopus laevis)	NM_011825	1418492_at	-3.15177	-1.06141
Tnc	tenascin C	NM_011607	1456344_at	-3.14635	-1.52598
Angptl1	angiopoietin-like 1	NM_028333	1455224_at	-3.10632	1.2395
Hsd3b1	hydroxy-delta-5-steroid dehydrogenase, 3 beta- and steroid delta-isomerase 1	NM_008293	1448453_at	-3.0857	-2.6077
Serpine2	serine (or cysteine) peptidase inhibitor, clade E, member 2	NM_009255	1416666_at	-3.05136	-1.0219
A730054J21Rik	RIKEN cDNA A730054J21 gene	---	1438531_at	-3.04383	-1.51217
Akr1c19	aldo-keto reductase family 1, member C19	NM_001013785	1455454_at	-3.04079	-2.19054
Zg16	zymogen granule protein 16	NM_026918	1428359_s_at	-3.03232	-1.03838
Dpp10	dipeptidylpeptidase 10	NM_199021	1436087_at	-3.01598	-2.14509
Dync1i1	dynein cytoplasmic 1 intermediate chain 1	NM_001191023 /// NM_001191025 /// NM_001191026 /// NM_001191027 /// NM_010063	1416361_a_at	-3.00919	-1.12971
Gfi1	growth factor independent 1	NM_001267621 /// NM_010278	1417679_at	-3.0061	-3.85121
Bmper	BMP-binding endothelial regulator	NM_028472	1429273_at	-3.00203	-1.51196
Coch	coagulation factor C homolog (Limulus polyphemus)	NM_001198835 /// NM_007728	1423285_at	-2.99296	-1.11268
Mfap5	microfibrillar associated protein 5	NM_015776	1449082_at	-2.99132	-1.71662
Bloc1s6	biogenesis of organelles complex-1, subunit 6, pallidin	NM_019788	1457088_at	-2.97654	-2.63489
Chn2	chimerin (chimaerin) 2	NM_001163640 /// NM_023543	1428573_at	-2.96349	-1.44231
Slco3a1	solute carrier organic anion transporter family, member 3a1	NM_001038643 /// NM_023908	1434537_at	-2.94289	-1.29033
Ntn4	netrin 4	NM_021320	1439794_at	-2.93632	1.08428
Hba-a1 /// Hba-a2	hemoglobin alpha, adult chain 1 /// hemoglobin alpha, adult chain 2	NM_001083955 /// NM_008218	1417714_x_at	-2.92014	-1.99451
Bicd1	bicaudal D homolog 1 (Drosophila)	NM_001112796 /// NM_009753	1437548_at	-2.89043	1.01452
Cpa2	carboxypeptidase A2, pancreatic	NM_001024698	1454623_at	-2.88644	-1.75991
Kcnt2	potassium channel, subfamily T, member 2	NM_001081027	1459971_at	-2.87821	-1.27482
Cacna2d2	calcium channel, voltage-dependent, alpha 2/delta subunit 2	NM_001174047 /// NM_001174048 /// NM_001174049 /// NM_001174050 /// NM_020263	1450754_at	-2.87285	-1.00643
1190002N15Rik	RIKEN cDNA 1190002N15 gene	NM_001033145	1433581_at	-2.86801	-1.4621
1190002N15Rik	RIKEN cDNA 1190002N15 gene	NM_001033145	1459067_at	-2.8645	-1.63023
Asb13	ankyrin repeat and SOCS box-containing 13	NM_001267724 /// NM_178283	1419401_at	-2.85454	-1.16949
Mamdc2	MAM domain containing 2	NM_174857	1453152_at	-2.8326	-2.66987
Tenm4	teneurin transmembrane protein 4	NM_011858	1451888_a_at	-2.8291	-1.13905
Bcl11a	B cell CLL/lymphoma 11A (zinc finger protein)	NM_001159289 /// NM_001159290 /// NM_001242934 /// NM_016707	1419406_a_at	-2.82896	-1.40885
Astn1	astrotactin 1	NM_001205204 /// NM_007495	1418615_at	-2.8204	-2.14991
Tub	tubby candidate gene	NM_021885	1420925_at	-2.81023	-1.47995
Akr1c14	aldo-keto reductase family 1, member C14	NM_134072	1418979_at	-2.80539	-1.70652
Cxxc4	CXXC finger 4	NM_001004367	1437351_at	-2.80442	1.18454
St3gal6	ST3 beta-galactoside alpha-2,3-sialyltransferase 6	NM_018784	1449078_at	-2.79504	-1.44189
H2-D1 /// H2-L	histocompatibility 2, D region locus 1 /// histocompatibility 2, D region locus L	NM_001267808 /// NM_010380	1425545_x_at	-2.78225	-2.11004
Tmem56	transmembrane protein 56	NM_178936	1434553_at	-2.76737	-2.5443
Ms4a2	membrane-spanning 4-domains, subfamily A, member 2	NM_001276328 /// NM_001276329 /// NM_001276330 /// NM_013516	1443264_at	-2.75187	-2.63834
Hspa1b	heat shock protein 1B	NM_010478	1452318_a_at	-2.74694	-1.16686
Zg16	zymogen granule protein 16	NM_026918	1434137_x_at	-2.72969	-1.07673
Tenm4	teneurin transmembrane protein 4	NM_011858	1434530_at	-2.7241	-1.08904
Hecw2	HECT, C2 and WW domain containing E3 ubiquitin protein ligase 2	NM_001001883 /// NM_172655	1455150_at	-2.71494	1.29137
Msx1	homeobox, msh-like 1	NM_010835	1448601_s_at	-2.68896	-1.27945
Thbs2	thrombospondin 2	NM_011581	1450663_at	-2.6769	-1.72179
Trim9	tripartite motif-containing 9	NM_001110202 /// NM_001110203 /// NM_053167	1454886_x_at	-2.64436	-1.23823
Slc25a37	solute carrier family 25, member 37	NM_026331 /// NM_030054	1417750_a_at	-2.59498	-2.51993
Thbs2	thrombospondin 2	NM_011581	1422571_at	-2.5916	-1.77349
Tenm4	teneurin transmembrane protein 4	NM_011858	1455993_at	-2.57676	-1.11206
Angptl6	angiopoietin-like 6	NM_145154	1424785_at	-2.57617	1.07877
Pdzd8	PDZ domain containing 8	NM_001033222	1439088_at	-2.56071	-1.95615
Scara3	scavenger receptor class A, member 3	NM_172604	1427020_at	-2.55246	-1.23549
Pcdh7	protocadherin 7	NM_001122758 /// NM_018764	1449249_at	-2.55093	-1.67019
Gm2083 /// Mup1 /// Mup10 /// Mup12 /// Mup13 /// Mup14 /// Mup15 /// Mup16 /// Mup19 /// Mup2 /// Mup7 /// Mup8 /// Mup9	major urinary protein LOC100048885 /// major urinary protein 1 /// major urinary protei	NM_001045550 /// NM_001122647 /// NM_001126319 /// NM_001134644 /// NM_001134674 /// NM	1420465_s_at	-2.55022	-2.61519
Cps1	carbamoyl-phosphate synthetase 1	NM_001080809	1455540_at	-2.54867	-1.57448
Cwc22	CWC22 spliceosome-associated protein homolog (S. cerevisiae)	NM_030560 /// NM_172667 /// XM_003946079 /// XM_003946080 /// XM_003946081 /// XM_00394	1438278_a_at	-2.54526	-2.29156
Mapkapk3	mitogen-activated protein kinase-activated protein kinase 3	NM_178907	1434815_a_at	-2.53961	-1.18677
Tnc	tenascin C	NM_011607	1416342_at	-2.53113	-1.56371
Hba-a1 /// Hba-a2	hemoglobin alpha, adult chain 1 /// hemoglobin alpha, adult chain 2	NM_001083955 /// NM_008218	1428361_x_at	-2.52878	-1.83167
Dpysl4	dihydropyrimidinase-like 4	NM_011993	1418298_s_at	-2.52294	-1.72375
Chn2	chimerin (chimaerin) 2	NM_001163640 /// NM_023543	1428574_a_at	-2.51833	-1.28366
Cela1	chymotrypsin-like elastase family, member 1	NM_033612	1423693_at	-2.51598	-1.72191
Adamts16	a disintegrin-like and metallopeptidase (reprolysin type) with thrombospondin type 1 mo	NM_172053	1439604_at	-2.50339	-1.76181
Atp10a	ATPase, class V, type 10A	NM_009728	1447851_x_at	-2.50015	-1.3102
Osbpl3	oxysterol binding protein-like 3	NM_001163645 /// NM_027881	1428484_at	-2.48591	1.30755
Cyp19a1	cytochrome P450, family 19, subfamily a, polypeptide 1	NM_007810	1449920_at	-2.47278	-1.53515
Cfh	complement component factor h	NM_009888	1450876_at	-2.46671	-1.06745
Tpbg	trophoblast glycoprotein	NM_001164792 /// NM_011627	1423312_at	-2.46285	-1.18558
Asb13	ankyrin repeat and SOCS box-containing 13	NM_001267724 /// NM_178283	1449459_s_at	-2.45815	-1.23662
Tifa	TRAF-interacting protein with forkhead-associated domain	NM_145133	1426501_a_at	-2.45587	-2.08017
5730433N10Rik	RIKEN cDNA 5730433N10 gene	---	1454460_at	-2.44964	-1.11689
Thbs2	thrombospondin 2	NM_011581	1447862_x_at	-2.44491	-1.60305
Mfap5	microfibrillar associated protein 5	NM_015776	1418454_at	-2.44175	-1.75223
Ptprz1	protein tyrosine phosphatase, receptor type Z, polypeptide 1	NM_001081306 /// NM_011219 /// NM_178180	1452284_at	-2.43978	1.00716
Speer4a	spermatogenesis associated glutamate (E)-rich protein 4a	NM_029376	1422726_x_at	-2.43044	-1.13593
Sdc4	syndecan 4	NM_011521	1448793_a_at	-2.43023	-1.13653
Hba-a1 /// Hba-a2	hemoglobin alpha, adult chain 1 /// hemoglobin alpha, adult chain 2	NM_001083955 /// NM_008218	1452757_s_at	-2.42816	-1.80361
Kif26b	kinesin family member 26B	NM_001161665 /// NM_177724 /// NM_177757	1440990_at	-2.42574	-1.45541
Osbpl3	oxysterol binding protein-like 3	NM_001163645 /// NM_027881	1438724_at	-2.41137	1.29936
Sdc4	syndecan 4	NM_011521	1417654_at	-2.40216	-1.18496
Cfh	complement component factor h	NM_009888	1423153_x_at	-2.39927	-1.03321
Nlrc5	NLR family, CARD domain containing 5	NM_001033207	1437176_at	-2.39113	1.18324
Ank2	ankyrin 2, brain	NM_001034168 /// NM_178655	1434264_at	-2.38163	-1.43751
Bicd1	bicaudal D homolog 1 (Drosophila)	NM_001112796 /// NM_009753	1451684_a_at	-2.36473	1.00316
Ank2	ankyrin 2, brain	NM_001034168 /// NM_178655	1434265_s_at	-2.35969	-1.34516
Aqp4	aquaporin 4	NM_009700	1434449_at	-2.35827	1.45452
H2-D1	histocompatibility 2, D region locus 1	NM_010380	1451784_x_at	-2.34481	-1.8633
Serpina3g	serine (or cysteine) peptidase inhibitor, clade A, member 3G	NM_009251	1424923_at	-2.32803	1.24372
Emilin2	elastin microfibril interfacer 2	NM_145158	1435264_at	-2.32457	-1.95244
H2-K1	histocompatibility 2, K1, K region	NM_001001892 /// XM_003945745	1451931_x_at	-2.32255	-1.71423
Rgs2	regulator of G-protein signaling 2	NM_009061	1419247_at	-2.3209	1.06728
Shisa6	shisa homolog 6 (Xenopus laevis)	NM_001034874	1455512_at	-2.31531	-1.54275
Rgs2	regulator of G-protein signaling 2	NM_009061	1447830_s_at	-2.31302	1.07953
Pcdh11x	protocadherin 11 X-linked	NM_001081385 /// NM_001271809 /// NM_001271810 /// NR_073451 /// NR_073452	1436449_at	-2.29298	-1.40354
Robo1	roundabout homolog 1 (Drosophila)	NM_019413	1427231_at	-2.29267	-1.26759
Fbn2 /// LOC100047082	fibrillin 2 /// fibrillin-2-like	NM_010181 /// XM_001473415	1422831_at	-2.28401	-1.02174
Fst	follistatin	NM_008046	1434458_at	-2.28369	-2.21418
Kcnj3	potassium inwardly-rectifying channel, subfamily J, member 3	NM_008426	1444025_at	-2.28362	1.11978
6330415B21Rik	RIKEN cDNA 6330415B21 gene	NR_045141	1430791_at	-2.2828	-1.50942
Bcl11a	B cell CLL/lymphoma 11A (zinc finger protein)	NM_001159289 /// NM_001159290 /// NM_001242934 /// NM_016707	1426552_a_at	-2.27502	-1.24135
Atp2c1	ATPase, Ca++-sequestering	NM_001253831 /// NM_001253834 /// NM_001253836 /// NM_175025	1442742_at	-2.26903	1.26261
Arhgap30	Rho GTPase activating protein 30	NM_001005508	1436171_at	-2.25846	-2.47163
Dach1	dachshund 1 (Drosophila)	NM_001038610 /// NM_007826	1433743_at	-2.25724	1.05005
Speer4b	spermatogenesis associated glutamate (E)-rich protein 4b	NM_028561	1429992_at	-2.24233	-1.1237
Ptpro	protein tyrosine phosphatase, receptor type, O	NM_001164401 /// NM_001164402 /// NM_001164403 /// NM_011216	1417676_a_at	-2.24051	-1.45013
Trhde	TRH-degrading enzyme	NM_146241	1457156_at	-2.24036	-1.382
Ptprz1	protein tyrosine phosphatase, receptor type Z, polypeptide 1	NM_001081306 /// NM_011219 /// NM_178180	1427019_at	-2.23865	-1.05099
Cpm	carboxypeptidase M	NM_027468	1453009_at	-2.22803	-1.89394
Ret	ret proto-oncogene	NM_001080780 /// NM_009050	1436359_at	-2.22306	-1.50191
Cpa3	carboxypeptidase A3, mast cell	NM_007753	1448730_at	-2.22045	-2.21438
Dcc	deleted in colorectal carcinoma	NM_007831	1440487_at	-2.21059	-1.27863
Fbn2 /// LOC100047082	fibrillin 2 /// fibrillin-2-like	NM_010181 /// XM_001473415	1454830_at	-2.20122	1.02506
Arhgdib	Rho, GDP dissociation inhibitor (GDI) beta	NM_007486	1426454_at	-2.19913	-1.70508
Bace2	beta-site APP-cleaving enzyme 2	NM_019517	1435581_at	-2.19686	-1.52897
Gstm6	glutathione S-transferase, mu 6	NM_008184	1422072_a_at	-2.17227	-1.89264
Lrrc4	leucine rich repeat containing 4	NM_138682	1435832_at	-2.16462	1.07986
Slc40a1	solute carrier family 40 (iron-regulated transporter), member 1	NM_016917	1448566_at	-2.16323	-1.14847
Speer7-ps1	spermatogenesis associated glutamate (E)-rich protein 7, pseudogene 1	NR_001585	1453391_at	-2.16292	-1.12138
Tmem215	transmembrane protein 215	NM_001166009 /// NM_177175	1435858_at	-2.1558	-1.58366
Stox2	storkhead box 2	NM_001114311 /// NM_175162	1447624_s_at	-2.15495	1.0683
Slc35f1	solute carrier family 35, member F1	NM_178675	1456343_at	-2.15281	-1.47795
Sox11	SRY-box containing gene 11	NM_009234	1453125_at	-2.14025	-1.88346
8430437N05Rik	RIKEN cDNA 8430437N05 gene	---	1432429_at	-2.13161	-1.12941
Shisa9	shisa homolog 9 (Xenopus laevis)	NM_001174086 /// NM_028277	1456995_at	-2.12842	-1.06028
Tmtc2	transmembrane and tetratricopeptide repeat containing 2	NM_177368	1429809_at	-2.12118	-1.10008
Kcnj3	potassium inwardly-rectifying channel, subfamily J, member 3	NM_008426	1455374_at	-2.12002	1.34892
Rgs2	regulator of G-protein signaling 2	NM_009061	1419248_at	-2.10119	1.06621
9630017O17	uncharacterized protein 9630017O17	---	1447960_at	-2.09531	1.05624
4930503L19Rik	RIKEN cDNA 4930503L19 gene	NM_172967	1454701_at	-2.08935	1.00456
Edaradd	EDAR (ectodysplasin-A receptor)-associated death domain	NM_133643	1440162_x_at	-2.0802	-1.53002
Sytl4	synaptotagmin-like 4	NM_013757	1417336_a_at	-2.07257	-1.14167
Fez1	fasciculation and elongation protein zeta 1 (zygin I)	NM_183171	1454674_at	-2.06399	-1.16223
Napepld	N-acyl phosphatidylethanolamine phospholipase D	NM_178728	1437872_at	-2.0577	1.16112
Mettl24	methyltransferase like 24	NM_177793	1439689_at	-2.05747	-1.81375
Nphs2	nephrosis 2 homolog, podocin (human)	NM_130456	1437605_at	-2.05614	1.00191
Hsd17b7	hydroxysteroid (17-beta) dehydrogenase 7	NM_010476	1457248_x_at	-2.05379	-1.50676
Col6a5	collagen, type VI, alpha 5	NM_001167923	1446685_at	-2.05355	-1.02747
Dock10	dedicator of cytokinesis 10	NM_175291	1435343_at	-2.05287	-1.72488
Spin2	spindlin family, member 2	NM_001005370	1455297_at	-2.05195	1.02518
Bmp4	bone morphogenetic protein 4	NM_007554	1422912_at	-2.04676	1.35625
Pon2	paraoxonase 2	NM_183308	1429020_at	-2.04576	-1.6421
Fst	follistatin	NM_008046	1421365_at	-2.03966	-2.09771
Fam84a	family with sequence similarity 84, member A	NM_029007	1425452_s_at	-2.03956	1.22951
Sema3c	sema domain, immunoglobulin domain (Ig), short basic domain, secreted, (semaphorin) 3C	NM_013657	1420696_at	-2.0275	1.13024
Krt79	keratin 79	NM_146063	1427352_at	-2.02662	1.05914
Ptges	prostaglandin E synthase	NM_022415	1439747_at	-2.02602	1.85015
Sox11	SRY-box containing gene 11	NM_009234	1436790_a_at	-2.02407	-1.35128
Edaradd	EDAR (ectodysplasin-A receptor)-associated death domain	NM_133643	1437800_at	-2.00649	-2.18944
Pde10a	phosphodiesterase 10A	NM_011866	1439618_at	-1.98225	-1.11614
2810039B14Rik	RIKEN cDNA 2810039B14 gene	XR_105719 /// XR_106936	1453248_at	-1.97018	1.44076
Slitrk1	SLIT and NTRK-like family, member 1	NM_199065	1428089_at	-1.9694	1.21792
Nudt10 /// Nudt11	nudix (nucleoside diphosphate linked moiety X)-type motif 10 /// nudix (nucleoside diph	NM_001031664 /// NM_021431	1435061_at	-1.96761	-1.19345
Plxnc1	plexin C1	NM_018797	1443433_at	-1.96715	-1.3012
A230050P20Rik	RIKEN cDNA A230050P20 gene	NM_175687	1435193_at	-1.96623	1.04658
Sgms1	sphingomyelin synthase 1	NM_001168525 /// NM_001168526 /// NM_144792	1436499_at	-1.96608	-1.20245
2810037O22Rik	RIKEN cDNA 2810037O22 gene	---	1428866_at	-1.96313	-1.41413
Fhdc1	FH2 domain containing 1	NM_001033301 /// NM_001205355	1439018_at	-1.96063	-1.4693
Stk35	serine/threonine kinase 35	NM_001038635 /// NM_183262	1439802_at	-1.95931	-1.9003
5930427J20Rik	RIKEN cDNA 5930427J20 gene	---	1433086_at	-1.95923	-1.17241
Ptger2	prostaglandin E receptor 2 (subtype EP2)	NM_008964	1449310_at	-1.95817	-1.17982
Aen	apoptosis enhancing nuclease	NM_001162939 /// NM_026531	1437373_at	-1.95673	-1.56664
Atp10a	ATPase, class V, type 10A	NM_009728	1447272_s_at	-1.95468	-1.03605
Pcdh19	protocadherin 19	NM_001105245 /// NM_001105246	1437360_at	-1.95424	-1.42614
Nmnat3	nicotinamide nucleotide adenylyltransferase 3	NM_144533	1424899_at	-1.95173	-1.23122
H2-D1 /// H2-L	histocompatibility 2, D region locus 1 /// histocompatibility 2, D region locus L	NM_001267808 /// NM_010380	1426324_at	-1.94834	-1.72731
Armcx5	armadillo repeat containing, X-linked 5	NM_001009575	1424481_s_at	-1.94759	-1.15969
Nudt19	nudix (nucleoside diphosphate linked moiety X)-type motif 19	NM_033080	1432332_a_at	-1.93851	-1.12709
Nudt19	nudix (nucleoside diphosphate linked moiety X)-type motif 19	NM_033080	1434216_a_at	-1.93804	-1.03268
Atp8b1	ATPase, class I, type 8B, member 1	NM_001001488	1455396_at	-1.93767	-1.15809
Tex9	testis expressed gene 9	NM_009359	1444769_at	-1.93744	-1.59531
1110059G02Rik	RIKEN cDNA 1110059G02 gene	---	1436203_a_at	-1.93531	-1.02278
Slc40a1	solute carrier family 40 (iron-regulated transporter), member 1	NM_016917	1417061_at	-1.93502	-1.07872
Thsd7a	thrombospondin, type I, domain containing 7A	NM_001164805	1456130_at	-1.93067	-1.24729
Dkk3	dickkopf homolog 3 (Xenopus laevis)	NM_015814	1417312_at	-1.93061	-1.17525
H2-D1	histocompatibility 2, D region locus 1	NM_010380	1451683_x_at	-1.92746	-1.67325
Smad3	SMAD family member 3	NM_016769	1450471_at	-1.9266	-1.04668
Hsd17b7	hydroxysteroid (17-beta) dehydrogenase 7	NM_010476	1448865_at	-1.92159	-1.46768
Ntn4	netrin 4	NM_021320	1450512_at	-1.9188	1.28229
Acpl2	acid phosphatase-like 2	NM_153420	1456735_x_at	-1.91712	-1.04686
Chst2	carbohydrate sulfotransferase 2	NM_018763	1422758_at	-1.91609	-1.06295
Slc43a2	solute carrier family 43, member 2	NM_001199283 /// NM_001199284 /// NM_173388	1439965_at	-1.91509	-1.22741
Tnik	TRAF2 and NCK interacting kinase	NM_001163007 /// NM_001163008 /// NM_001163009 /// NM_026910	1458403_at	-1.91414	-1.23641
Smad3	SMAD family member 3	NM_016769	1450472_s_at	-1.90882	-1.06996
Bace2	beta-site APP-cleaving enzyme 2	NM_019517	1416673_at	-1.90855	-1.13035
Kitl	kit ligand	NM_013598	1415854_at	-1.90459	-1.27689
Phactr2	phosphatase and actin regulator 2	NM_001033257 /// NM_001195065 /// NM_001195066 /// NM_001195096	1455101_at	-1.90382	1.00876
Etl4	enhancer trap locus 4	NM_001081006 /// NM_001177630 /// NM_001177631 /// NM_029895 /// NM_178059	1440064_at	-1.9023	-1.23033
Frmd5	FERM domain containing 5	NM_172673	1436243_at	-1.90182	-1.68017
Fam43a	family with sequence similarity 43, member A	NM_177632	1426734_at	-1.9015	1.02275
Pcdh17	protocadherin 17	NM_001013753	1453070_at	-1.90099	-1.34352
Speer8-ps1	spermatogenesis associated glutamate (E)-rich protein 8, pseudogene 1	NR_001584	1447303_at	-1.90023	-1.07395
Rag1	recombination activating gene 1	NM_009019	1450680_at	-1.89823	-2.22733
Ank2	ankyrin 2, brain	NM_001034168 /// NM_178655	1440042_at	-1.89777	-1.26504
Cd44	CD44 antigen	NM_001039150 /// NM_001039151 /// NM_001177785 /// NM_001177786 /// NM_001177787 /// NM	1434376_at	-1.8967	-1.21786
Cd44	CD44 antigen	NM_001039150 /// NM_001039151 /// NM_001177785 /// NM_001177786 /// NM_001177787 /// NM	1423760_at	-1.89615	-1.28418
Sgms2	sphingomyelin synthase 2	NM_028943	1428663_at	-1.89408	-1.25107
Apold1	apolipoprotein L domain containing 1	NM_001109914	1441228_at	-1.89249	-1.60087
Dach1	dachshund 1 (Drosophila)	NM_001038610 /// NM_007826	1420694_a_at	-1.89123	-1.10153
Sytl2	synaptotagmin-like 2	NM_001040085 /// NM_001040086 /// NM_001040087 /// NM_001040088 /// NM_031394	1421594_a_at	-1.88851	-1.10278
Ust	uronyl-2-sulfotransferase	NM_177387	1437293_x_at	-1.88407	-1.03941
Cpeb2	cytoplasmic polyadenylation element binding protein 2	NM_001177379 /// NM_175937	1434272_at	-1.88004	-1.30345
Speer7-ps1 /// Speer8-ps1	spermatogenesis associated glutamate (E)-rich protein 7, pseudogene 1 /// spermatogenes	NR_001584 /// NR_001585	1431294_at	-1.87986	-1.1007
Clu	clusterin	NM_013492	1418626_a_at	-1.87843	1.02576
Thsd7b	thrombospondin, type I, domain containing 7B	NM_172485	1460627_at	-1.87826	-1.50273
Ctnna2	catenin (cadherin associated protein), alpha 2	NM_001109764 /// NM_009819 /// NM_145732	1448895_a_at	-1.87825	1.14679
8030451A03Rik	RIKEN cDNA 8030451A03 gene	NM_001001494 /// XR_140615 /// XR_142089	1446586_at	-1.87792	-1.26758
Kitl	kit ligand	NM_013598	1426152_a_at	-1.87665	-1.3413
Ceacam1	carcinoembryonic antigen-related cell adhesion molecule 1	NM_001039185 /// NM_001039186 /// NM_001039187 /// NM_011926	1425538_x_at	-1.87534	-1.45899
Kitl	kit ligand	NM_013598	1415855_at	-1.87147	-1.26853
Ibtk	inhibitor of Bruton agammaglobulinemia tyrosine kinase	NM_001081282 /// NM_175371	1454905_at	-1.87016	1.03918
Bace2	beta-site APP-cleaving enzyme 2	NM_019517	1437846_x_at	-1.8675	-1.06663
Spsb1	splA/ryanodine receptor domain and SOCS box containing 1	NM_029035	1449752_at	-1.86244	1.0061
B3gat1	beta-1,3-glucuronyltransferase 1 (glucuronosyltransferase P)	NM_029792	1425690_at	-1.86146	-1.88921
Nudt10 /// Nudt11	nudix (nucleoside diphosphate linked moiety X)-type motif 10 /// nudix (nucleoside diph	NM_001031664 /// NM_021431	1426887_at	-1.8602	-1.11671
Aard	alanine and arginine rich domain containing protein	NM_175503	1434528_at	-1.85954	-1.38911
Cdc42ep5	CDC42 effector protein (Rho GTPase binding) 5	NM_021454	1418712_at	-1.85838	-1.0141
Cachd1	cache domain containing 1	NM_198037	1436030_at	-1.85646	-1.2068
Zg16	zymogen granule protein 16	NM_026918	1428358_at	-1.85595	-1.00718
Abcb10	ATP-binding cassette, sub-family B (MDR/TAP), member 10	NM_019552	1416403_at	-1.85405	-1.56475
Nfe2l2	nuclear factor, erythroid derived 2, like 2	NM_010902	1457117_at	-1.85398	-1.57738
9430018C23Rik	RIKEN cDNA 9430018C23 gene	---	1454512_at	-1.85289	-1.41603
2810039B14Rik	RIKEN cDNA 2810039B14 gene	XR_105719 /// XR_106936	1458183_at	-1.84397	1.34217
Spsb1	splA/ryanodine receptor domain and SOCS box containing 1	NM_029035	1420150_at	-1.84212	-1.01989
Angptl1	angiopoietin-like 1	NM_028333	1421421_at	-1.8421	1.54791
Pak3	p21 protein (Cdc42/Rac)-activated kinase 3	NM_001195046 /// NM_001195047 /// NM_001195048 /// NM_001195049 /// NM_008778	1435486_at	-1.83899	-1.42665
Hspa1b	heat shock protein 1B	NM_010478	1427127_x_at	-1.83781	-1.22845
1110059G02Rik	RIKEN cDNA 1110059G02 gene	---	1438288_x_at	-1.83599	-1.09632
Mob3b	MOB kinase activator 3B	NM_178061	1429284_at	-1.83419	-1.2905
Pgm5	phosphoglucomutase 5	NM_175013	1437871_at	-1.83138	1.19708
Eqtn	equatorin, sperm acrosome associated	NM_027089	1453265_at	-1.83035	-1.31172
Anxa1	annexin A1	NM_010730	1448213_at	-1.83004	-1.20621
Gm6658	predicted gene 6658	XM_890814 /// XM_909999	1460021_at	-1.82779	-1.62098
Vldlr	very low density lipoprotein receptor	NM_001161420 /// NM_013703	1417900_a_at	-1.82416	1.05017
Bcat1	branched chain aminotransferase 1, cytosolic	NM_001024468 /// NM_007532	1455699_at	-1.82392	-1.11698
Tmem30a	transmembrane protein 30A	NM_133718	1443619_at	-1.8204	-1.16367
Lmo3	LIM domain only 3	NM_207222	1455754_at	-1.8196	-1.02883
Cd44	CD44 antigen	NM_001039150 /// NM_001039151 /// NM_001177785 /// NM_001177786 /// NM_001177787 /// NM	1452483_a_at	-1.81835	-1.2908
Pcdh17	protocadherin 17	NM_001013753	1436920_at	-1.81632	-1.19678
Tmem215	transmembrane protein 215	NM_001166009 /// NM_177175	1458866_at	-1.81486	-1.44128
Kitl	kit ligand	NM_013598	1448117_at	-1.81405	-1.18852
Mgll	monoglyceride lipase	NM_001166249 /// NM_001166250 /// NM_001166251 /// NM_011844	1450391_a_at	-1.81053	-1.46158
1110059G02Rik	RIKEN cDNA 1110059G02 gene	---	1436204_at	-1.80971	-1.0826
Map2	microtubule-associated protein 2	NM_001039934 /// NM_008632	1434194_at	-1.80918	1.19266
Basp1	brain abundant, membrane attached signal protein 1	NM_027395	1428572_at	-1.80908	-1.1754
Dkk3	dickkopf homolog 3 (Xenopus laevis)	NM_015814	1448669_at	-1.80695	-1.14935
Robo2	roundabout homolog 2 (Drosophila)	NM_175549	1458229_at	-1.80487	-1.0928
D5Ertd566e	DNA segment, Chr 5, ERATO Doi 566, expressed	---	1444936_at	-1.80244	1.52292
Trim9	tripartite motif-containing 9	NM_001110202 /// NM_001110203 /// NM_053167	1443989_at	-1.79475	-1.11333
Myo1e	myosin IE	NM_181072 /// XM_003946306	1420159_at	-1.79423	-1.46355
Dact1	dapper homolog 1, antagonist of beta-catenin (xenopus)	NM_001190466 /// NM_021532	1417937_at	-1.79381	-1.32256
Sox11	SRY-box containing gene 11	NM_009234	1429372_at	-1.79337	-1.22781
5730508B09Rik	RIKEN cDNA 5730508B09 gene	NM_027482	1429678_at	-1.79024	-1.75482
Clu	clusterin	NM_013492	1454849_x_at	-1.78852	1.03164
9530071P10Rik	RIKEN cDNA 9530071P10 gene	---	1432741_at	-1.78713	-1.0997
Rbm24	RNA binding motif protein 24	NM_001081425	1454752_at	-1.78475	1.49234
Arsb	arylsulfatase B	NM_009712	1429189_at	-1.78448	-1.17483
Pik3r1	phosphatidylinositol 3-kinase, regulatory subunit, polypeptide 1 (p85 alpha)	NM_001024955 /// NM_001077495	1425514_at	-1.78399	1.29837
Sdpr	serum deprivation response	NM_138741	1416779_at	-1.78298	1.09421
Cnp	2',3'-cyclic nucleotide 3' phosphodiesterase	NM_001146318 /// NM_009923	1437341_x_at	-1.78092	-1.50814
B3gnt5	UDP-GlcNAc:betaGal beta-1,3-N-acetylglucosaminyltransferase 5	NM_001159407 /// NM_001159408 /// NM_054052	1420994_at	-1.77981	-1.18513
Prkar2b	protein kinase, cAMP dependent regulatory, type II beta	NM_011158	1438664_at	-1.77962	-1.38698
Sox11	SRY-box containing gene 11	NM_009234	1453002_at	-1.77925	-1.27013
Slc35g1	solute carrier family 35, member G1	NM_175507	1435452_at	-1.77678	-1.5246
Acpl2	acid phosphatase-like 2	NM_153420	1429390_at	-1.7758	1.03329
Hbb-b1 /// Hbb-b2 /// Hbb-bs /// Hbb-bt	hemoglobin, beta adult major chain /// hemoglobin, beta adult minor chain /// hemoglobi	NM_001201391 /// NM_001278161 /// NM_008220 /// NM_016956	1417184_s_at	-1.77177	-1.40775
Gm13152	predicted gene 13152	NM_001039209	1436386_x_at	-1.76971	-1.32359
Jakmip2	janus kinase and microtubule interacting protein 2	NM_001163637	1453812_at	-1.76818	-1.43194
Tgfb1i1	transforming growth factor beta 1 induced transcript 1	NM_009365	1418136_at	-1.76795	-1.27201
Esr2	estrogen receptor 2 (beta)	NM_010157 /// NM_207707	1426103_a_at	-1.76724	1.00966
Pcdh19	protocadherin 19	NM_001105245 /// NM_001105246	1455145_at	-1.76557	-1.39925
Sema3e	sema domain, immunoglobulin domain (Ig), short basic domain, secreted, (semaphorin) 3E	NM_011348	1442226_at	-1.7654	1.51972
Bmp2k	BMP2 inducible kinase	NM_080708	1437419_at	-1.76524	-1.42008
Zfp800	zinc finger protein 800	NM_001081678	1456790_at	-1.7651	-1.44157
Ppm1m	protein phosphatase 1M	NM_026447 /// NM_198931	1428351_at	-1.76436	1.06147
Abcb10	ATP-binding cassette, sub-family B (MDR/TAP), member 10	NM_019552	1416402_at	-1.76359	-1.41242
Lphn3	latrophilin 3	NM_198702	1439313_at	-1.76147	-1.3479
Gpr155	G protein-coupled receptor 155	NM_001080707 /// NM_001190297 /// NM_001276443 /// NM_001276444	1452353_at	-1.76129	1.26551
Shisa6	shisa homolog 6 (Xenopus laevis)	NM_001034874	1441785_at	-1.7608	-1.47788
Bace2	beta-site APP-cleaving enzyme 2	NM_019517	1438645_x_at	-1.76051	-1.06575
Prss23	protease, serine, 23	NM_029614	1437671_x_at	-1.76008	1.06933
Chsy3	chondroitin sulfate synthase 3	NM_001081328	1429417_at	-1.75757	1.04022
Plcb1	phospholipase C, beta 1	NM_001145830 /// NM_019677	1425600_a_at	-1.75719	-1.43574
Prkar2b	protein kinase, cAMP dependent regulatory, type II beta	NM_011158	1456475_s_at	-1.75614	-1.30472
Socs2	suppressor of cytokine signaling 2	NM_001168655 /// NM_001168656 /// NM_001168657 /// NM_007706	1446085_at	-1.75534	-1.08017
Slc2a10	solute carrier family 2 (facilitated glucose transporter), member 10	NM_130451	1419434_at	-1.75357	-1.33687
Mmp11	matrix metallopeptidase 11	NM_008606	1417234_at	-1.75226	-1.08477
Ceacam1	carcinoembryonic antigen-related cell adhesion molecule 1	NM_001039185 /// NM_001039186 /// NM_001039187 /// NM_011926	1427630_x_at	-1.7484	-1.41138
Fat4	FAT tumor suppressor homolog 4 (Drosophila)	NM_183221	1459749_s_at	-1.74794	-1.18395
Mir22hg	Mir22 host gene (non-protein coding)	NR_030711	1428562_at	-1.74725	-1.07535
Gm10471 /// Gm5862 /// Gm7347 /// Speer4b	predicted gene 10471 /// predicted gene 5862 /// predicted gene 7347 /// spermatogenesi	NM_001177579 /// NM_028561 /// XM_620170 /// XM_973024	1429993_s_at	-1.74666	-1.04533
Tchh	trichohyalin	NM_001163098	1434425_at	-1.7453	-1.86814
Rabgap1l	RAB GTPase activating protein 1-like	NM_001038621 /// NM_013862	1429197_s_at	-1.74524	-1.68781
Akna	AT-hook transcription factor	NM_001045514	1427325_s_at	-1.73925	-1.64355
Etl4	enhancer trap locus 4	NM_001081006 /// NM_001177630 /// NM_001177631 /// NM_029895 /// NM_178059	1426880_at	-1.73795	-1.19162
Dock10	dedicator of cytokinesis 10	NM_175291	1439247_at	-1.73753	-1.40888
Syt11	synaptotagmin XI	NM_018804	1455176_a_at	-1.73718	-1.43978
Prnd	prion protein dublet	NM_001126338 /// NM_001278257 /// NM_001278520 /// NM_023043	1425681_a_at	-1.7365	1.08306
Usp32	ubiquitin specific peptidase 32	NM_001029934	1459857_at	-1.7317	-1.31502
Dtl	denticleless homolog (Drosophila)	NM_029766	1439520_at	-1.73092	-1.57828
Pcdh7	protocadherin 7	NM_001122758 /// NM_018764	1427592_at	-1.73084	-1.22685
Slc5a4a	solute carrier family 5, member 4a	NM_133184	1421637_at	-1.7308	-1.44146
1110059G02Rik	RIKEN cDNA 1110059G02 gene	---	1435987_x_at	-1.73035	1.01854
Cyr61	cysteine rich protein 61	NM_010516	1457823_at	-1.72973	-1.30228
Cxxc4	CXXC finger 4	NM_001004367	1456811_at	-1.72859	1.15295
Lama1	laminin, alpha 1	NM_008480	1418153_at	-1.72735	1.03705
Helz2	helicase with zinc finger 2, transcriptional coactivator	NM_183162	1435454_a_at	-1.72723	-1.37455
Gm21093 /// Gm3893 /// Gm5859 /// Gm7819 /// LOC101055653 /// LOC101056212 /// LOC101056243	predicted gene, 21093 /// predicted gene 3893 /// predicted pseudogene 5859 /// predict	NR_033506 /// XM_003945751 /// XM_003945752 /// XR_033794 /// XR_106271 /// XR_140627 /	1447939_a_at	-1.72599	-1.31939
Pcsk5	proprotein convertase subtilisin/kexin type 5	NM_001163144 /// NM_001190483	1451406_a_at	-1.72239	-1.41466
Colgalt2	collagen beta(1-O)galactosyltransferase 2	NM_177756	1437930_at	-1.72165	-1.0578
B3galt6	UDP-Gal:betaGal beta 1,3-galactosyltransferase, polypeptide 6	NM_080445	1435252_at	-1.72094	-1.38665
Dtna	dystrobrevin alpha	NM_010087 /// NM_207650	1456069_at	-1.72054	-1.05712
Nr3c2	nuclear receptor subfamily 3, group C, member 2	NM_001083906	1435991_at	-1.71995	-1.47928
Pbx3	pre B cell leukemia homeobox 3	NM_016768	1447640_s_at	-1.71956	-1.05536
Hsd17b7	hydroxysteroid (17-beta) dehydrogenase 7	NM_010476	1417871_at	-1.71946	-1.33833
Steap4	STEAP family member 4	NM_054098	1460197_a_at	-1.71454	1.17601
Tox	thymocyte selection-associated high mobility group box	NM_145711	1425484_at	-1.71419	-1.50605
2810416G20Rik /// LOC101056638	RIKEN cDNA 2810416G20 gene /// uncharacterized LOC101056638	NM_025981 /// XM_003945668 /// XM_003946112	1435171_at	-1.71388	-1.10658
Rap2b	RAP2B, member of RAS oncogene family	NM_028712	1439548_at	-1.71228	-1.20153
Hopx	HOP homeobox	NM_001159900 /// NM_001159901 /// NM_175606	1428662_a_at	-1.71214	-1.18445
Itpr2	inositol 1,4,5-triphosphate receptor 2	NM_010586 /// NM_019923	1424833_at	-1.70969	-1.68808
Fam126a	family with sequence similarity 126, member A	NM_053090	1450724_at	-1.70837	-1.00755
Pcsk5	proprotein convertase subtilisin/kexin type 5	NM_001163144 /// NM_001190483	1424605_at	-1.70755	-1.4046
Lrrc4	leucine rich repeat containing 4	NM_138682	1416097_at	-1.70732	1.12991
Birc6	baculoviral IAP repeat-containing 6	NM_007566	1442959_at	-1.70706	-1.3103
Anxa3	annexin A3	NM_013470	1460330_at	-1.70674	-1.41256
Sytl4	synaptotagmin-like 4	NM_013757	1425998_at	-1.70572	-1.09662
Cotl1	coactosin-like 1 (Dictyostelium)	NM_028071	1436838_x_at	-1.70545	-1.31695
Pnliprp1	pancreatic lipase related protein 1	NM_018874	1415777_at	-1.7025	1.17255
Nmnat3	nicotinamide nucleotide adenylyltransferase 3	NM_144533	1432342_at	-1.70081	1.14774
Gpc4	glypican 4	NM_008150	1436514_at	-1.69882	-1.00766
Pon2	paraoxonase 2	NM_183308	1429019_s_at	-1.69807	-1.43526
St3gal2	ST3 beta-galactoside alpha-2,3-sialyltransferase 2	NM_009179	1421891_at	-1.6972	-1.40919
Clu	clusterin	NM_013492	1437689_x_at	-1.69635	1.0479
Tmem26	transmembrane protein 26	NM_177794	1434583_at	-1.69594	-1.15142
Dab1	disabled 1	NM_010014 /// NM_177259	1435578_s_at	-1.69546	-2.31131
Smad3	SMAD family member 3	NM_016769	1454960_at	-1.69501	-1.06447
Slc20a1	solute carrier family 20, member 1	NM_001159593 /// NM_015747	1438824_at	-1.69362	-1.59095
P4ha3	procollagen-proline, 2-oxoglutarate 4-dioxygenase (proline 4-hydroxylase), alpha polype	NM_177161	1446951_at	-1.69109	1.23867
Rrs1	RRS1 ribosome biogenesis regulator homolog (S. cerevisiae)	NM_021511	1416998_at	-1.69087	-1.20809
6030400A10Rik	RIKEN cDNA 6030400A10 gene	---	1433203_at	-1.68991	-1.24992
Pon2	paraoxonase 2	NM_183308	1450686_at	-1.68915	-1.45079
Efnb2	ephrin B2	NM_010111	1419639_at	-1.6884	-1.19755
Cysltr1	cysteinyl leukotriene receptor 1	NM_021476	1418944_at	-1.68822	1.37253
Gprin3	GPRIN family member 3	NM_183183	1430834_at	-1.68809	-1.02419
Eif2ak4	eukaryotic translation initiation factor 2 alpha kinase 4	NM_001177806 /// NM_013719	1443235_at	-1.68801	-2.03894
Trim66	tripartite motif-containing 66	NM_001170912 /// NM_001170913 /// NM_181853	1456967_at	-1.68578	-1.72439
Arhgap31	Rho GTPase activating protein 31	NM_020260	1455164_at	-1.68372	-1.30131
Socs2	suppressor of cytokine signaling 2	NM_001168655 /// NM_001168656 /// NM_001168657 /// NM_007706	1449109_at	-1.68354	1.00107
Cpeb2	cytoplasmic polyadenylation element binding protein 2	NM_001177379 /// NM_175937	1458518_at	-1.68316	-1.30392
Prkar2b	protein kinase, cAMP dependent regulatory, type II beta	NM_011158	1430640_a_at	-1.68045	-1.26761
Pcdh19	protocadherin 19	NM_001105245 /// NM_001105246	1444422_at	-1.68016	-1.23947
Slc35d1	solute carrier family 35 (UDP-glucuronic acid/UDP-N-acetylgalactosamine dual transporte	NM_177732	1433595_at	-1.67892	-1.08017
St3gal5	ST3 beta-galactoside alpha-2,3-sialyltransferase 5	NM_001035228 /// NM_011375	1449198_a_at	-1.67708	-1.36172
Rgs2	regulator of G-protein signaling 2	NM_009061	1443250_at	-1.67599	-1.02467
Fn3krp	fructosamine 3 kinase related protein	NM_181420	1443050_at	-1.67578	-1.39514
Slfn5	schlafen 5	NM_183201	1458458_at	-1.67394	-1.30797
Sdc2	syndecan 2	NM_008304	1448545_at	-1.6732	1.3977
Runx1t1	runt-related transcription factor 1; translocated to, 1 (cyclin D-related)	NM_001111026 /// NM_001111027 /// NM_009822	1437784_at	-1.67295	-1.44934
Dab1	disabled 1	NM_010014 /// NM_177259	1435577_at	-1.67264	-2.36271
Cables1	CDK5 and Abl enzyme substrate 1	NM_001146287 /// NM_022021	1441938_x_at	-1.67251	-1.05225
4930556M19Rik	RIKEN cDNA 4930556M19 gene	NR_045063 /// NR_045064 /// NR_045065	1447451_at	-1.67055	-1.26183
Vopp1	vesicular, overexpressed in cancer, prosurvival protein 1	NM_146168	1451127_at	-1.66946	-1.35253
Gp49a /// Lilrb4	glycoprotein 49 A /// leukocyte immunoglobulin-like receptor, subfamily B, member 4	NM_008147 /// NM_013532	1420394_s_at	-1.66937	-1.37271
Dpysl3	dihydropyrimidinase-like 3	NM_001136086 /// NM_009468	1415877_at	-1.66897	-1.24379
Xk	Kell blood group precursor (McLeod phenotype) homolog	NM_023500	1450189_at	-1.66747	-1.3804
Nap1l2	nucleosome assembly protein 1-like 2	NM_008671	1418046_at	-1.66656	-1.40253
Egfr	epidermal growth factor receptor	NM_007912 /// NM_207655	1435888_at	-1.66643	-1.95232
4832441B07Rik	RIKEN cDNA 4832441B07 gene	---	1429997_at	-1.66513	-1.45216
Megf9	multiple EGF-like-domains 9	NM_172694	1455960_at	-1.66418	-1.23025
Lipg	lipase, endothelial	NM_010720	1421262_at	-1.66351	-1.07296
Plcb1	phospholipase C, beta 1	NM_001145830 /// NM_019677	1435043_at	-1.66347	-1.45965
Etl4	enhancer trap locus 4	NM_001081006 /// NM_001177630 /// NM_001177631 /// NM_029895 /// NM_178059	1457147_at	-1.66287	-1.17483
Pcdh11x	protocadherin 11 X-linked	NM_001081385 /// NM_001271809 /// NM_001271810 /// NR_073451 /// NR_073452	1438889_at	-1.66263	-1.21866
Hbb-b2	hemoglobin, beta adult minor chain	NM_016956	1427865_at	-1.66182	-1.25455
Cyr61	cysteine rich protein 61	NM_010516	1416039_x_at	-1.66109	-1.28798
Rufy3	RUN and FYVE domain containing 3	NM_027530	1442786_s_at	-1.65993	-1.16054
Socs2	suppressor of cytokine signaling 2	NM_001168655 /// NM_001168656 /// NM_001168657 /// NM_007706	1418507_s_at	-1.65915	1.02707
Magi2	membrane associated guanylate kinase, WW and PDZ domain containing 2	NM_001170745 /// NM_001170746 /// NM_015823	1454855_at	-1.65838	-1.30661
Slc35f1	solute carrier family 35, member F1	NM_178675	1436719_at	-1.65762	-1.24583
Elmo1	engulfment and cell motility 1	NM_080288 /// NM_198093 /// NR_038122	1450208_a_at	-1.65641	-1.05824
Endod1	endonuclease domain containing 1	NM_028013	1426543_x_at	-1.65431	-1.61217
Fabp5	fatty acid binding protein 5, epidermal	NM_001272097 /// NM_001272098 /// NM_010634	1416022_at	-1.6541	-1.53881
Shisa4	shisa homolog 4 (Xenopus laevis)	NM_175259	1438426_at	-1.65395	-1.09362
Prnp	prion protein	NM_001278256 /// NM_011170	1448233_at	-1.65365	-1.43047
Gclm	glutamate-cysteine ligase, modifier subunit	NM_008129	1439050_at	-1.65355	-1.46117
Pcdh7	protocadherin 7	NM_001122758 /// NM_018764	1456214_at	-1.6523	-1.15636
Ceacam1	carcinoembryonic antigen-related cell adhesion molecule 1	NM_001039185 /// NM_001039186 /// NM_001039187 /// NM_011926	1425675_s_at	-1.65179	-1.22161
Rsad2	radical S-adenosyl methionine domain containing 2	NM_021384	1421009_at	-1.64746	-1.5975
Fut8	fucosyltransferase 8	NM_001252614 /// NM_001252615 /// NM_001252616 /// NM_016893 /// NR_045554	1456367_at	-1.64658	-1.10303
Gls	glutaminase	NM_001081081 /// NM_001113383	1434657_at	-1.646	-1.06966
Tnik	TRAF2 and NCK interacting kinase	NM_001163007 /// NM_001163008 /// NM_001163009 /// NM_026910	1455256_at	-1.64543	-1.11174
Peli2	pellino 2	NM_033602	1437181_at	-1.64421	-1.04
Ap1ar	adaptor-related protein complex 1 associated regulatory protein	NM_145964	1426234_s_at	-1.64397	-1.347
Nova1	neuro-oncological ventral antigen 1	NM_021361	1426938_at	-1.64074	1.11596
Rprm	reprimo, TP53 dependent G2 arrest mediator candidate	NM_023396	1422552_at	-1.64057	-1.66947
Rabgap1l	RAB GTPase activating protein 1-like	NM_001038621 /// NM_013862	1429196_at	-1.6376	-1.51144
Arhgap42	Rho GTPase activating protein 42	NM_027823	1453638_at	-1.63699	1.1624
Epha7	Eph receptor A7	NM_001122889 /// NM_010141	1452380_at	-1.63645	-1.0377
Gypc	glycophorin C	NM_001048207 /// NM_027863	1423878_at	-1.63298	-1.28496
Rnf19b	ring finger protein 19B	NM_029219	1432478_a_at	-1.63229	-1.11172
Nipa1	non imprinted in Prader-Willi/Angelman syndrome 1 homolog (human)	NM_153578	1434864_at	-1.63114	-1.33434
Hmga2	high mobility group AT-hook 2	NM_010441	1422851_at	-1.63107	1.10346
Mug-ps1 /// Mug1 /// Mug2	murinoglobulin, pseudogene 1 /// murinoglobulin 1 /// murinoglobulin 2	NM_008645 /// NM_008646 /// NR_027619	1448854_s_at	-1.63095	1.01861
Reps2	RALBP1 associated Eps domain containing protein 2	NM_178256	1446652_at	-1.63016	-1.32094
Runx2	runt related transcription factor 2	NM_001145920 /// NM_001146038 /// NM_001271627 /// NM_001271630 /// NM_001271631 /// NM	1424704_at	-1.62995	-1.84867
Pamr1	peptidase domain containing associated with muscle regeneration 1	NM_173749	1433529_at	-1.62916	-1.13507
Clu	clusterin	NM_013492	1437458_x_at	-1.62733	1.04425
Asb13	ankyrin repeat and SOCS box-containing 13	NM_001267724 /// NM_178283	1449460_at	-1.62626	-1.18142
Kcnj3	potassium inwardly-rectifying channel, subfamily J, member 3	NM_008426	1421468_at	-1.62611	1.14557
Ank2	ankyrin 2, brain	NM_001034168 /// NM_178655	1444023_at	-1.62607	-1.02652
Eps8	epidermal growth factor receptor pathway substrate 8	NM_001271587 /// NM_001271588 /// NM_001271589 /// NM_001271595 /// NM_007945	1422823_at	-1.62605	-1.47574
Col11a1	collagen, type XI, alpha 1	NM_007729	1449154_at	-1.62525	1.84239
Trpc6	transient receptor potential cation channel, subfamily C, member 6	NM_013838	1449431_at	-1.62455	1.17694
Atp10d	ATPase, class V, type 10D	NM_153389 /// NR_003966	1436544_at	-1.62431	-1.18118
4921509J17Rik	RIKEN cDNA 4921509J17 gene	---	1430244_at	-1.62344	-1.54687
4930503L19Rik	RIKEN cDNA 4930503L19 gene	NM_172967	1454702_at	-1.62278	-1.06778
Il18	interleukin 18	NM_008360	1417932_at	-1.62155	-1.23952
St3gal6	ST3 beta-galactoside alpha-2,3-sialyltransferase 6	NM_018784	1449079_s_at	-1.62141	-1.0051
Fat4	FAT tumor suppressor homolog 4 (Drosophila)	NM_183221	1460574_at	-1.62069	-1.1975
Epha7	Eph receptor A7	NM_001122889 /// NM_010141	1451991_at	-1.6203	-1.229
Rsad2	radical S-adenosyl methionine domain containing 2	NM_021384	1436058_at	-1.62015	-1.80657
Nrg1	neuregulin 1	NM_178591	1456524_at	-1.6179	1.13638
Acvr1c	activin A receptor, type IC	NM_001033369 /// NM_001111030	1438309_at	-1.61682	-1.31957
H2-K1 /// H2-Q5	histocompatibility 2, K1, K region /// histocompatibility 2, Q region locus 5	NM_001001892 /// NR_051981 /// XM_003945745	1451593_at	-1.6166	-1.57816
Pdzd8	PDZ domain containing 8	NM_001033222	1439917_at	-1.6165	-1.52701
Vldlr	very low density lipoprotein receptor	NM_001161420 /// NM_013703	1438258_at	-1.61602	-1.08493
Gm16499	predicted gene 16499	---	1427643_at	-1.6153	-1.35419
Acer3	alkaline ceramidase 3	NM_025408	1438435_at	-1.6136	-1.1329
Fabp1	fatty acid binding protein 1, liver	NM_017399	1448764_a_at	-1.61349	-1.2244
Vldlr	very low density lipoprotein receptor	NM_001161420 /// NM_013703	1434465_x_at	-1.613	1.17606
Gstm7	glutathione S-transferase, mu 7	NM_026672	1419072_at	-1.61298	-1.62087
Lrrtm4	leucine rich repeat transmembrane neuronal 4	NM_001134743 /// NM_178731 /// NR_027323	1437214_at	-1.61187	-1.41271
Vash1	vasohibin 1	NM_177354	1435195_at	-1.61006	-1.15694
Ccdc68	coiled-coil domain containing 68	NM_201362	1439109_at	-1.60875	1.13142
Gls	glutaminase	NM_001081081 /// NM_001113383	1457211_at	-1.60685	1.06792
Myo1e	myosin IE	NM_181072 /// XM_003946306	1428509_at	-1.60616	1.13546
Lhcgr	luteinizing hormone/choriogonadotropin receptor	NM_013582	1450192_at	-1.6051	-3.47732
Fam174a	family with sequence similarity 174, member A	NM_026321	1419171_at	-1.60397	-1.08554
Col12a1	collagen, type XII, alpha 1	NM_007730	1434411_at	-1.60274	-1.234
Ivns1abp	influenza virus NS1A binding protein	NM_001039511 /// NM_001039512 /// NM_028582 /// NM_054102	1420961_a_at	-1.60028	-1.13882
Jam2	junction adhesion molecule 2	NM_023844	1436568_at	-1.59953	1.29747
C030048H21Rik	RIKEN cDNA C030048H21 gene	XM_003945328 /// XM_003946066	1439194_at	-1.59885	-1.18464
1110032F04Rik	RIKEN cDNA 1110032F04 gene	NM_001167996	1456509_at	-1.59724	1.24365
Cct4	chaperonin containing Tcp1, subunit 4 (delta)	NM_009837	1430034_at	-1.59553	-1.50772
Il2rg	interleukin 2 receptor, gamma chain	NM_013563	1416296_at	-1.59449	-1.75346
Cpeb2	cytoplasmic polyadenylation element binding protein 2	NM_001177379 /// NM_175937	1443017_at	-1.59405	-1.11242
Mfap2	microfibrillar-associated protein 2	NM_001161799 /// NM_008546	1417359_at	-1.59391	-1.41092
Ptgfr	prostaglandin F receptor	NM_008966	1449828_at	-1.59336	-1.0728
Igk-V28 /// Igkc /// Igkj1 /// Igkv4-53 /// Igkv6-23 /// Igkv8-30	immunoglobulin kappa chain variable 28 (V28) /// immunoglobulin kappa constant /// immu	---	1427660_x_at	-1.59145	-1.78204
C79468	expressed sequence C79468	---	1459900_at	-1.59052	-1.17994
Phex	phosphate regulating gene with homologies to endopeptidases on the X chromosome (hypoph	NM_011077	1421979_at	-1.5905	1.10593
Sgms1	sphingomyelin synthase 1	NM_001168525 /// NM_001168526 /// NM_144792	1426575_at	-1.58914	-1.08395
Kctd15	potassium channel tetramerisation domain containing 15	NM_146188	1435339_at	-1.58746	-1.11966
Egfr	epidermal growth factor receptor	NM_007912 /// NM_207655	1424932_at	-1.58705	-2.08071
Arsb	arylsulfatase B	NM_009712	1429190_at	-1.58678	-1.16893
Crygb	crystallin, gamma B	NM_144761	1427264_at	-1.58465	-1.4833
Stox2	storkhead box 2	NM_001114311 /// NM_175162	1457778_at	-1.58443	1.20359
Fmn2	formin 2	NM_019445	1450064_at	-1.58343	-1.33986
Vldlr	very low density lipoprotein receptor	NM_001161420 /// NM_013703	1442169_at	-1.58276	-1.0025
2810468N07Rik	RIKEN cDNA 2810468N07 gene	NR_045176	1452980_at	-1.58229	-1.20123
D4Ertd179e	DNA segment, Chr 4, ERATO Doi 179, expressed	---	1459165_at	-1.58071	-1.03744
Neto2	neuropilin (NRP) and tolloid (TLL)-like 2	NM_001081324	1436309_at	-1.57894	-1.21688
Trim9	tripartite motif-containing 9	NM_001110202 /// NM_001110203 /// NM_053167	1434595_at	-1.5779	-1.13122
Atp10a	ATPase, class V, type 10A	NM_009728	1452013_at	-1.57782	-1.09732
Samd4	sterile alpha motif domain containing 4	NM_001037221 /// NM_001163433 /// NM_028966	1424594_at	-1.577	-1.19602
Sgms1	sphingomyelin synthase 1	NM_001168525 /// NM_001168526 /// NM_144792	1426576_at	-1.57699	-1.03874
Entpd4	ectonucleoside triphosphate diphosphohydrolase 4	NM_026174	1447900_x_at	-1.57661	-1.21547
Ebf3	early B cell factor 3	NM_001113414 /// NM_001113415 /// NM_010096	1460666_a_at	-1.5763	-1.66576
Hspa1a	heat shock protein 1A	NM_010479	1452388_at	-1.57627	1.37689
Plk2	polo-like kinase 2	NM_152804	1427005_at	-1.57594	-1.13373
Tbc1d24	TBC1 domain family, member 24	NM_001163847 /// NM_001163848 /// NM_001163849 /// NM_001163850 /// NM_001163851 /// NM	1442325_at	-1.57557	-1.82498
Runx1t1	runt-related transcription factor 1; translocated to, 1 (cyclin D-related)	NM_001111026 /// NM_001111027 /// NM_009822	1444615_x_at	-1.57285	-1.41698
Cav2	caveolin 2	NM_001277756 /// NM_016900	1417327_at	-1.57238	1.12932
Vldlr	very low density lipoprotein receptor	NM_001161420 /// NM_013703	1435893_at	-1.57206	1.18644
Eps8	epidermal growth factor receptor pathway substrate 8	NM_001271587 /// NM_001271588 /// NM_001271589 /// NM_001271595 /// NM_007945	1422824_s_at	-1.57157	-1.48906
Hnrpdl	heterogeneous nuclear ribonucleoprotein D-like	NM_016690	1428224_at	-1.57126	-1.46195
Bmp2k	BMP2 inducible kinase	NM_080708	1458370_at	-1.57107	-1.3012
Efr3b	EFR3 homolog B (S. cerevisiae)	NM_001082483	1435123_at	-1.5697	1.12374
Hnrnpd	heterogeneous nuclear ribonucleoprotein D	NM_001077265 /// NM_001077266 /// NM_001077267 /// NM_007516	1458273_at	-1.56896	-1.19681
Cbfa2t3	core-binding factor, runt domain, alpha subunit 2, translocated to, 3 (human)	NM_001109873 /// NM_009824 /// NM_177289	1438705_at	-1.56605	-1.4939
Pak3	p21 protein (Cdc42/Rac)-activated kinase 3	NM_001195046 /// NM_001195047 /// NM_001195048 /// NM_001195049 /// NM_008778	1437318_at	-1.56567	-1.39878
Wdr46	WD repeat domain 46	NM_020603	1437828_s_at	-1.56437	-1.68125
Stk4	serine/threonine kinase 4	NM_021420	1436015_s_at	-1.56391	-1.08465
Opcml	opioid binding protein/cell adhesion molecule-like	NM_177906	1435612_at	-1.56352	1.03124
Ehd1	EH-domain containing 1	NM_010119	1416011_x_at	-1.56235	-1.37307
St3gal5	ST3 beta-galactoside alpha-2,3-sialyltransferase 5	NM_001035228 /// NM_011375	1460241_a_at	-1.56189	-1.07909
Tmem87a	transmembrane protein 87A	NM_001110496 /// NM_001110497 /// NM_173734	1424454_at	-1.56107	-1.62107
Casp3	caspase 3	NM_009810	1449839_at	-1.56036	-1.27654
Trak2	trafficking protein, kinesin binding 2	NM_172406	1429607_at	-1.56	-1.34472
Gm20559	predicted gene, 20559	XR_104969	1436172_at	-1.55981	-1.58281
4933409K07Rik /// Gm10590 /// Gm21093 /// Gm2192 /// Gm3893 /// Gm5859 /// Gm7819 /// LOC100041516 /// LOC101055653 /// LOC101056185 /// LOC101056212	RIKEN cDNA 4933409K07 gene /// predicted gene 10590 /// predicted gene, 21093 /// predi	NM_178649 /// NR_033123 /// NR_033506 /// XM_003945751 /// XM_003945752 /// XR_001565 /	1447937_a_at	-1.55956	-1.19833
A430035B10Rik	RIKEN cDNA A430035B10 gene	NR_040452	1429068_at	-1.55938	-1.35928
Gja1	gap junction protein, alpha 1	NM_010288	1415800_at	-1.55838	-1.06103
Gbp8	guanylate-binding protein 8	NM_029509	1418776_at	-1.55802	1.13787
Arhgap31	Rho GTPase activating protein 31	NM_020260	1450255_at	-1.55778	-1.43466
6330416G13Rik	RIKEN cDNA 6330416G13 gene	NM_144905	1426315_a_at	-1.55606	-1.2499
Cyr61	cysteine rich protein 61	NM_010516	1442340_x_at	-1.55588	-1.28953
Mfsd7b	major facilitator superfamily domain containing 7B	NM_001081259	1434424_at	-1.55233	-1.1971
Calcrl	calcitonin receptor-like	NM_018782	1418489_a_at	-1.55201	-1.55495
Cachd1	cache domain containing 1	NM_198037	1436031_at	-1.55198	-1.21047
Zfp385b	zinc finger protein 385B	NM_001113399 /// NM_001113400 /// NM_178723	1438327_at	-1.55176	-1.55114
Nkain2	Na+/K+ transporting ATPase interacting 2	NM_001013411 /// NM_001025286	1453329_s_at	-1.55124	1.07386
Svs5	seminal vesicle secretory protein 5	NM_009301	1419347_x_at	-1.5511	1.11885
Sprr2f	small proline-rich protein 2F	NM_011472	1449833_at	-1.55044	-1.73905
Dab1	disabled 1	NM_010014 /// NM_177259	1427308_at	-1.54987	-1.57417
Ptprz1	protein tyrosine phosphatase, receptor type Z, polypeptide 1	NM_001081306 /// NM_011219 /// NM_178180	1418690_at	-1.54979	-1.2207
Pcsk5	proprotein convertase subtilisin/kexin type 5	NM_001163144 /// NM_001190483	1437339_s_at	-1.54809	-1.17728
Slc12a6	solute carrier family 12, member 6	NM_133648 /// NM_133649	1436989_s_at	-1.54776	-1.15032
Pappa	pregnancy-associated plasma protein A	NM_021362	1432592_at	-1.54774	-1.38154
Cdc14b	CDC14 cell division cycle 14B	NM_001122989 /// NM_172587	1429418_at	-1.54727	-1.03494
Nin	ninein	NM_001081453 /// NM_008697	1428600_at	-1.54542	-1.13332
Ctsl	cathepsin L	NM_009984	1457724_at	-1.54499	-1.39138
4933400A11Rik	capping protein (actin filament) muscle Z-line, alpha 1 pseudogene	NM_025743 /// NR_003635	1420777_a_at	-1.54499	1.05211
Prrx1	paired related homeobox 1	NM_001025570 /// NM_011127 /// NM_175686	1432129_a_at	-1.54478	-1.24525
Frmd5	FERM domain containing 5	NM_172673	1435956_at	-1.54435	-1.34125
Bmp2	bone morphogenetic protein 2	NM_007553	1423635_at	-1.54411	1.02249
Ror1	receptor tyrosine kinase-like orphan receptor 1	NM_013845	1429313_at	-1.54368	1.01874
Kcng4	potassium voltage-gated channel, subfamily G, member 4	NM_025734	1428536_at	-1.54356	-1.20692
Cacna2d1	calcium channel, voltage-dependent, alpha2/delta subunit 1	NM_001110843 /// NM_001110844 /// NM_001110845 /// NM_001110846 /// NM_009784	1440397_at	-1.54298	-1.20465
Edn3	endothelin 3	NM_007903	1438696_at	-1.54296	1.18994
Vopp1	vesicular, overexpressed in cancer, prosurvival protein 1	NM_146168	1423812_s_at	-1.54267	-1.34054
Tpbg	trophoblast glycoprotein	NM_001164792 /// NM_011627	1423311_s_at	-1.54183	1.02851
Cdc42ep5	CDC42 effector protein (Rho GTPase binding) 5	NM_021454	1430018_at	-1.54089	-1.05567
Cited1	Cbp/p300-interacting transactivator with Glu/Asp-rich carboxy-terminal domain 1	NM_001276466 /// NM_001276473 /// NM_001276474 /// NM_007709	1449031_at	-1.53842	1.30407
Ramp2	receptor (calcitonin) activity modifying protein 2	NM_019444	1418187_at	-1.53834	-1.38716
Bves	blood vessel epicardial substance	NM_024285	1439848_at	-1.53797	-1.45573
Cxcl12	chemokine (C-X-C motif) ligand 12	NM_001012477 /// NM_013655 /// NM_021704	1448823_at	-1.53796	-1.03344
Rbm28	RNA binding motif protein 28	NM_026650 /// NM_133925	1426513_at	-1.53731	-1.35668
Srxn1	sulfiredoxin 1 homolog (S. cerevisiae)	NM_029688	1419942_at	-1.53646	-1.25079
Itga1	integrin alpha 1	NM_001033228	1439713_at	-1.53554	-1.35035
Hecw2	HECT, C2 and WW domain containing E3 ubiquitin protein ligase 2	NM_001001883 /// NM_172655	1458464_at	-1.53496	1.25831
Itpr2	inositol 1,4,5-triphosphate receptor 2	NM_010586 /// NM_019923	1427287_s_at	-1.5341	-1.51091
Donson	downstream neighbor of SON	NM_021720	1426739_at	-1.5338	-1.15436
Rgs5	regulator of G-protein signaling 5	NM_009063	1420942_s_at	-1.53218	-1.20633
Egfr	epidermal growth factor receptor	NM_007912 /// NM_207655	1451530_at	-1.53066	-1.84441
Rrad	Ras-related associated with diabetes	NM_019662	1422562_at	-1.5281	1.28154
Fgfr1op2	FGFR1 oncogene partner 2	NM_026218	1427526_at	-1.52697	-1.22892
Nsun3	NOL1/NOP2/Sun domain family member 3	NM_178925	1436735_at	-1.52609	-1.39655
Phactr2	phosphatase and actin regulator 2	NM_001033257 /// NM_001195065 /// NM_001195066 /// NM_001195096	1452404_at	-1.52445	1.09183
Wfdc6a	WAP four-disulfide core domain 6A	NM_001033240 /// NM_001177848	1457766_at	-1.52444	-1.28363
Ramp1	receptor (calcitonin) activity modifying protein 1	NM_001168392 /// NM_016894 /// NM_178401	1417481_at	-1.524	1.05607
Gja1	gap junction protein, alpha 1	NM_010288	1415801_at	-1.52361	-1.06923
Cstf3	cleavage stimulation factor, 3' pre-RNA, subunit 3	NM_001037326 /// NM_145529 /// NM_177253	1443909_at	-1.52329	-1.56997
Cnksr2	connector enhancer of kinase suppressor of Ras 2	NM_177751	1445194_at	-1.52281	-1.28712
Pbx3	pre B cell leukemia homeobox 3	NM_016768	1421193_a_at	-1.52274	-1.03031
Rnd2	Rho family GTPase 2	NM_009708	1422670_at	-1.52158	-1.3034
Med29	mediator complex subunit 29	NM_026042	1436415_at	-1.52104	-1.57598
Ccne2	cyclin E2	NM_001037134 /// NM_009830	1422535_at	-1.5209	-1.25161
Epdr1	ependymin related protein 1 (zebrafish)	NM_134065	1450380_at	-1.52071	-2.25949
Sox11	SRY-box containing gene 11	NM_009234	1429051_s_at	-1.52063	-1.1751
Rap2b	RAP2B, member of RAS oncogene family	NM_028712	1417914_at	-1.52025	-1.24284
Pag1	phosphoprotein associated with glycosphingolipid microdomains 1	NM_001195031 /// NM_053182	1436570_at	-1.52005	-1.33153
Smpd4	sphingomyelin phosphodiesterase 4	NM_001164609 /// NM_001164610 /// NM_001164611 /// NM_029945	1429531_at	-1.52003	-1.29263
Hmga2	high mobility group AT-hook 2	NM_010441	1450781_at	-1.51955	1.12664
Vegfc	vascular endothelial growth factor C	NM_009506	1440739_at	-1.51927	-1.2774
Hspa1b	heat shock protein 1B	NM_010478	1427126_at	-1.51802	-1.23911
D3Ertd108e	DNA segment, Chr 3, ERATO Doi 108, expressed	---	1459424_at	-1.51711	-1.3476
Hfe	hemochromatosis	NM_010424	1450702_at	-1.51697	-1.23141
Mob3b	MOB kinase activator 3B	NM_178061	1425669_at	-1.51664	-1.0523
Dpysl3	dihydropyrimidinase-like 3	NM_001136086 /// NM_009468	1454613_at	-1.51564	-1.17906
Rgs4	regulator of G-protein signaling 4	NM_009062	1416286_at	-1.51512	1.0277
Gpr85	G protein-coupled receptor 85	NM_145066	1424896_at	-1.51499	-1.38598
Lrrtm1	leucine rich repeat transmembrane neuronal 1	NM_028880	1437746_at	-1.51486	-1.24568
Lipg	lipase, endothelial	NM_010720	1450188_s_at	-1.51429	-1.11007
Zeb2	zinc finger E-box binding homeobox 2	NM_015753	1434298_at	-1.5138	1.00593
Sdc2	syndecan 2	NM_008304	1417011_at	-1.51249	1.32988
Ust	uronyl-2-sulfotransferase	NM_177387	1458897_at	-1.51231	1.04891
Peli2	pellino 2	NM_033602	1436966_at	-1.51221	-1.02766
Lpgat1	lysophosphatidylglycerol acyltransferase 1	NM_001134829 /// NM_172266	1435326_at	-1.51185	-1.20871
Rgs5	regulator of G-protein signaling 5	NM_009063	1420941_at	-1.51177	-1.21787
Ubash3b	ubiquitin associated and SH3 domain containing, B	NM_176860	1435703_at	-1.51045	-1.12024
Polh	polymerase (DNA directed), eta (RAD 30 related)	NM_030715	1420988_at	-1.50994	-1.2088
Pdlim1	PDZ and LIM domain 1 (elfin)	NM_016861	1416554_at	-1.50923	-1.07181
Sulf2	sulfatase 2	NM_001252578 /// NM_001252579 /// NM_028072	1430388_a_at	-1.50782	-1.13145
Dpysl3	dihydropyrimidinase-like 3	NM_001136086 /// NM_009468	1438789_s_at	-1.50613	-1.10656
Trim27	tripartite motif-containing 27	NM_009054	1457051_at	-1.50558	-1.91275
Susd4	sushi domain containing 4	NM_144796	1460593_at	-1.5047	1.4268
Nin	ninein	NM_001081453 /// NM_008697	1444155_at	-1.50449	-1.20138
Acsm3	acyl-CoA synthetase medium-chain family member 3	NM_016870 /// NM_212441 /// NM_212442	1425559_a_at	-1.50442	1.09709
Gm16340 /// Ifi203 /// LOC100862473	predicted gene 16340 /// interferon activated gene 203 /// uncharacterized LOC100862473	NM_001045481 /// NM_008328 /// XM_003084464 /// XM_003689170 /// XM_003946458	1451567_a_at	-1.50285	-1.79143
Prune2	prune homolog 2 (Drosophila)	NM_181348	1455342_at	-1.50209	1.17602
Pnliprp2	pancreatic lipase-related protein 2	NM_011128	1437438_x_at	-1.50194	-1.00872
Apoa1	apolipoprotein A-I	NM_009692	1455201_x_at	-1.50106	-1.11865
Pou3f1	POU domain, class 3, transcription factor 1	NM_011141	1460038_at	-1.50032	1.08323
St6galnac3	ST6 (alpha-N-acetyl-neuraminyl-2,3-beta-galactosyl-1,3)-N-acetylgalactosaminide alpha-2	NM_011372	1420903_at	-1.5003	-1.05619
Sorl1	sortilin-related receptor, LDLR class A repeats-containing	NM_011436	1426258_at	1.50011	1.10698
Wfikkn2	WAP, follistatin/kazal, immunoglobulin, kunitz and netrin domain containing 2	NM_181819	1428811_at	1.50022	-1.00454
1810041L15Rik	RIKEN cDNA 1810041L15 gene	NM_001163145	1429440_at	1.50118	1.30135
Veph1	ventricular zone expressed PH domain-containing 1	NM_028357 /// NM_145820	1432088_at	1.50193	1.0785
BC090627 /// Chkb /// Cpt1b	cDNA sequence BC090627 /// choline kinase beta /// carnitine palmitoyltransferase 1b, m	NM_007692 /// NM_009948 /// NR_004843 /// NR_037153 /// NR_037154	1418328_at	1.50296	1.36978
D6Ertd90e	DNA segment, Chr 6, ERATO Doi 90, expressed	---	1459480_at	1.50432	1.14998
Klkb1	kallikrein B, plasma 1	NM_008455	1449034_at	1.5059	1.25546
9430087B13Rik	RIKEN cDNA 9430087B13 gene	---	1433321_at	1.50623	1.04339
Pqlc1	PQ loop repeat containing 1	NM_001164420 /// NM_001164421 /// NM_001164422 /// NM_001164423 /// NM_001164424 /// NM	1430125_s_at	1.50625	1.38223
Kcnq1ot1	KCNQ1 overlapping transcript 1	NR_001461	1442029_at	1.50731	1.07648
4932443L11Rik	RIKEN cDNA 4932443L11 gene	NM_001039529 /// XR_105182 /// XR_107981	1431814_at	1.50923	1.31015
Npnt	nephronectin	NM_001029836 /// NM_033525	1452106_at	1.50948	-1.35463
Rras2	related RAS viral (r-ras) oncogene homolog 2	NM_025846	1417398_at	1.50982	1.29026
Agt	angiotensinogen (serpin peptidase inhibitor, clade A, member 8)	NM_007428	1423396_at	1.5109	1.1265
9230118N17Rik	RIKEN cDNA 9230118N17 gene	---	1433143_at	1.51281	1.31862
Rnf144b	ring finger protein 144B	NM_001170643 /// NM_146042	1425282_at	1.5132	-1.42441
C87490	expressed sequence C87490	---	1459610_at	1.51449	1.29991
Nfat5	nuclear factor of activated T cells 5	NM_018823 /// NM_133957	1448966_a_at	1.51477	1.12083
2010300C02Rik	RIKEN cDNA 2010300C02 gene	NM_028096	1452861_at	1.51486	1.27817
Airn	antisense Igf2r RNA	NR_002853 /// NR_027772 /// NR_027773 /// NR_027784	1456139_at	1.51492	1.12227
Eml2	echinoderm microtubule associated protein like 2	NM_001162996 /// NM_028153	1428173_at	1.51598	1.18006
Sh3d19	SH3 domain protein D19	NM_001082414 /// NM_012059	1427574_s_at	1.51603	1.0067
Kcna2	potassium voltage-gated channel, shaker-related subfamily, member 2	NM_008417	1440759_at	1.51616	1.2671
Chdh	choline dehydrogenase	NM_001136240 /// NM_172264 /// NM_175343	1455435_s_at	1.51644	1.17128
Hs6st2	heparan sulfate 6-O-sulfotransferase 2	NM_001077202 /// NM_015819	1420938_at	1.51703	1.3713
A330021E22Rik	RIKEN cDNA A330021E22 gene	NM_172447	1455859_at	1.5176	1.05609
Tomm20l	translocase of outer mitochondrial membrane 20 homolog (yeast)-like	NM_029227	1431466_at	1.52003	1.36643
Gprc5b	G protein-coupled receptor, family C, group 5, member B	NM_001195774 /// NM_022420	1424613_at	1.5203	-1.34242
Crebrf	CREB3 regulatory factor	NM_029870	1435169_at	1.5204	1.09734
Meg3	maternally expressed 3	NM_144513 /// NR_003633 /// NR_027651 /// NR_027652 /// NR_046475	1426758_s_at	1.5219	-1.02916
Tbc1d4	TBC1 domain family, member 4	NM_001081278 /// NM_173380	1435292_at	1.52486	-1.0155
Airn	antisense Igf2r RNA	NR_002853 /// NR_027772 /// NR_027773 /// NR_027784	1446095_at	1.52583	-1.02236
Myo6	myosin VI	NM_001039546 /// NM_008662	1421120_at	1.52591	1.10809
Col4a3	collagen, type IV, alpha 3	NM_007734	1450224_at	1.52654	1.29004
Gk5	glycerol kinase 5 (putative)	NM_177352	1436210_at	1.52684	1.03191
AA414903	expressed sequence AA414903	---	1420301_at	1.52769	1.44958
Slc7a2	solute carrier family 7 (cationic amino acid transporter, y+ system), member 2	NM_001044740 /// NM_007514	1450703_at	1.52813	1.0219
AI314831	expressed sequence AI314831	NR_015462	1457698_at	1.52876	1.18024
Ccnd1	cyclin D1	NM_007631	1417420_at	1.52957	1.39735
Egfl6	EGF-like-domain, multiple 6	NM_019397	1419332_at	1.53036	-1.62569
Dixdc1	DIX domain containing 1	NM_178118	1443957_at	1.53072	-1.19615
Stra6	stimulated by retinoic acid gene 6	NM_001162475 /// NM_001162476 /// NM_001162479 /// NM_009291	1422723_at	1.53106	-1.10214
Aldh1a3	aldehyde dehydrogenase family 1, subfamily A3	NM_053080	1417642_at	1.53176	1.42693
Car12	carbonic anyhydrase 12	NM_178396	1428485_at	1.53176	1.46169
Tac2	tachykinin 2	NM_001199971 /// NM_009312	1419411_at	1.53276	-1.01504
Dsc2	desmocollin 2	NM_013505	1426911_at	1.53361	-1.10697
2900057B20Rik	RIKEN cDNA 2900057B20 gene	NR_045365	1431631_at	1.5342	1.2787
Gadd45b	growth arrest and DNA-damage-inducible 45 beta	NM_008655	1450971_at	1.53459	1.20381
Cep85	centrosomal protein 85	NM_144527	1432391_at	1.53544	-1.17429
Trim2	tripartite motif-containing 2	NM_001271725 /// NM_001271726 /// NM_001271727 /// NM_001271728 /// NM_030706	1417027_at	1.5372	1.00479
Papln	papilin, proteoglycan-like sulfated glycoprotein	NM_001205343 /// NM_130887	1420521_at	1.53734	1.01272
Upk1a	uroplakin 1A	NM_026815	1426305_at	1.54048	1.49794
Tnni3	troponin I, cardiac 3	NM_009406	1422536_at	1.54135	1.09866
Csdc2	cold shock domain containing C2, RNA binding	NM_145473	1437841_x_at	1.5419	1.31518
Gm7173	predicted gene 7173	NM_001099307	1446035_at	1.54195	1.02518
Abhd4	abhydrolase domain containing 4	NM_001205181 /// NM_134076	1416315_at	1.54206	-1.02265
Sdr39u1	short chain dehydrogenase/reductase family 39U, member 1	NM_001082975	1459269_at	1.54218	1.09971
Cacna1d	calcium channel, voltage-dependent, L type, alpha 1D subunit	NM_001083616 /// NM_028981	1427974_s_at	1.54231	1.1877
Kirrel3	kin of IRRE like 3 (Drosophila)	NM_001190911 /// NM_001190912 /// NM_001190913 /// NM_001190914 /// NM_026324	1452728_at	1.5441	-1.18568
Heyl	hairy/enhancer-of-split related with YRPW motif-like	NM_013905	1438886_at	1.5475	1.00831
Sorl1	sortilin-related receptor, LDLR class A repeats-containing	NM_011436	1453003_at	1.54946	1.26233
Akap5	A kinase (PRKA) anchor protein 5	NM_001101471	1436142_at	1.55017	1.15257
Sh3d19	SH3 domain protein D19	NM_001082414 /// NM_012059	1418461_at	1.55042	1.00169
Abhd4	abhydrolase domain containing 4	NM_001205181 /// NM_134076	1439259_x_at	1.55073	-1.13663
Mlxipl	MLX interacting protein-like	NM_021455	1419185_a_at	1.55175	1.62503
Kirrel3	kin of IRRE like 3 (Drosophila)	NM_001190911 /// NM_001190912 /// NM_001190913 /// NM_001190914 /// NM_026324	1431402_at	1.55224	1.08563
Ppargc1b	peroxisome proliferative activated receptor, gamma, coactivator 1 beta	NM_133249	1449945_at	1.5529	1.21883
Gfra1	glial cell line derived neurotrophic factor family receptor alpha 1	NM_010279	1421973_at	1.55312	1.3465
Myo6	myosin VI	NM_001039546 /// NM_008662	1433942_at	1.5533	1.0199
Npas3	neuronal PAS domain protein 3	NM_013780	1438060_at	1.55466	1.17673
Samd12	sterile alpha motif domain containing 12	NM_177225	1458114_at	1.55472	1.14023
Deptor	DEP domain containing MTOR-interacting protein	NM_001037937 /// NM_145470	1453571_at	1.55504	1.08025
Rnf43	ring finger protein 43	NM_172448	1427008_at	1.55588	1.09793
Dcbld1	discoidin, CUB and LCCL domain containing 1	NM_025705	1418966_a_at	1.55718	-1.02716
Greb1	gene regulated by estrogen in breast cancer protein	NM_001252071 /// NM_015764	1445323_at	1.55746	1.40877
Plbd1	phospholipase B domain containing 1	NM_025806	1448786_at	1.55942	-1.50025
Plcb4	phospholipase C, beta 4	NM_013829	1425338_at	1.55942	-1.00637
Eln	elastin	NM_007925	1420854_at	1.55958	-1.28689
Cidea	cell death-inducing DNA fragmentation factor, alpha subunit-like effector A	NM_007702	1417956_at	1.56065	1.11229
Nav2	neuron navigator 2	NM_001111016 /// NM_175272	1444706_at	1.56096	1.16563
Ccl17	chemokine (C-C motif) ligand 17	NM_011332	1419413_at	1.56261	1.1322
Dtx1	deltex 1 homolog (Drosophila)	NM_008052	1425822_a_at	1.56541	-1.22158
Crebrf	CREB3 regulatory factor	NM_029870	1437114_at	1.56715	1.07178
Myh11	myosin, heavy polypeptide 11, smooth muscle	NM_001161775 /// NM_013607	1448962_at	1.56732	1.15415
Hunk	hormonally upregulated Neu-associated kinase	NM_015755	1418260_at	1.56959	-1.16698
Trpm3	transient receptor potential cation channel, subfamily M, member 3	NM_001035239 /// NM_001035240 /// NM_001035241 /// NM_001035242 /// NM_001035243 /// NM	1439026_at	1.56994	1.70118
Sulf1	sulfatase 1	NM_001198565 /// NM_001198566 /// NM_172294	1436319_at	1.57275	1.18692
Gabra4	gamma-aminobutyric acid (GABA) A receptor, subunit alpha 4	NM_010251	1433707_at	1.57304	1.24954
Rcsd1	RCSD domain containing 1	NM_001038846 /// NM_178593	1424194_at	1.57386	-1.19908
Bmpr1b	bone morphogenetic protein receptor, type 1B	NM_001277216 /// NM_001277217 /// NM_001277218 /// NM_001277220 /// NM_007560	1443720_s_at	1.57405	2.08103
Akap5	A kinase (PRKA) anchor protein 5	NM_001101471	1447301_at	1.57496	1.134
Ccrl1	chemokine (C-C motif) receptor-like 1	NM_145700	1426139_a_at	1.57505	-1.10215
9230118N17Rik	RIKEN cDNA 9230118N17 gene	---	1454498_at	1.57528	1.21906
Plcb4	phospholipase C, beta 4	NM_013829	1425339_at	1.57795	-1.00474
Atp1b2	ATPase, Na+/K+ transporting, beta 2 polypeptide	NM_013415	1422009_at	1.57893	1.2179
Fstl3	follistatin-like 3	NM_031380	1422803_at	1.57937	1.15199
Nav2	neuron navigator 2	NM_001111016 /// NM_175272	1435981_at	1.58048	1.19405
Gprc5b	G protein-coupled receptor, family C, group 5, member B	NM_001195774 /// NM_022420	1451411_at	1.58109	-1.42461
Hsd17b14	hydroxysteroid (17-beta) dehydrogenase 14	NM_025330	1447678_at	1.58443	1.18941
Eln	elastin	NM_007925	1420855_at	1.5855	-1.13333
Col4a4	collagen, type IV, alpha 4	NM_007735	1445328_at	1.58594	1.04851
Iqub	IQ motif and ubiquitin domain containing	NM_172535	1436831_at	1.58743	1.12592
Crebrf	CREB3 regulatory factor	NM_029870	1454967_at	1.58822	1.19319
Slc7a2	solute carrier family 7 (cationic amino acid transporter, y+ system), member 2	NM_001044740 /// NM_007514	1436555_at	1.58829	-1.07506
Mela	melanoma antigen	NM_008581	1456456_x_at	1.58877	1.17249
Zfp874a	zinc finger protein 874a	NM_177712	1434171_at	1.59139	1.29452
Ociad2	OCIA domain containing 2	NM_026950	1453187_at	1.59164	-1.03225
Cd74	CD74 antigen (invariant polypeptide of major histocompatibility complex, class II antig	NM_001042605 /// NM_010545	1425519_a_at	1.59186	1.56136
Dennd2d	DENN/MADD domain containing 2D	NM_001093754 /// NM_028110 /// NR_051982	1438712_at	1.59203	1.01239
Fmod	fibromodulin	NM_021355	1456084_x_at	1.59243	1.29154
Gpt2	glutamic pyruvate transaminase (alanine aminotransferase) 2	NM_173866	1438385_s_at	1.59325	1.11961
Celsr2	cadherin, EGF LAG seven-pass G-type receptor 2 (flamingo homolog, Drosophila)	NM_001004177 /// NM_017392	1435336_at	1.59359	1.24981
Ccdc171	coiled-coil domain containing 171	NM_001081012 /// NM_029117 /// NM_177108	1430298_at	1.59439	1.35782
Sulf1	sulfatase 1	NM_001198565 /// NM_001198566 /// NM_172294	1446416_at	1.59485	1.38208
Mybph	myosin binding protein H	NM_016749	1419487_at	1.59545	1.07498
5330430B06Rik	RIKEN cDNA 5330430B06 gene	---	1454451_at	1.59563	1.50777
Spock2	sparc/osteonectin, cwcv and kazal-like domains proteoglycan 2	NM_052994	1435026_at	1.59638	-1.22515
Hk2	hexokinase 2	NM_013820	1422612_at	1.59767	1.16683
Ier3	immediate early response 3	NM_133662	1419647_a_at	1.598	1.17927
Efhd2	EF hand domain containing 2	NM_025994	1431339_a_at	1.6003	-1.12944
1810041L15Rik	RIKEN cDNA 1810041L15 gene	NM_001163145	1455515_at	1.60729	1.50088
5330423I11Rik	RIKEN cDNA 5330423I11 gene	---	1431473_at	1.60735	1.06177
Smoc1	SPARC related modular calcium binding 1	NM_001146217 /// NM_022316	1448321_at	1.60905	1.23299
Nav2	neuron navigator 2	NM_001111016 /// NM_175272	1444780_at	1.60935	1.45308
Hsd17b13	hydroxysteroid (17-beta) dehydrogenase 13	NM_001163486 /// NM_198030	1460606_at	1.6104	1.05633
Isyna1	myo-inositol 1-phosphate synthase A1	NM_023627	1415977_at	1.61044	1.28325
Parp3	poly (ADP-ribose) polymerase family, member 3	NM_145619	1451969_s_at	1.61137	1.16902
Podxl	podocalyxin-like	NM_013723	1448688_at	1.61239	1.24034
Aldh1b1	aldehyde dehydrogenase 1 family, member B1	NM_028270	1451260_at	1.6134	-1.12278
8030411F24Rik	RIKEN cDNA 8030411F24 gene	NM_030135	1451712_at	1.61375	1.05441
Cldn26	claudin 26	NM_029070	1425887_at	1.61422	1.08486
Pdgfc	platelet-derived growth factor, C polypeptide	NM_019971	1419123_a_at	1.61547	1.38201
Ank3	ankyrin 3, epithelial	NM_009670 /// NM_146005 /// NM_170687 /// NM_170688 /// NM_170689 /// NM_170690 /// NM_	1452124_at	1.61583	1.25151
Adam8	a disintegrin and metallopeptidase domain 8	NM_007403	1416871_at	1.61663	-1.08723
Pisd-ps3	phosphatidylserine decarboxylase, pseudogene 3	NR_003518	1429452_x_at	1.61834	1.18965
3300002I10Rik	RIKEN cDNA 3300002I10 gene	---	1433393_at	1.61962	1.35197
Spock2	sparc/osteonectin, cwcv and kazal-like domains proteoglycan 2	NM_052994	1450451_at	1.62018	-1.00261
Pax8	paired box gene 8	NM_011040	1446561_at	1.6203	1.37387
1110014L15Rik	RIKEN cDNA 1110014L15 gene	---	1460487_at	1.62182	1.21228
Nav2	neuron navigator 2	NM_001111016 /// NM_175272	1457395_at	1.62409	1.30435
Ifit3	interferon-induced protein with tetratricopeptide repeats 3	NM_010501	1449025_at	1.62498	-1.09767
Bmpr1b	bone morphogenetic protein receptor, type 1B	NM_001277216 /// NM_001277217 /// NM_001277218 /// NM_001277220 /// NM_007560	1437312_at	1.62665	1.95356
Ppfia4	protein tyrosine phosphatase, receptor type, f polypeptide (PTPRF), interacting protein	NM_001144855	1428578_s_at	1.63075	1.13898
Col4a4	collagen, type IV, alpha 4	NM_007735	1440250_at	1.63099	1.06467
Ctnna3	catenin (cadherin associated protein), alpha 3	NM_001164376 /// NM_001164519 /// NM_177612	1441193_at	1.63174	1.10695
D3Bwg0562e	DNA segment, Chr 3, Brigham & Women's Genetics 0562 expressed	NM_177664	1434685_at	1.633	-1.00317
Gyltl1b	glycosyltransferase-like 1B	NM_001166633 /// NM_172670	1434007_at	1.63568	1.34332
Gabrb1	gamma-aminobutyric acid (GABA) A receptor, subunit beta 1	NM_008069	1419719_at	1.63592	1.38909
Dixdc1	DIX domain containing 1	NM_178118	1435207_at	1.63596	-1.34692
Cck	cholecystokinin	NM_031161	1419473_a_at	1.63762	1.20182
Wif1	Wnt inhibitory factor 1	NM_011915	1425425_a_at	1.63845	1.21907
Wnt11	wingless-related MMTV integration site 11	NM_009519	1450772_at	1.6387	1.2189
Ccnd3	cyclin D3	NM_001081635 /// NM_001081636 /// NM_007632	1438805_at	1.64031	-1.01584
Fcgr2b	Fc receptor, IgG, low affinity IIb	NM_001077189 /// NM_010187	1451941_a_at	1.64089	1.10121
6720418B01Rik	RIKEN cDNA 6720418B01 gene	XM_001005301 /// XM_984113	1430448_at	1.64121	-1.05334
Cryl1	crystallin, lambda 1	NM_030004	1430681_at	1.6442	1.11649
Bmpr1b	bone morphogenetic protein receptor, type 1B	NM_001277216 /// NM_001277217 /// NM_001277218 /// NM_001277220 /// NM_007560	1422872_at	1.64478	1.79782
Meg3	maternally expressed 3	NM_144513 /// NR_003633 /// NR_027651 /// NR_027652 /// NR_046475	1428765_at	1.64739	-1.1918
Emid1	EMI domain containing 1	NM_080595	1449581_at	1.64831	-1.10693
Hsd17b11	hydroxysteroid (17-beta) dehydrogenase 11	NM_053262	1434642_at	1.64993	-1.15737
Trim2	tripartite motif-containing 2	NM_001271725 /// NM_001271726 /// NM_001271727 /// NM_001271728 /// NM_030706	1417028_a_at	1.65332	1.04424
Chp2	calcineurin-like EF hand protein 2	NM_027363	1431130_at	1.65622	1.51697
Aknad1	AKNA domain containing 1	NM_177859	1440249_at	1.65885	1.4606
Stac2	SH3 and cysteine rich domain 2	NM_146028	1424581_at	1.65905	1.35375
Hs6st2	heparan sulfate 6-O-sulfotransferase 2	NM_001077202 /// NM_015819	1446257_at	1.65962	1.35646
Gbp6	guanylate binding protein 6	NM_194336	1438676_at	1.65969	-1.12407
Nr2e3	nuclear receptor subfamily 2, group E, member 3	NM_013708	1423631_at	1.66069	1.09618
Sorl1	sortilin-related receptor, LDLR class A repeats-containing	NM_011436	1460390_at	1.66125	1.26436
1110028F11Rik	RIKEN cDNA 1110028F11 gene	NR_045139	1447051_at	1.66195	1.39572
Prr5l	proline rich 5 like	NM_001083810 /// NM_001110849 /// NM_175181	1452834_at	1.66271	-1.13316
Schip1	schwannomin interacting protein 1	NM_001113420 /// NM_001113421 /// NM_013928 /// NR_036665	1437700_at	1.66544	1.36305
Cdon	cell adhesion molecule-related/down-regulated by oncogenes	NM_021339	1434957_at	1.66674	1.15598
Bst2	bone marrow stromal cell antigen 2	NM_198095	1424921_at	1.66706	-1.27081
Spon1	spondin 1, (f-spondin) extracellular matrix protein	NM_145584	1424415_s_at	1.66751	1.27708
Lor	loricrin	NM_008508	1448745_s_at	1.67081	1.34339
Ndrg1	N-myc downstream regulated gene 1	NM_008681	1450977_s_at	1.6721	-1.06378
Fgf18	fibroblast growth factor 18	NM_008005 /// NR_102395	1449545_at	1.67316	-1.05367
Adamtsl3	ADAMTS-like 3	NM_001190374	1440668_at	1.67327	1.06845
Nqo1	NAD(P)H dehydrogenase, quinone 1	NM_008706	1423627_at	1.67447	1.04879
Ptges3l	prostaglandin E synthase 3 (cytosolic)-like	NM_026865	1454256_s_at	1.67587	1.18753
Rassf10	Ras association (RalGDS/AF-6) domain family (N-terminal) member 10	NM_175279	1453201_at	1.67685	1.37008
Iyd	iodotyrosine deiodinase	NM_027391	1451547_at	1.6836	1.28618
Trank1	tetratricopeptide repeat and ankyrin repeat containing 1	NM_001164659	1429276_at	1.68562	-1.03769
Gca	grancalcin	NM_145523	1424698_s_at	1.68842	1.36285
Lrrtm3	leucine rich repeat transmembrane neuronal 3	NM_178678	1434760_at	1.68901	1.43198
Ppl	periplakin	NM_008909	1460732_a_at	1.69174	1.02734
Enkur	enkurin, TRPC channel interacting protein	NM_027728	1428960_at	1.69178	1.24877
Fcgr2b	Fc receptor, IgG, low affinity IIb	NM_001077189 /// NM_010187	1455332_x_at	1.69398	1.0397
Mybphl	myosin binding protein H-like	NM_026831	1430269_at	1.69418	1.32634
Adhfe1	alcohol dehydrogenase, iron containing, 1	NM_175236 /// NR_027664	1424393_s_at	1.69695	1.24159
Trim2	tripartite motif-containing 2	NM_001271725 /// NM_001271726 /// NM_001271727 /// NM_001271728 /// NM_030706	1448551_a_at	1.69771	1.05813
Cdh23	cadherin 23 (otocadherin)	NM_001252635 /// NM_023370 /// NR_045556	1432346_a_at	1.70429	1.39285
Tspan18	tetraspanin 18	NM_183180	1429856_at	1.70867	1.23848
9630001P10Rik	RIKEN cDNA 9630001P10 gene	NR_102378 /// XM_981317 /// XM_990898	1445167_at	1.70917	1.4108
Tec	tec protein tyrosine kinase	NM_001113460 /// NM_001113461 /// NM_001113464 /// NM_013689	1460204_at	1.71049	1.1805
Tmem52	transmembrane protein 52	NM_001253856 /// NM_001253858 /// NM_027161	1460451_at	1.71441	1.3565
Ppargc1a	peroxisome proliferative activated receptor, gamma, coactivator 1 alpha	NM_008904 /// NR_027710	1460336_at	1.71472	-1.1485
Tmc7	transmembrane channel-like gene family 7	NM_172476	1456981_at	1.71627	1.22176
Rragd	Ras-related GTP binding D	NM_027491	1431164_at	1.71737	-1.06582
Dennd2d	DENN/MADD domain containing 2D	NM_001093754 /// NM_028110 /// NR_051982	1451363_a_at	1.71864	-1.12859
Trim46	tripartite motif-containing 46	NM_001039466 /// NM_017403 /// NM_183037	1460568_at	1.71935	1.11883
Ndrg1	N-myc downstream regulated gene 1	NM_008681	1450976_at	1.72404	-1.07389
Jakmip1	janus kinase and microtubule interacting protein 1	NM_178394	1430597_at	1.72619	1.16896
Akr1b7	aldo-keto reductase family 1, member B7	NM_009731	1423556_at	1.72653	1.07973
Foxj1	forkhead box J1	NM_008240	1425291_at	1.72779	1.26961
Ifitm7	interferon induced transmembrane protein 7	NM_001110161 /// NM_001270718 /// NM_028968	1453917_at	1.72885	1.42199
Nek5	NIMA (never in mitosis gene a)-related expressed kinase 5	NM_177898	1444163_at	1.73246	1.54099
Aldoc	aldolase C, fructose-bisphosphate	NM_009657	1424714_at	1.73311	-1.22224
Spon1	spondin 1, (f-spondin) extracellular matrix protein	NM_145584	1441226_at	1.73538	1.19041
Rragd	Ras-related GTP binding D	NM_027491	1434909_at	1.73575	-1.13908
Heyl	hairy/enhancer-of-split related with YRPW motif-like	NM_013905	1419302_at	1.73857	-1.00034
Pgbd5	piggyBac transposable element derived 5	NM_171824	1460570_at	1.73876	1.16486
Syt13	synaptotagmin XIII	NM_030725	1451045_at	1.74236	-1.02959
Litaf	LPS-induced TN factor	NM_019980	1416303_at	1.74506	-1.10925
Dzank1	double zinc ribbon and ankyrin repeat domains 1	NM_172859	1439971_at	1.74853	-1.18164
Gfra1	glial cell line derived neurotrophic factor family receptor alpha 1	NM_010279	1439015_at	1.7486	1.37958
Col4a4	collagen, type IV, alpha 4	NM_007735	1425772_at	1.75097	1.11104
Aldh1a3	aldehyde dehydrogenase family 1, subfamily A3	NM_053080	1448789_at	1.75143	1.64279
Tmem132c	transmembrane protein 132C	NM_175432	1438697_at	1.75196	1.00428
Wscd2	WSC domain containing 2	NM_177292	1435796_at	1.75224	-1.0193
Fam196b	family with sequence similarity 196, member B	NM_001025382	1442379_at	1.75655	-1.41342
Lrrc8e	leucine rich repeat containing 8 family, member E	NM_028175	1438445_at	1.75731	1.12409
Fcgr2b	Fc receptor, IgG, low affinity IIb	NM_001077189 /// NM_010187	1435477_s_at	1.758	-1.04207
Tpst2	protein-tyrosine sulfotransferase 2	NM_009419	1416086_at	1.76009	-1.20357
Mmd2	monocyte to macrophage differentiation-associated 2	NM_175217	1438654_x_at	1.76083	1.2315
Rassf10	Ras association (RalGDS/AF-6) domain family (N-terminal) member 10	NM_175279	1429567_at	1.76466	1.40443
Vdr	vitamin D receptor	NM_009504	1418176_at	1.76724	-1.08525
Ptch2	patched homolog 2	NM_008958	1422655_at	1.76849	1.14791
Cp	ceruloplasmin	NM_001042611 /// NM_001276248 /// NM_001276250 /// NM_007752	1417495_x_at	1.7777	1.63146
Spon1	spondin 1, (f-spondin) extracellular matrix protein	NM_145584	1451342_at	1.77914	1.27223
AI593442	expressed sequence AI593442	NM_177907 /// NM_178906	1444026_at	1.77974	1.01645
9030201C23Rik	RIKEN cDNA 9030201C23 gene	---	1433153_at	1.78306	1.32452
Klhdc7a	kelch domain containing 7A	NM_173427	1456409_at	1.78453	1.32411
Pdk4	pyruvate dehydrogenase kinase, isoenzyme 4	NM_013743	1417273_at	1.78739	-1.11257
Sstr3	somatostatin receptor 3	NM_009218	1441603_at	1.78905	1.0007
Chl1	cell adhesion molecule with homology to L1CAM	NM_007697	1443713_at	1.79096	1.04586
Cst12	cystatin 12	NM_027054	1424627_at	1.79368	1.11903
Nav2	neuron navigator 2	NM_001111016 /// NM_175272	1444080_at	1.79666	1.31119
BC021891	cDNA sequence BC021891	NM_145608	1425807_at	1.79801	1.12936
Rasl10a	RAS-like, family 10, member A	NM_145216	1427975_at	1.79902	1.29381
Cp	ceruloplasmin	NM_001042611 /// NM_001276248 /// NM_001276250 /// NM_007752	1417494_a_at	1.79976	1.60727
Fam211b	family with sequence similarity 211, member B	NM_198860	1456878_at	1.80071	1.22615
Ifit2	interferon-induced protein with tetratricopeptide repeats 2	NM_008332	1418293_at	1.80126	1.19066
Necab3	N-terminal EF-hand calcium binding protein 3	NM_021546	1431946_a_at	1.80286	1.03839
Litaf	LPS-induced TN factor	NM_019980	1416304_at	1.80409	-1.0763
Parp3	poly (ADP-ribose) polymerase family, member 3	NM_145619	1426210_x_at	1.80551	1.15873
Snx5	sorting nexin 5	NM_001199188 /// NM_024225	1437074_at	1.80941	1.14163
Ddo	D-aspartate oxidase	NM_027442	1451650_at	1.81412	1.56712
Trim2	tripartite motif-containing 2	NM_001271725 /// NM_001271726 /// NM_001271727 /// NM_001271728 /// NM_030706	1459860_x_at	1.81733	1.05734
Cdon	cell adhesion molecule-related/down-regulated by oncogenes	NM_021339	1421452_at	1.81834	1.1942
Aldoc	aldolase C, fructose-bisphosphate	NM_009657	1451461_a_at	1.81878	1.13607
Gm10700	predicted gene 10700	XR_142427	1444174_at	1.81965	1.38387
E330017L17Rik	RIKEN cDNA E330017L17 gene	NR_045190	1444124_a_at	1.82138	-1.07728
Ndrg1	N-myc downstream regulated gene 1	NM_008681	1420760_s_at	1.82322	-1.04694
Tns3	tensin 3	NM_001083587	1446636_at	1.82326	1.169
Hsd17b11	hydroxysteroid (17-beta) dehydrogenase 11	NM_053262	1443059_at	1.83103	1.11864
Nuak2	NUAK family, SNF1-like kinase, 2	NM_001195025 /// NM_028778	1429049_at	1.83181	1.10061
Lrrtm3	leucine rich repeat transmembrane neuronal 3	NM_178678	1440112_at	1.83325	1.30821
Dixdc1	DIX domain containing 1	NM_178118	1444395_at	1.83738	-1.13681
Ndrg1	N-myc downstream regulated gene 1	NM_008681	1456174_x_at	1.84125	-1.01731
Mycn	v-myc myelocytomatosis viral related oncogene, neuroblastoma derived (avian)	NM_008709	1417155_at	1.84334	1.65927
Mmd2	monocyte to macrophage differentiation-associated 2	NM_175217	1424534_at	1.84916	1.28596
Zbtb7c	zinc finger and BTB domain containing 7C	NM_145356	1436365_at	1.8492	1.09607
Tmem132c	transmembrane protein 132C	NM_175432	1438698_at	1.85414	1.0136
Jmjd7 /// Pla2g4b	jumonji domain containing 7 /// phospholipase A2, group IVB (cytosolic)	NM_001114637 /// NM_145378	1456047_at	1.86147	1.04075
Tnnt1	troponin T1, skeletal, slow	NM_001277903 /// NM_001277904 /// NM_011618	1419606_a_at	1.86457	1.58143
4930502E18Rik	RIKEN cDNA 4930502E18 gene	NM_029142	1429934_at	1.86573	1.25689
Usp29	ubiquitin specific peptidase 29	NM_021323	1427551_at	1.8695	1.31627
Defb42	defensin beta 42	NM_001034910	1457127_at	1.87552	1.17714
Cp	ceruloplasmin	NM_001042611 /// NM_001276248 /// NM_001276250 /// NM_007752	1448734_at	1.876	1.89377
Prdm11	PR domain containing 11	NM_001177536	1456186_at	1.8764	1.16675
Ltbp3	latent transforming growth factor beta binding protein 3	NM_008520	1456189_x_at	1.88065	1.49093
Litaf	LPS-induced TN factor	NM_019980	1448294_at	1.88705	-1.12686
Foxl2os	forkhead box L2 opposite strand transcript	NR_003248	1456552_at	1.8876	1.04615
Thrsp	thyroid hormone responsive	NM_009381	1424737_at	1.88906	1.45549
Adamts8	a disintegrin-like and metallopeptidase (reprolysin type) with thrombospondin type 1 mo	NM_013906	1418270_at	1.89043	1.06242
Tnni1	troponin I, skeletal, slow 1	NM_001112702 /// NM_021467	1450813_a_at	1.89056	1.18843
Ppfibp2	PTPRF interacting protein, binding protein 2 (liprin beta 2)	NM_001163557 /// NM_008905	1417801_a_at	1.89704	1.14228
Lef1	lymphoid enhancer binding factor 1	NM_001276402 /// NM_001276403 /// NM_010703	1454734_at	1.90117	-1.21918
Tspan15	tetraspanin 15	NM_197996	1424653_at	1.90343	-1.40286
Dmpk	dystrophia myotonica-protein kinase	NM_001190490 /// NM_001190491 /// NM_032418	1434944_at	1.91057	1.37275
4831407H17Rik	RIKEN cDNA 4831407H17 gene	---	1432224_at	1.91104	1.07822
Dsp	desmoplakin	NM_023842	1427610_at	1.92183	1.33292
Dsp	desmoplakin	NM_023842	1435494_s_at	1.92914	1.39324
Scn3b	sodium channel, voltage-gated, type III, beta	NM_001083917 /// NM_153522 /// NM_178227	1435767_at	1.9328	1.22132
Zim1	zinc finger, imprinted 1	NM_011769	1421405_at	1.93301	1.1194
D630039A03Rik	RIKEN cDNA D630039A03 gene	NM_178727	1437085_at	1.93517	-1.28553
H2-Q10	histocompatibility 2, Q region locus 10	NM_010391	1425137_a_at	1.93592	-1.20166
Cp	ceruloplasmin	NM_001042611 /// NM_001276248 /// NM_001276250 /// NM_007752	1417496_at	1.93729	1.81754
Sgpp2	sphingosine-1-phosphate phosphotase 2	NM_001004173	1457867_at	1.94324	1.13368
5830432E09Rik	RIKEN cDNA 5830432E09 gene	NR_015548	1430799_at	1.94551	1.13866
Stk32b	serine/threonine kinase 32B	NM_022416	1431236_at	1.95464	1.0697
B230114P17Rik	RIKEN cDNA B230114P17 gene	---	1456295_at	1.95724	1.59284
Dsg2	desmoglein 2	NM_007883	1449740_s_at	1.95745	1.3885
Podxl	podocalyxin-like	NM_013723	1417396_at	1.95896	1.27276
Fabp3	fatty acid binding protein 3, muscle and heart	NM_010174	1416023_at	1.96865	1.51479
Dsg2	desmoglein 2	NM_007883	1425619_s_at	1.96926	1.31155
Hsd17b11	hydroxysteroid (17-beta) dehydrogenase 11	NM_053262	1421011_at	1.9715	1.04869
Pdlim3	PDZ and LIM domain 3	NM_016798	1449178_at	1.97301	1.35598
Rmst	rhabdomyosarcoma 2 associated transcript (non-coding RNA)	NR_028262	1438822_at	1.97586	1.18314
Wnt9a	wingless-type MMTV integration site 9A	NM_139298	1436978_at	1.98245	-1.18846
Rassf10	Ras association (RalGDS/AF-6) domain family (N-terminal) member 10	NM_175279	1457140_s_at	1.98636	1.4686
Kcnq1	potassium voltage-gated channel, subfamily Q, member 1	NM_008434	1449464_at	1.9865	-1.44526
Lef1	lymphoid enhancer binding factor 1	NM_001276402 /// NM_001276403 /// NM_010703	1421299_a_at	1.98979	1.00964
4931432P07Rik	RIKEN cDNA 4931432P07 gene	---	1443415_at	2.00472	1.4849
Dsg2	desmoglein 2	NM_007883	1460380_at	2.00655	1.34363
Slc8a3	solute carrier family 8 (sodium/calcium exchanger), member 3	NM_001167920 /// NM_080440	1450311_at	2.00697	1.11351
Vdr	vitamin D receptor	NM_009504	1418175_at	2.01354	-1.33354
Syt13	synaptotagmin XIII	NM_030725	1434470_at	2.01582	-1.08631
Kcnq1ot1	KCNQ1 overlapping transcript 1	NR_001461	1446255_at	2.0275	-1.24071
Fgf17	fibroblast growth factor 17	NM_008004	1456239_at	2.05122	1.17647
BC021891	cDNA sequence BC021891	NM_145608	1441213_at	2.05168	1.19871
Pipox	pipecolic acid oxidase	NM_008952	1449374_at	2.05222	1.61874
Dsg2	desmoglein 2	NM_007883	1449741_at	2.05295	1.45652
Sox9	SRY-box containing gene 9	NM_011448	1451538_at	2.05755	-1.09957
Pkp1	plakophilin 1	NM_019645	1449586_at	2.06511	1.14547
Prelp	proline arginine-rich end leucine-rich repeat	NM_054077	1416322_at	2.07474	-1.06207
1600029D21Rik	RIKEN cDNA 1600029D21 gene	NM_029639	1454254_s_at	2.08616	1.6186
Jakmip1	janus kinase and microtubule interacting protein 1	NM_178394	1433815_at	2.0897	1.34414
Pla2g2f	phospholipase A2, group IIF	NM_012045	1434852_at	2.09341	1.18603
Anpep	alanyl (membrane) aminopeptidase	NM_008486	1421424_a_at	2.09511	-1.38223
Plscr2	phospholipid scramblase 2	NM_001195084 /// NM_008880	1448961_at	2.09822	1.98397
Dsp	desmoplakin	NM_023842	1435493_at	2.10104	1.3436
Dsg2	desmoglein 2	NM_007883	1426153_a_at	2.10696	1.63433
Cdkn1a	cyclin-dependent kinase inhibitor 1A (P21)	NM_001111099 /// NM_007669	1421679_a_at	2.10988	1.22494
Gas7	growth arrest specific 7	NM_001109657 /// NM_001277079 /// NM_001277080 /// NM_008088	1431400_a_at	2.1169	1.32004
Ltbp3	latent transforming growth factor beta binding protein 3	NM_008520	1437833_at	2.11773	1.54295
Scrn1	secernin 1	NM_027268	1428717_at	2.14475	1.40323
Gas7	growth arrest specific 7	NM_001109657 /// NM_001277079 /// NM_001277080 /// NM_008088	1457270_at	2.14755	1.21531
D3Bwg0562e	DNA segment, Chr 3, Brigham & Women's Genetics 0562 expressed	NM_177664	1427247_at	2.15384	1.40493
Cldn11	claudin 11	NM_008770	1416003_at	2.1558	1.10737
Kcnip1	Kv channel-interacting protein 1	NM_001190885 /// NM_001190886 /// NM_027398	1416785_at	2.17177	1.37316
Scrn1	secernin 1	NM_027268	1428718_at	2.17646	1.5119
Sox9	SRY-box containing gene 9	NM_011448	1424950_at	2.17722	1.1481
Adora1	adenosine A1 receptor	NM_001008533 /// NM_001039510 /// NM_009629	1427331_at	2.17798	1.03431
Gdpd2	glycerophosphodiester phosphodiesterase domain containing 2	NM_023608	1429076_a_at	2.1783	1.45665
1600029D21Rik	RIKEN cDNA 1600029D21 gene	NM_029639	1423933_a_at	2.18362	1.89714
2900011O08Rik	RIKEN cDNA 2900011O08 gene	NM_144518	1424624_at	2.18526	1.62741
Mpzl2	myelin protein zero-like 2	NM_007962	1416237_at	2.18976	1.12432
Dmrt1	doublesex and mab-3 related transcription factor 1	NM_015826	1423582_at	2.19098	1.14693
2310068G24Rik	RIKEN cDNA 2310068G24 gene	---	1433023_at	2.20787	1.31553
Ncrna00086	non-protein coding RNA 86	NM_183030 /// NR_028086	1435200_at	2.21839	1.09128
Chl1	cell adhesion molecule with homology to L1CAM	NM_007697	1417795_at	2.22649	1.20465
Tmem184a	transmembrane protein 184a	NM_001161548 /// NM_144914	1424477_at	2.23755	1.113
9930013L23Rik	RIKEN cDNA 9930013L23 gene	NM_030728	1429987_at	2.23802	-1.23088
Prelp	proline arginine-rich end leucine-rich repeat	NM_054077	1416321_s_at	2.2382	-1.01416
Dsg2	desmoglein 2	NM_007883	1439476_at	2.28912	1.42719
Scrn1	secernin 1	NM_027268	1439500_at	2.2938	1.47589
Adora1	adenosine A1 receptor	NM_001008533 /// NM_001039510 /// NM_009629	1435495_at	2.30007	-1.03838
Kcnip1	Kv channel-interacting protein 1	NM_001190885 /// NM_001190886 /// NM_027398	1448459_at	2.32647	1.57938
Scn3b	sodium channel, voltage-gated, type III, beta	NM_001083917 /// NM_153522 /// NM_178227	1426328_a_at	2.32766	1.09568
4833427G06Rik	RIKEN cDNA 4833427G06 gene	NM_177702	1430762_at	2.32909	1.87186
4931408D14Rik	RIKEN cDNA 4931408D14 gene	NR_040298 /// NR_040299	1431806_at	2.35398	1.22888
Ptpre	protein tyrosine phosphatase, receptor type, E	NM_011212	1418540_a_at	2.3752	1.03438
Gas7	growth arrest specific 7	NM_001109657 /// NM_001277079 /// NM_001277080 /// NM_008088	1445685_at	2.37912	1.26111
Rmst	rhabdomyosarcoma 2 associated transcript (non-coding RNA)	NR_028262	1440495_at	2.39235	1.8417
Gfra1	glial cell line derived neurotrophic factor family receptor alpha 1	NM_010279	1450440_at	2.40605	1.49542
AA467197	expressed sequence AA467197	NM_001004174	1434046_at	2.40789	-1.03118
Myo1a	myosin IA	NM_001081219	1429805_at	2.41035	1.16005
Il33	interleukin 33	NM_001164724 /// NM_133775	1416200_at	2.44135	-1.17911
Cfi	complement component factor i	NM_007686	1418724_at	2.47159	1.75277
Fbln2	fibulin 2	NM_001081437 /// NM_007992	1423407_a_at	2.49142	1.21428
Cd83	CD83 antigen	NM_009856	1416111_at	2.531	1.00402
Ada	adenosine deaminase	NM_001272052 /// NM_007398	1417976_at	2.5342	1.34235
Hsbp1l1	heat shock factor binding protein 1-like 1	NM_001136181	1444790_at	2.55424	1.49055
Chit1	chitinase 1 (chitotriosidase)	NM_027979	1453844_at	2.56022	-1.00258
Cdkn1a	cyclin-dependent kinase inhibitor 1A (P21)	NM_001111099 /// NM_007669	1424638_at	2.58979	1.61375
Jakmip1	janus kinase and microtubule interacting protein 1	NM_178394	1441317_x_at	2.60252	1.38676
1500015O10Rik	RIKEN cDNA 1500015O10 gene	NM_024283	1440780_x_at	2.60282	1.87817
Gm3515	predicted gene 3515	XR_168471 /// XR_168682	1437418_at	2.60456	1.91896
Gas7	growth arrest specific 7	NM_001109657 /// NM_001277079 /// NM_001277080 /// NM_008088	1417859_at	2.60535	1.3034
9330159F19Rik	RIKEN cDNA 9330159F19 gene	NM_001162537	1458379_at	2.6109	1.3134
2010004M13Rik	RIKEN cDNA 2010004M13 gene	---	1455646_at	2.63499	-1.23485
Ptpre	protein tyrosine phosphatase, receptor type, E	NM_011212	1418539_a_at	2.7497	1.22949
Cst9	cystatin 9	NM_009979	1449285_at	2.83937	1.04309
Prkg2	protein kinase, cGMP-dependent, type II	NM_008926	1421354_at	2.8494	1.65218
Pcp4	Purkinje cell protein 4	NM_008791	1460214_at	2.91086	2.22079
Mpzl2	myelin protein zero-like 2	NM_007962	1448265_x_at	2.96255	1.3656
Slc52a3	solute carrier protein family 52, member 3	NM_001164819 /// NM_001164820 /// NM_027172	1429292_a_at	3.02079	1.37216
Prkg2	protein kinase, cGMP-dependent, type II	NM_008926	1435460_at	3.05233	1.39653
Mpzl2	myelin protein zero-like 2	NM_007962	1416236_a_at	3.05859	1.31336
1500015O10Rik	RIKEN cDNA 1500015O10 gene	NM_024283	1423261_at	3.06338	2.15215
Pax8	paired box gene 8	NM_011040	1418208_at	3.14541	1.90956
Dhh	desert hedgehog	NM_007857	1434959_at	3.31742	1.68615
Chl1	cell adhesion molecule with homology to L1CAM	NM_007697	1435190_at	3.39464	1.21104
Nr0b1	nuclear receptor subfamily 0, group B, member 1	NM_007430	1417760_at	3.4421	1.316
1500015O10Rik	RIKEN cDNA 1500015O10 gene	NM_024283	1460049_s_at	3.57019	2.2929
Prkg2	protein kinase, cGMP-dependent, type II	NM_008926	1435162_at	3.57765	1.3603
Hsd17b3	hydroxysteroid (17-beta) dehydrogenase 3	NM_008291	1421671_at	3.71973	1.43945
Slc8a3	solute carrier family 8 (sodium/calcium exchanger), member 3	NM_001167920 /// NM_080440	1440962_at	4.20716	1.15778
Efhd1	EF hand domain containing 1	NM_028889	1448507_at	4.43454	1.01857
Mela	melanoma antigen	NM_008581	1456182_x_at	4.81087	1.75889
Mela	melanoma antigen	NM_008581	1433438_x_at	6.81739	2.12886
Myl1	myosin, light polypeptide 1	NM_001113387 /// NM_021285	1452651_a_at	7.2598	4.58446
