# Supplementary material for: RUNX1 maintains the identity of the fetal ovary through an interplay with FOXL2
Source: Nat Commun. 2019 Nov 11;10:5116. doi: 10.1038/s41467-019-13060-1 (PMC6848188; doi:10.1038/s41467-019-13060-1)
Supplement: Supplementary file 6 — Supplementary Data 2 [file 41467_2019_13060_MOESM6_ESM.xlsx]

## Sheet: RFdKO Full Dataset
Supplementary Data 2 - Microarray Full Dataset Runx1/Foxl2 KO
Gene Symbol	ID	Ctr_1	Ctr_2	Ctr_3	Ctr_4	FoxKO1	FoxKO2	FoxKO3	FoxKO4	RunxKO1	RunxKO2	RunxKO3	RunxKO4	DKO_1	DKO_2	DKO_3	DKO_4
---	1416817_at	5.49755	5.18015	5.51724	5.2692	5.20297	5.0998	5.26935	5.39745	5.34895	5.40907	5.50403	4.98552	5.22982	5.03577	5.26672	5.20329
---	1419771_at	3.76106	3.73755	3.79315	3.67595	4.10818	3.92215	3.91647	4.07065	3.77924	3.75627	4.14909	3.75627	3.95875	3.93992	3.92632	3.98581
---	1419772_at	7.62607	7.25344	6.91387	7.26497	7.2769	6.75543	7.36215	7.2709	6.91884	7.24533	6.45584	7.28965	7.23704	7.19441	7.12591	6.88487
---	1419775_at	4.56408	4.71502	4.58162	4.76316	4.75642	5.0129	4.80294	4.47553	4.69524	4.69176	4.71828	4.76691	4.84603	4.76119	4.66361	4.72197
---	1419776_at	5.98075	5.7575	5.95777	5.91643	6.0327	6.05274	5.94539	5.90534	6.06372	6.03004	5.95501	6.22944	6.35005	5.91952	6.01244	6.10703
---	1419777_at	3.94446	3.68198	4.24236	3.79885	4.46731	3.78223	3.76101	3.67973	3.73195	3.79072	4.13423	4.23962	4.01287	3.91672	3.75741	4.04589
---	1419778_at	4.30524	4.25653	4.12663	4.16688	4.06663	4.3574	4.40522	4.31715	4.37656	4.2504	4.25144	4.06664	4.65371	4.27952	3.98625	4.74943
---	1419779_at	3.24791	3.29087	3.36817	3.41689	3.66314	3.40378	3.53041	3.417	3.25442	3.15557	3.18866	3.01973	3.59918	3.50043	3.28211	3.3409
---	1419780_at	5.56437	5.62367	5.53798	5.34315	5.85454	5.99019	5.5328	5.71196	5.70368	5.71196	5.50353	5.70281	5.63	5.55582	5.72924	5.8059
---	1419783_at	4.13169	3.98707	4.032	3.83839	4.07398	4.07841	4.10757	4.2282	3.96023	4.05687	3.95895	4.02244	4.55826	4.11143	3.96809	4.06906
---	1419784_x_at	5.81796	5.78203	5.67556	5.64617	5.59777	6.18556	5.85845	5.71982	5.55612	5.82507	5.35972	5.87883	6.29511	5.83019	5.8507	5.66341
---	1419790_at	5.45549	5.26927	5.257	5.23444	5.34609	5.45259	5.29192	5.4457	5.48974	5.38946	5.36977	5.374	5.59537	5.40576	5.52984	5.33893
---	1419794_at	5.93138	6.31885	5.75421	5.85911	5.95883	6.26073	6.2582	6.30995	6.1108	5.93485	6.02837	6.54674	6.47787	6.01543	6.34861	6.20977
---	1419800_at	4.54937	4.58103	4.45298	4.39105	4.57953	4.91092	4.69777	4.86125	4.65442	4.65905	4.62506	4.71022	5.2853	4.86262	4.69007	4.91246
---	1419801_x_at	7.39731	7.45783	8.01664	7.58188	7.68883	7.71553	7.86726	7.46238	7.25067	7.61347	7.40595	7.56794	7.32179	7.56254	7.5312	7.50173
---	1419825_at	3.8555	4.53188	4.12646	4.22201	3.88646	4.52128	4.78927	4.10121	4.33783	4.32132	4.4052	4.51259	4.13698	3.85471	4.23401	4.49174
---	1419830_at	3.54628	3.37208	3.416	3.53083	3.83938	3.65818	3.40006	3.45882	3.42111	3.57771	3.20277	3.55222	3.47672	3.44405	3.49011	3.83111
---	1419836_at	5.60738	5.57254	5.95537	5.74213	5.52791	6.03593	5.6733	5.71442	5.88096	5.49018	5.87353	6.19599	6.12768	5.73077	5.69247	5.83259
---	1419843_at	6.39038	6.0185	6.44749	6.28691	6.26875	6.286	6.34749	6.85402	6.31631	6.46705	6.38479	6.57373	6.5333	6.29583	6.16102	6.53888
---	1419846_at	8.15775	7.70279	7.56413	8.18573	7.6365	7.84311	8.25655	8.36566	7.94478	7.79859	7.47275	8.33125	7.57023	8.04484	7.90419	7.72327
---	1419847_at	7.01264	6.06194	6.72799	6.22363	6.40224	6.59459	6.70902	6.31802	6.38748	6.26779	6.82639	7.13866	6.26266	6.62652	6.50429	6.62704
---	1419849_at	6.37257	6.21632	6.39763	6.02271	6.40399	6.39168	6.05468	6.93455	6.23975	6.49961	6.41151	6.49631	6.64472	6.34575	6.34359	6.77087
---	1419857_at	5.27355	4.986	5.22807	5.09124	5.13992	5.29257	5.30221	5.27386	5.20747	5.24701	5.21992	5.48968	5.57426	5.20391	5.19881	5.3293
---	1419858_at	3.60038	3.38477	3.50053	3.48785	3.49508	3.56242	3.50649	3.65269	3.39933	3.49053	3.33967	3.71882	3.53741	3.77211	3.41013	3.64767
---	1419859_at	4.51824	4.52436	4.56931	4.98334	4.58171	4.51523	4.32938	4.78675	4.54957	4.33184	4.5515	4.89308	4.3558	4.52987	4.78207	4.56598
---	1419861_at	2.66586	2.70735	2.71305	2.65589	2.69477	2.57535	2.66108	2.58185	2.67037	2.98506	2.7544	2.63333	2.68359	2.69152	2.69152	2.79412
---	1419863_at	4.82457	4.29465	4.9472	6.89521	4.49921	5.05713	4.8964	4.90727	4.90611	5.20044	4.83383	4.93612	5.02563	4.91529	4.70645	4.97911
---	1419875_at	3.97556	3.85079	3.69092	3.8717	3.63828	3.89976	3.79864	3.85003	3.57078	3.63583	4.10107	4.38009	3.7226	3.73345	3.68595	4.13457
---	1419880_x_at	6.62646	6.3355	6.26205	6.57855	6.00102	6.60133	6.37825	6.44089	6.34054	6.21693	6.17732	6.71425	6.6375	6.31236	6.29138	6.45564
---	1419881_x_at	3.79226	3.81242	3.71747	3.91048	3.93703	3.73184	3.69315	3.69071	3.82291	3.79223	3.93564	3.75431	3.89158	3.8555	3.91428	3.8885
---	1419882_at	3.17518	3.12482	2.97308	3.05368	3.11276	3.18496	3.10641	3.11075	3.09839	3.05956	2.94108	3.07802	3.33758	3.12846	3.06603	3.8173
---	1419884_at	8.07052	8.17872	8.52565	8.75386	8.4839	8.54296	8.6008	8.73927	7.98814	8.5078	8.26758	8.36629	8.68023	8.56984	8.54076	8.74889
---	1419887_at	3.70511	3.68953	3.56399	3.9912	3.70948	3.80243	3.99674	3.65122	3.79317	3.64359	3.51963	3.60861	3.57778	3.70254	3.57932	3.38836
---	1419888_at	7.17531	6.64834	7.21502	6.89947	6.73885	7.04081	7.46943	7.29038	7.1301	6.8046	6.89465	7.45574	7.18032	7.15536	7.06104	7.35059
---	1419889_at	6.27507	6.43735	6.67209	6.45517	6.12576	6.50611	6.82798	6.85402	6.46568	6.17956	6.10037	6.97211	6.46833	6.55609	6.48194	7.16915
---	1419890_at	8.28115	7.44547	7.62943	7.57542	7.88212	7.86495	8.05884	7.87076	7.76503	8.18746	7.61055	8.30805	7.56404	7.85575	7.8112	7.3726
---	1419902_at	5.77856	5.59022	5.51372	5.95903	5.69353	5.81001	5.94992	6.00171	5.7868	5.57868	5.64544	5.96781	5.87601	5.79864	5.43769	5.92211
---	1419919_at	4.80724	4.85006	4.69407	4.87902	4.67172	4.79355	4.92957	4.9704	4.90026	4.65554	4.68237	4.88222	4.94474	4.69941	4.66042	4.84457
---	1419923_at	6.68922	6.31341	6.19066	6.48873	6.66136	6.51828	6.20271	6.24919	6.71182	6.31256	6.31173	6.65541	6.27022	6.56197	6.49506	6.09182
---	1419932_s_at	8.22553	8.3365	8.09021	7.9213	8.18496	8.14729	8.1074	8.47701	8.0963	8.16037	8.23414	8.0288	8.18164	8.19562	8.10117	8.09515
---	1419936_at	9.48193	9.7134	9.17784	9.2333	9.621	9.36201	9.27039	9.22432	9.29736	9.60048	8.94757	9.26278	9.34015	9.36196	9.57131	9.39715
---	1419952_at	10.0447	10.0105	9.90507	10.0115	10.0761	10.0006	10.003	10.3655	9.97773	10.0127	10.2496	9.91017	9.92174	9.9643	10.0043	9.85157
---	1419962_at	7.23542	6.99487	6.78051	6.65207	7.2431	7.28503	6.82197	7.45765	7.15059	7.18078	7.13669	7.20097	7.2197	6.96187	6.98487	7.06952
---	1419982_s_at	3.02513	2.92124	3.27812	3.09671	3.10468	3.22295	3.12062	3.19839	3.05115	3.1393	3.07621	3.11104	3.19212	3.18917	2.9801	3.08153
---	1419987_at	7.63504	7.4786	7.42429	7.43164	7.92748	7.87213	7.58182	7.80218	7.51381	7.97457	7.86035	7.53612	7.52517	7.77682	7.69345	7.52336
---	1419997_at	10.7673	10.6284	10.6259	10.5297	10.753	10.5988	10.7099	10.5396	10.6927	10.869	10.7758	10.5964	10.7148	10.7773	10.5906	10.8231
---	1419998_at	8.08882	8.19342	8.24627	8.33821	8.23405	8.11308	8.18547	8.114	7.87596	8.34695	8.64835	7.95001	8.3471	8.23787	8.27934	8.16951
---	1420022_s_at	10.7027	10.798	10.8064	11.5282	10.8824	10.7895	10.8911	10.7925	10.8128	10.9168	10.8208	10.8749	11.1855	10.8956	11.0636	10.86
---	1420041_at	4.71242	4.68405	4.38336	5.8467	4.65961	4.77176	4.98979	4.89765	4.60508	4.93509	4.80373	4.93074	5.12177	4.72791	4.77311	4.93601
---	1420045_at	5.32486	5.37741	5.26482	5.35154	5.22392	5.77228	5.58915	5.61363	5.40361	5.43844	5.33861	5.69125	5.9759	5.56954	5.49677	5.34814
---	1420050_at	5.29739	5.37302	5.35721	5.21187	5.38019	5.50961	5.4679	5.74201	5.4629	5.30126	5.45683	5.71523	5.78802	5.85985	5.51927	5.52375
---	1420051_at	5.23192	5.2491	5.29167	5.39124	5.2971	5.36064	5.65589	5.81772	5.46835	5.24692	5.4303	5.87082	5.73708	5.25909	5.50028	5.53646
---	1420062_at	6.7576	6.62595	6.2449	6.78968	6.28695	6.70153	6.35018	6.44518	6.60736	6.57098	6.83281	6.3715	7.106	6.70361	6.73884	6.94
---	1420063_at	7.22256	7.10832	6.7889	7.00684	6.82429	7.14489	7.03648	7.08	7.18065	7.12198	7.23152	7.1102	7.14164	7.18738	7.03992	7.24151
---	1420068_at	5.5038	5.32287	5.4058	5.41018	5.58257	5.63853	5.64582	5.51604	5.55603	5.57663	5.53337	5.59596	5.68289	5.46488	5.42816	5.61868
---	1420069_at	6.02757	5.65357	5.83143	5.37042	5.55212	6.07649	5.89497	6.14666	5.85867	5.92037	5.95955	5.87	6.17979	6.11234	5.87501	5.9052
---	1420071_at	6.42596	6.31717	6.0977	5.8048	7.08591	6.99612	7.38009	6.45503	6.43717	6.37347	6.31277	6.51763	5.93488	6.7516	6.6155	7.08382
---	1420072_s_at	5.67375	5.44047	5.42167	5.40997	5.27467	4.61783	5.56657	5.77037	4.92765	5.14594	4.78962	5.91857	5.42026	5.25854	5.10895	5.62755
---	1420073_s_at	7.31976	7.06408	7.16165	7.20635	6.7659	6.25197	7.55701	7.3818	7.0348	6.64695	6.77274	7.44793	7.13434	7.08054	6.74539	7.37682
---	1420075_at	5.98438	5.90983	6.09258	6.30751	6.41758	6.11185	6.26106	6.15276	6.24698	5.99827	6.09785	6.21203	6.11179	6.12254	6.0015	6.22186
---	1420076_at	7.63171	7.75008	7.69172	7.51122	7.68345	7.70809	7.87914	7.9434	7.81164	7.67184	7.79248	7.92416	7.91894	7.77937	7.60583	8.05852
---	1420078_at	3.1735	3.29801	3.37226	3.05368	3.47221	3.35034	3.33343	3.22128	3.31006	3.39938	3.63815	3.28594	3.72836	3.13971	3.33926	3.1519
---	1420084_at	4.75578	4.7976	5.01283	4.5603	4.95217	5.14012	5.00749	4.61278	4.83231	4.88948	5.03557	5.18673	5.01251	4.75468	4.90412	4.98552
---	1420094_at	10.4099	10.8538	10.7269	10.6545	10.5019	10.182	10.2332	10.1889	10.2353	10.3385	10.0724	10.3185	10.5633	10.2153	10.7657	10.0479
---	1420102_at	6.65871	6.52149	6.41671	6.76531	6.54313	6.38076	6.50878	6.13173	6.58518	6.60987	6.53422	6.60924	6.44678	6.4589	6.51733	6.53888
---	1420103_at	8.0016	8.06735	7.80344	7.79924	7.9546	8.24411	8.1102	8.34976	8.09159	8.04851	7.94438	8.54169	8.57603	8.11586	8.00142	8.30484
---	1420104_at	7.10258	7.02549	6.71665	6.7876	7.03231	7.23511	7.2287	7.22109	7.00212	7.11352	7.13129	7.54352	7.4959	7.1995	6.97611	7.4057
---	1420108_at	3.99261	3.7433	4.17171	3.96107	4.10384	4.08	4.17639	4.05357	4.01652	4.19354	4.26471	4.04747	4.18491	4.16068	3.95843	4.08296
---	1420109_at	6.34619	5.96001	6.08018	6.9198	6.12316	5.87501	6.67707	6.34447	6.436	5.84617	5.64198	6.43175	5.92519	6.27585	6.31793	6.51151
---	1420112_at	5.75985	5.51975	5.59324	5.57382	5.50778	5.16847	5.50794	5.66396	5.2701	5.79428	5.13407	5.78227	5.09103	5.48842	5.15948	5.71845
---	1420117_at	10.8508	11.07	11.0812	11.0919	10.9176	10.9091	11.002	11.0221	10.8489	11.1275	11.0429	10.9442	11.0557	11.1143	10.9163	11.1113
---	1420118_s_at	8.165	8.08665	8.20988	8.03367	8.56256	8.29812	8.09525	8.77373	7.98846	8.23224	8.90532	8.0604	7.81294	8.13409	7.90401	7.89735
---	1420135_at	7.4343	7.30888	7.02592	7.16385	7.38499	7.44845	7.43739	7.22349	7.29984	7.27219	6.86977	7.22125	7.13322	7.30548	7.32239	7.42972
---	1420136_a_at	5.90968	5.02831	5.42401	5.84727	5.55933	5.16464	5.53031	4.23852	5.84354	4.83177	4.87376	5.84409	4.28208	5.13566	5.08622	5.92704
---	1420137_at	5.34967	4.30267	4.84096	4.9459	4.91544	4.73079	5.15921	3.31673	5.21859	4.73713	4.71603	4.92066	4.25549	4.63036	4.83117	5.3005
---	1420145_at	6.72666	6.71619	6.64721	6.50585	6.4528	6.25548	6.66583	6.68285	6.17246	6.39635	6.39272	6.85044	7.10345	6.52711	6.21924	6.46237
---	1420149_at	6.05179	6.26959	5.99248	5.98919	6.2527	6.12766	6.23037	6.21494	6.13077	6.14648	6.1806	6.1418	6.68553	6.22618	6.01358	6.21027
---	1420151_at	4.14195	4.2816	4.28695	4.00895	4.36628	4.75924	4.43768	4.66447	4.59149	4.68604	4.33323	4.46524	4.47702	4.37188	4.30936	4.71203
---	1420152_at	4.09782	4.16428	4.10617	4.14356	4.43479	4.49166	3.95549	4.46098	4.11969	4.22866	4.14145	4.24524	4.39702	4.32451	4.33259	4.51757
---	1420153_at	3.81057	4.01328	4.02281	3.88046	4.21921	4.07615	4.31287	4.05561	4.20972	3.96874	4.14526	4.11924	3.85769	4.04621	3.87738	4.07517
---	1420154_at	3.91295	3.65726	3.76649	3.78088	3.72427	3.70281	3.69594	3.87231	3.83098	3.67706	3.83688	4.19544	3.87956	3.8397	3.77477	3.87252
---	1420167_at	3.39994	3.44006	3.29172	3.22657	3.45945	3.49969	3.3748	3.29317	3.45533	3.56358	3.44972	3.48693	3.32292	3.38121	3.36963	3.52638
---	1420178_at	7.4503	6.96228	6.67981	7.1601	7.1562	7.15424	7.49528	7.63886	6.79158	7.3392	6.82738	7.13421	7.37515	7.44424	7.13809	7.14804
---	1420179_at	3.69975	3.60265	3.66613	3.72663	3.82332	3.76493	3.87124	3.72174	3.79449	3.75819	3.72059	3.78789	3.75788	3.87983	3.59762	3.99414
---	1420180_at	4.81447	4.83947	4.68546	4.78391	4.88324	4.93947	5.01718	4.98583	4.97718	4.93204	4.96703	5.11442	5.25225	4.93031	4.88913	5.13557
---	1420186_at	3.84093	4.03038	3.93384	3.56701	4.15658	4.42129	3.82936	4.16232	4.09428	4.10597	4.25316	4.38584	4.5298	4.06791	4.15959	4.15467
---	1420189_at	2.9754	3.05948	3.17886	3.18498	3.21419	3.27892	3.17443	3.16827	3.3515	3.12136	3.10365	3.35295	3.47503	3.2874	3.10225	3.3422
---	1420190_at	3.78181	3.8609	3.70503	3.53685	3.79722	3.8555	3.90529	3.77333	3.97874	3.7895	4.14501	3.77882	3.98448	3.8318	4.01541	4.07969
---	1420194_at	4.27165	4.33902	4.19112	4.22451	4.78983	4.2999	4.05147	4.3317	4.12116	4.40129	4.28497	4.12253	4.15558	4.01458	4.19513	4.39284
---	1420195_at	6.94113	7.00935	7.03982	6.81801	6.95345	7.33617	7.30124	7.3445	7.23695	7.208	7.12497	7.38548	7.33986	7.04226	7.0961	7.45951
---	1420198_at	3.95625	4.08283	4.29515	4.17723	4.15541	4.18792	4.21786	4.29125	4.47116	4.22866	4.55542	4.24096	4.69995	4.37225	4.24275	4.51121
---	1420200_at	2.73749	2.72236	2.98151	2.83478	2.81517	2.65755	2.80183	2.82492	2.81291	2.83261	2.67109	2.58982	2.82464	2.64961	2.70672	2.70751
---	1420201_at	3.58746	3.61771	3.57019	3.80535	3.46095	3.7143	3.76068	3.67631	3.63269	3.68888	3.77704	3.58706	3.75737	3.5027	3.4369	3.70351
---	1420202_at	3.08037	2.94723	2.91239	2.92712	3.02379	3.07883	2.92052	3.07138	2.97821	2.97704	2.93608	3.0025	3.16927	2.96038	2.9068	2.94257
---	1420203_at	2.9818	2.81953	3.00805	3.07742	3.05726	2.9631	2.85567	2.87462	3.0325	3.05982	2.9324	2.919	2.90546	2.95037	2.83181	2.78315
---	1420204_at	4.9943	5.2021	5.31314	5.9138	4.84705	5.01037	5.06519	5.11158	5.28325	5.16404	5.51	5.00045	5.5579	5.52285	5.28449	5.29022
---	1420205_at	5.51231	5.33588	6.17942	5.96751	6.09521	5.96189	6.03775	5.72213	5.78778	5.55337	5.78815	5.98378	5.21279	6.19927	5.27424	5.69337
---	1420206_at	4.08864	4.62946	4.25444	4.48525	4.61985	4.44985	4.29768	4.49536	4.4019	4.64553	4.4469	4.49536	4.97446	4.44376	4.35758	4.57062
---	1420207_at	2.91969	3.15389	3.11605	2.93346	3.02558	3.13511	3.27796	3.16892	3.17199	3.14925	3.11965	3.08629	3.15555	3.17473	3.22117	3.06473
---	1420208_at	3.58943	3.65255	3.60846	3.66181	3.66614	3.74663	3.80619	3.673	3.78863	3.80207	3.72059	3.72763	3.69397	3.78714	3.57674	3.70889
---	1420211_at	2.96213	3.12197	3.19116	3.24993	3.15735	3.26798	3.06406	3.28502	3.07404	3.14292	3.33023	3.12197	3.67087	3.06803	3.03059	3.17369
---	1420212_at	2.95767	2.96702	2.97105	3.11979	3.1083	2.98791	3.06406	2.9041	3.00647	3.15022	2.94114	2.9615	3.11429	2.91036	3.17166	3.26846
---	1420213_x_at	3.10334	3.42924	3.22316	3.24156	3.41679	3.19327	3.28475	3.26844	3.14461	3.16324	3.4202	3.12881	3.25117	3.38658	3.23878	3.32281
---	1420217_x_at	3.20097	3.06229	3.32876	2.95357	3.17373	3.15049	3.0169	2.82515	3.14093	3.11228	3.16371	3.14609	2.95951	3.31537	3.12632	3.06603
---	1420218_at	7.20356	7.32623	7.29813	7.27689	7.35832	7.45611	7.4174	7.35184	7.86655	7.46831	7.73594	7.88018	8.73427	8.35307	8.46536	8.29517
---	1420222_at	5.85001	5.87034	6.2431	5.95733	5.90811	6.25779	6.14318	6.16027	6.10785	5.87991	6.10443	6.07457	6.09069	6.12321	5.80838	5.99359
---	1420223_at	5.11106	5.52736	5.40492	5.04065	5.51432	5.53245	5.47509	5.50985	5.41119	5.49364	5.50685	5.39569	5.73156	5.46769	5.45386	5.57627
---	1420224_at	3.90997	4.00633	4.08701	4.07789	4.1616	4.16069	4.10222	4.21844	4.27534	4.09324	4.29084	4.05764	4.10783	4.07151	3.98948	4.10285
---	1420225_at	3.06603	3.02314	3.18744	3.32255	3.24578	2.96409	3.34036	3.05681	3.27854	3.23982	3.18116	3.12979	3.09492	3.15437	2.96804	2.86606
---	1420227_at	7.50669	7.37811	7.85483	7.40934	7.36485	7.39116	7.64919	6.57035	7.41749	7.34488	7.48143	7.68928	7.65877	7.55616	7.5415	7.58805
---	1420228_at	5.44555	5.57494	5.52961	5.59112	5.47886	5.50651	5.53921	5.63201	5.68119	5.63394	5.63188	5.71917	5.81066	5.7966	5.47211	5.73049
---	1420229_at	3.68417	3.3245	3.44161	3.57476	3.46709	3.59792	3.61092	3.4777	3.59592	3.60368	3.43792	3.52741	3.38621	3.71125	3.3668	3.74936
---	1420231_at	3.70229	3.64509	3.62167	3.3227	3.59636	3.75447	3.53654	3.52922	3.78007	3.65497	3.63474	3.6118	3.65955	3.6479	3.62948	3.93315
---	1420232_at	5.25672	5.02359	5.07914	4.97696	4.96769	4.81073	5.37354	5.17934	5.23182	5.00396	5.2371	5.28221	5.10896	5.03903	4.97752	5.34104
---	1420233_at	6.16871	6.45092	6.41153	6.36628	6.61954	6.41153	6.23136	6.33651	6.46644	6.38562	6.33988	6.36338	6.40953	6.43756	6.42361	6.27648
---	1420234_at	5.47102	5.50833	5.38237	5.2906	5.56661	5.38267	5.58957	5.56744	5.52657	5.67807	5.36721	5.74643	5.91235	5.70076	5.44272	5.4696
---	1420236_at	7.54335	7.63105	7.61986	7.9731	7.6934	8.02961	8.04143	7.97474	8.00726	7.60611	7.7211	8.248	8.03893	7.92486	7.84494	8.32594
---	1420237_at	8.37028	8.21357	8.14199	8.30238	8.29413	8.43767	8.58294	8.34676	8.55202	8.12362	8.30985	8.82246	8.27469	8.39559	8.37745	8.75503
---	1420238_at	6.43426	6.42027	6.45612	6.31425	6.6031	6.7195	6.47991	6.65008	6.47594	6.57123	6.59837	6.62643	6.9929	6.70609	6.30801	6.83338
---	1420241_at	4.42907	4.49052	4.5777	4.34949	4.88405	4.91473	4.70865	4.58258	4.46139	4.73647	4.65826	4.85057	5.32475	4.61262	4.66084	4.80195
---	1420242_at	8.08381	7.98605	8.13436	9.17986	8.37205	8.15635	8.10903	8.56294	8.29241	8.40501	8.53833	7.99505	8.00606	8.17758	8.18776	8.26487
---	1420244_at	3.38001	3.54958	3.50841	3.47055	3.41151	3.34019	3.44015	3.52536	3.43569	3.43961	3.43122	3.42357	3.38999	3.42207	3.46464	3.65981
---	1420250_at	5.31542	5.35905	5.74598	6.01627	5.52982	5.68705	5.3981	5.84897	5.47482	5.58677	5.46056	5.56693	5.50904	5.51625	5.66999	5.61134
---	1420251_at	3.3623	3.16599	3.24767	3.16635	3.30781	3.31874	3.10161	3.03941	3.13665	3.21156	3.29442	3.06453	3.38203	3.00314	3.13939	3.31106
---	1420252_at	6.29632	6.38869	5.90543	6.73736	6.26294	6.31726	6.21292	6.35918	6.36767	6.33709	6.39584	6.35428	6.64416	6.30869	6.36596	6.51732
---	1420254_at	2.96973	2.7057	2.71757	2.642	2.84251	2.80757	2.67974	2.75168	2.62787	2.76933	2.75296	2.74238	2.72877	2.76811	2.6557	2.91603
---	1420255_at	2.92497	2.94626	2.93571	2.87945	2.83021	2.92611	2.7762	2.80621	3.01804	2.82855	2.90147	2.76865	2.82432	3.01404	2.82494	2.7678
---	1420262_at	4.44807	4.61861	4.60459	4.35126	4.67299	4.56749	4.60996	4.92815	4.68009	4.86884	4.73716	4.61986	4.60199	4.92371	4.53543	4.83113
---	1420263_at	7.11122	6.86631	7.02135	6.98531	7.18718	7.23255	7.22379	7.24482	7.0563	7.03337	7.27176	7.31811	7.51419	7.18059	6.99617	7.25775
---	1420264_at	4.71362	4.83427	5.01793	4.49716	5.09316	5.08452	4.96332	4.94812	4.91576	4.99416	5.11827	5.05748	5.49705	4.98237	4.90147	5.19818
---	1420270_at	4.05108	3.98849	4.08672	3.92965	4.09065	4.20996	3.81489	4.1149	4.13574	3.63711	3.98508	4.09694	4.1802	3.79316	4.15099	4.51181
---	1420275_at	5.63199	5.50313	5.6991	5.86028	5.45009	5.60604	5.34736	5.69091	5.61341	5.63745	6.15715	5.51276	5.8623	5.54654	5.33877	5.89859
---	1420277_at	5.78965	5.76061	6.77201	6.08731	6.21773	6.03402	6.18912	5.64014	5.91137	5.74225	6.25596	6.15611	6.20137	6.06304	6.09366	6.32107
---	1420281_at	3.86133	4.00242	4.02453	4.28111	4.18218	4.18639	3.96793	4.42362	4.12314	4.34395	4.13359	4.03808	4.01727	3.95777	3.87215	4.09222
---	1420285_at	6.41926	6.38613	6.42618	6.53974	6.65267	6.54211	6.57375	6.48664	6.62659	6.44927	6.48686	6.47285	6.84134	6.68402	6.45092	6.56403
---	1420286_at	7.00568	6.95925	6.98537	6.78897	7.18124	7.27366	7.11529	7.21292	7.24672	7.33189	7.50132	7.26677	7.31369	7.12663	6.9928	7.34587
---	1420287_at	6.71821	6.46002	6.54926	6.3354	6.83519	6.8573	6.71617	6.87998	6.99281	6.92885	7.40201	6.91964	6.80361	6.82203	6.71426	7.01326
---	1420288_at	8.39587	8.01671	8.23077	8.3602	8.27857	8.19764	9.20095	7.68888	7.69786	7.67139	8.212	8.42427	7.77804	8.27225	8.20473	7.89908
---	1420289_at	8.76482	8.35154	8.64695	8.72854	8.6929	8.4392	9.47609	7.9256	8.07739	7.87825	8.36657	8.67429	8.18448	8.49194	8.50344	8.32234
---	1420290_at	4.51778	4.47146	4.70033	4.40997	4.3361	4.60027	4.72238	4.48521	4.56311	4.52736	4.66605	4.63621	4.42527	4.40776	4.37413	4.81266
---	1420291_at	3.01941	3.06406	3.26549	3.19455	3.35906	3.22759	3.15671	3.2598	3.14223	3.15314	3.10213	3.30298	3.25759	3.2874	3.05971	3.43456
---	1420292_x_at	3.48941	3.21425	3.47941	3.4241	3.45845	3.48602	3.66975	3.24975	3.38242	3.53313	3.51881	3.45893	3.44839	3.35229	3.23009	3.51129
---	1420296_at	9.13189	9.35391	9.51764	9.41722	9.2829	9.1745	9.27329	9.45117	9.55566	9.32829	9.6814	8.83765	9.19835	9.30908	9.33991	9.48052
---	1420297_at	4.75765	4.85118	4.98779	4.94533	4.94341	4.90868	4.93727	5.02571	4.97522	4.75903	4.65823	4.77978	4.94778	5.14181	4.89734	4.97482
---	1420298_at	4.97567	5.02259	5.06149	5.18541	4.8922	5.30125	5.3273	5.24138	5.06717	5.02247	5.06706	5.2448	5.45692	5.45995	4.90507	5.28208
---	1420300_at	3.51889	3.18018	3.64368	3.61907	3.60931	3.58297	3.64664	3.53923	3.65699	3.641	3.48439	3.62336	3.64224	3.66775	3.62192	3.87088
---	1420304_x_at	8.24499	8.48563	8.30119	8.38525	8.51671	8.65549	8.55942	8.70205	8.64057	8.46265	8.58569	8.64182	9.3381	8.69101	8.59796	8.59366
---	1420305_at	3.19673	3.33683	3.69604	3.25345	3.38999	3.15313	3.35974	3.4689	3.169	3.12224	3.25311	3.24736	3.21494	3.35134	3.10505	3.19551
---	1420310_at	6.97537	7.02678	6.96483	7.29249	7.1598	7.21223	7.11167	7.1884	7.0236	7.31919	7.25457	7.37821	7.18447	7.02666	7.07782	7.51516
---	1420311_s_at	6.01462	4.90093	4.98478	5.91327	5.56122	5.08696	4.41521	4.70563	4.93906	5.07351	4.43101	5.63867	5.05358	5.00186	4.46068	5.06026
---	1420312_s_at	5.40131	4.63102	4.60914	4.91935	5.34278	4.8817	4.12851	4.70776	4.74175	4.67231	4.32594	5.16625	4.72878	4.85801	4.58363	4.61459
---	1420313_x_at	4.58692	4.30053	4.42685	4.68382	4.46491	3.94403	4.24226	4.34911	4.51467	4.12923	4.28649	4.2344	4.15865	4.23992	4.20756	4.16525
---	1420318_at	6.76345	6.7665	6.68183	6.76129	6.76948	6.87619	6.91361	6.96846	6.76662	6.6311	6.40737	6.8553	6.8265	6.73784	6.88499	6.59597
---	1420566_at	6.57418	6.73882	6.52712	6.95274	6.55848	6.50128	6.8062	6.6936	6.92186	6.24702	6.75158	6.93667	6.61746	6.60755	6.71077	6.70575
---	1420974_at	7.06428	6.98279	7.14499	7.22179	7.21613	6.68112	7.31045	7.24813	6.69219	7.05163	6.5955	7.29418	7.08143	6.76869	7.01083	7.3333
---	1421318_at	3.55497	3.52306	3.59744	3.4218	3.35771	3.71928	3.49661	3.40805	3.47579	3.54462	3.79068	3.60039	3.8791	3.19532	3.732	3.16155
---	1421343_at	8.12806	8.175	7.77453	7.86498	8.35425	7.97794	7.55896	7.87322	8.14406	8.12118	8.17154	7.75797	8.01363	7.8286	8.33375	7.72822
---	1421371_at	4.15081	4.28933	4.31919	3.89268	4.23182	4.09908	4.10266	4.31531	3.9991	4.26853	4.30317	4.14383	4.53321	4.32223	4.14317	4.50547
---	1421406_at	5.89821	5.92775	5.89625	5.82822	6.08772	6.07348	6.28499	6.05348	6.27901	6.05208	6.14175	6.10233	6.51778	6.06194	5.79731	6.23136
---	1421416_at	6.03177	6.01764	6.16577	5.72317	6.10157	6.06839	5.9716	6.0643	6.23376	6.10816	6.02337	6.02244	6.13407	6.12983	5.93522	6.0643
---	1421481_at	3.81833	3.97505	3.94389	3.79606	3.83406	3.80861	3.81644	3.83244	4.00411	3.90602	3.79005	3.58901	4.16968	3.92086	3.84696	3.91764
---	1421598_at	6.27213	5.72072	5.71397	5.56215	5.85399	5.76944	6.22398	6.04489	5.70427	5.38111	5.55262	6.19674	5.51315	5.93602	5.85524	6.50425
---	1421674_at	6.71894	6.63999	6.53469	6.56578	6.74775	6.50998	6.55461	6.58097	6.68314	6.55323	6.33853	6.75838	6.55482	6.51042	6.53638	6.71706
---	1421722_at	3.05733	3.16403	2.95026	3.21323	3.18033	3.39715	3.14711	3.2272	3.22252	3.24619	3.26436	3.23906	3.30561	3.24271	3.21692	3.36157
---	1421742_at	5.54777	5.52225	5.58993	5.40676	5.53646	5.75917	5.50207	5.68383	5.53192	5.65158	5.68716	5.6034	5.86842	5.70753	5.65751	5.73181
---	1421749_at	9.93967	10.1592	8.80952	8.89112	9.80674	9.66961	8.55689	10.3401	10.222	10.8086	10.3323	9.13425	9.00865	9.28176	9.69908	8.44815
---	1421787_at	4.36069	4.31686	4.42099	4.10348	4.40426	4.46421	4.40739	4.44541	4.4411	4.46407	4.52336	4.26647	4.72235	4.31266	4.2089	4.42986
---	1421801_at	7.33761	7.50805	7.29209	7.08751	7.48099	7.63312	7.44255	7.57297	7.52463	7.55188	7.60086	7.63447	7.88012	7.61723	7.43739	7.79853
---	1421805_at	3.06797	3.13922	3.16167	3.22935	3.02039	3.2785	3.19778	3.19381	3.11707	3.24652	3.4868	3.1512	3.10586	3.3193	3.18157	3.18463
---	1421932_at	4.41737	4.60223	4.7044	4.48114	4.49264	4.94443	4.77436	4.73689	4.60536	4.54021	4.35872	4.67865	4.96024	4.94861	5.09313	4.58033
---	1422226_at	9.36229	9.53661	9.42422	8.89776	9.6672	9.53471	9.65043	9.85554	9.78912	9.48734	9.23774	9.61316	9.85943	9.62103	9.75802	9.89526
---	1422238_at	8.61539	8.46504	8.68233	8.39906	8.75943	8.65405	8.75595	8.30552	8.63366	8.66796	8.50004	8.58682	8.78464	8.65953	8.91926	8.60389
---	1422251_at	6.54643	6.36532	6.2895	5.96195	6.54916	6.58153	6.42208	6.68369	6.52224	6.26926	6.65151	6.88647	6.99644	6.60231	6.51384	6.73292
---	1422319_at	6.66193	6.50036	6.63402	6.45621	6.6577	6.83097	6.57942	6.97257	6.67307	6.75434	6.8825	6.80088	7.14777	6.66167	6.72144	6.96869
---	1422380_at	3.46801	3.43606	3.47079	3.57416	3.43548	3.47497	3.45209	3.55032	3.73138	3.48344	3.81744	3.34994	3.4499	3.72513	3.33208	3.47127
---	1422383_at	5.78158	5.81069	5.80887	5.84994	6.1627	6.19189	5.7879	5.88945	5.91187	6.06163	6.07859	5.88286	6.25515	5.98738	5.99654	6.08922
---	1422417_at	4.18432	4.07425	4.44009	3.73416	4.29922	4.35947	4.08277	4.2065	4.42038	4.40263	4.30409	4.36077	4.55347	4.35267	4.39587	4.41782
---	1422426_at	5.44602	5.33385	5.32952	5.09705	5.23114	5.56722	5.62642	5.60237	5.42158	5.56561	5.66936	5.57524	5.7312	5.44475	5.45856	5.34353
---	1422739_at	8.58866	8.83261	9.1092	8.43601	8.3099	8.43567	8.55384	8.54349	8.66731	8.63776	8.77835	8.52463	8.30973	8.37995	8.56189	8.49439
---	1422885_at	9.90679	9.7614	9.74169	9.37499	9.89688	10.0476	9.86521	9.95517	9.82595	9.79207	9.543	9.80069	9.73859	9.79271	10.1389	9.28261
---	1423435_at	9.00425	9.41506	9.36502	8.80451	9.65176	9.88795	9.56612	9.48424	9.4047	9.0718	9.10805	9.14121	9.50828	9.25087	9.80624	9.20801
---	1424516_at	11.2992	10.967	11.3348	10.8654	11.5094	11.2253	11.6583	11.3795	11.006	10.9787	11.4702	11.2099	10.889	11.3879	11.1592	11.4263
---	1425052_at	8.87403	9.3351	9.50695	9.42916	9.29691	9.27942	9.22883	9.48739	9.22211	9.25279	9.41252	9.13871	9.52318	9.35972	9.56195	9.28726
---	1425113_x_at	8.65064	8.60542	8.6119	8.37922	9.00976	8.7316	8.72484	8.76442	8.61645	8.45061	8.48455	8.68951	8.85936	8.62947	8.5032	8.59158
---	1425174_at	6.96881	7.20047	7.07896	6.97289	7.16531	7.41865	7.03206	7.35514	7.09168	7.09054	7.28755	7.32065	7.57007	7.15721	7.15109	7.19732
---	1425424_at	7.49101	7.15586	7.38493	7.41879	7.53408	7.26439	7.70497	7.58864	7.52891	7.07024	7.29813	7.85091	7.44536	7.45569	7.15836	7.94701
---	1425433_a_at	4.07949	3.79772	3.69654	3.97168	3.97944	4.03557	4.10384	3.99579	4.04416	4.06858	3.99966	4.39764	4.50155	4.05039	4.0958	4.35498
---	1425438_at	3.95142	3.6305	3.74988	3.63184	3.97745	3.98701	3.89209	3.89827	3.68766	3.89104	3.92358	4.08972	4.20489	3.76998	3.89249	3.89171
---	1425446_at	7.29662	7.21675	7.45131	7.43636	7.63649	7.22127	7.32535	7.35902	7.3566	7.21789	7.22122	7.40201	6.8012	6.92696	7.30993	7.23057
---	1425469_a_at	4.63535	4.17544	4.39435	5.42	4.58905	5.49055	5.06747	4.49782	4.34527	4.2714	4.25163	4.82802	4.89031	4.34541	4.67498	5.15814
---	1425470_at	3.87681	3.65991	3.79139	4.43213	4.02164	4.66062	4.59063	4.0033	4.26323	3.91761	3.59533	4.20647	4.2655	4.24844	4.15442	4.69154
---	1425471_x_at	4.62976	4.55233	4.55346	5.32994	4.7268	5.79813	5.23468	5.08193	4.74175	4.63805	4.76117	5.16456	4.74435	5.0495	4.59293	5.279
---	1425499_at	2.6016	2.69677	2.97172	2.80622	2.73714	2.6824	2.7448	2.64515	2.79417	2.85014	2.80997	2.87698	2.78126	2.8845	2.76721	2.77629
---	1425500_x_at	3.32608	3.32498	3.5279	3.50946	3.79262	3.48586	3.52052	3.52886	3.51451	3.32363	3.47443	3.57456	3.48603	3.66706	3.55677	3.53258
---	1425501_at	4.85734	4.4539	5.01987	4.84812	4.62615	4.88001	4.96955	4.82045	4.97385	4.85389	4.49635	4.75536	4.65973	4.57413	4.76137	5.14544
---	1425502_x_at	4.45803	4.13359	3.97964	4.39807	4.40732	4.37106	4.46195	4.33876	4.54058	4.08565	4.40499	4.18729	4.11627	4.44258	4.18604	4.67846
---	1425583_at	4.36734	4.1921	4.23502	4.09974	4.51632	4.69781	4.27352	4.361	4.31882	4.22383	4.55808	4.45039	4.47584	4.32237	4.27995	4.42734
---	1425584_x_at	3.37749	3.26204	3.39809	3.33558	3.41393	3.47786	3.55593	3.55002	3.3416	3.22791	3.1685	3.49157	3.54623	3.25951	3.32641	3.52755
---	1425683_at	3.56071	3.47517	3.64092	3.54927	3.52587	3.46772	3.7677	3.54497	3.5112	3.58225	3.72059	3.71662	3.72059	3.56948	3.60537	3.69587
---	1425720_at	4.59398	4.3753	4.52326	4.32453	4.34262	4.51533	4.52326	4.7255	4.67228	4.80465	4.28265	4.7401	4.70212	4.32073	4.5803	4.53098
---	1425765_at	6.50387	6.57101	6.54693	6.05399	6.64552	6.66758	6.54425	6.59755	6.58253	6.42674	6.51489	6.64793	6.91626	6.72507	6.62032	6.44157
---	1425766_x_at	6.09519	6.29499	5.78736	5.64913	6.28555	6.25817	6.26917	6.19291	6.30349	6.04255	6.1443	6.33515	6.33638	6.13998	6.32705	6.28003
---	1425897_at	3.86278	3.74822	3.97699	3.51286	3.97745	4.10435	4.03138	3.91649	3.85208	3.87107	3.83811	3.92954	4.35223	3.82425	3.89175	4.0262
---	1425905_at	3.67339	3.84037	3.51927	3.5939	3.80077	3.8155	3.87626	3.71728	3.87948	3.95075	4.01194	3.95468	3.95769	3.82262	3.74264	3.9716
---	1425909_at	6.58053	6.45679	6.43029	6.4946	6.67438	6.58115	6.60858	6.75339	6.59977	6.59995	6.52652	6.72631	6.82441	6.63976	6.61215	6.85434
---	1425918_at	7.87505	7.79473	7.84845	7.54521	7.00542	7.10882	8.22006	7.8527	8.02934	7.34223	7.60075	8.44392	7.16189	7.52633	7.8231	8.36515
---	1425953_at	6.10898	6.09585	6.40148	6.04003	6.08188	6.45763	6.28478	6.27461	6.17027	5.99886	5.83593	6.519	6.20585	6.27035	6.09849	6.3796
---	1425971_at	4.6931	4.582	4.43343	4.60653	4.80739	4.82109	4.72748	4.81484	4.49318	4.61367	4.67673	4.79131	4.75887	4.57576	4.70165	4.87049
---	1426038_at	5.12361	5.1052	5.07631	4.86613	5.24466	5.44891	5.157	5.1209	5.25675	5.09035	5.31475	5.35774	5.56315	5.43019	5.34516	5.42487
---	1426060_at	9.70594	9.59205	9.16134	9.74987	9.30213	9.31088	9.7973	9.88412	9.41258	9.50457	9.20331	9.95121	9.77261	9.63475	9.456	9.9018
---	1426061_x_at	10.013	9.96607	9.58685	10.0791	9.58982	9.74869	10.213	10.2468	9.76966	9.84079	9.56935	10.2712	10.165	9.94692	9.81826	10.1779
---	1426074_at	7.51451	7.37009	7.13212	6.9693	8.0449	7.50714	7.76097	7.87777	7.48854	8.19558	7.25478	7.36054	7.47175	7.36374	7.28895	7.45439
---	1426132_at	4.68445	4.69241	4.72639	4.21807	5.02523	4.95222	4.70981	4.69458	4.62154	4.72774	4.39645	4.88507	4.49976	4.72885	4.47238	4.93236
---	1426145_at	3.13079	3.4927	3.26826	2.94752	3.05494	3.19938	3.36552	3.22367	3.1861	3.19601	3.34146	3.42996	3.34978	3.27269	3.18284	3.39252
---	1426149_at	5.06737	5.21943	5.07309	5.29171	5.24328	5.01579	4.8322	5.33651	5.32765	5.17668	5.20615	5.36557	5.39017	5.36496	5.25414	5.34004
---	1426161_at	4.2572	4.1867	4.21926	4.35462	4.48905	4.46762	4.42949	4.59998	4.51146	4.47552	4.30296	4.73968	4.35239	4.55709	4.39336	4.51114
---	1426173_at	7.37217	7.25817	7.41453	7.02472	7.21051	7.219	7.30748	7.32651	7.29282	7.08858	7.38502	7.32932	7.57059	7.28754	7.38373	7.3078
---	1427219_at	11.7548	11.9588	11.4756	12.0819	11.7843	11.7472	11.4729	11.5894	11.8857	11.6882	11.4391	11.6691	11.8204	11.4238	11.7251	11.6245
---	1427363_at	7.6347	6.75798	6.78862	6.42542	6.78077	5.96405	6.94406	7.53472	6.933	7.16089	6.63262	7.21687	6.95114	6.66002	6.85627	6.88487
---	1427379_at	7.58785	7.12876	7.0628	7.34813	6.7365	7.03321	7.28109	7.30481	7.41178	7.22774	7.39302	7.25669	7.03733	7.09729	7.12287	7.39049
---	1427431_at	5.66734	5.50159	5.53022	5.70039	5.7768	5.80729	5.78922	5.71763	5.73088	5.68326	5.78782	5.8192	5.98526	5.72823	5.59721	5.66598
---	1427435_at	6.42599	6.20112	5.82378	5.89594	6.37185	6.5588	6.29294	6.38147	6.45288	6.25149	5.91924	6.84101	6.37382	6.33332	6.47278	6.7715
---	1427437_at	10.6174	10.7189	10.7392	10.3792	10.508	10.9777	11.5332	11.2895	10.5974	10.1715	10.2542	11.2616	10.6132	11.2368	11.3929	11.5787
---	1427443_at	4.04668	3.89084	4.2609	4.20638	4.03584	4.44365	4.3666	4.21943	4.06009	4.35272	4.64592	4.25199	4.18276	4.21864	4.17304	4.47026
---	1427452_at	6.21756	6.36371	6.28001	7.52318	6.3071	6.12102	5.97838	6.24232	6.02279	5.84516	6.28033	6.12581	6.17189	6.2162	5.96471	5.85656
---	1427572_at	5.98201	5.25207	5.63493	5.20046	5.72202	5.93438	5.37217	5.4767	5.40293	5.33658	5.66767	5.50928	5.38977	5.587	5.29123	5.30241
---	1427585_at	2.77455	2.62129	2.71821	2.83856	2.7763	2.66814	2.88647	2.67018	2.75089	2.72236	2.80229	2.77548	2.65738	2.81028	2.63658	2.74172
---	1427594_at	4.96446	5.24571	5.26299	5.13274	4.91828	5.06471	5.36692	5.06184	5.28242	5.22955	5.12392	5.11844	6.02146	5.60993	5.11286	5.29169
---	1427600_at	8.01337	7.40375	7.71091	7.28034	7.31785	7.24633	7.65307	6.97094	7.27882	7.08482	7.07229	7.94354	7.00233	7.26705	7.33599	7.2062
---	1427621_at	3.58732	3.58249	3.97765	3.42877	3.60927	3.90329	3.42442	3.79072	3.58434	3.78139	3.91589	3.8875	3.47536	3.51088	3.474	3.62543
---	1427641_at	3.70229	3.87719	3.61446	3.81443	3.86525	3.62235	3.98285	3.95433	3.95348	4.53342	3.82265	3.84834	4.24043	3.91891	4.09947	4.23155
---	1427644_at	3.49346	3.45501	3.57922	3.34423	3.66314	3.58135	3.63305	3.69121	3.52266	3.59313	3.40225	3.53127	3.98981	3.49875	3.61718	3.73517
---	1427648_at	6.91727	6.49485	5.86995	6.14062	6.61006	6.38904	6.70396	6.26685	6.34596	6.36741	5.96453	6.57567	5.34223	6.28435	6.49128	6.60016
---	1427649_at	7.01239	6.71657	6.59561	6.48173	6.6291	6.70122	7.06924	6.97722	6.73228	6.44927	6.70192	7.0035	6.65983	6.94363	6.72397	6.82169
---	1427659_at	6.75304	6.84999	6.65223	6.68856	6.49273	6.83456	6.66417	6.6788	6.65061	6.64355	7.03833	6.85196	6.97827	6.72553	6.84401	6.42887
---	1427664_at	5.75806	5.72793	5.761	5.29348	5.96152	5.74419	5.83126	5.80204	5.75319	6.11122	5.70616	5.79003	6.11121	5.70158	5.97468	5.9076
---	1427721_at	5.5637	5.67432	5.87773	5.37214	5.84789	5.89569	5.53921	5.69534	5.83668	5.71497	5.86238	5.60743	5.90732	5.65822	5.91239	5.765
---	1427743_at	7.01315	7.116	6.75091	6.98564	6.96795	7.06485	7.30924	7.07614	6.93065	6.78457	6.97139	7.27517	7.05187	7.07393	7.15638	7.09547
---	1427792_at	3.98974	3.85336	3.97116	3.70016	4.1715	4.08717	4.12978	4.00271	3.82467	3.67821	3.67968	4.12655	4.23145	3.71016	4.02832	4.18335
---	1427793_at	5.69618	5.83785	5.67978	5.59221	5.84135	6.11862	5.97058	5.91263	5.93786	5.85365	5.89618	6.23172	6.29957	5.84231	5.85814	6.06533
---	1427794_at	4.48749	4.47439	4.56413	4.3382	4.64562	4.5903	4.6468	4.72809	4.71805	4.69318	4.81422	4.61572	4.91704	4.73828	4.609	4.65177
---	1427795_s_at	7.3639	7.35341	7.25101	7.17973	7.37751	7.5579	7.26084	7.63643	7.55466	7.25892	7.38355	7.52262	7.82581	7.45752	7.34749	7.09255
---	1427798_x_at	9.72878	10.4294	9.49486	11.5036	9.46772	9.65226	9.71477	10.0165	10.3746	9.82075	10.2106	10.8735	9.88675	9.38903	9.73696	9.62261
---	1427803_at	7.05894	7.00935	6.85277	6.45318	7.02494	6.72243	7.15424	7.06073	6.97834	7.24768	6.864	7.20884	7.46433	7.05238	6.98645	7.06459
---	1427804_at	6.46965	6.15609	6.26141	6.22806	6.44722	6.42331	6.36849	6.32038	6.44084	6.47938	6.27579	6.58762	6.29472	6.27821	6.28851	6.57473
---	1427805_at	6.86951	6.83564	6.88871	6.58371	7.0438	7.16644	6.89188	6.9148	6.90599	7.0983	7.12858	7.14628	7.30104	6.88597	6.78176	7.226
---	1427806_at	5.02831	4.89858	5.37986	5.04758	5.04951	5.07825	5.16405	5.20785	5.19873	5.23297	5.26713	5.31655	5.34031	5.12619	5.20175	5.0513
---	1427809_at	8.11271	8.05924	8.03441	7.62074	7.45978	7.61922	8.00984	7.76593	7.75176	7.47895	7.33942	8.11007	7.86148	7.76398	7.93933	7.92101
---	1427818_at	6.94813	6.47373	6.77948	6.43465	6.40399	6.45941	7.09861	7.07138	7.28165	6.56162	6.43266	7.44318	6.43558	7.04905	6.69715	7.02465
---	1427819_at	7.6236	6.91028	6.45716	6.76882	7.03173	6.5219	7.50201	7.04193	7.3526	6.99576	6.51775	7.53292	6.27823	7.12994	7.12075	7.38091
---	1427820_at	12.1032	10.407	11.4612	11.4203	9.8875	10.1886	12.4296	11.3185	11.1451	10.202	11.202	11.3782	11.816	7.14652	11.9482	10.6169
---	1427823_at	6.94521	6.9959	6.81852	6.83591	6.97394	7.30558	7.00872	7.09818	7.12191	7.04605	6.99816	7.102	7.20421	7.02686	7.01363	7.28351
---	1427824_at	7.21533	7.30981	7.24212	7.03633	7.44475	7.59541	7.44272	7.35902	7.52972	7.44052	7.40197	7.56051	7.89683	7.43128	7.53786	7.62054
---	1427825_at	3.76341	3.69555	3.69211	3.65986	3.67611	3.53699	3.58387	3.71566	3.77439	3.54222	3.68669	3.6749	3.80113	3.62412	3.70579	3.84509
---	1427827_at	5.83194	5.80742	5.89268	6.08925	5.95806	6.01471	5.91622	5.96109	5.93395	5.9084	6.00183	6.20726	6.54429	5.98099	6.05701	6.18448
---	1427828_at	3.41564	3.47103	3.60562	4.45714	3.32612	3.41356	3.18297	3.57495	3.6674	3.37301	3.55173	3.48167	3.62738	3.49974	3.45824	3.43907
---	1427840_at	5.50223	5.31124	5.47652	5.36462	5.30424	5.70826	5.53674	5.28884	5.56951	5.50092	5.55945	5.60677	5.90056	5.26312	5.44635	5.50489
---	1427847_at	7.82533	7.77203	7.6354	7.67685	7.69362	7.71303	8.62254	7.87697	7.74541	7.53656	7.40126	7.99945	7.91962	7.8602	8.02563	8.10544
---	1427848_at	4.3283	4.22401	4.22028	4.23169	4.20644	4.24364	4.28455	4.24448	4.38534	4.13058	4.47214	4.25717	4.7123	4.37735	4.19594	4.49451
---	1427856_a_at	2.90336	2.76866	3.0072	2.79007	2.94475	3.15072	3.0672	2.9661	2.95245	3.1899	2.98948	3.08315	3.14153	2.96248	2.97519	3.0606
---	1427857_x_at	4.65146	4.57679	4.61209	4.43281	4.60395	4.75314	4.62804	4.58892	4.65393	4.54243	4.69585	4.81051	4.75024	4.72791	4.77751	4.63331
---	1427861_at	6.83512	6.96808	7.0931	6.88096	7.02174	7.07288	6.78182	7.05126	6.99309	6.97953	7.09774	6.97649	7.48986	7.00402	6.89035	6.81634
---	1428059_at	5.83632	5.57299	5.64558	5.50356	5.85471	5.9687	5.93282	5.85153	5.96509	5.86091	5.85463	5.97222	6.18991	5.70125	5.79684	6.09433
---	1428060_at	5.50048	5.3828	5.5183	5.58752	5.8002	5.88451	5.78157	5.84659	5.73336	5.7032	5.51306	5.98378	5.90056	5.83393	5.72655	5.67172
---	1428324_at	4.00641	4.26557	4.21759	4.12331	4.64463	4.46166	4.35032	4.6901	4.59475	4.61008	4.63162	4.368	4.33909	4.16393	4.53508	4.2329
---	1428670_at	7.276	7.0395	6.40737	8.52004	6.9125	6.8468	7.0444	6.83975	6.66352	7.17769	7.22264	7.06508	7.04061	7.20851	7.36621	7.18848
---	1428814_at	8.5028	8.3259	8.38632	8.08578	8.16532	8.46248	8.5556	8.2169	8.34934	8.1953	8.10199	8.44245	7.97415	8.2335	8.22536	8.50895
---	1429069_at	7.62562	7.81862	7.99957	7.66105	7.99015	7.93418	7.74015	7.55701	7.72269	7.72196	7.60729	7.48996	7.91218	7.5662	7.98447	7.52354
---	1429277_at	5.46823	5.32023	5.31457	5.2673	5.43729	5.65687	5.57197	5.46423	5.57548	5.47355	5.57717	5.67396	5.87075	5.56288	5.49595	5.48788
---	1429498_at	8.13369	8.23454	8.17184	8.12471	8.4956	8.22029	8.13212	8.12016	8.06555	8.25044	8.39113	8.05406	8.50374	8.38098	8.44956	7.98091
---	1429676_at	5.67583	5.4131	5.18293	5.70153	5.80724	5.641	5.90711	5.89949	5.64518	5.38686	5.44481	5.81558	5.59275	5.50313	5.59096	5.78459
---	1429906_at	6.47977	7.11747	6.10607	6.21564	5.82931	6.08559	8.19616	6.64794	5.71468	5.58061	5.95701	7.24704	5.91808	5.90408	6.71328	7.78563
---	1430097_at	8.03263	7.99177	8.31507	8.38077	7.85699	7.69859	8.59478	8.3163	7.98689	7.40735	7.45015	8.46512	7.70114	8.31492	8.1998	8.92855
---	1430245_at	8.12651	8.02679	8.04701	8.00653	7.86095	7.54519	7.96655	7.73878	7.62704	7.62959	7.85094	8.0702	8.02162	8.09898	7.81861	7.69102
---	1430260_at	5.14789	4.58103	4.36067	4.93395	4.94889	4.8736	4.97914	4.91998	5.03878	4.77991	4.79078	5.12909	4.84227	4.74213	4.86184	4.99204
---	1430308_at	3.52063	3.79019	3.56843	3.48098	3.75011	3.87188	3.68392	3.81585	3.68775	4.81116	3.62185	4.09998	4.00124	3.67257	3.95639	3.58119
---	1430331_at	4.16794	4.13906	4.20884	4.32403	4.14092	4.28485	4.35046	4.35108	4.31884	4.19282	4.31776	4.47212	4.73326	4.30839	4.3032	4.5201
---	1430379_at	8.97276	8.22161	8.55555	8.52015	7.38182	8.03922	9.06615	8.784	8.41635	7.80938	8.39566	9.16103	7.35693	8.61648	8.48502	9.10053
---	1430475_at	6.83632	6.91896	7.00139	7.71106	6.89816	6.90969	6.98034	7.07863	7.0534	6.96246	6.95287	6.84979	7.15612	6.92235	6.94873	6.81208
---	1430490_at	4.17931	4.06868	4.29237	4.01591	4.30185	4.23229	4.30314	4.27995	4.27948	4.33439	4.39879	4.42678	4.30267	4.27019	4.22698	4.42888
---	1430702_at	8.70346	8.30447	8.64575	8.51801	8.77329	8.45278	9.03106	9.04657	8.12535	8.58927	8.10092	8.70425	8.53629	8.58941	8.2968	8.56975
---	1430710_at	5.11674	4.84545	4.70033	4.40724	4.61118	4.84811	4.7767	4.51853	4.98453	4.25886	4.34557	4.63227	5.02134	4.78059	4.67457	4.56247
---	1430788_at	5.002	5.07666	5.14121	4.99137	5.17244	5.09433	5.27505	5.14315	5.13277	5.12393	5.15314	5.25885	5.43897	4.98127	4.99699	5.22088
---	1430792_at	6.18424	6.06641	5.71089	5.03884	5.98558	5.34369	6.56882	6.00741	6.18963	5.60249	5.50156	6.28748	4.70964	6.16052	5.43278	6.41028
---	1430809_at	3.55897	3.60337	3.72094	3.54747	3.91394	3.48073	3.62461	3.99227	3.80322	3.957	3.83195	3.71072	3.65688	4.04942	3.91186	3.69813
---	1430882_at	5.55363	5.63903	5.75368	5.6111	5.76944	5.98862	5.71037	5.87655	6.02049	5.89501	6.03728	5.81847	6.10857	5.71402	5.7955	5.68599
---	1431135_at	7.92608	7.38648	7.24865	6.8366	7.25805	7.09201	7.09014	7.32056	6.86578	6.66273	6.81812	7.01743	6.24864	6.65964	6.60098	6.9661
---	1431153_at	5.35784	5.56998	5.08696	5.29013	5.6059	5.69717	6.29815	5.99817	5.23336	5.55242	5.65339	6.06316	5.58089	5.60086	5.93637	6.00913
---	1431158_at	8.3652	8.16344	8.5879	8.58189	8.10022	8.01201	8.5104	8.87814	8.06707	8.57064	8.06906	8.31943	8.61299	8.23407	7.89054	7.90949
---	1431225_at	9.66496	9.79803	9.73947	9.03983	8.77067	8.80335	8.6371	8.66765	9.35333	9.1915	8.87877	9.35544	8.91059	9.0628	9.16373	8.82044
---	1431227_at	6.87261	6.97802	6.90685	6.57129	6.99501	7.09024	6.94963	6.97904	7.08432	6.90246	6.9491	6.9486	7.63959	6.83133	7.19828	6.97695
---	1431249_at	6.2221	6.09677	6.13912	5.99935	6.32024	6.41323	6.49493	6.47435	6.41878	6.26926	6.38088	6.55052	6.73047	6.35433	6.28338	6.55308
---	1431264_at	4.37981	3.85479	3.95424	3.654	3.98444	3.90049	4.19791	3.90845	3.9993	3.86968	3.81016	4.10455	3.8645	4.08076	3.97832	4.07689
---	1431283_at	5.88521	5.79657	5.81232	5.80612	5.76522	6.00362	5.93917	5.90417	5.86711	5.85789	5.93041	5.92313	6.0186	5.88525	5.97957	5.83896
---	1431341_at	6.08571	6.39208	6.28814	6.1443	6.15637	6.19336	6.21241	6.03724	6.14436	6.11264	6.1978	6.40237	6.49445	6.19336	6.15446	6.0857
---	1431435_at	4.76511	4.54369	5.23738	4.73778	4.90975	4.96831	4.81484	4.82322	4.78799	4.78529	4.66394	4.74205	5.04915	4.9014	4.78682	4.83052
---	1431534_at	6.30326	6.23501	6.20921	6.28011	6.23216	6.63066	6.34785	6.3117	6.26508	6.56787	6.15664	6.43119	6.64359	6.39476	6.4294	6.38781
---	1431549_at	6.11916	5.96616	6.02554	6.05607	6.25572	6.33006	6.24259	6.40889	6.25408	6.21103	6.17411	6.36778	6.50524	6.1493	6.22678	6.4172
---	1431560_at	8.83547	8.8005	8.66573	8.21046	8.88277	8.72077	8.59985	8.67197	8.6655	8.64289	8.70681	8.85019	8.70602	8.45912	8.67276	8.73909
---	1431588_at	5.77444	5.79816	5.79704	5.912	5.76547	5.78304	6.07088	5.97133	5.99723	5.84264	5.90271	6.32171	6.21535	5.81108	5.84204	6.00037
---	1431596_at	3.88897	3.88486	3.79984	3.47661	4.12727	3.94416	3.79663	4.216	3.8911	3.7773	3.72364	3.82771	4.05864	3.86066	3.88988	3.84462
---	1431637_at	5.04029	5.03368	5.0105	4.89604	5.19848	5.23259	5.06021	5.02874	5.18885	5.12023	4.87575	5.01672	5.26373	4.93835	5.06883	4.81266
---	1431677_at	6.94514	6.62607	6.68023	6.61744	6.7265	6.70207	6.99316	6.74594	6.64801	6.54832	6.52378	7.05292	6.40848	6.46362	6.71851	6.42905
---	1431702_at	8.44975	8.61372	8.54472	8.44523	7.68161	7.79331	8.18656	7.87422	8.06884	8.00356	8.04508	8.35124	8.16094	7.72316	7.91128	8.29234
---	1431756_at	7.90509	7.32628	6.86767	7.07916	7.82088	7.94338	7.69202	7.74875	7.35977	7.73093	7.63455	7.62011	7.51565	7.75224	7.78244	6.93513
---	1431779_at	5.55522	5.45851	5.29579	5.23359	5.4529	5.63894	5.71331	5.60222	5.35183	5.43742	5.49134	5.4914	5.66849	5.56888	5.32115	5.67084
---	1431868_at	7.87181	7.0915	6.99628	7.22129	7.22408	7.55948	6.92663	6.65809	5.94219	7.651	7.76106	6.73912	7.20456	7.76007	7.42043	7.34471
---	1432167_at	5.32666	5.37741	5.59882	5.50048	5.56235	5.52941	5.50833	5.82747	5.75753	5.68783	5.79428	5.7048	5.48467	5.37605	5.39941	5.8059
---	1432191_at	6.77308	6.84594	6.42095	6.31256	6.50036	6.71111	6.66528	6.64706	6.57811	6.64706	6.8232	6.86296	7.2105	6.51268	6.58559	6.48324
---	1432198_at	5.17852	5.64242	5.49038	5.79801	5.44575	5.71318	5.66999	5.48435	6.277	6.51917	5.80189	5.55137	6.28541	5.63895	6.22848	5.47829
---	1432571_at	5.48926	5.57429	6.04916	5.71302	5.40003	5.35267	5.43924	5.34161	5.54979	5.55525	5.4312	5.49635	5.58867	5.49778	5.55715	4.97819
---	1432577_at	7.2018	7.2787	7.2225	7.54874	7.45408	7.73228	7.35844	7.48044	7.57303	7.39725	7.39312	7.31363	7.47251	7.35498	7.18362	7.37432
---	1432589_at	9.5949	9.65926	9.32189	8.98462	9.18063	9.34137	9.19348	9.45527	9.58395	9.47533	9.21712	9.54657	9.34492	9.27305	9.47615	9.31398
---	1432602_at	9.02542	9.08147	9.16712	9.03695	9.10128	8.97888	9.18039	9.04792	8.96709	8.88538	8.76395	9.17795	8.70988	8.9441	9.04757	9.11375
---	1432605_at	7.39338	7.53902	7.54135	8.62893	7.45449	7.49143	7.4262	7.47345	7.57289	7.36536	7.68427	7.22721	7.41575	7.54397	7.39849	7.33019
---	1432609_at	5.88962	6.15912	6.13097	5.54193	5.86295	6.00536	5.99895	5.86082	6.36137	5.95584	6.1055	6.04619	6.1697	6.16052	6.0448	5.90802
---	1432619_at	7.78072	7.56303	7.50145	7.37206	7.51831	7.62641	7.58933	7.6324	7.78846	7.58333	7.70601	7.96031	7.5606	7.6453	7.60312	7.6864
---	1432620_at	6.6729	6.58244	6.68765	6.44268	6.86458	6.92654	6.727	6.69956	6.73013	6.78819	6.67462	6.85315	7.09362	6.63636	6.82286	6.90191
---	1432633_at	7.65451	7.34968	7.6599	7.23827	7.56383	7.66383	7.5101	7.2744	7.52822	7.53417	7.35112	7.53029	7.39945	7.59969	7.55522	7.32547
---	1432636_at	6.17316	5.97792	6.09925	6.11024	6.23032	6.36233	6.20899	6.33294	6.16634	6.1554	6.25038	6.3446	6.78792	6.19722	6.29181	6.41673
---	1432639_at	4.51965	4.90526	4.65233	4.73433	4.88258	4.57434	4.55185	4.41332	4.31254	4.0443	4.41639	4.82478	4.20172	4.342	4.67753	4.16242
---	1432645_at	5.40812	5.46406	5.10465	5.29813	5.37369	5.10044	5.41631	5.24512	5.00915	5.05517	4.9097	5.32845	5.33394	5.16235	5.08718	5.04111
---	1432653_at	3.19499	3.02326	3.1422	3.09671	3.13583	3.02499	3.02326	3.33299	2.98431	3.43857	3.0398	3.1798	3.21867	3.34345	3.14264	3.03131
---	1432718_at	7.08946	7.14015	6.9866	7.48974	6.88028	7.12882	7.66536	7.16526	7.39412	7.18256	7.15238	6.83022	7.39941	7.59044	6.943	7.14762
---	1432723_at	3.52751	3.49007	3.74287	3.58184	3.53895	4.03879	3.71127	3.75057	3.76001	3.53065	3.9774	3.84845	3.89308	3.84467	3.60981	3.92527
---	1432742_at	6.8812	6.31456	5.88675	5.65449	5.65076	5.32456	5.90439	5.67051	6.27573	6.0367	6.06003	6.97593	5.43248	5.70827	5.53625	5.60293
---	1432745_at	7.3152	7.05784	7.0635	6.69776	6.81265	6.7131	7.54703	7.5301	7.13527	6.81289	7.16117	7.59305	6.18431	7.08941	7.37245	7.70878
---	1432748_at	5.70529	5.82179	5.81629	5.63145	5.75982	5.93415	5.79313	5.76068	5.95255	5.81629	5.95171	5.90202	6.00897	5.71746	5.85524	6.07244
---	1432749_at	6.94874	6.66628	6.77016	6.7793	6.79301	6.93583	6.60789	6.78528	7.01393	6.81375	6.85925	6.83457	6.68671	6.77014	6.66887	6.71897
---	1432780_at	6.95241	7.07961	6.63123	7.62989	6.94033	7.2357	7.09257	6.95577	6.75489	6.95815	6.76918	7.02676	7.00378	6.92072	7.10979	7.07713
---	1432793_at	5.16725	4.99905	5.03403	5.14659	5.47798	5.41096	5.12412	5.30045	5.35902	5.32804	5.18946	5.14611	5.36434	5.069	5.21493	5.56449
---	1432828_at	9.17762	9.41843	9.17764	9.50999	10.3901	9.3442	9.36134	9.79836	9.46134	9.35336	9.61989	8.89769	9.71898	9.30467	9.69058	10.2869
---	1432845_at	5.49313	5.97852	5.78267	5.43263	5.8718	5.90795	5.56895	5.86881	5.67189	5.88858	5.54378	5.90532	6.28469	5.86016	6.77627	6.0634
---	1432849_at	6.18249	6.23583	6.13604	6.07598	6.31931	6.65183	6.30985	6.23395	6.30025	6.2254	6.28329	6.36338	6.72904	6.29253	6.38487	6.3689
---	1432856_at	6.78895	6.72067	6.08247	6.18563	6.46823	6.46303	5.85607	6.71961	5.98836	6.58709	6.276	6.47	5.78778	6.30283	6.3446	6.42409
---	1432864_at	4.05074	4.05981	4.35894	3.91433	4.22579	4.62073	4.0497	4.1465	3.92076	3.896	4.37061	4.21352	4.25239	4.04572	4.44767	3.91728
---	1432869_at	5.6305	5.21548	5.30571	5.08347	5.65586	5.60462	5.64374	5.64326	5.52281	5.52883	5.81943	5.80172	5.79925	5.5883	5.60824	5.81145
---	1432872_at	5.35407	5.14554	5.34086	5.30576	5.76944	5.48607	5.74899	5.63938	5.73264	5.46185	5.56325	5.70934	5.73119	5.4034	5.26011	5.30426
---	1432903_at	3.98195	3.81831	4.00757	3.87439	4.1424	4.24638	4.22138	4.06143	5.02874	4.24635	4.12396	4.1547	4.35694	4.1547	4.21673	4.53752
---	1432906_at	3.47149	3.86357	3.82106	3.56287	3.67405	3.79601	3.51151	3.87074	4.16226	3.83842	3.4561	3.90272	4.00474	3.64557	3.57358	3.56378
---	1432912_at	5.0437	5.05845	4.95569	5.07855	5.161	5.37326	5.59315	5.44158	5.03884	5.3366	5.3253	5.49086	5.22322	5.58718	5.23182	5.42714
---	1432921_at	7.02396	6.91925	6.93845	6.75974	7.07286	7.2085	7.04386	7.16156	7.06873	6.9676	7.27899	7.13582	7.18419	7.05811	7.09479	7.21948
---	1432926_at	6.48713	6.33165	6.58883	6.14173	6.42568	6.66029	6.39986	6.6609	6.66532	6.71566	6.63028	6.59786	6.65938	6.64766	6.47824	6.78298
---	1432932_at	4.59913	4.8893	4.61685	4.68342	4.81017	4.82937	5.02139	4.63077	4.59037	4.67484	4.77598	4.87529	5.07607	4.65084	4.75608	4.91729
---	1432939_at	4.60261	4.80683	4.66133	4.64505	4.84958	4.93723	5.01041	4.90526	4.65071	5.2422	4.19954	4.89434	4.99979	4.80985	4.8023	4.86442
---	1432982_at	5.87628	5.45727	4.85023	5.161	5.16957	5.37701	5.67293	4.94522	6.09679	4.9816	5.16833	5.69593	4.95037	5.37857	5.41839	5.67727
---	1432987_at	6.97194	6.86473	6.84471	6.67146	6.90988	7.25468	6.84815	7.05059	6.8124	6.77196	6.73867	6.90545	7.24253	6.9622	6.86538	7.08714
---	1432996_at	5.18443	5.26861	4.99144	5.27801	5.61163	5.5163	5.44978	5.53876	5.44771	5.27126	5.39377	5.42232	5.89372	5.34847	5.29895	5.54991
---	1433020_at	3.31528	3.10835	3.14264	3.1511	3.01856	3.3885	3.35271	3.20308	3.25633	3.11046	3.22432	3.19979	3.19035	3.0825	3.1563	3.06603
---	1433021_at	5.84597	5.6205	5.53773	5.56909	5.6373	5.93205	5.71204	5.80465	5.69927	5.48319	5.70796	5.85177	5.7463	5.69904	5.74808	5.77296
---	1433038_at	5.19365	5.15378	5.14287	5.09101	5.31197	5.44619	5.36937	5.24846	5.44274	5.13037	5.30471	5.37365	5.80594	5.41156	5.33495	5.45896
---	1433042_at	6.57791	6.3257	6.28841	6.61709	6.72928	6.37132	6.50236	6.5611	6.51854	6.47181	6.30722	6.4592	6.45875	6.3177	6.50214	6.8213
---	1433055_at	4.72088	4.84421	4.6842	5.00651	5.03058	4.86567	4.97038	4.9215	4.8568	5.05105	4.94405	5.23765	5.04729	5.10351	4.77347	4.92762
---	1433057_at	5.43429	5.69372	5.55447	5.46068	5.80184	6.15298	5.60108	5.71625	5.72649	5.62676	5.6632	5.66554	6.03749	5.62833	5.73002	5.58831
---	1433069_at	5.2466	5.0074	5.23738	5.03159	4.7756	5.22506	5.12051	5.161	5.04547	5.08897	5.24688	5.71941	5.37598	4.99871	5.02166	5.31105
---	1433087_at	6.24497	6.24664	6.23424	6.10795	6.26364	6.50167	6.20948	6.17363	6.15795	6.48708	6.29628	6.47274	6.44575	6.11234	6.06457	6.17695
---	1433090_at	4.69701	4.54008	4.80283	4.65243	4.80335	5.00324	4.8509	4.8925	4.65071	4.78239	4.89364	4.85946	5.40116	4.88062	5.00655	4.78794
---	1433107_at	5.376	5.56051	5.50661	5.29256	5.6067	5.72663	5.63377	5.83225	5.43272	5.62342	5.525	5.74785	6.24854	5.63568	5.66128	5.57278
---	1433139_at	7.56884	7.42821	7.70994	7.48954	7.57662	7.62764	7.24527	7.69911	7.50994	7.69272	7.55359	7.41859	7.69535	7.60302	7.61957	7.68813
---	1433146_at	7.56333	7.55407	7.21309	7.13286	7.68987	7.51072	7.5895	7.45722	7.74771	7.51998	7.58144	7.71404	7.82661	7.32033	7.58518	7.59783
---	1433157_at	5.52778	5.11919	5.35579	6.81567	5.5176	5.38985	5.30368	5.41282	5.4419	5.46591	5.40365	5.73259	5.84525	5.62992	5.27928	5.47954
---	1433204_at	7.5527	7.64341	7.46253	7.40159	7.37451	7.40148	7.45801	7.78971	7.50831	7.42889	7.34193	7.67582	7.45702	7.34606	7.35608	7.64954
---	1433215_at	6.64902	6.55815	6.34863	6.35829	6.60725	7.00718	6.77503	6.56423	6.67458	6.69696	6.63999	6.89787	7.02513	6.5996	6.61129	6.88219
---	1433264_at	7.09267	6.61959	6.81755	6.82689	6.81697	6.91198	6.97636	6.94435	6.90332	6.96505	6.88023	6.85689	6.90799	7.05057	6.8512	7.01779
---	1433277_at	5.78999	6.04882	6.00909	5.8105	5.64012	5.74619	6.11499	5.91532	6.39866	5.86104	5.77888	6.12835	5.92463	6.27951	6.05503	6.02647
---	1433282_at	3.02963	3.32442	3.45719	3.13509	2.99148	3.21371	3.49918	3.22924	3.18118	3.0426	3.1649	3.0101	3.33549	3.23562	3.29151	3.24915
---	1433283_s_at	5.11136	5.34258	5.19495	5.26713	5.4	5.62238	5.28896	5.22712	5.44816	5.14422	5.26176	5.44012	5.50089	5.32831	5.30632	5.34796
---	1433285_at	6.0187	5.51141	5.66767	5.70601	6.14104	5.88357	5.74745	5.61875	5.73853	5.71773	5.74171	5.83322	5.57109	5.83393	6.16988	5.66574
---	1433359_at	5.16925	5.17901	5.28661	4.97632	5.28433	5.23428	5.45898	5.34322	5.47619	5.30864	5.25229	5.44934	5.71806	5.42002	5.44938	5.30482
---	1433411_at	8.0635	8.17036	7.99548	8.05774	8.06938	8.27183	8.02872	8.33037	8.21286	8.34373	8.1986	8.1134	8.68731	8.2683	8.14403	8.33761
---	1433415_at	6.3101	6.44545	6.39428	6.31256	6.30024	6.79822	6.58081	6.52171	6.58906	6.50195	6.63335	6.50936	6.81944	6.60445	6.49678	6.58906
---	1433418_at	5.0464	4.82421	4.93846	4.7854	5.23685	5.16912	5.17516	5.14192	5.03376	5.3291	5.07924	5.12997	5.36606	5.11118	5.32853	5.34112
---	1433424_at	7.3623	7.2637	7.25147	7.21223	7.49131	7.73729	7.55056	7.3804	7.35816	7.45723	7.32019	7.45067	7.74858	7.43578	7.5238	7.40054
---	1433814_at	6.22048	5.90496	6.33675	6.1379	6.02612	6.26581	6.58073	6.29679	6.23244	6.0282	5.71911	6.42397	6.39791	5.99608	6.20225	6.34167
---	1433898_at	6.98926	7.07112	7.0061	7.61278	7.30148	7.28552	7.01735	6.87444	6.55892	6.5007	6.72197	6.5886	6.90186	6.76153	6.91028	7.17574
---	1434025_at	8.31574	8.74088	8.642	9.77385	8.69753	8.52758	8.57383	8.29562	8.94479	9.40952	9.00523	8.58606	8.20452	8.30168	8.28251	8.69151
---	1434262_at	8.08564	8.19449	8.33936	8.31076	8.10481	8.07915	7.9827	8.13297	8.1381	7.9427	7.96238	7.82169	8.0866	8.16931	8.1627	7.92395
---	1434279_at	10.1506	9.67525	9.74411	10.7553	9.58252	9.86237	10.2844	10.0575	9.59333	9.80895	9.47619	10.1255	9.37783	10.0221	9.88856	9.80326
---	1434280_at	9.509	9.469	9.13074	11.1573	9.44775	9.44391	9.78344	9.74187	9.20904	9.40636	9.30523	9.63794	9.05692	9.53155	9.67497	9.61154
---	1434362_at	10.4476	10.6148	10.5406	10.3527	10.028	9.97847	10.5741	10.3198	10.4139	10.0006	10.1244	10.433	10.1607	10.0902	10.2173	10.1919
---	1434568_at	9.23801	9.40719	9.58996	9.21564	8.85836	9.0386	9.0947	9.20069	9.46922	8.96685	8.94272	9.31952	9.10911	9.16687	9.48084	8.87907
---	1434614_at	4.79699	4.66975	4.4968	4.54155	4.76083	4.88557	4.66569	4.7866	4.8477	4.4976	4.78385	4.67883	4.77422	4.61607	4.71033	4.80455
---	1434615_x_at	6.56902	5.96823	5.97562	6.10771	6.32545	6.16375	6.42838	6.44635	6.18225	6.11133	6.08697	6.326	6.12312	6.29439	6.24936	6.39205
---	1434632_at	8.31303	8.1687	8.01056	7.90551	7.64992	7.89103	8.20758	8.34251	7.72367	7.67103	7.60905	8.03277	7.75886	7.88406	8.21408	8.23311
---	1434638_at	4.78319	4.86662	4.85624	4.60883	4.94583	4.86603	5.03511	4.93893	4.78555	4.52906	4.69883	5.07446	5.37161	4.86641	5.01716	4.8568
---	1434683_at	10.0639	10.0843	10.1616	10.0843	9.74769	9.96719	9.95482	9.88136	10.1015	9.76846	10.1394	10.0939	9.83328	9.91285	9.93805	9.99696
---	1434845_at	9.86825	9.65721	9.8124	9.95836	9.77743	9.76067	9.67763	9.99569	9.90378	9.87323	10.0003	9.73001	9.56561	9.72844	9.66788	9.70034
---	1434848_at	9.50726	9.83679	9.98902	9.74636	9.38705	9.33483	9.30989	9.18155	9.89738	9.77948	9.80535	9.53717	9.27696	9.46071	9.27625	9.12792
---	1434861_at	7.15464	7.49072	7.59286	7.71447	7.8309	7.30935	7.31793	6.9879	7.18676	7.18155	7.54654	7.3866	7.38935	7.25531	7.15834	6.941
---	1434878_at	5.2466	5.18631	5.3575	5.11072	5.66385	5.43149	5.56657	5.28569	5.55198	5.23774	6.26168	5.17901	5.75137	5.45645	5.01761	5.57709
---	1434916_at	8.94022	9.08495	9.06796	9.22873	8.7641	9.01942	9.10514	9.02065	9.04143	8.85244	8.97601	9.12018	8.92311	9.09763	9.05868	8.88271
---	1435046_at	6.80442	6.82919	7.0057	7.34511	6.83519	6.56084	7.15792	7.0128	6.84506	7.05346	6.82196	6.96489	6.49839	6.87474	6.88022	7.34186
---	1435120_at	9.41175	10.0898	10.1632	9.79771	9.9197	9.97569	10.1269	9.65602	9.67721	9.68848	9.8173	9.80898	9.63069	9.7752	10.0379	9.47238
---	1435144_at	4.69119	5.24246	5.37982	7.16836	5.25087	5.24976	5.23603	5.05958	5.46339	5.04894	5.26378	5.09534	5.32215	5.05138	5.30141	5.14093
---	1435150_at	6.58254	6.2537	6.84311	6.63715	6.27586	6.31008	6.38467	5.78719	6.34987	6.10641	6.23721	6.39288	6.43691	6.56617	6.6226	6.14397
---	1435267_at	8.40524	8.66682	8.3655	8.62	8.67976	8.40144	9.78683	9.30527	8.47187	8.17284	8.01727	9.40207	8.31965	8.49351	8.46412	8.91925
---	1435294_at	8.10633	7.98163	8.20087	8.04183	8.02927	8.08205	8.07774	7.86686	8.19729	7.92502	8.03042	7.95431	7.77281	8.09216	8.30275	8.10404
---	1435407_at	8.6214	8.17422	8.26314	8.024	8.28503	8.23717	8.39303	8.5815	8.33754	8.25872	8.4346	8.27401	7.79374	8.43834	8.13618	7.76522
---	1435489_at	9.56874	9.32448	9.64951	9.01524	9.40145	9.35112	9.34852	8.99515	9.22447	9.25744	9.15862	9.21129	8.71399	9.04391	9.11186	9.24297
---	1435515_at	7.57889	6.70086	7.38269	6.45766	6.51542	7.24634	7.1082	6.29126	6.98272	7.00342	6.75937	7.31598	6.19117	7.28102	7.06968	6.61519
---	1435574_at	6.73665	7.06672	6.95631	7.27255	6.88158	6.31945	6.64248	6.49194	7.55166	6.46117	6.79585	6.9675	6.57796	6.82325	6.72999	6.7173
---	1435579_at	7.7395	7.55145	7.27908	8.00337	7.32861	6.87653	7.12055	6.70324	7.2959	6.87479	6.78907	7.60979	7.04053	6.64747	7.04332	6.61388
---	1435583_at	5.10763	5.30261	5.25711	5.34105	4.98876	5.21261	5.28795	5.28228	5.09946	5.46342	5.61642	5.16393	5.32926	5.24442	4.79895	5.34055
---	1435629_at	4.17375	4.07449	4.14119	4.15999	4.12969	4.53314	4.10459	4.80216	4.7224	4.51587	4.5043	4.52057	4.58812	4.39481	4.49099	4.51322
---	1435708_at	5.46196	4.76789	4.77639	5.1638	4.46731	4.76036	4.95651	4.85734	4.68798	4.84124	4.6586	5.26384	4.14357	4.66267	4.53822	4.76044
---	1435789_x_at	10.4131	9.9082	10.0006	10.1227	10.0035	10.1663	10.0987	10.0989	10.2431	9.78874	9.81763	10.3313	10.1013	10.1796	10.0775	9.97748
---	1435819_at	7.96743	7.89107	8.07366	9.06304	7.82389	7.93511	8.13247	8.04171	7.66446	7.94953	8.01439	8.04975	7.86019	7.98088	8.3128	7.74324
---	1435833_at	3.8707	3.72085	3.7927	3.68177	3.85406	3.75381	3.85729	3.73006	3.63524	3.92298	3.53609	3.717	3.93579	3.53927	3.80589	3.92841
---	1435845_at	7.37362	7.10647	7.2184	6.7956	7.16358	7.30053	7.37084	7.36979	7.28679	7.14767	7.4015	7.36573	7.55577	7.42322	7.20251	7.50285
---	1435846_x_at	6.66437	6.79833	7.06859	7.28761	6.88597	6.73401	6.85465	6.91363	6.49545	6.50195	6.77784	6.63346	6.78199	7.14907	6.65454	6.3306
---	1435872_at	10.3483	10.5899	10.64	11.1447	10.8398	10.8382	10.939	11.037	10.1978	10.4722	10.222	10.3761	10.8279	10.613	10.727	10.7994
---	1435931_at	8.67106	8.32144	8.91064	8.84465	8.44097	8.49103	8.78465	8.31458	8.70263	8.60616	8.57528	8.98938	8.4777	8.87795	8.57762	8.59052
---	1435947_at	7.70709	8.34306	8.33263	8.66394	8.48485	8.329	8.35153	8.35611	8.2928	8.11327	8.26072	8.18506	8.18871	8.3243	8.52447	8.61469
---	1435973_at	7.98118	7.48207	7.65451	8.00488	7.23946	7.36076	8.08645	8.32145	7.53524	7.46788	7.03164	7.90453	7.37555	7.47322	7.55033	7.57169
---	1435985_at	8.96336	9.09983	9.00659	8.72873	8.90706	8.58734	8.873	8.94596	9.36105	9.24924	9.20432	8.68894	8.65512	9.05386	8.9402	8.7794
---	1436032_at	9.36642	9.70895	9.40561	9.81903	9.57909	9.55581	9.49594	9.75049	9.51936	9.58373	9.73293	9.50885	10.1891	9.83996	9.51179	9.70682
---	1436061_at	7.23478	8.15016	8.45876	8.49311	8.15677	8.015	8.65618	8.09609	7.76516	8.09743	7.97218	8.57522	8.26082	8.50447	7.68217	8.09832
---	1436082_at	8.42736	8.5234	9.23543	9.45636	8.54446	8.23838	8.72473	8.9963	8.97255	8.98128	9.22761	8.98416	8.77812	9.00358	8.81151	8.68262
---	1436092_at	6.00762	5.95145	5.54825	5.39514	5.86606	5.9458	5.47027	5.62019	6.08009	7.17932	6.16827	5.51918	5.79728	5.72632	5.56522	5.66163
---	1436145_at	6.09549	6.57871	6.75403	7.08127	6.01998	6.3407	6.84986	6.6706	6.26082	6.44113	6.49675	6.74744	6.54047	6.41761	6.39338	6.20499
---	1436147_at	5.70712	5.82101	6.18353	5.46008	5.91999	5.04093	5.30991	6.35502	5.32324	5.75157	5.75072	5.41206	5.49384	5.93041	5.76854	5.87587
---	1436148_at	4.10311	3.9513	4.03633	3.97673	3.93232	3.72515	3.91079	3.79878	4.02047	3.90438	3.86733	3.89327	3.91574	3.84646	3.8555	4.02848
---	1436154_at	5.37149	5.37715	5.39687	4.93301	5.98459	5.79564	5.94515	6.03559	5.59642	5.70472	5.25075	5.62713	5.86616	5.70625	5.98386	5.48169
---	1436169_at	5.05511	5.09307	5.14856	8.38498	5.30277	5.63482	5.33431	5.07002	5.31305	5.1183	4.9923	5.43652	5.62098	5.58906	5.55468	5.64144
---	1436246_at	9.0181	8.85642	9.38361	8.91259	8.65039	8.56253	8.71899	8.54546	8.07862	9.29059	8.52453	8.3819	8.88874	8.66531	9.31211	8.60682
---	1436259_at	4.48323	4.46948	4.46402	4.30333	4.42061	4.89176	4.62261	4.67264	4.73757	4.69398	4.72551	4.71997	4.94151	4.67975	4.50141	4.62837
---	1436260_at	5.99987	5.90063	5.92897	6.61872	6.06654	6.0658	5.9818	6.31349	5.99509	6.1738	5.94302	5.91734	6.01098	6.18092	6.257	6.11858
---	1436261_at	7.09117	6.92856	7.13651	7.72907	7.23915	6.80399	7.76903	7.29629	7.10276	7.23893	6.67146	7.4422	6.8345	7.13913	7.06859	6.89302
---	1436276_at	5.69254	5.83965	5.74176	5.62534	5.74321	5.6655	5.63594	5.65799	5.51587	5.31295	5.80028	5.54698	5.75227	5.74371	5.69901	5.64576
---	1436278_at	8.39554	8.68493	8.67595	8.38035	8.47625	8.09214	8.26147	8.21562	8.32018	8.69738	8.36234	8.08972	8.32818	8.47845	8.51464	8.09408
---	1436290_at	7.17443	7.19169	7.21083	6.76123	7.30617	7.62901	7.43154	7.44048	7.39407	7.49688	7.37231	7.57619	7.68269	7.38298	7.31985	7.67474
---	1436320_at	7.48957	7.71677	7.84083	7.65154	7.72245	7.75705	7.48179	7.69606	7.7534	7.76235	7.87364	7.71744	7.97374	7.70883	7.65379	7.71798
---	1436338_at	9.71125	9.6346	9.38717	9.61927	9.63497	9.6091	9.6345	9.61419	9.83981	9.55032	9.42089	9.4206	9.45337	9.60688	9.76482	9.61343
---	1436348_at	10.9979	10.9733	10.6396	10.9976	11.2112	10.9536	10.4949	10.437	10.7035	11.1113	10.4919	10.6499	10.6126	10.7258	10.8323	10.6809
---	1436389_at	10.5277	10.2864	10.1207	10.357	9.86556	10.0484	9.94954	9.99264	10.1366	9.98225	10.2937	10.394	10.1004	10.0861	10.0193	10.1132
---	1436398_at	6.79613	7.04479	7.04201	6.67019	7.37789	7.70025	8.36831	7.73495	6.39247	6.79613	6.59566	6.8917	7.23753	7.53889	7.24704	7.61709
---	1436406_at	6.35538	6.2594	6.73193	6.22784	6.23915	6.58247	6.58561	6.21356	6.31528	6.52464	6.39757	6.67288	6.03293	6.82139	6.20419	6.20973
---	1436412_at	6.48956	6.5422	6.53865	6.86344	6.48959	5.96544	6.38956	6.36354	6.6535	6.40541	6.88778	6.44904	5.99924	6.71489	6.35981	6.29608
---	1436441_at	7.11362	6.77686	7.20237	7.08894	7.26775	7.09893	7.6784	7.33657	6.9732	7.2146	7.0192	7.29423	6.85818	7.23968	7.27169	7.11308
---	1436459_at	8.91463	9.18475	9.43858	8.78799	8.40543	8.34383	8.36872	7.89248	9.1317	8.48798	8.83901	8.7735	8.47407	8.50006	8.31248	8.25869
---	1436461_at	5.4455	5.55926	5.13246	5.56162	5.98725	5.58535	5.56465	5.68478	5.56509	5.32017	5.71753	5.56054	5.57538	5.57531	5.6082	5.54547
---	1436463_at	4.01824	3.89103	4.71852	4.02186	3.77899	4.07875	5.30386	3.66469	3.47922	3.84456	4.04114	4.45725	4.3169	3.83226	3.90515	4.10495
---	1436527_at	7.43302	7.27995	7.16287	7.08527	7.47001	7.35622	7.16584	7.31696	7.3677	7.46581	7.38355	7.46883	7.31288	7.20308	7.13701	7.38232
---	1436542_at	8.39803	8.32077	8.31484	8.37446	8.31637	8.5099	8.61297	8.638	8.50584	8.22657	8.41367	8.43284	8.68313	8.49903	8.34962	8.51687
---	1436546_at	9.99567	10.6429	10.799	10.1393	9.86935	10.1231	10.4604	10.2849	10.0292	9.4579	9.71008	10.4078	10.3766	10.3046	10.2628	10.5726
---	1436571_at	9.82099	9.6049	9.83628	9.3222	9.68594	9.19117	9.34317	9.51934	9.5575	9.57733	9.56171	9.32938	9.09869	9.56462	9.32648	9.33386
---	1436580_at	7.9926	7.96283	8.41518	7.94966	7.93506	7.98363	7.97288	7.79823	7.75656	7.79354	7.78188	7.91545	7.58837	8.17885	7.96005	7.90212
---	1436599_at	8.51266	7.84181	8.14125	7.7179	7.88198	8.25892	8.39107	7.6087	7.767	8.17102	7.76682	8.33688	7.68491	8.41371	7.96997	8.07824
---	1436606_at	9.22446	9.1606	9.40233	9.15774	9.40572	9.12484	9.28957	9.24619	9.05857	9.16512	9.06699	9.30775	9.1517	9.28573	9.23237	9.1749
---	1436614_at	7.45709	7.27821	7.78113	9.64135	7.87518	7.41449	7.14426	6.84275	8.80165	7.42566	8.94895	7.52459	7.38336	7.69715	7.40341	6.92844
---	1436630_at	6.60428	6.43365	6.43101	6.53349	6.44176	6.59702	6.38864	6.23902	6.61846	6.3701	6.41171	6.73993	6.43702	6.51923	6.66064	6.66619
---	1436636_at	7.35089	6.90754	7.35671	7.34657	7.72543	7.92973	7.42438	7.28259	7.32656	6.89102	7.38079	7.0431	6.98506	7.66855	7.60741	7.32509
---	1436637_at	6.962	7.0668	7.02851	7.60619	7.19117	7.05225	7.47968	7.67657	6.81614	6.85014	6.55058	7.31906	7.26482	7.05799	6.90947	7.49466
---	1436646_at	4.88656	5.17148	4.93626	4.79931	4.63088	4.16811	4.46492	4.29109	4.32617	4.64099	4.99689	4.42635	4.45578	4.82111	3.78658	5.02107
---	1436666_at	7.71043	7.75777	7.78519	7.45727	7.69537	7.76719	8.22173	8.07431	7.31499	7.74539	7.99714	8.09838	7.70694	7.88789	7.73391	7.93165
---	1436672_at	7.26455	7.67883	7.572	7.35299	7.23061	7.6137	7.64915	7.40732	7.37372	6.62093	7.32834	7.44279	6.63869	7.20678	7.60878	7.12582
---	1436697_at	9.62621	9.25573	9.93252	9.73716	9.72844	9.80832	9.58615	9.63898	9.73782	9.76121	9.99733	9.54159	9.40574	9.76088	9.59578	9.47598
---	1436700_a_at	5.94477	5.8703	5.81591	5.37142	5.77492	5.91636	5.89462	5.94844	5.93395	6.06905	6.15489	6.10982	6.43089	5.86168	5.93277	5.98493
---	1436748_at	6.42607	6.58873	6.9179	6.46367	6.7339	6.72636	6.76463	6.69572	6.39617	6.12588	6.40702	6.56995	6.55887	6.58484	6.49279	6.42848
---	1436772_at	5.10369	5.72937	5.58064	5.25458	5.35316	4.48717	5.17852	5.15763	5.33342	5.57854	6.43266	5.18128	5.11342	5.3521	5.26964	5.90689
---	1436864_at	5.12257	4.83231	4.89887	4.88102	4.85789	4.94871	4.93066	5.12257	4.63931	5.07438	4.84656	5.14015	4.44513	5.07099	4.70755	4.97329
---	1436933_at	8.6207	8.55599	8.7872	9.15723	8.15866	8.46414	9.08537	8.87073	8.68539	8.65552	8.48785	9.23704	8.12533	8.66095	8.49064	8.79883
---	1436956_at	9.21151	9.20637	8.87074	8.85772	8.67929	8.80227	8.91933	8.85688	8.93852	8.80965	8.87643	8.99357	8.72597	8.87046	8.81878	8.6006
---	1436977_at	7.1454	6.99104	6.93332	6.8205	6.7512	6.79504	6.99949	7.17445	7.09031	6.89692	6.93037	7.18061	6.90804	7.05644	6.5882	7.2017
---	1437003_at	9.68018	9.75889	9.69392	9.30422	9.21518	9.31159	9.57595	9.37319	9.65586	9.30572	9.55713	9.81351	9.27838	9.36948	9.30385	9.17836
---	1437049_at	6.08126	6.56519	6.40182	7.50892	6.74065	6.73108	6.71127	6.27495	6.42165	6.59651	6.54341	6.3872	6.5027	6.55734	6.72613	6.53853
---	1437073_x_at	10.5603	10.6129	10.881	11.1482	10.6906	10.9677	10.9593	10.5677	10.2594	10.4827	10.63	10.4808	10.5429	10.6935	10.3713	10.9911
---	1437087_at	8.47873	8.87618	8.8898	8.74259	8.99779	8.43231	8.34143	8.75402	8.71376	8.81797	9.07035	8.36337	8.41994	8.49096	8.62838	8.54475
---	1437126_at	6.58488	5.84124	6.29006	6.69121	6.17197	6.32697	6.20927	6.28962	6.68548	6.09748	6.47444	6.29779	5.62498	6.32886	6.14203	5.90749
---	1437136_at	6.21786	5.92464	5.96719	6.16996	6.13439	6.2147	6.513	6.36863	5.57364	5.85894	5.95092	6.47497	5.94456	6.17192	5.93183	6.15418
---	1437157_at	8.04788	8.23977	8.07568	7.87007	8.43735	8.53468	8.14482	8.15588	8.23689	8.11763	8.27832	8.11631	8.25575	8.07681	8.24847	8.08192
---	1437162_at	7.86158	7.96525	7.96787	8.57094	7.95442	7.76128	8.18701	8.34066	7.77788	8.07348	7.77067	8.34534	8.41268	8.07989	7.70278	8.11541
---	1437219_at	8.02199	7.13337	7.30839	7.60292	7.45181	7.36321	7.93584	8.20007	7.50683	7.47119	7.15326	7.97235	6.73774	7.4991	7.51104	8.24404
---	1437276_at	9.6366	9.42294	9.3456	9.57197	9.44553	9.29103	9.44485	9.62315	9.68592	9.48965	9.42575	9.52312	9.59977	9.5413	9.29913	9.2925
---	1437282_at	4.62345	4.68266	4.62902	4.82753	4.64652	4.72282	4.52784	4.72423	4.50805	4.32506	4.83372	4.79363	4.4746	4.96128	4.43358	4.8685
---	1437332_at	4.28961	3.44191	3.62454	3.8512	3.6035	3.42139	3.7938	3.32991	3.43686	3.57779	3.50681	3.52028	3.9635	3.57178	3.46782	3.5796
---	1437379_x_at	9.31522	9.11825	9.21255	9.65663	9.36889	9.2052	9.21865	9.46736	9.14765	9.41949	9.58527	8.88404	9.56535	9.42445	9.25971	9.28062
---	1437383_at	3.57691	4.02713	3.68341	4.26331	3.85754	3.64644	3.58395	3.57961	3.69779	3.6371	3.26173	3.63452	3.57234	3.45247	3.90781	3.36558
---	1437420_at	8.14267	8.05944	7.81246	7.92376	8.11288	8.19173	8.09197	8.11063	8.14966	8.01038	8.1219	8.16381	8.53072	8.22606	8.13581	8.09081
---	1437421_at	7.6224	7.87199	7.74171	7.58108	7.79704	7.95133	7.72631	7.76706	8.22635	8.01113	7.89051	7.9253	7.97329	7.8978	8.31036	7.90948
---	1437440_at	3.32056	3.3724	3.46693	3.21588	3.37674	3.28218	3.77309	3.21987	3.25521	3.3249	3.32189	3.49068	3.34658	3.33304	3.20035	3.4433
---	1437442_at	6.98323	8.40588	8.2674	8.08516	6.65938	6.94771	7.08382	5.73291	7.74558	7.25256	8.15093	7.0147	7.13851	7.27452	6.58425	7.3661
---	1437498_at	5.36875	5.52101	5.78866	5.38955	5.96785	6.42449	5.93222	5.9829	5.42307	5.64428	5.77567	5.60371	5.96321	5.99481	5.96341	6.01896
---	1437505_at	6.47529	5.89693	6.21355	5.60705	6.50784	6.25676	6.18297	6.31283	6.00657	6.15035	6.01786	6.24633	5.52064	6.1996	5.9424	6.16511
---	1437516_at	6.84414	5.83695	5.92431	6.83425	6.49477	6.55183	6.26411	6.28156	6.27446	6.54921	6.32008	6.27649	6.00795	6.50114	6.41136	6.20325
---	1437530_at	5.2781	5.48052	5.32845	5.57935	5.40441	5.01959	5.23504	5.11116	5.33266	5.29672	5.14333	5.41555	4.98125	5.06786	5.25263	4.75306
---	1437534_at	5.34803	5.27205	5.7084	5.73742	5.0802	5.1047	5.69591	5.60366	5.64321	5.25849	5.43805	5.12652	5.38042	5.20002	5.57915	5.72974
---	1437541_at	7.70265	7.91195	6.98048	7.12105	7.62073	7.52459	7.15914	7.40121	7.31545	7.50475	7.22753	7.42627	7.59078	7.19212	7.45998	7.2936
---	1437573_at	5.67139	6.13919	6.41697	5.74421	5.33443	5.50228	6.11015	5.46635	5.9068	5.72589	5.45974	5.83886	5.55323	6.11208	6.07898	5.32885
---	1437577_at	7.24371	6.79708	6.63884	6.50036	6.62652	6.95937	7.44437	6.99458	6.56543	6.60143	6.48675	7.21961	6.53764	6.87562	6.90168	6.94472
---	1437584_at	7.99536	6.93097	7.12031	8.21653	7.82389	8.0432	8.36365	7.96191	7.32357	7.19907	6.4665	8.06621	6.36123	7.61053	7.35423	7.86112
---	1437587_at	7.94701	8.5118	8.60437	8.63379	8.24367	7.78388	8.15637	8.19227	8.47754	8.38103	7.9365	7.99688	7.97038	8.09097	8.55612	8.33218
---	1437599_at	6.91645	6.81981	7.05013	7.49571	6.5232	6.87324	6.73362	6.95621	6.88227	6.47363	6.17433	6.44016	6.75151	7.31784	6.60181	6.08248
---	1437600_at	6.66237	6.25988	6.29865	6.62323	6.15934	5.87279	6.59123	6.21665	6.25904	6.15679	6.04764	6.58504	5.90056	6.16619	6.24003	6.24919
---	1437625_at	5.05775	4.65071	5.08267	5.10445	4.29043	4.74998	5.35743	5.57357	4.3358	5.28801	4.25058	5.24867	4.87358	4.98404	5.16091	5.26358
---	1437694_at	7.10938	7.21414	7.5744	7.5398	7.95351	7.4037	7.36344	7.23769	7.02881	7.354	7.24285	7.43983	6.99204	7.45815	7.17933	7.39645
---	1437727_at	4.47521	4.31085	4.56334	4.2078	4.51213	4.74487	4.71597	4.49428	4.56081	4.40904	4.6549	4.66869	4.55123	4.25581	4.38984	4.48315
---	1437766_at	6.86823	7.19149	7.6114	6.9451	7.52337	7.68987	7.28524	7.3913	6.93689	7.1503	7.03925	7.15614	8.30176	8.18194	7.94084	8.06555
---	1437769_at	6.735	6.45092	6.37478	6.48168	6.5272	6.60552	6.60835	6.52719	6.52833	6.3669	6.4351	7.12847	6.54809	6.77955	6.54554	6.84278
---	1437793_at	7.52699	7.53166	7.46789	7.55637	7.44144	7.50166	7.9434	8.27488	6.91593	7.6987	6.82814	7.91926	7.91218	7.3892	7.2728	7.60689
---	1437795_at	7.98602	7.88337	8.22149	8.03191	7.64527	7.99813	7.9046	8.27024	8.00315	7.99849	7.57528	8.09654	7.93534	8.03504	7.9034	8.09866
---	1437796_at	3.73943	3.77624	3.6649	3.46621	3.86175	3.87562	3.69317	3.8941	3.94391	3.91266	3.96055	3.78033	4.12321	3.74165	3.7755	3.93522
---	1437816_at	6.25927	6.41078	6.16775	6.20235	6.273	6.63677	6.556	6.46199	6.41412	6.45117	6.5202	6.45432	6.66084	6.37608	6.33601	6.41338
---	1437821_at	6.62073	6.02343	6.67103	6.57922	6.22252	6.21335	6.34072	6.07997	6.24414	6.67596	6.05048	6.60461	5.7482	6.44293	6.24098	6.27349
---	1437854_at	6.29884	5.87303	6.11539	6.24829	6.03167	6.23237	6.30147	6.17985	6.20295	5.71492	5.72425	6.11742	6.11419	6.35144	6.03922	5.9559
---	1437867_at	7.36304	6.98551	7.18553	7.29927	6.98608	7.02383	7.2044	7.09353	7.02335	6.98838	7.07238	7.21025	6.78642	7.04303	7.26932	7.36059
---	1437896_at	9.15436	8.82556	9.29812	9.14296	8.71796	8.7388	9.19465	8.89794	8.93122	9.10245	8.76713	9.1462	8.86645	8.95838	9.13284	9.05351
---	1437916_at	8.16718	7.18626	7.60349	9.41523	7.64714	7.8909	8.50736	7.56363	7.49849	7.64002	7.52094	7.64503	8.22496	7.46203	7.56525	7.86162
---	1437978_at	8.70992	8.33341	8.10151	8.16882	8.43535	8.0457	9.2227	8.85196	8.33966	7.53536	8.20025	9.24595	7.72385	8.43071	8.36022	8.81228
---	1437979_at	7.56599	7.5756	7.60566	7.73829	7.56672	7.00264	7.22267	7.46413	7.04988	8.36425	6.79311	7.08636	7.2871	7.24628	7.57028	7.34078
---	1437987_at	7.04836	6.84968	7.10907	6.86411	6.34403	6.39115	7.25357	6.7602	7.12238	6.67549	6.91327	6.60646	7.05657	7.10691	7.06983	6.70227
---	1438002_at	4.79646	4.69285	4.99558	4.9459	4.86235	4.76754	5.0113	4.85991	4.74972	4.52985	5.02369	4.98812	4.81476	4.97811	4.69023	5.15917
---	1438014_at	9.30511	9.38537	9.577	9.79905	9.68174	9.58981	9.30989	9.51612	9.27992	9.40196	9.6263	8.99271	9.54276	9.5645	9.4893	9.55921
---	1438027_at	7.66177	8.13477	8.3386	8.05883	7.78321	7.37373	7.12079	8.19079	7.93703	7.74052	8.19959	8.14535	8.38136	8.12749	8.22209	7.39372
---	1438043_at	8.83852	8.88479	8.11701	8.34102	8.3916	8.32765	8.39268	8.41303	8.60356	8.2178	8.00468	9.02301	8.54537	8.0721	8.17504	8.18801
---	1438057_at	3.64918	3.73409	3.47913	3.53639	3.36803	3.57951	3.39514	3.49567	3.60735	3.58694	3.44329	3.87405	4.02499	4.04885	3.65412	3.36003
---	1438066_at	4.99914	4.77347	5.03902	5.32499	4.86425	5.09003	5.11946	4.88078	4.96689	4.87784	4.93146	5.03977	5.25126	4.97479	5.15705	5.25501
---	1438068_at	4.5202	5.37866	5.48916	5.08287	4.5679	4.49994	4.57653	4.32995	5.56509	4.68604	5.48012	4.66693	5.53779	5.40398	4.68696	5.21918
---	1438072_at	8.73236	8.61015	8.56367	8.41898	8.40655	8.2942	9.37251	9.22272	8.84322	8.72611	8.71853	9.4163	8.27065	8.93993	8.74761	9.3358
---	1438084_at	6.19269	6.48021	6.25782	6.19333	6.08352	6.4513	6.28672	6.27113	6.26959	6.11	6.12211	6.55116	6.41229	6.79583	6.27867	6.28824
---	1438088_at	4.72436	4.89666	5.29276	4.6516	4.76368	5.06729	4.69246	4.70336	4.82838	4.92245	4.74954	4.9225	5.46237	4.82836	4.64014	4.97582
---	1438095_x_at	11.2119	11.2331	11.308	11.3365	11.4686	11.3557	11.0651	11.3126	11.1844	11.4388	11.4265	11.0804	11.3135	11.3284	11.2401	11.2715
---	1438104_at	6.36338	5.77032	5.99851	6.13331	6.3071	6.11468	6.22384	6.08622	6.59613	6.03344	6.1232	6.59657	6.33612	6.12321	6.22384	6.2248
---	1438137_at	6.96527	6.37086	6.52171	6.91539	6.60305	6.91208	7.2407	6.67103	6.68155	6.45016	6.72947	6.99381	6.69764	6.84516	6.54857	6.98027
---	1438185_at	3.80816	3.89759	3.96841	3.25187	3.47718	3.47858	3.55295	3.71717	3.5129	4.03245	3.8919	3.54156	3.50392	3.70594	3.60574	3.56836
---	1438186_at	5.15589	3.95612	3.67315	4.67235	4.3818	4.68219	4.48338	4.44196	4.36734	5.0608	4.19286	4.59952	3.68431	4.69105	4.13306	4.76244
---	1438223_at	8.74576	8.46547	8.43133	8.57997	8.14778	8.38739	9.06751	8.67753	8.25043	8.28324	8.21795	8.97813	8.40479	8.48132	8.17209	8.78113
---	1438245_at	9.3283	9.11405	9.11399	8.97409	8.71041	8.71693	9.99907	9.75056	9.25831	9.1424	9.10151	10.0774	9.05374	9.38053	9.33333	9.70731
---	1438257_at	6.38755	6.33465	6.12979	6.14669	6.53422	6.39588	6.48552	6.72583	6.18619	6.6806	5.39464	6.39476	6.32551	6.28349	6.30583	6.18727
---	1438259_at	8.07041	8.11953	8.07928	8.30438	7.98919	7.98713	8.50077	8.45857	8.06369	8.0976	7.44128	8.41796	7.8093	8.06126	8.00699	8.34327
---	1438265_at	7.09469	6.51226	6.41655	6.96327	6.39915	6.64118	6.90533	6.92277	6.92144	6.16768	6.3355	6.89225	6.59015	6.81096	6.69476	6.57324
---	1438276_at	9.50175	9.15296	9.11794	9.12114	9.03346	9.17051	9.584	9.48001	8.8752	9.15763	8.53378	9.58399	8.75395	9.038	8.9138	8.95072
---	1438295_at	8.33272	9.41982	9.79676	9.69538	8.59444	9.05196	9.07633	8.68724	8.45202	9.26005	8.13868	9.02675	8.40697	9.12627	8.90447	8.74191
---	1438301_at	7.85384	7.50794	6.95314	8.35725	7.44208	7.84322	7.67368	7.54753	7.42496	7.5355	6.75039	7.79726	7.12921	7.36752	7.34364	7.18065
---	1438302_at	9.60397	9.52828	9.1872	9.15607	9.65616	9.61594	9.33962	9.49542	9.47668	9.42942	9.20952	9.34507	9.30085	9.41739	9.42117	9.363
---	1438310_at	8.23586	7.98597	8.20693	8.0484	8.00382	8.23877	8.23353	8.4074	8.23381	7.90474	8.36077	8.06901	7.97374	8.57936	8.26747	8.27156
---	1438313_at	5.52804	6.54859	6.33434	6.04498	5.9077	5.65154	5.85368	5.40847	6.25204	4.96273	5.69975	5.58182	5.968	5.68523	6.18056	5.77208
---	1438326_at	5.44338	4.88725	5.19506	5.31368	5.49537	5.32791	5.7179	5.54555	5.30529	5.09981	5.26602	5.64454	5.79649	5.45624	5.32553	5.43464
---	1438331_at	9.13694	7.83834	7.91517	7.82997	8.56276	8.23656	8.63846	8.52355	8.18412	7.91651	7.87947	8.74279	7.8405	7.80004	7.76931	8.61418
---	1438342_at	7.07825	7.41309	6.55466	6.68905	6.60477	7.0682	7.0424	6.98789	7.00572	6.76537	6.79359	7.20824	6.84414	7.17251	7.18236	7.01326
---	1438345_at	9.22578	8.73198	8.67119	9.35357	8.94914	9.11664	8.97767	9.06203	9.12757	8.7329	8.72446	9.3212	8.74027	9.28287	9.24039	8.74129
---	1438352_at	6.11654	6.07593	5.52199	5.99773	6.00524	6.25253	5.99886	6.27687	6.14718	6.04556	6.12957	6.56668	6.32824	6.07255	5.74778	6.07963
---	1438353_at	5.47638	5.40159	5.45101	5.24106	5.29672	5.07783	5.44751	5.44597	5.56638	5.37672	5.027	5.28937	5.30362	5.03006	4.90449	4.61436
---	1438388_at	3.14202	3.17999	3.66755	3.49123	3.12427	3.20012	3.34305	3.28254	3.33387	3.08107	3.19764	3.206	3.26145	3.35373	3.65944	3.28645
---	1438392_at	5.56245	5.28986	5.66459	5.77656	5.27251	5.23086	5.32666	5.48529	5.73475	5.7372	5.50443	5.703	5.78841	5.30442	5.4619	5.68676
---	1438398_at	10.6585	10.8451	11.0628	11.2527	10.6695	10.6521	11.312	11.4226	10.8175	11.0176	10.4578	11.3925	11.3234	11.0064	10.7468	11.1377
---	1438412_at	7.74471	7.66368	7.50298	7.81714	7.7554	7.30021	7.23384	7.79017	7.5036	8.09887	7.82739	7.13215	6.94778	7.28059	7.47631	7.4223
---	1438432_at	11.1126	11.0878	10.899	11.0671	11.0712	11.2673	11.2629	11.2133	11.1011	11.1016	10.9947	11.1767	10.8966	10.9887	10.9868	10.9551
---	1438471_at	5.48285	5.39817	5.63393	5.92567	5.1236	5.37928	5.86994	5.42383	5.43605	5.67137	5.5664	5.50357	5.26122	5.67924	5.51736	5.0989
---	1438489_at	6.95692	6.84506	6.87053	6.75143	6.85673	6.7464	6.79631	7.19333	6.87872	6.96087	6.8535	6.91176	7.3	6.89887	6.86076	6.90375
---	1438508_at	7.91642	7.55467	7.60333	8.33808	7.89252	7.67537	8.17677	8.54283	7.57631	7.89082	7.03152	8.16118	8.28183	7.84523	7.66667	8.0352
---	1438516_at	8.99012	8.88205	9.13294	9.46136	8.78359	8.82744	9.22613	9.06617	8.70294	9.20137	8.63767	8.93235	8.70661	9.12384	8.99982	8.72653
---	1438521_at	6.88782	6.97217	6.97178	6.83347	7.082	7.21243	6.97954	7.09881	7.15399	7.18693	7.0835	7.36995	7.1759	7.01326	7.0431	7.25272
---	1438528_at	7.88553	7.83156	7.81172	7.63175	7.49921	7.40086	7.44528	7.73248	7.69599	7.41263	7.52347	8.02362	7.49836	7.61378	7.6512	7.80117
---	1438537_at	7.24146	6.7488	6.34373	6.15228	6.98491	7.12585	6.84412	7.41959	7.03077	7.18035	6.95658	6.91317	6.47224	7.02924	6.88998	6.6392
---	1438539_at	5.00078	4.27568	4.95839	5.0064	4.85731	4.98792	4.82076	5.07294	4.71187	5.16134	4.80955	4.9451	4.55203	4.73653	4.6703	5.02785
---	1438542_at	9.02434	9.41832	9.83854	9.96715	8.97216	9.47307	9.85408	9.96351	9.43587	9.47389	8.88568	9.83861	9.61355	9.99131	9.92188	10.1199
---	1438543_at	5.36025	5.12997	5.09732	4.92391	5.5526	5.3218	5.26885	5.37825	5.5848	5.1057	5.22554	5.17991	5.44508	4.98818	5.43123	5.22335
---	1438570_at	6.05326	5.66722	6.07414	5.73892	6.04549	5.87268	6.04748	6.13779	5.763	5.73892	5.76703	6.04294	6.11765	5.95485	5.91772	5.83263
---	1438577_at	5.16429	5.36445	6.21077	5.85043	5.42866	5.36119	5.06264	5.35248	5.53424	5.22878	5.99982	5.60947	5.1859	5.34883	5.30744	5.27964
---	1438594_at	5.75219	5.8873	5.75831	4.89198	5.93801	5.89541	5.86195	5.57475	5.61152	5.69576	5.67435	5.82169	6.20325	5.69179	5.63693	5.89821
---	1438599_at	5.94241	6.21397	6.01602	5.73549	6.13786	6.38186	6.06129	6.21831	6.29005	6.33714	6.25871	6.19015	6.60873	6.22087	6.12275	6.08014
---	1438605_at	8.03374	7.66359	7.88707	8.30448	7.74039	7.59494	8.26623	7.88009	7.54883	7.63093	7.79151	8.30619	7.22836	7.80199	7.84055	7.87518
---	1438714_at	12.1471	11.8886	11.95	12.4965	11.732	11.8701	12.3633	12.3147	11.9446	11.822	11.706	12.2613	11.961	12.0918	11.8518	12.0715
---	1438738_at	9.23995	8.47267	8.40421	9.04949	8.26574	8.53243	9.16974	9.18634	8.88661	8.65131	8.36993	9.27384	8.47848	8.89727	8.63047	9.08661
---	1438739_at	7.92984	7.91908	7.77864	8.76202	7.75787	7.96075	8.13376	8.50818	7.61972	7.88941	7.45005	8.10388	7.96617	7.85669	7.90677	7.87481
---	1438750_at	8.0955	8.71109	8.79962	8.93486	8.27837	8.07838	8.52204	8.56677	8.48881	8.5449	8.50517	8.65253	8.70246	8.51982	8.69474	8.2043
---	1438753_at	6.40843	6.43683	6.37633	5.93358	6.52358	6.49961	6.33144	6.63419	6.61685	6.48594	6.31839	6.8693	6.5866	6.44187	6.66221	6.68325
---	1438754_at	6.34306	6.48708	6.02588	5.93364	6.42343	5.96046	6.55454	6.03695	5.56719	6.00668	5.44655	6.00323	5.74556	6.36887	6.01591	5.06067
---	1438762_at	7.51917	7.10154	6.71306	7.05852	6.96033	6.9582	7.31371	7.482	6.83215	7.15322	6.23136	7.54086	6.87326	7.01066	6.87404	7.20346
---	1438775_at	4.82782	4.80765	5.01992	5.6111	5.2318	5.23606	5.43274	5.76134	4.66807	5.09539	4.8712	4.88306	5.48766	5.5292	5.15731	5.74918
---	1438778_at	4.04072	3.89694	3.74287	3.45173	4.08241	3.59677	3.77099	3.77221	3.7196	3.83428	3.74928	3.96588	3.7131	3.73875	3.87462	3.79358
---	1438783_at	8.27328	9.05482	8.94071	8.38561	7.74266	7.59494	8.70006	8.2144	8.16356	7.57956	7.6291	8.81228	7.58532	8.04336	8.25282	8.5789
---	1438795_x_at	2.84012	2.88782	2.98837	2.76222	2.84846	2.95685	2.74729	2.80758	2.87959	2.8181	2.88379	2.80942	2.84399	2.85037	3.00512	2.75091
---	1438797_at	8.04872	8.21817	8.33644	8.21851	8.05641	8.13202	8.29506	8.10234	8.27408	8.25936	8.41512	8.47574	7.98038	8.50301	8.75177	8.32311
---	1438821_at	6.63346	5.84435	6.10543	6.53947	6.15055	5.97154	6.65885	6.64468	5.95106	6.49882	5.98115	6.50504	5.3519	6.24056	6.15426	6.35909
---	1438823_at	5.48097	5.23399	5.32698	5.13959	5.32243	5.39777	5.51057	5.33031	5.09062	5.23847	5.42788	5.26573	5.61235	5.62725	5.12764	5.47074
---	1438837_at	4.98887	5.10037	4.29332	4.87746	4.68799	5.05334	5.15121	5.21094	5.09246	4.82638	5.1204	5.23673	5.24253	4.81711	4.69645	4.9048
---	1438848_at	7.81049	7.63565	8.22945	8.30975	7.99127	7.9817	7.84179	8.07084	7.65687	7.51994	7.56548	7.76674	7.53358	7.88256	7.78698	7.96326
---	1438862_at	6.29649	6.18057	6.27936	6.17114	5.94366	5.93395	6.55509	6.32083	6.24188	6.27651	5.85944	7.01629	6.04814	6.14057	5.73238	6.58023
---	1438864_at	7.87975	7.78523	8.22665	7.88123	7.91566	7.50934	8.30956	7.84167	8.00508	7.90748	7.92184	8.26172	7.38794	8.21912	7.85711	7.72794
---	1438879_at	4.35312	4.13095	4.46234	4.2893	4.04216	4.14423	4.73984	3.94416	4.28685	4.29767	4.04093	4.14855	4.18491	4.44532	4.0765	4.74348
---	1438882_at	5.77945	5.34258	5.76541	5.4817	5.50521	5.52314	6.06775	5.83845	6.08951	5.90316	5.40214	6.09196	5.10981	5.60298	5.45697	6.24706
---	1438885_at	2.76891	3.10199	3.19185	3.12877	3.06233	3.10313	3.10505	2.80521	2.88627	2.9072	2.88822	2.919	2.93925	3.14978	2.79287	2.95938
---	1438891_at	4.4746	5.14154	4.57507	4.63465	4.88748	4.91758	5.21145	4.49466	5.07779	4.88557	5.02109	4.98552	4.74441	4.64295	4.87944	4.77211
---	1438894_at	6.74325	6.24027	6.39985	6.41502	6.2665	6.03749	6.80229	6.56674	6.74123	5.90615	6.49348	6.84224	5.49586	6.66027	6.29404	6.56503
---	1438900_at	6.13459	6.18758	6.55047	6.62714	5.99632	5.96511	6.66626	6.6757	6.09647	6.61993	5.44462	6.662	6.49686	6.24693	6.22848	6.45643
---	1438906_at	6.58406	6.69497	5.65126	7.90999	5.9495	6.20587	6.82696	6.84744	6.36383	6.34834	5.54378	6.50201	6.30313	6.45754	6.25988	6.21751
---	1438907_at	7.97692	7.83807	7.86179	8.22416	7.56731	7.65151	8.18441	7.83279	8.13063	7.76756	8.00321	8.21207	7.73368	8.094	7.6745	7.47544
---	1438926_at	5.34752	5.35903	5.40067	5.50048	5.45007	5.68044	5.5539	5.61464	5.52424	5.42437	5.46738	5.38545	5.91677	5.50433	5.52726	5.50203
---	1438929_at	6.43166	6.745	6.56849	6.98358	6.15882	6.11494	6.73324	6.23694	5.32111	6.51498	5.74536	6.24687	6.79598	5.3783	5.47511	6.30239
---	1438935_at	3.80563	4.07168	4.25883	4.05232	4.13644	3.95775	4.04121	3.72512	3.84801	3.90641	3.81523	4.05978	3.91323	3.98959	3.94916	4.15467
---	1438959_x_at	7.80148	7.80655	7.73076	7.92038	7.74956	7.95844	7.87915	8.03455	7.971	7.80067	7.85101	8.1089	8.2122	7.80137	7.94148	8.02327
---	1438960_at	3.14051	2.932	3.24022	2.9215	3.24494	3.43301	3.38758	3.20051	3.18875	3.15575	3.53685	3.21293	3.37193	3.27964	3.43228	3.26202
---	1438981_at	5.78706	5.31011	6.04655	6.80731	6.01332	6.04683	6.16965	6.20107	5.90928	5.88316	6.13631	5.95841	6.12589	6.6134	6.05019	6.02335
---	1438995_at	5.69981	5.24575	5.51298	5.46604	5.50626	5.46059	5.05388	5.17961	5.06772	5.29708	5.49687	4.88623	5.44572	5.50048	5.50284	5.66717
---	1438997_at	6.9845	6.95413	6.78404	6.94094	6.72417	6.77922	6.99872	7.05292	6.9489	6.9827	6.6822	7.11751	6.80002	6.72243	6.98874	7.29028
---	1438998_at	6.9103	6.96178	7.16358	7.06213	7.12609	7.081	7.20419	6.80377	6.86676	7.19798	6.76286	7.2693	6.701	7.17043	6.97306	7.04933
---	1439011_at	6.45092	6.52734	6.64474	6.48068	6.63696	6.63535	6.25828	6.23424	6.70892	6.23753	6.40091	6.65963	6.41121	6.42625	6.46323	5.94991
---	1439053_at	8.64492	8.2969	8.45766	8.37173	8.14761	8.36669	8.88858	8.95309	8.24595	8.56857	8.10217	8.96222	8.38519	8.69551	8.44576	8.743
---	1439116_at	7.52252	7.41668	7.39256	7.32529	7.36294	7.00901	7.41397	7.35301	7.2684	7.18023	7.38677	7.5392	7.08971	7.579	7.30997	7.51834
---	1439123_at	8.83432	7.97547	8.18257	8.244	8.44974	8.43035	9.02221	9.12238	8.57889	8.12201	7.90279	9.01485	7.98867	8.6251	8.45505	9.14604
---	1439125_at	7.39535	6.79645	6.72428	7.47723	6.90049	6.94331	7.3994	7.3681	7.09257	6.69796	6.95876	7.40201	6.49864	7.02384	6.74756	7.40117
---	1439135_at	6.25444	6.15453	6.52155	6.0254	6.41007	7.01783	6.46739	6.43387	6.41245	6.75678	6.73626	6.57123	6.61041	6.71233	6.44342	6.74144
---	1439136_at	8.02659	7.54451	7.16096	8.00535	7.34893	7.17937	7.8034	7.4407	7.35034	7.32631	6.7388	7.79338	7.28737	7.39235	7.31769	7.45145
---	1439138_at	6.18756	6.64702	6.95792	6.9915	5.74459	6.20989	6.74986	6.85483	6.37482	6.25599	6.15427	6.86879	6.79158	6.85451	6.51571	6.53882
---	1439169_at	7.05028	6.95011	7.31549	8.20253	7.09216	6.83411	7.41263	7.47153	7.05074	7.37149	6.90928	7.4457	7.28546	7.07858	7.14828	7.11512
---	1439170_at	8.11978	8.27464	8.35127	7.89085	7.48898	7.90573	8.51217	8.13972	8.15397	8.0082	7.75817	8.55046	7.82714	7.97065	8.09935	8.07512
---	1439174_at	5.43899	6.06323	6.24468	5.5944	5.39206	5.44619	6.25664	5.48806	5.55961	4.75146	5.45793	5.87438	4.89715	5.81637	5.26219	5.78386
---	1439175_at	8.4047	8.65904	8.60695	8.41002	8.43698	8.45484	8.70405	8.40902	8.97074	8.47302	8.25912	8.98536	8.17728	8.54021	8.86472	8.36857
---	1439177_at	5.49725	6.11443	6.07809	6.26263	5.80452	5.771	5.753	5.20964	5.85618	5.62022	5.90439	5.5636	5.60116	5.74325	5.40321	5.82966
---	1439191_at	7.08036	7.25415	7.56663	7.36747	7.13694	6.77203	7.64669	7.18145	6.94113	6.72864	6.68005	7.66405	6.95223	6.9537	7.03947	7.48028
---	1439195_at	7.57807	6.82506	6.62116	7.02978	6.66941	6.62706	7.44092	6.946	6.83352	6.22751	6.71067	7.63132	6.08393	7.13767	6.84002	7.456
---	1439198_at	6.80182	6.44934	6.24596	6.32285	6.29615	6.40429	6.70844	6.49308	6.54952	6.18442	6.08264	6.50956	6.33023	6.637	6.41633	6.69407
---	1439199_at	6.46721	6.3306	6.45917	6.41927	6.60932	6.5686	6.35647	6.46459	6.44089	6.41613	6.63031	6.59028	6.82931	6.44844	6.56385	6.44627
---	1439202_at	5.854	5.7591	5.62618	5.56332	5.84499	5.7623	5.80051	5.82665	5.89584	6.02494	5.66109	5.99725	6.23827	5.88626	5.87771	6.01448
---	1439203_at	5.32666	5.51723	5.50173	5.56715	5.38939	5.53099	5.46929	5.54953	5.42745	5.50931	5.4937	5.83083	5.60067	5.36772	5.56054	5.58888
---	1439209_at	8.17957	7.80397	7.82055	8.15897	7.61492	7.29917	8.65104	8.52342	7.64497	7.99418	7.63737	8.54673	7.06912	8.14359	7.56865	7.95147
---	1439216_at	8.22936	7.84108	8.19546	7.70763	7.95544	7.99022	8.50953	8.06788	7.90354	8.12325	7.37334	8.22035	7.57817	8.26501	8.00722	8.45349
---	1439218_at	6.95273	6.972	6.70504	6.47057	6.0406	5.9075	6.73014	6.75165	6.60396	6.26665	6.5962	7.40449	6.41879	6.57674	6.57187	6.84968
---	1439220_at	5.61648	5.24914	5.23738	4.82534	5.31309	5.44619	5.81417	5.54775	5.53621	5.50351	5.34346	5.74945	5.69088	5.52842	5.2766	5.97601
---	1439224_at	6.33847	5.72677	6.39458	5.7219	6.23964	6.32102	6.92939	6.77338	5.95961	5.89185	5.64275	6.57555	6.13407	6.75459	6.30786	6.50962
---	1439227_at	6.63623	6.71331	6.18417	7.78853	6.67429	6.62759	6.49664	6.77492	6.58831	6.62054	6.353	6.45503	6.79964	6.66339	6.71114	6.82001
---	1439231_at	3.97212	3.89787	3.89336	3.70587	3.89984	3.98317	3.9449	3.84801	3.73814	3.98334	3.74022	4.10896	3.81434	3.91694	3.89595	3.97939
---	1439233_at	7.35506	7.56374	7.68984	8.06982	7.31503	7.28309	7.66437	8.02563	7.17187	7.68538	6.93033	7.77414	7.97064	7.40852	7.4688	7.36816
---	1439236_at	6.4116	6.07715	6.26592	6.28509	6.10259	6.07441	6.21806	5.63242	6.00066	6.1115	5.67037	5.55266	5.72621	6.14699	5.69696	6.03526
---	1439265_at	6.64236	5.49559	5.97277	5.88844	6.02929	5.60356	5.91061	5.85524	6.3758	5.72771	6.41417	6.23891	5.33058	6.41385	5.59937	6.2773
---	1439286_at	4.31559	4.02644	4.24894	4.16315	4.25723	4.24234	4.3779	4.25723	4.17178	4.27772	4.27589	4.60637	4.25484	4.243	4.24119	4.44377
---	1439287_at	7.18594	7.23712	7.2468	6.94147	7.26872	7.62161	7.29453	7.23772	7.26485	7.37945	7.54324	7.37519	7.8764	7.36495	7.30049	7.39686
---	1439290_at	8.90046	8.4102	8.98625	8.92772	8.35833	8.40983	8.87615	9.08932	8.29211	8.89118	8.32934	8.86834	8.78915	8.7107	8.80187	8.6494
---	1439291_at	5.91102	5.74943	5.8035	5.9559	5.93211	5.83487	6.03605	5.91614	5.73295	5.60001	5.83356	5.80946	5.76291	5.80461	5.90453	5.80599
---	1439292_at	5.63402	5.42079	5.50483	5.39301	5.4876	5.68273	5.44288	5.76752	5.82861	5.79257	5.36729	5.71229	5.41437	5.42568	5.31367	5.64912
---	1439296_at	10.398	10.5013	10.6499	10.3787	10.6227	10.5491	10.6858	10.642	10.5315	10.2091	10.5402	10.4074	10.6402	10.5403	10.7941	10.569
---	1439298_at	7.51595	7.18257	7.12161	7.42662	7.3575	7.28818	7.50681	7.76413	7.46248	7.26568	7.41386	7.85828	7.01313	7.32584	7.30745	7.76609
---	1439299_at	8.11521	7.50554	7.37027	7.10289	7.43536	7.6588	8.11998	7.8141	7.64637	7.71474	7.37564	8.16826	7.47561	7.6846	7.56619	7.96014
---	1439301_at	7.16974	6.97945	6.484	8.14647	7.22592	7.0226	7.74035	7.59051	6.72486	6.73211	7.40225	7.25645	6.45556	7.11112	6.83271	7.63963
---	1439305_at	4.55843	3.95479	4.73522	4.95456	4.55599	4.85914	5.08959	4.3824	4.60192	4.18594	4.95938	4.72986	3.98549	4.44793	4.7202	4.32475
---	1439306_at	5.19429	4.67496	4.44424	5.09192	4.45874	4.63948	4.75727	4.44754	4.43427	4.74388	4.6119	4.81231	4.82021	4.61053	4.52875	4.98552
---	1439307_at	8.02163	7.416	7.55113	7.73831	7.58967	7.84673	7.88006	8.2942	8.15953	7.74974	7.55504	8.13204	7.39403	7.89026	8.00569	8.03261
---	1439309_at	5.77639	5.52388	5.83618	5.82061	5.85339	5.52954	5.75956	5.95742	5.7539	6.09699	5.70616	5.72398	6.33068	5.58554	5.53279	6.05137
---	1439311_at	3.8555	4.23905	3.38424	3.95785	3.98191	3.76084	4.913	4.22542	4.10727	4.33926	3.72059	4.28961	3.65185	4.44458	3.85084	5.35035
---	1439312_at	4.01718	4.21965	4.0634	4.00746	4.19724	4.29717	4.10694	4.17281	3.96525	4.07768	4.23189	4.20253	4.06675	4.10453	4.10928	4.08333
---	1439321_at	7.78288	7.33365	7.52552	6.99033	7.16063	7.27759	7.88762	7.83236	7.30199	7.77835	7.26956	7.87272	7.59388	7.86924	7.50467	7.4828
---	1439322_at	4.14195	4.17666	4.93407	4.30299	3.87274	4.22233	4.74421	4.19552	4.43107	4.38477	4.4367	4.75748	3.92011	4.34047	3.92797	4.43005
---	1439325_at	5.62354	5.25357	5.82824	5.93872	5.52073	5.35838	5.83047	5.96462	5.34913	5.52324	5.64203	5.54594	5.61989	5.77465	5.57732	5.9637
---	1439334_at	2.792	2.90722	3.04079	3.02037	2.91398	2.90776	2.97081	2.84208	2.95724	3.15849	3.04314	2.91962	2.85588	2.94993	2.90295	3.06603
---	1439335_at	4.8075	5.06273	5.22627	4.46688	4.89318	5.22574	4.92567	5.06771	4.94142	4.98206	5.12109	5.05409	5.26468	4.88187	4.88557	5.03884
---	1439336_at	6.30134	6.69167	6.4525	5.86304	6.3297	5.67949	6.50668	6.54681	6.19892	6.05437	5.93041	6.25889	6.1077	5.91506	6.43751	6.58244
---	1439343_at	3.31955	3.43569	3.30483	4.24316	3.53083	3.46017	3.58346	3.65507	3.59011	3.61207	3.62984	3.65196	3.73428	3.55396	3.60116	3.56742
---	1439344_at	7.40822	6.87294	6.63879	7.52551	7.04578	7.13107	7.75494	7.53348	6.99528	6.93047	6.63108	7.80752	6.73941	7.16079	7.06104	7.40323
---	1439361_at	9.34087	8.7901	8.92275	8.62846	9.39016	9.90204	10.2043	9.82294	8.55717	8.44859	8.46621	9.10017	8.612	9.33539	9.08375	9.45947
---	1439362_at	6.07026	6.0129	5.96004	5.25287	5.55925	5.39339	5.34464	5.68561	5.55553	5.8836	6.26077	5.35665	5.08971	5.42043	5.40003	5.20849
---	1439412_at	4.65967	4.65608	4.93128	4.64827	4.86913	5.26215	4.75789	5.23754	4.92102	5.54451	5.09159	5.16431	5.45675	4.72791	5.09948	5.08662
---	1439414_x_at	5.98201	6.13558	6.7804	7.45969	6.20759	6.19063	6.69383	6.82952	5.76151	6.19412	6.10504	6.18437	6.87592	6.26603	5.97986	6.31946
---	1439468_at	7.00278	7.1117	7.16185	7.23592	7.2322	7.13024	7.21195	7.21915	6.91092	7.05346	7.01082	7.16936	7.30301	6.83184	6.93219	7.08309
---	1439469_at	5.95527	5.86033	5.84759	6.67146	6.47949	6.03742	6.36945	6.15601	6.06685	5.89245	5.64956	6.22664	5.82306	5.83585	5.81948	6.47301
---	1439470_at	7.10812	6.74246	7.10534	7.32121	7.61449	7.04424	7.55325	8.24161	7.10279	7.10999	6.50275	7.42913	7.46769	7.44593	7.14029	7.36058
---	1439473_at	8.65981	8.08966	8.17238	8.41909	8.40976	8.57219	8.56865	9.08948	8.09671	8.22589	8.12681	8.80214	8.81067	8.73969	8.38054	8.71944
---	1439474_x_at	5.02017	4.82756	4.81911	4.5969	4.6608	5.05412	5.58654	5.15969	5.1878	4.54246	4.77365	5.26029	4.27975	5.52836	4.83024	5.69332
---	1439496_at	8.75443	8.94903	8.95253	8.68442	8.88807	8.66856	9.05892	8.75969	8.58877	8.2101	8.64353	8.88181	8.64012	8.80534	9.01153	8.87263
---	1439507_at	7.40388	7.7159	7.87156	7.20521	7.95086	7.85822	7.63338	7.57523	8.05782	7.85257	7.73411	8.27764	7.80904	7.55599	7.7159	8.15886
---	1439521_at	7.37836	7.28548	7.41245	6.86477	7.72601	7.33716	7.59131	7.43125	7.35413	7.30681	7.14693	7.65379	7.52464	7.60715	7.89394	7.48111
---	1439522_at	5.15534	5.3008	5.30592	5.18205	5.51118	5.26532	5.47033	5.2963	5.37078	5.29594	5.30633	5.39606	5.66457	5.4572	5.31797	5.70259
---	1439526_at	7.62115	7.62232	7.51019	7.42083	7.33931	7.52944	7.22086	7.35259	7.33639	7.06975	7.29324	7.07404	6.67759	6.66504	6.59611	6.29075
---	1439535_at	6.73394	6.39798	6.50581	6.61865	6.66771	6.41498	6.68034	6.98165	6.62305	6.76488	6.33758	6.96633	6.29337	6.61867	6.77471	6.69689
---	1439537_at	5.62935	5.25979	5.46885	5.32395	5.40075	5.3604	5.44938	5.31653	5.36977	5.36453	5.52021	5.29835	5.13923	5.27202	5.24882	5.48335
---	1439545_at	4.6394	4.85081	5.01341	5.24942	4.72387	5.11553	4.97201	4.99182	4.86899	4.7814	5.1066	5.01066	4.88273	5.0414	5.00498	5.1325
---	1439550_at	10.1713	9.79237	9.97015	9.72945	9.63576	9.71646	10.3909	10.198	9.78566	9.32931	9.03376	10.3048	9.40063	9.79257	9.54285	10.226
---	1439576_at	5.82333	5.93275	6.05274	5.73049	5.97898	5.97743	6.04075	5.97674	6.02378	5.95952	6.06814	6.12291	6.09299	5.94119	6.04363	5.7262
---	1439577_at	7.08332	7.18176	7.03403	6.98894	7.4583	7.18662	6.82857	7.16431	7.11831	6.99913	7.2681	6.97056	7.78983	7.19209	7.1172	7.12786
---	1439579_at	8.33681	8.34107	8.11365	8.12485	8.74942	8.57017	8.46736	8.44813	8.01602	8.10795	7.91134	8.03859	8.05021	7.86014	8.3977	7.99511
---	1439589_at	3.92007	3.83467	3.87884	4.45036	3.9712	4.00089	3.93255	3.98887	4.04488	3.98214	3.90824	3.94734	4.24189	3.98702	3.91051	3.80731
---	1439595_at	3.66076	3.54484	3.4885	3.61874	3.9554	3.61458	3.76306	3.85949	3.85584	3.64817	3.86165	3.7724	3.63419	4.1522	3.95426	3.81254
---	1439596_at	7.96575	7.70736	7.95053	7.65671	7.75669	7.49682	8.22859	7.76305	7.68243	7.91897	7.793	8.03499	7.38067	8.02784	7.77041	8.00361
---	1439597_at	8.29145	7.77565	8.05364	8.01981	7.60487	7.84603	8.46064	8.28283	8.00166	7.93083	7.90192	8.08638	7.86886	8.31435	7.83088	8.19733
---	1439598_at	7.94802	7.3076	7.492	7.97575	7.73432	7.54614	7.93352	7.86734	7.55636	7.75791	7.59019	8.10355	7.36704	7.68804	7.57618	7.89321
---	1439600_at	7.88664	7.49059	7.50536	7.18565	7.44245	7.88859	7.60289	7.32329	7.572	7.33619	7.15413	7.70364	7.29427	7.33618	7.43455	7.22948
---	1439608_at	7.29325	6.98512	7.03087	6.95513	7.18722	7.07036	7.23465	7.08458	6.93362	7.08284	6.85421	7.03205	6.53203	6.97348	7.07656	6.92368
---	1439609_at	6.00231	6.27076	6.2063	6.24799	6.286	6.55055	6.5083	5.96328	6.60406	6.40478	6.28829	6.27462	6.53043	6.96573	6.49075	6.37973
---	1439614_at	4.78725	4.62064	5.12615	4.45494	4.71872	4.33638	4.77875	4.74199	4.84677	4.89309	5.00347	4.77577	5.30586	4.79082	4.85188	4.91634
---	1439616_at	6.61205	6.6996	7.32194	7.34985	6.76895	6.86809	6.93957	6.76004	6.67396	6.71082	7.08184	6.65626	6.55198	6.93171	6.79338	6.91673
---	1439623_at	7.08977	7.0513	7.58243	7.35006	7.0848	7.45095	7.29183	7.21019	6.83502	7.30946	6.74832	7.16962	7.6172	7.21076	7.20388	6.75411
---	1439625_at	4.04373	3.89514	3.86138	3.83113	4.14744	4.20253	4.02778	4.27172	4.03624	3.95301	4.05062	4.50541	4.37088	4.24774	4.09729	4.06363
---	1439639_at	6.46808	6.28656	6.43927	6.42779	6.24379	6.38747	6.66888	6.61766	6.26464	6.12684	6.46456	6.66208	6.50473	6.57016	6.31528	6.50769
---	1439640_at	9.44387	8.3162	8.92655	8.95879	8.88752	8.79515	9.39645	9.66553	9.17014	8.83776	8.96166	9.30434	8.4906	9.14806	8.83899	8.75376
---	1439642_at	7.04004	7.00935	7.72303	6.51987	6.61371	6.67543	6.21166	6.66437	6.81058	6.39623	6.80929	6.96133	6.27129	6.7508	7.2414	6.59496
---	1439643_at	4.6469	4.42153	4.45568	4.04198	4.23793	4.34662	4.46518	4.42758	4.10128	4.52005	4.10734	4.1858	4.79406	4.73336	4.39587	4.45326
---	1439646_at	6.37337	6.37461	6.18973	6.18167	6.33934	6.25954	6.31794	6.35018	6.38226	6.26287	6.23238	6.31881	6.28997	6.39508	6.31831	6.52488
---	1439651_at	4.96475	5.25238	5.16547	5.99141	4.58183	4.99182	5.02558	5.255	5.14601	4.72173	5.36173	5.2988	5.05341	5.29844	4.72457	4.89997
---	1439652_at	6.41515	6.01608	5.95501	6.46443	6.20977	5.99513	6.26645	5.87727	5.96023	5.73001	5.94622	6.19206	6.35412	6.25498	6.07818	6.0465
---	1439655_at	6.99189	7.02956	6.77503	7.72709	6.78603	6.5872	6.91896	7.30772	6.79544	7.10507	6.4926	7.09625	7.56841	6.92403	6.79714	6.92239
---	1439672_at	8.37757	7.87142	8.26295	8.67558	7.92729	8.21593	8.9218	7.77292	7.58031	8.45525	6.9858	8.43737	8.14045	8.44957	8.69541	7.46059
---	1439676_at	6.0248	6.04026	5.743	6.13108	6.02738	6.02672	6.43099	6.08041	5.90933	6.02672	5.25784	6.36275	4.92305	5.83336	5.98733	5.60173
---	1439678_at	8.24405	7.67795	7.59169	7.94242	7.25063	7.12695	7.58871	8.11203	7.71578	8.41153	7.59178	8.0595	7.31939	7.40073	7.05709	7.40511
---	1439681_at	6.8764	6.92631	6.75885	6.50989	6.85196	6.66025	6.62106	7.08744	7.11392	7.01148	7.0255	6.59089	6.30748	6.57085	6.99878	6.23446
---	1439682_at	6.79596	6.30533	6.31509	6.45092	6.5687	6.36193	6.07278	6.50601	6.28229	6.12015	6.17184	5.97717	6.47308	6.35839	6.42526	6.10775
---	1439685_at	7.43059	7.05998	7.02616	7.40635	7.02492	6.92656	7.44332	7.55738	7.28133	7.53415	6.66547	7.33848	7.32653	7.05813	7.05365	7.07289
---	1439686_at	7.07054	7.11194	6.81822	8.36978	6.72935	6.92807	7.49956	6.88734	7.04409	7.02422	7.1334	7.18173	7.22613	7.05246	7.44216	7.1648
---	1439692_at	5.98843	5.48147	5.88744	5.93988	5.52816	5.69729	6.16145	5.43617	5.67448	6.13126	5.7567	6.02733	5.46947	5.90881	5.64333	5.6046
---	1439699_at	3.82178	4.10945	4.69685	4.21125	3.72947	3.78978	4.01524	3.31293	4.16401	4.00933	3.89539	4.61794	3.62923	3.8158	4.0065	3.76499
---	1439702_at	5.90583	5.97653	6.28415	5.69516	6.05715	6.9423	6.23118	6.0752	6.1564	6.73217	5.87144	6.19292	6.54287	6.19263	6.4838	6.35548
---	1439705_at	7.3812	7.25345	6.98535	6.82047	6.8747	7.1464	7.31731	6.8314	7.02548	6.79156	6.77784	7.31775	6.67631	7.14838	7.03944	7.0635
---	1439709_at	3.2607	4.27805	3.67494	4.01101	3.44289	3.41114	4.07355	3.38933	3.6274	3.98217	3.7811	3.63761	3.89308	3.62863	3.37163	3.51898
---	1439711_at	3.64277	3.83703	3.35576	3.84339	3.47718	3.5558	3.69136	3.65653	3.14051	3.06526	3.53781	3.76469	3.51019	3.50428	3.28976	3.37473
---	1439714_at	3.85842	3.53393	3.60406	3.69008	3.62355	4.15801	3.74569	4.03603	3.45369	3.49175	3.61485	3.7672	3.98362	3.74488	3.60981	3.74099
---	1439718_at	5.84481	5.62463	5.32963	5.38926	6.04606	5.89849	5.7013	6.04995	5.46498	5.27299	5.43747	5.76781	5.89886	5.5291	5.76856	5.27801
---	1439722_at	6.58171	6.71404	7.25947	7.26071	6.52286	6.74422	7.30586	7.11642	6.6038	7.00088	6.70513	7.06639	6.66159	7.02843	6.58887	7.07099
---	1439732_at	3.09757	3.16337	3.15296	3.44052	3.06061	3.12277	3.10505	3.15776	3.31673	3.09957	3.24039	3.2248	3.10893	3.34749	2.99239	3.12874
---	1439734_at	7.13966	7.86803	7.09683	6.72034	7.49436	7.44804	7.74113	6.77936	6.73727	6.16749	6.36034	6.34841	7.23338	6.78127	7.25848	6.95703
---	1439735_at	3.45515	3.34329	3.5818	3.15681	3.84162	3.38464	3.32101	3.41553	3.32892	3.35336	3.43646	3.69458	3.43646	3.38668	3.50639	3.33321
---	1439742_at	5.23824	5.17425	5.56003	5.36181	5.47458	5.31053	5.93512	5.47972	5.2971	5.30045	5.56586	5.72383	5.95068	5.57819	5.35147	5.95745
---	1439744_at	6.64215	6.6949	6.38492	6.52285	6.46241	6.63193	6.87122	6.60262	6.5361	6.44092	6.49313	6.85215	6.9383	6.78282	6.53917	6.78171
---	1439750_at	4.39488	4.50336	4.47316	4.3818	3.98935	4.51054	4.56606	4.49844	4.36734	4.87199	4.92172	4.79941	4.4559	4.41232	4.1738	4.41318
---	1439792_at	6.63915	6.94389	7.02548	6.5511	7.00137	7.1411	6.9333	6.89278	7.16288	7.01538	7.10572	7.17033	7.36407	6.97011	6.8282	7.15707
---	1439799_at	8.68474	8.64163	8.90157	8.25116	8.34126	8.22463	8.56862	8.13102	8.67042	8.26159	8.73799	8.64068	8.24499	8.68969	8.63184	8.1045
---	1439806_at	7.54508	7.53902	7.27642	7.41744	6.58414	7.21975	7.44382	7.32886	7.30107	7.37641	7.12678	7.19454	7.33391	7.39462	7.33631	7.35063
---	1439813_at	6.7068	6.45255	6.67651	6.97076	6.38779	6.69669	7.21572	6.08238	6.76423	6.20325	6.36395	7.30163	6.65232	6.72244	6.68498	6.33487
---	1439820_at	5.21125	4.90182	4.74023	4.83582	4.77177	4.97489	5.02309	5.19484	5.12834	4.83743	5.18435	5.02034	5.08859	4.94671	4.68553	5.31129
---	1439822_at	5.88574	5.82071	6.03776	5.73288	6.0949	6.08604	6.18867	6.11581	6.25277	5.88644	6.02089	6.24057	5.99757	5.98024	6.14044	6.1457
---	1439823_at	6.28248	6.16259	5.97525	5.91641	6.28121	6.194	6.18571	6.15547	6.13832	6.04932	6.1443	6.24285	6.2584	6.32983	6.03854	6.33937
---	1439828_at	7.81184	7.80761	8.29564	8.25779	7.35354	7.42513	8.01275	8.46676	7.61098	7.68666	7.59916	8.0187	7.93356	7.80076	7.49705	7.62942
---	1439831_at	6.41502	6.7831	6.67146	6.56579	7.35052	6.52349	6.20575	7.09301	6.65545	6.85393	6.86145	6.54194	6.53125	6.28651	6.38864	6.59301
---	1439832_at	6.02972	5.71822	5.67598	5.66014	5.45445	5.48685	5.36613	5.47085	5.96151	5.69671	5.22484	5.94351	5.03814	5.31681	5.34748	5.69144
---	1439851_at	8.10161	7.95636	7.70418	7.59023	7.98644	7.98471	8.30468	7.90336	7.99453	7.83327	7.84281	8.31464	8.30468	8.03837	7.86308	8.43325
---	1439852_at	8.15467	8.4074	8.15396	7.54914	7.56082	8.20238	8.38067	7.74179	7.93405	7.5061	7.69014	8.22925	7.46297	7.78971	8.48851	7.71415
---	1439857_at	7.51719	6.98081	7.0123	8.12322	6.86487	6.81784	7.27791	7.23165	7.28413	7.34473	6.4694	7.50765	6.61378	7.04113	6.9845	7.07398
---	1439868_at	6.96644	7.01603	7.2716	7.20518	6.87912	6.89997	7.17203	6.95547	6.80147	6.95588	6.72933	7.17286	6.8926	6.75464	6.94822	6.90186
---	1439871_at	7.56297	6.84932	6.97482	7.01657	6.87814	7.15118	7.12102	7.64264	6.62157	7.30192	6.44924	6.92978	6.74717	7.26442	7.09446	6.65261
---	1439877_at	6.57938	6.12815	6.52171	6.34689	6.36688	6.45709	6.47787	6.37846	6.35742	6.00662	6.20026	6.61697	5.99928	6.33044	6.18381	6.56784
---	1439879_at	3.94176	3.72958	3.94642	4.3183	4.13735	3.70863	3.99713	3.99691	3.53502	4.03583	3.54479	3.75667	4.29033	3.91608	3.82859	3.50673
---	1439883_at	8.0772	8.20147	8.01415	7.89536	8.15588	8.27284	8.15925	8.3422	8.24131	8.21751	8.29446	8.37692	8.55075	8.25172	8.16961	8.3976
---	1439886_at	6.59312	6.66152	6.61516	7.09629	6.96728	6.446	6.88919	6.85673	6.93293	6.5954	6.68695	6.94786	6.65761	6.93736	6.92686	6.76417
---	1439891_at	7.15918	7.27223	7.07806	6.87492	7.33899	7.59262	7.14087	7.38154	7.28648	7.18615	7.42492	7.3493	7.88524	7.37759	7.53108	7.56236
---	1439901_at	8.56804	8.98263	9.23028	9.1075	8.49914	8.53136	8.83366	8.84531	8.73569	8.73008	8.81982	8.81425	8.56038	8.82073	8.73728	8.7854
---	1439906_at	6.1791	6.40756	6.23923	6.22347	6.25591	6.56062	6.57967	5.92986	6.26723	6.56596	6.05278	5.84732	6.44016	7.134	6.3863	6.46687
---	1439907_at	8.42344	8.40296	8.49495	8.47209	7.99076	8.43164	8.30042	8.33509	8.35795	8.68799	8.27258	8.3623	8.3293	8.29752	8.65499	7.71665
---	1439911_at	7.7121	7.45317	7.42239	7.67308	7.41897	7.45117	7.32851	7.40614	7.9014	7.65766	7.35692	8.06141	7.50567	7.57241	7.45518	7.45881
---	1439915_at	4.09651	4.43917	4.85561	4.2686	4.50136	4.02201	5.00134	4.41207	4.38134	4.5135	5.00113	4.76338	4.37519	4.83401	4.38047	5.08726
---	1439919_at	5.58751	5.6427	5.5729	5.28481	5.75407	5.66194	5.46649	5.60602	5.89587	5.46842	5.5858	5.65158	6.09352	5.73729	5.55883	5.74087
---	1439920_at	8.01296	7.69126	7.79658	7.86654	7.72243	7.74677	8.18917	8.17182	7.76394	7.67947	7.51706	8.2931	7.67865	7.85921	7.61813	8.0443
---	1439927_at	7.12488	6.81178	6.55845	6.58379	6.99661	7.19162	7.10805	7.16025	7.03823	6.96804	6.72313	7.05053	7.2352	6.98756	6.94099	7.23023
---	1439928_at	7.83696	7.11597	6.92934	7.03836	7.09973	6.98622	8.0336	7.84043	7.37768	7.18023	7.1495	7.90468	6.98359	7.22491	7.15313	7.77654
---	1439929_at	6.57989	6.85469	6.39632	8.84502	6.35714	5.96997	7.03671	6.91674	6.68128	6.31064	6.32339	6.85277	5.87918	7.04536	6.73145	7.0237
---	1439930_at	6.79037	6.74717	6.43072	6.80563	6.69484	6.47664	6.92051	6.82046	6.43838	6.72909	6.84567	6.5956	6.5056	6.62518	6.35987	7.14296
---	1439941_at	4.92091	5.02795	4.88007	4.6853	4.87048	4.86496	4.79964	4.91882	5.36977	4.91197	4.78285	5.04491	4.87749	4.87641	4.83705	4.65024
---	1439946_at	6.20688	6.01977	6.00043	6.19118	5.88732	6.17657	6.55113	6.18214	6.31826	6.42895	6.12273	6.39817	6.22553	6.3345	6.27352	6.83288
---	1439948_at	7.25219	6.46026	6.68052	6.99157	6.69651	6.72621	6.84127	6.90547	7.07751	6.86927	7.04779	7.1339	6.57622	6.93998	6.28609	6.97782
---	1439951_at	4.59988	4.6157	4.92114	4.39482	4.81036	4.74735	4.78925	5.01958	4.87237	5.01583	5.03683	4.56769	4.68781	4.78339	4.59118	4.59665
---	1439961_x_at	7.50085	7.46559	7.21594	6.90962	7.41961	7.56801	7.48521	7.50865	7.5005	7.50249	7.65932	7.49759	7.48232	7.54664	7.56616	7.5818
---	1439964_at	8.33912	8.1481	8.28458	8.31569	8.53063	8.29669	8.41175	8.2068	8.13591	8.40309	8.3312	8.16658	7.74487	8.31187	8.21786	7.78738
---	1439970_at	6.95837	6.41543	6.79225	7.15423	6.16875	6.59737	6.79158	7.012	6.59435	6.8857	6.69406	7.20273	6.46249	7.12652	6.70749	7.15475
---	1439982_at	4.6412	4.57636	4.91318	4.54035	4.46731	4.59457	4.92802	4.61666	4.75748	4.61716	4.80084	4.64718	4.48973	4.83629	4.62772	4.38365
---	1439990_at	7.49851	8.09477	7.77631	7.58334	7.22263	6.99706	7.36594	6.69114	7.46972	7.19212	7.81912	7.65099	6.80354	7.01531	7.05026	7.03849
---	1439992_at	7.02014	6.15547	6.3004	5.97631	5.93268	6.85663	6.3171	6.30978	5.23182	6.79508	6.21063	6.34647	6.72904	6.50899	6.10925	6.00302
---	1439993_at	4.61521	4.42554	4.51759	5.06808	4.40694	4.04173	5.04743	4.8657	4.59852	4.68604	4.33879	4.7132	4.2356	4.47678	4.43273	4.01259
---	1439999_at	7.75806	7.37463	7.59274	8.22819	7.16484	7.33772	8.07827	8.21979	7.74116	7.87346	7.99263	8.05465	7.27359	7.94622	7.7602	8.02105
---	1440003_at	7.83846	7.96251	8.08911	7.91983	7.74009	7.53363	7.7168	7.78898	7.60461	7.6591	7.2778	7.94802	7.2053	7.73009	7.71499	7.66169
---	1440004_at	7.59132	7.24797	7.42602	7.30462	7.13886	7.4095	7.49897	7.55502	7.44774	7.24836	7.44972	7.69022	7.53558	7.30462	7.30818	7.68497
---	1440010_at	7.62747	7.54211	7.54737	7.44207	7.6128	7.75236	7.80576	7.53571	7.61972	7.40124	7.47207	7.92071	7.21746	7.52695	7.62975	7.68567
---	1440011_at	6.83007	6.53815	6.56913	6.71091	6.58913	6.57072	7.01324	7.37531	6.54198	6.63574	6.61281	7.14766	6.53303	6.75264	6.57181	7.36105
---	1440012_at	9.27316	8.20054	8.67972	8.52408	8.42537	8.43852	9.30124	8.90535	8.89693	8.72559	8.65194	9.14561	8.0225	8.87474	8.5679	9.16723
---	1440013_at	7.74712	7.71993	7.80054	8.03802	7.56898	7.48069	8.17194	7.90291	7.51437	7.61327	7.18897	7.80975	7.56315	7.76143	7.4217	7.77608
---	1440014_at	8.81435	8.22873	8.3431	8.89719	8.28673	8.17382	8.83975	8.26824	7.81389	8.43458	8.11232	8.84931	7.99348	8.51733	8.29365	8.55817
---	1440015_at	7.32017	7.31392	7.35352	6.8696	7.24226	6.80625	7.19558	7.05383	7.4047	7.19212	7.59209	7.01251	7.01553	7.38153	7.40859	7.03761
---	1440016_at	6.34093	5.44184	6.13801	5.92799	6.75246	6.36118	6.42146	6.60843	6.25873	6.24664	6.10397	6.40792	6.54142	6.32034	6.40053	6.79732
---	1440020_at	8.52506	8.16148	8.38182	8.43242	8.16557	8.25679	9.1395	8.64962	8.30646	8.19329	7.82114	8.67866	7.81313	8.53115	8.43955	9.02594
---	1440026_at	6.53421	5.8338	5.80613	5.80657	5.79233	5.76531	6.26499	5.9512	6.11452	5.93542	5.20615	6.26452	5.63666	6.02158	5.81313	6.07208
---	1440030_at	4.17923	4.49625	4.61648	4.17491	4.29355	4.34512	4.48388	4.25315	4.29018	3.98625	4.31476	4.52594	3.87642	4.10078	4.05412	4.29146
---	1440032_at	9.10101	8.30403	8.01953	8.58395	8.34021	8.40781	8.95636	8.08529	8.79811	8.11441	8.08783	9.10614	7.12031	8.55259	8.0206	8.77396
---	1440033_at	5.53187	5.52282	5.49954	5.57409	5.45984	5.53474	5.57409	5.64933	5.35289	5.58799	5.72511	5.60731	5.78778	5.48768	5.63617	5.64033
---	1440035_at	6.36639	5.94682	6.07092	6.77566	6.09119	5.75103	5.86629	6.13304	5.79378	6.1392	5.45762	6.22369	6.20637	5.84783	5.41203	6.14701
---	1440038_at	6.466	6.04134	6.3772	6.75963	6.27481	5.76943	6.142	6.63872	5.77226	6.01392	5.94021	6.36047	6.33091	6.19494	5.79355	6.45689
---	1440039_at	5.47022	5.00661	5.50379	6.00879	5.41366	5.27668	5.77338	5.64307	5.24779	5.52009	5.22851	5.41817	5.43489	5.26251	5.40535	5.33442
---	1440040_at	6.3782	6.15232	6.07247	6.5107	6.16168	6.12226	6.13855	6.04969	6.2773	5.79105	6.16027	6.50579	5.81935	5.96072	6.31097	6.39593
---	1440041_at	7.53816	6.75632	6.93317	7.3089	6.94179	6.45955	7.30043	7.50687	6.52563	6.62032	6.86147	7.36028	6.41468	6.79063	6.61733	7.62629
---	1440049_at	3.42815	3.45771	3.47417	3.29393	3.43752	3.55219	3.47648	3.4411	3.63193	3.41027	3.6577	3.57456	3.75802	3.59721	3.34788	3.42589
---	1440051_at	4.05914	3.81487	3.90412	4.01596	3.85279	3.92085	4.24159	4.15919	4.10142	3.90412	4.06299	4.29703	4.15034	4.10613	3.95451	4.36872
---	1440052_at	5.13386	5.53026	5.08116	5.18599	4.85607	4.73642	5.37379	5.70264	5.29386	5.08094	5.37395	5.37379	4.66756	5.16729	5.04881	5.93865
---	1440053_at	6.44298	6.6659	6.23837	6.18479	5.75965	5.87711	6.52113	6.06409	6.86706	6.28784	6.2939	7.10279	5.91078	5.71379	6.33538	6.37113
---	1440055_at	7.22835	7.03267	7.2809	7.43219	7.27084	7.24516	7.81506	7.34211	7.18344	7.07425	7.06225	7.56205	6.96263	7.41983	7.28868	7.19368
---	1440056_at	6.34767	6.38061	6.76134	6.40825	6.55161	6.79232	6.61229	6.75426	6.51628	6.58549	6.46601	6.81675	6.87708	6.57296	6.44991	6.69051
---	1440059_at	8.05002	7.82695	7.6247	8.01598	7.8454	7.85802	8.4222	8.49631	7.99934	7.97193	7.58877	8.28428	8.18855	8.07943	7.76249	8.02702
---	1440065_at	6.77424	6.77525	6.81457	6.8558	6.91674	6.90377	7.20651	7.15993	6.69892	7.01067	6.79655	7.14793	7.21734	7.19356	6.89588	7.0555
---	1440066_at	8.26371	8.22658	8.32775	7.96397	8.05923	7.99165	8.37886	8.26418	8.23071	8.08877	8.14512	8.49194	7.74652	8.42394	8.00219	8.18648
---	1440067_at	4.67081	5.1314	4.86934	5.23211	5.07686	5.07663	6.14569	5.41108	4.45164	4.02242	4.77708	5.41026	5.23907	5.09735	5.23817	5.78408
---	1440068_at	5.95379	5.7966	6.34351	6.68591	5.64672	5.80927	6.6835	6.51409	5.95813	6.1724	5.76808	6.78845	6.096	6.2103	6.09067	6.3776
---	1440069_at	8.43265	7.86129	8.05725	7.30971	7.61558	7.59736	7.57001	7.20402	8.06782	7.5724	7.58144	8.0256	6.95863	7.66583	7.5877	7.61124
---	1440076_at	6.81174	6.68293	6.98383	7.00398	6.76595	6.74081	7.05907	7.11772	6.51451	6.76774	6.44421	7.28793	7.11503	6.7656	6.61283	6.88303
---	1440078_at	7.49242	7.34722	7.02745	7.53695	7.14288	7.06417	7.6073	7.66508	6.79481	7.19165	6.95224	7.36074	7.40149	7.31431	7.11425	7.37713
---	1440080_at	6.14736	5.76627	5.84525	5.58518	6.00521	6.50145	6.21744	6.06315	6.2072	6.06774	6.06702	6.22833	5.86978	6.37678	6.24018	6.36888
---	1440084_at	8.63456	8.49405	8.89203	8.41779	8.09534	8.40463	8.35147	8.96284	8.8618	8.39184	8.75654	8.82028	8.30219	8.73496	8.67192	8.21561
---	1440087_at	5.43074	5.28986	5.49666	5.48287	5.35017	5.5298	6.14682	5.61291	5.31314	5.32666	5.36023	5.60814	5.21107	5.26463	5.453	5.69927
---	1440088_at	7.24062	7.22021	7.19013	6.65157	7.22895	7.17247	7.3714	6.99882	7.12665	7.28975	7.17879	7.40635	7.47986	7.12773	7.41933	7.14056
---	1440092_at	8.6499	8.09137	8.10994	8.24649	8.09706	8.2771	8.90978	8.5994	8.01464	8.18439	7.91619	8.65223	7.57751	8.35614	7.93375	8.64173
---	1440095_at	6.33086	5.62124	5.59974	6.41864	6.47429	5.5992	5.79816	6.02227	5.39075	5.73207	5.43517	5.90056	5.45199	5.38369	5.59667	5.26274
---	1440099_at	6.37088	6.47964	6.6702	6.36498	6.67874	6.48606	6.6295	6.58045	6.24568	6.54358	6.66637	6.52437	6.47132	6.3516	6.58285	6.42067
---	1440103_at	6.23748	6.4795	6.25433	6.20325	6.3297	6.46237	6.63405	6.94745	6.86666	6.48376	6.1377	6.88585	6.91238	6.64002	6.58931	6.73854
---	1440106_at	7.51333	7.02335	7.01809	6.73703	6.68791	6.78197	7.71022	7.2563	7.27782	6.82432	7.03926	7.77888	6.79235	7.17613	7.29484	7.55527
---	1440107_at	7.97096	7.7243	8.01001	7.89224	7.87542	7.68762	8.22052	8.24309	7.75578	7.80466	7.67614	8.01268	7.94793	7.94099	7.65591	7.76187
---	1440111_at	6.86203	6.47002	5.79154	5.94996	5.95527	5.89667	6.70158	6.76839	6.37068	6.29357	6.02975	7.01869	5.64301	6.40649	6.03418	6.6256
---	1440115_at	5.6125	5.49755	5.06305	5.56393	5.41265	5.48812	5.19006	5.43761	5.52564	5.45498	5.29169	5.76839	5.81123	5.37661	5.40003	5.55357
---	1440121_at	5.93746	5.93878	5.36054	6.8067	5.53034	5.43518	5.79816	6.37802	5.65868	5.14003	5.23641	6.54905	5.22422	5.83908	5.69018	6.31893
---	1440123_at	6.33832	6.47129	6.85979	6.9028	6.65593	5.99494	6.3639	6.34744	6.15328	6.26419	6.21546	6.25419	6.88378	5.8521	5.9748	6.07764
---	1440127_a_at	6.424	6.35871	6.22921	6.25379	6.35008	6.39115	6.40791	6.48926	6.3272	6.44845	6.24451	6.85424	6.73761	6.48156	6.35311	6.62865
---	1440131_at	6.08244	5.99928	5.81041	5.90471	5.87869	6.30258	6.09175	5.96819	6.03953	6.04736	6.03314	6.29416	6.01117	6.11924	6.08828	6.0833
---	1440135_at	5.58644	5.12524	4.81413	4.81479	5.15229	4.98325	4.94495	5.43007	5.39059	5.10163	5.34613	5.19117	5.46069	5.09519	4.98773	4.97819
---	1440136_at	6.06619	5.74703	5.69202	5.36003	5.91735	6.04246	5.83755	6.06787	5.86277	5.91692	5.84815	5.53463	5.50103	5.75758	5.9069	5.79192
---	1440137_at	6.03746	5.83134	5.67225	5.62308	6.03782	5.86103	5.9815	5.87624	5.69692	5.79428	5.92094	6.06294	6.07819	5.97847	5.98354	6.08582
---	1440139_at	6.64434	6.53074	6.74912	6.48908	7.07977	6.79697	6.55996	6.71556	6.87306	6.72286	6.7491	6.96615	6.86646	6.94424	6.73149	6.67938
---	1440140_at	7.34815	7.398	7.16886	7.01454	7.55266	7.8206	7.45238	7.54722	7.47715	7.37126	7.46768	7.77729	7.90612	7.58857	7.60789	7.77516
---	1440149_at	6.66629	6.35987	6.5574	6.99874	6.66219	6.78477	7.07181	6.59765	6.2539	6.66281	6.5282	6.93476	6.27113	6.24418	6.59539	6.58044
---	1440153_at	7.99809	8.36376	8.53014	8.10031	7.50258	7.8029	7.8189	7.8959	8.10564	7.87825	7.97912	7.68326	7.42023	7.88384	7.8445	7.53054
---	1440154_at	5.98456	5.79337	5.77659	5.34313	5.15451	5.25153	5.71372	5.26995	5.90834	5.50378	6.06374	6.39501	5.46489	5.93743	5.70132	5.85559
---	1440157_at	4.14706	4.43024	4.16068	4.24517	4.14468	4.24234	4.28854	4.24792	4.16377	4.27235	4.35573	4.34097	4.25133	4.56551	4.19999	4.28715
---	1440158_x_at	3.65388	3.78338	4.98647	5.57437	3.72947	3.63329	4.38615	4.47889	3.4862	3.77864	3.66314	4.45071	3.89308	4.32518	3.91131	3.96959
---	1440188_at	4.3075	4.10645	4.1107	4.91298	3.9762	4.10087	4.3972	4.23072	4.13552	4.09072	4.07546	4.09103	4.14939	4.11424	4.17098	4.16232
---	1440196_at	4.50031	4.6392	4.2713	7.12623	4.5978	4.57922	4.43233	4.67932	4.63476	4.40471	4.60606	4.56847	4.84812	4.68185	4.34411	4.84475
---	1440198_at	5.7888	6.20603	6.78115	6.76856	6.09084	5.76943	6.21752	6.02694	6.11192	5.72567	6.02722	6.28044	5.8759	6.01931	6.17749	6.27361
---	1440212_at	5.56084	5.43747	5.51089	5.14302	5.34459	5.8291	5.45868	5.78494	5.71665	5.55986	5.41856	5.82328	5.81616	5.61215	5.73516	5.59488
---	1440219_at	9.19498	8.54821	8.4925	8.57604	8.53975	8.75819	9.35195	9.04542	8.97413	8.76585	8.10849	9.36111	8.13308	8.84763	8.58534	8.94102
---	1440246_at	10.6937	10.3359	9.65532	9.44516	10.242	9.9641	9.34048	9.76611	10.3357	10.3794	10.1465	9.79096	9.36196	9.78398	9.9628	9.98391
---	1440259_at	7.24709	6.92968	7.36765	7.77336	6.8544	6.91511	7.47191	7.3001	7.17802	6.96904	7.16504	7.25816	6.97775	7.12559	7.03764	7.18671
---	1440264_at	5.84173	6.05332	6.44038	6.41502	6.43395	6.07632	6.40641	6.26632	6.15343	6.20844	6.15488	5.90913	5.85089	6.06378	6.24379	5.95147
---	1440271_at	5.91126	5.82929	5.87585	6.056	5.89203	5.46129	5.29413	6.1885	5.81323	5.61092	5.9027	6.12556	6.04563	5.59355	5.73536	5.82656
---	1440272_at	9.63602	10.2079	9.93442	10.507	9.54048	9.72917	9.7821	9.85725	10.0698	9.85921	9.5028	9.86357	10.0648	9.92079	10.2553	9.2881
---	1440284_at	3.04164	2.99687	3.09816	3.81761	3.02558	3.11656	3.14493	3.15682	2.83739	3.3237	3.04571	3.15488	3.47795	3.00227	2.96034	3.22117
---	1440287_at	7.54728	7.08101	7.054	7.38398	7.2798	6.9323	7.49676	7.62598	6.76486	7.27743	6.88843	7.26702	6.51583	6.73197	6.68003	7.18393
---	1440291_at	3.59609	3.18454	3.64179	3.40248	3.28613	3.36246	3.34701	3.41694	3.14341	3.1129	3.41789	3.57883	3.55401	3.42556	3.47873	3.4117
---	1440294_at	5.24037	5.34524	4.88077	5.49658	5.45365	4.86161	5.94397	5.41444	5.45171	4.866	5.20963	5.69945	4.82689	5.53463	5.42204	5.53277
---	1440301_at	6.46405	6.433	6.17128	7.41785	6.192	6.5511	6.47279	6.57013	6.62008	6.31256	6.49122	6.54662	6.76612	6.18653	6.44273	6.48415
---	1440304_at	6.84031	6.31567	6.73965	6.55571	6.3105	6.3003	6.83228	7.01733	6.46119	6.36868	6.25928	6.64326	5.98435	6.26855	6.37126	6.41336
---	1440305_at	7.53329	7.54105	6.7247	8.40399	7.58264	6.97306	7.21996	7.57725	7.69798	7.70297	7.65726	7.74953	7.4171	6.92996	7.13665	6.73121
---	1440306_at	6.47313	5.48937	5.90545	5.56365	5.37458	4.77674	4.92418	5.10478	5.08098	4.90196	4.46595	5.34282	4.56653	5.00019	4.67626	5.28014
---	1440309_at	7.95775	7.52267	8.04885	7.36199	7.31767	7.65005	8.86365	8.30393	7.67525	7.36295	6.96012	8.59816	7.60176	7.84013	8.30088	8.72119
---	1440314_at	9.07053	9.17389	9.06525	9.03767	8.85287	9.18047	9.51588	9.4002	9.04424	9.05388	8.64335	9.49794	8.71668	9.35414	9.09266	9.56797
---	1440320_at	7.01446	7.00676	6.67146	7.54895	6.58992	6.96443	7.04029	7.17898	6.8684	6.95744	6.38164	7.09758	6.95504	7.22389	6.80969	6.95224
---	1440322_at	7.91661	7.83487	8.12533	7.70697	7.64902	7.75553	7.66069	7.95843	7.50806	8.32187	7.78221	7.87154	7.63399	7.82729	7.78398	7.36032
---	1440325_at	7.69806	8.40014	8.34222	8.54694	7.90953	7.86231	7.96359	7.80563	8.42349	7.13152	7.90807	7.78638	7.5239	7.81469	7.99743	8.10555
---	1440334_at	8.46568	8.00518	8.61979	8.21916	8.00418	8.1335	8.70144	8.84134	8.3471	8.22016	8.04842	8.90503	8.12451	8.36566	8.20586	8.39259
---	1440337_at	6.05693	5.39278	5.81796	5.61586	5.72331	5.85747	5.87132	5.48376	5.83771	5.36063	5.65527	6.08498	5.15434	5.68534	6.22512	5.33383
---	1440341_at	6.29005	6.20246	6.38555	6.69909	6.03887	6.21141	6.66815	6.4263	6.09196	6.43671	5.95098	6.62161	6.19515	6.19718	6.56542	6.5692
---	1440347_at	8.09216	7.61174	7.2629	7.73336	7.7449	7.63975	8.02698	8.38338	7.50375	7.94043	7.30801	7.9691	6.96393	7.90935	7.80573	7.96067
---	1440349_at	7.95182	7.91212	7.85345	7.78997	7.62886	7.68481	7.9943	7.60182	7.70038	7.47294	7.85408	8.15228	7.09433	7.94499	7.49632	7.67418
---	1440351_at	7.79756	7.40269	7.14983	7.69088	6.82678	6.88127	7.61942	7.34942	7.17425	7.2345	6.98807	7.81878	6.70745	7.52703	7.12858	7.37773
---	1440360_at	5.94848	5.81743	5.76701	6.35709	5.67455	5.94742	5.91445	5.89621	5.95411	5.98845	5.85854	5.95122	6.18809	6.02121	5.77004	6.08922
---	1440363_at	8.06816	8.4251	8.24543	8.1405	8.03533	7.55147	7.59021	8.28525	8.0673	8.46051	7.84174	8.14814	7.34104	8.16593	8.1521	8.21105
---	1440365_at	7.45752	7.0254	7.30138	6.9089	6.78238	6.67288	7.30458	7.27032	6.9899	7.10482	6.51801	7.22215	6.9301	6.72015	6.6988	7.12895
---	1440366_at	6.6449	6.31611	6.68765	6.52493	7.05001	6.5871	6.65996	6.90858	6.84166	7.11041	6.75617	6.15884	6.43685	6.56254	6.9296	6.62491
---	1440367_at	6.38626	6.24749	6.35563	6.2856	6.30077	6.75137	6.31672	6.36762	6.31528	6.3674	6.25185	6.59345	6.72659	6.3619	6.34575	6.25799
---	1440368_at	7.28217	7.29996	7.38199	7.10107	7.02397	7.00636	7.13365	7.40157	7.15965	7.18656	7.15979	7.46624	7.55927	7.23336	7.18597	7.03963
---	1440369_at	5.67007	5.69425	5.80982	5.931	5.44045	5.51757	5.25372	5.62533	6.26082	6.31071	6.09696	6.09639	5.66291	5.46351	5.28033	5.69119
---	1440371_at	7.22955	7.20727	7.48327	6.71553	6.38598	6.74059	6.52893	6.16632	7.03209	6.85392	7.00484	7.02221	6.89935	6.93327	7.1517	6.56731
---	1440372_at	6.97536	6.87434	7.16681	7.01283	6.63576	6.36101	6.90972	6.88876	6.52205	6.76024	6.43057	6.77486	6.54799	6.77232	6.79158	6.52727
---	1440373_at	8.64379	8.39781	8.64769	8.38626	8.18204	8.49524	8.54859	8.3261	8.5182	8.49607	7.81668	8.5527	8.43934	8.70968	8.69357	8.83579
---	1440375_at	8.76915	8.47794	8.4468	8.87424	8.66383	8.70376	8.95889	9.17993	8.30253	8.87719	8.24523	8.74067	8.39579	8.87046	8.77073	9.07877
---	1440380_at	6.27862	6.03584	6.61028	7.28142	5.83279	6.11126	6.7785	6.46168	6.10282	5.84196	6.213	6.67225	6.11051	6.12376	6.19997	6.58461
---	1440388_at	7.34997	7.49131	7.63775	8.24285	7.60665	7.34801	7.51066	7.24392	7.68279	7.36826	7.56512	7.3815	7.72311	7.73797	7.59169	7.09367
---	1440389_at	6.91245	6.3811	7.04226	6.32114	6.57606	6.46918	7.19349	6.65223	6.1581	6.84902	6.44393	6.9323	6.51382	6.65883	6.69656	6.24923
---	1440393_at	5.35775	5.60114	5.50771	5.45933	5.85412	5.72012	5.41067	5.46479	5.57876	5.41683	5.54694	5.44778	5.43882	5.49393	5.4567	5.45694
---	1440394_at	6.89179	7.1607	6.69385	6.8763	6.72094	7.09536	7.1944	7.08595	6.75499	6.56271	6.61578	7.18092	6.03979	7.02912	7.02676	6.84556
---	1440396_at	7.25042	7.09347	6.73288	6.90641	6.59212	7.10829	7.38345	7.43473	6.82085	7.02801	6.62325	6.97219	6.14464	7.35868	7.04508	7.20631
---	1440398_at	5.54832	5.37044	5.37366	5.22652	5.58717	5.48254	5.44938	5.5332	5.43904	5.3846	5.57798	5.48174	5.34927	5.69468	5.48133	5.78246
---	1440399_at	5.38407	4.53899	4.9588	5.76317	4.79483	4.54061	5.24192	4.77176	4.67301	5.08641	4.93118	5.27766	4.69778	4.85592	4.8956	5.10809
---	1440401_at	5.29348	5.07686	5.29923	5.29348	5.33758	5.43526	5.24241	5.19483	5.10041	5.32202	5.13781	5.30227	5.45942	5.05034	5.16092	5.50826
---	1440404_at	7.01951	5.71118	5.67422	5.45557	6.16533	5.27915	6.46359	6.30408	6.0736	6.21364	5.98618	6.39392	5.99846	5.83393	5.52691	6.43189
---	1440405_at	5.69347	5.55683	5.43603	4.93917	5.39579	5.61981	5.49922	5.55364	5.53023	5.32837	5.26664	5.6348	5.70237	5.62567	5.62567	5.64471
---	1440407_at	6.80048	7.11438	6.86968	6.91481	7.12128	7.41103	7.19941	7.1864	7.03707	7.12921	7.10373	7.35087	7.3203	6.98669	7.08891	7.24638
---	1440408_at	8.49982	8.10362	8.66662	9.07993	8.23975	7.99001	8.95632	8.87062	7.78682	8.55708	8.00128	8.61114	8.49096	8.40114	8.35037	8.45924
---	1440411_at	3.33626	3.27636	3.34779	3.23826	3.37224	3.10334	3.26764	3.09724	3.23828	3.21601	3.73577	3.08132	3.03512	3.31412	3.41105	3.325
---	1440412_at	5.85204	5.76656	5.64445	5.75269	5.95267	6.08695	5.87568	6.05824	5.82099	5.84237	5.82283	6.11794	6.31176	5.88283	5.81775	6.03553
---	1440415_at	6.14848	5.82316	6.03369	6.10397	6.10659	6.36633	5.84587	6.10113	5.76573	6.45309	5.99691	6.02576	5.98896	5.87859	6.1003	6.34351
---	1440416_at	7.06322	6.47111	6.45454	5.77004	6.54816	6.51679	6.89959	7.35957	7.25396	5.80558	6.53981	6.77248	6.4316	5.84372	6.20108	5.9324
---	1440418_at	3.28109	3.03678	3.05545	3.17425	2.77806	2.88036	2.89594	2.93798	3.0633	3.16863	3.42481	2.9529	2.84248	3.02296	2.96429	3.0939
---	1440420_at	7.7156	7.83906	7.71952	7.79439	7.67477	7.61107	8.08922	7.83563	7.63302	7.74819	7.29711	8.04004	7.58272	7.3402	7.37097	7.64683
---	1440421_at	5.75203	5.70714	5.92438	6.48574	5.89057	5.7782	5.87132	5.76296	5.57202	5.70478	5.69255	5.55464	5.52561	5.87114	5.77621	6.03824
---	1440425_at	4.10384	4.56183	3.85583	4.21896	4.16226	4.08899	4.60375	4.10928	4.13329	4.13279	4.09267	4.50731	4.28096	4.33095	4.27047	4.22572
---	1440427_at	5.56509	5.69372	5.62056	5.30325	5.70062	5.72594	5.58208	5.62233	5.36252	5.68255	5.65546	5.4747	5.599	5.76966	5.87396	5.84604
---	1440431_at	8.57093	8.75075	8.81845	8.49464	8.13008	8.11324	9.62496	9.38372	8.68469	8.1302	8.72837	9.45027	8.64537	9.05408	8.97224	9.4834
---	1440432_at	7.78098	7.76731	7.58765	7.60335	7.15177	7.83553	7.88955	7.92034	7.88989	7.56211	7.4364	7.89637	7.74952	7.81984	7.65939	7.81106
---	1440433_at	7.66976	7.19728	7.61079	7.23868	7.24607	7.49795	7.38933	7.54869	6.89463	7.19049	6.49807	7.24859	7.29058	7.23557	7.46625	6.961
---	1440434_at	7.8347	7.66822	7.56323	7.75041	7.85315	7.52364	7.90238	8.14175	7.44854	8.05356	7.38674	7.68793	8.00726	7.69667	7.61182	7.46235
---	1440438_at	6.62052	6.17157	5.69418	5.8047	5.96445	6.25887	6.06339	6.04068	5.96925	5.48596	5.26452	6.26581	4.74517	6.54422	5.82666	6.23676
---	1440439_at	6.69573	5.61238	5.97739	5.72794	6.34215	6.21507	5.87721	6.02931	6.04814	6.22258	5.9836	6.11536	5.63551	5.96574	5.85366	5.93867
---	1440440_at	5.95587	5.42084	4.79086	5.2251	4.72728	4.82484	6.48762	6.30021	5.78778	4.14293	5.1218	6.25468	4.93065	5.60722	5.61041	6.66903
---	1440448_at	7.45226	7.29399	7.46645	7.89683	7.38408	7.48028	7.83781	7.87532	7.34865	7.45256	6.98333	7.77695	7.85511	7.27292	7.1724	7.56019
---	1440449_at	5.83464	5.36007	5.75636	6.10497	5.22908	5.58646	5.7886	6.06347	5.2824	5.59325	5.18603	5.77852	5.69372	5.70357	5.93057	5.61882
---	1440457_at	6.65223	6.67139	6.81784	7.11356	6.38355	6.62109	7.00794	7.1509	6.51914	6.69971	6.49981	6.95901	6.99885	6.7844	6.62876	6.79937
---	1440461_at	7.34072	7.12636	7.24722	7.24013	7.16484	6.95912	7.44901	7.1251	7.16416	7.06718	6.66272	7.29878	6.51615	7.44352	7.13282	7.43341
---	1440465_at	6.13408	5.70165	5.86635	6.50126	6.2793	5.77548	6.60824	6.17633	6.22385	6.03855	5.91479	6.81274	6.4074	6.11734	5.78107	6.19216
---	1440471_x_at	3.90494	3.40035	4.1999	3.65927	3.1942	3.97313	4.03758	4.46647	3.68084	3.75647	3.65927	3.92815	3.86631	4.11944	3.8555	3.84421
---	1440473_at	3.70576	3.67123	3.44357	3.48274	3.42787	3.75687	3.45773	3.76523	3.7359	3.56649	3.6023	3.91757	3.539	3.72126	3.69273	3.98819
---	1440477_at	6.23546	6.46684	6.67623	6.13944	6.41563	6.412	6.58361	6.32368	6.19359	6.27285	6.23381	6.72631	6.23751	6.42387	6.39401	6.03547
---	1440483_at	6.96521	6.91823	6.6452	6.95263	6.21574	6.62458	6.78276	6.83591	6.7008	6.31256	6.49052	7.07688	6.65938	6.67636	6.76263	6.86488
---	1440485_at	5.68337	4.995	5.74997	5.0294	5.75725	5.83266	5.64029	5.38522	5.3733	5.43178	5.66203	5.54826	5.30654	5.60379	5.52555	5.25213
---	1440488_at	4.55028	4.56172	5.08913	4.84523	4.90594	4.56406	5.2935	4.37536	4.75218	4.30796	4.65459	4.75807	4.4481	5.09153	4.7234	4.68362
---	1440490_at	5.77526	5.69372	5.79417	5.75342	5.88971	5.61545	6.07118	5.87354	5.35326	5.79841	4.80247	5.35736	5.08586	5.44	5.48583	5.55549
---	1440492_at	7.90699	7.62835	7.5876	7.68863	7.81511	7.78446	8.35303	8.04879	8.17882	8.05248	7.53433	8.21326	7.71119	8.10799	7.91444	8.69102
---	1440494_at	6.74293	6.8679	7.10645	7.04645	6.71188	6.97528	6.88253	6.8485	6.99528	6.87724	6.69216	7.00643	6.92093	7.24526	6.96558	7.41077
---	1440498_at	5.72714	5.77943	5.67109	5.50048	5.58024	5.65254	5.76868	5.35437	5.6182	5.33245	5.21633	5.8364	5.71492	5.6166	5.76097	5.62759
---	1440503_at	7.01661	6.60109	6.39398	7.37401	6.37923	6.7821	6.7342	6.8626	6.78942	6.5666	6.69077	6.86961	6.7305	6.70671	6.7305	6.32081
---	1440506_at	7.92246	7.94153	7.92281	7.47403	8.09926	8.27701	8.82432	8.6496	7.62699	7.79621	7.13768	8.05723	7.26348	8.13751	8.68936	8.62503
---	1440511_at	9.22927	8.80514	9.21652	9.12383	8.64524	9.00788	9.63384	9.52029	9.0979	9.00222	9.02343	9.6892	8.25048	9.29644	9.01455	9.50363
---	1440514_at	4.95591	4.6341	5.01593	4.70961	5.45372	5.08683	5.00066	5.26017	5.14374	4.97394	5.56882	5.07128	5.01311	4.78244	5.06222	4.66879
---	1440527_at	7.45295	8.78491	8.51148	8.42543	7.68601	7.3227	7.12967	6.79028	8.59268	7.29975	8.03074	7.7667	6.9967	6.77409	6.71386	8.19975
---	1440528_at	5.77076	5.72853	5.50601	5.18968	5.36628	5.82367	5.54731	5.73574	5.59783	5.66399	5.643	5.74622	5.90056	5.61313	5.67472	5.60516
---	1440529_at	5.30629	5.19938	5.51945	5.38569	5.21036	5.38432	5.27752	5.37934	5.42401	5.46787	5.42835	5.51795	5.54482	5.36039	5.47114	5.44678
---	1440532_a_at	5.75219	5.60594	5.8432	5.46007	5.93254	6.24188	6.22634	5.99847	6.13041	5.98495	5.99125	6.2903	6.75309	5.97031	5.75358	6.15041
---	1440533_at	5.82247	5.28497	5.68892	5.65195	5.90035	5.52704	5.4683	5.5293	5.46604	5.52873	5.78335	5.53463	5.5293	5.67226	5.33113	5.6359
---	1440536_at	6.0668	5.85772	6.18353	5.55919	5.9338	6.18896	5.96377	6.19044	6.06572	5.86058	5.71797	6.08994	6.3194	5.77581	5.90382	5.85803
---	1440538_at	4.11775	4.11116	4.32849	4.23285	4.01411	4.41934	4.16954	4.40191	4.33712	4.18823	4.31343	4.23941	4.6413	4.2091	4.33005	4.36699
---	1440539_at	4.82314	4.85634	5.50809	5.21518	4.51881	4.94273	4.78768	4.84307	4.78902	4.74159	4.72361	4.85469	4.57722	4.66744	4.56108	4.88786
---	1440544_at	6.41144	6.52304	6.43454	6.54115	6.4668	6.99488	6.54291	6.77653	6.54404	6.57971	6.54753	6.55968	7.21705	6.63545	6.70239	6.59844
---	1440547_at	7.45857	6.80481	6.97338	7.61072	7.02992	7.01019	7.68934	7.66187	7.14081	6.96194	6.69858	7.58987	7.25514	7.31715	7.01498	7.53801
---	1440548_at	7.1574	7.0935	6.91068	7.0739	7.07817	7.0431	7.27961	7.94622	6.94852	7.49004	7.06824	7.46716	7.08143	7.18675	6.93029	6.98779
---	1440550_at	4.11482	4.02188	3.91418	3.91613	4.19233	4.01718	4.05419	3.91222	4.05629	3.9855	4.01812	4.11514	3.97697	3.98128	3.9694	4.01043
---	1440551_at	6.82428	6.83318	6.5432	6.69155	6.27029	6.44992	6.95345	6.82116	6.57186	6.46492	6.21203	6.76839	6.43452	6.41847	6.67213	6.79937
---	1440552_at	5.93837	5.27019	6.0506	6.12318	5.52306	5.17064	5.79231	5.49754	5.67922	5.07738	5.25216	5.87624	5.21177	5.42002	5.4215	5.53486
---	1440554_at	7.41976	7.28328	7.47437	7.36544	7.51731	7.90073	7.70055	7.81842	7.52993	7.64887	7.38355	7.70985	7.79347	7.52695	7.48689	7.60207
---	1440560_at	7.25701	5.99208	6.26929	5.97599	6.3071	6.30758	6.35475	6.48689	6.19895	5.8254	6.32011	6.84541	5.84683	6.38629	5.8492	6.36798
---	1440561_at	5.99205	6.24496	5.9791	6.08513	6.35084	6.42601	6.57835	6.48425	6.96839	6.34335	6.74348	6.80252	6.19783	6.6786	6.5103	7.05838
---	1440563_at	7.61755	7.4472	7.05951	7.25163	6.86104	6.8348	7.17734	6.87244	7.18428	7.20196	7.07045	7.34068	6.56211	7.2348	6.96504	7.02263
---	1440565_at	7.02374	7.06536	7.07801	6.98232	6.60883	6.60883	7.32664	7.02516	7.03219	6.69526	7.018	7.31603	6.61155	7.07229	6.84545	6.88487
---	1440567_at	8.41076	7.90438	7.73762	8.54177	8.04975	8.02234	8.38901	8.1702	8.00687	7.87207	7.58933	8.46072	7.41051	8.11799	7.93455	8.29631
---	1440570_at	4.56826	4.68694	4.67095	4.35676	4.45712	4.63676	4.80924	4.45694	4.56253	4.42988	4.1907	4.75807	4.76715	4.53776	4.52318	4.47661
---	1440577_at	8.60888	8.93098	8.724	9.34921	8.43455	8.76664	9.34954	9.26811	8.58202	8.61564	8.10213	9.23959	8.37985	8.73113	8.83532	8.85348
---	1440578_at	8.39019	7.93781	8.15931	8.08082	8.09866	7.85875	8.19084	8.54018	8.05842	8.31601	7.48277	8.58047	7.91218	8.2848	7.5573	8.07399
---	1440579_at	6.65991	6.52238	5.67636	6.38168	6.30006	6.14673	6.71802	6.36343	6.02816	6.20055	5.80137	6.96569	6.18192	6.35009	6.28129	6.30325
---	1440583_at	5.72738	5.42656	5.71302	5.56524	5.38316	5.56443	5.63797	5.57199	5.52635	5.54861	5.33548	5.9126	5.67166	5.63726	5.71024	5.68093
---	1440587_at	7.79749	7.57664	7.60576	7.50087	7.35958	7.60178	8.0528	8.03342	7.88559	7.60171	7.77676	8.32657	6.87456	8.08522	7.63088	7.82038
---	1440588_at	6.96436	6.96011	6.86956	7.0205	6.88901	7.02239	7.13712	6.98373	6.99506	7.01253	6.70461	7.24086	7.0235	6.99275	6.98202	7.09892
---	1440589_at	6.66541	6.55815	6.16656	6.08294	7.87818	7.68316	7.52146	7.96586	7.00911	6.77291	7.00393	6.08498	7.97329	7.36295	7.79605	7.7827
---	1440590_at	6.7583	6.63634	6.76911	6.90094	6.63798	6.35341	6.49451	6.65289	6.77507	6.53749	6.62909	6.85642	6.35341	6.32251	6.65556	6.70936
---	1440591_at	3.5761	3.57355	3.57815	3.4879	3.39659	3.51661	3.57352	3.39772	3.57252	3.60986	3.42262	3.71236	3.69992	3.74465	3.38249	3.67894
---	1440592_at	3.94778	4.08979	4.58905	4.81266	4.03168	3.94416	4.2827	4.02608	4.21345	4.07414	4.28653	4.41757	4.36065	4.41558	4.44596	4.20775
---	1440593_at	5.99302	5.25911	5.08072	5.4975	4.95658	4.93307	6.17516	5.68426	5.44854	5.02345	5.08984	6.15171	4.62009	5.42132	5.1187	5.74904
---	1440594_at	5.4244	5.17705	5.38915	5.60479	5.31072	5.60851	5.79022	5.94322	5.11151	5.26539	5.26355	5.56589	5.75167	5.47398	5.47975	5.52296
---	1440597_at	5.30168	5.0105	4.93219	4.29449	5.21144	5.53589	5.43484	5.47957	5.29566	5.05691	5.40668	5.23407	4.66039	5.34532	5.34832	5.44945
---	1440601_at	5.65527	5.27541	5.49127	5.26392	5.6676	6.01511	5.91188	5.8735	5.81865	5.57331	5.643	6.0402	5.80122	5.66686	6.00268	5.96401
---	1440602_at	3.25711	3.05589	3.36208	3.31095	3.22556	3.20806	3.26793	3.30984	3.39771	3.18857	3.29857	3.1625	3.17401	3.31095	3.13455	3.25733
---	1440603_at	4.49048	4.5039	4.34778	4.30208	4.62064	4.73911	4.74859	4.67776	4.64433	5.15361	4.35231	4.87035	5.12997	4.73587	4.55645	4.6417
---	1440606_at	6.03037	5.02019	5.76711	5.75088	6.03746	6.25978	5.90156	6.3108	5.50272	5.40411	5.69469	6.20057	5.62964	5.9815	6.00109	5.77208
---	1440610_at	6.33686	6.35794	6.32929	6.09002	6.67466	6.13554	6.64267	6.52423	6.44253	6.28643	6.13329	6.91188	5.89614	6.37332	6.18275	6.51821
---	1440612_at	7.08258	6.98279	7.03657	7.07768	6.74653	6.74003	7.11855	6.634	6.41366	6.50777	6.87751	7.06976	6.93661	7.15767	7.26197	6.58012
---	1440613_at	7.09238	7.1607	6.69541	6.73064	6.93112	7.03121	7.26156	7.11867	6.64031	6.81497	6.87528	7.24253	7.10329	6.83835	6.82133	6.66162
---	1440621_at	7.7451	7.45262	7.29152	7.10081	6.4046	6.65791	7.40257	6.8314	7.20132	7.11311	6.36157	8.01766	5.91194	6.61844	6.44809	6.88991
---	1440622_at	5.0702	4.89834	5.15795	4.86329	4.29657	4.69354	5.23504	4.99681	5.443	4.48492	4.2917	5.53369	4.50889	5.09065	5.0507	4.87049
---	1440624_at	7.21353	6.78169	7.20894	7.15668	6.28155	6.60824	7.08768	6.6413	7.85382	6.75007	7.60615	7.66876	7.00522	7.28526	7.08558	7.16668
---	1440628_at	6.23653	6.09173	6.88304	6.6995	6.19803	6.45815	7.03394	6.47665	6.17286	6.52657	5.7916	6.59069	6.86242	6.71046	6.4839	6.19273
---	1440630_at	4.27556	4.64226	4.12004	4.64129	4.39886	4.14979	4.38054	4.67273	4.30399	4.13922	4.29931	4.10588	4.52085	4.29321	4.16057	4.03849
---	1440631_at	5.27355	4.93012	5.03614	5.57623	4.92468	5.3371	5.24376	5.03066	4.98427	4.73713	5.01457	4.94778	4.88911	4.92355	4.83999	5.25014
---	1440634_at	6.31442	6.46323	6.67691	6.05803	6.36579	6.19967	6.60531	6.24078	6.31606	6.23897	6.26454	6.65938	6.33507	6.18282	6.0964	6.18523
---	1440636_at	6.2931	5.82659	6.04604	6.09583	6.02545	6.19715	5.37714	5.78455	6.45864	6.11173	6.24948	5.72086	5.41185	6.22419	5.70138	5.79509
---	1440637_at	6.94966	6.70504	6.61866	6.50734	6.71234	7.00721	7.07133	7.28455	6.1726	6.3584	6.65835	6.78583	6.12679	6.86459	6.38379	7.68149
---	1440643_at	5.59207	5.31614	5.23094	5.51798	5.19594	5.62423	5.53205	5.71882	5.43406	5.88	5.54985	5.88641	5.67518	5.53831	5.62278	5.56745
---	1440645_at	3.91534	3.94585	3.9895	3.65745	3.87436	3.9855	3.96198	3.9048	4.13373	3.97861	3.78715	4.06928	4.36291	4.01229	4.01834	4.09745
---	1440646_at	5.80423	5.6048	5.36766	6.18772	5.40221	5.84961	5.84351	5.79959	5.56085	5.43843	5.52517	5.74912	5.56164	5.68301	5.66999	6.05206
---	1440649_at	7.66455	7.35666	7.30818	7.36057	7.21413	7.05292	7.06713	7.05511	7.75095	7.51555	7.74044	7.52422	7.20034	7.26581	7.30397	7.25771
---	1440650_at	7.12445	7.4019	7.44557	7.20715	6.77118	7.11519	8.38837	7.55805	7.31624	6.64831	7.3684	8.21414	6.50613	7.46543	7.33612	7.14907
---	1440651_at	7.49508	6.88088	6.90196	6.72972	7.11726	6.97356	7.31745	6.93443	7.10154	6.94031	6.68617	7.22243	6.59405	6.88846	6.94461	7.1458
---	1440654_at	6.54861	6.50009	6.13304	5.95214	6.99043	7.30229	7.7884	6.67247	6.03557	5.96302	6.03718	6.75722	6.4698	6.63816	7.09697	7.06248
---	1440657_at	5.57808	4.90526	5.13786	6.95518	5.161	5.74495	5.85372	5.58977	5.73803	4.88453	5.26341	5.94999	5.18552	5.19196	5.43339	5.70733
---	1440659_at	6.90728	6.85143	6.75306	7.15228	6.9367	6.88338	7.20862	7.28651	6.86553	6.80519	6.84576	7.25257	7.32589	7.00872	6.88482	7.1605
---	1440660_at	7.36136	6.88341	6.77187	7.08409	6.98011	7.0694	7.79598	7.44642	7.28659	6.82739	6.82523	7.45293	6.54642	7.56595	7.39827	7.34129
---	1440662_at	7.85154	7.67301	7.85046	7.42634	7.61514	7.84265	8.46733	8.06821	7.8532	7.74862	7.46828	8.37735	7.41027	7.92064	8.12549	8.6229
---	1440663_at	7.33105	7.6386	7.69919	7.89009	7.44096	7.44054	7.75204	7.91278	7.64858	7.07823	6.85197	7.78131	6.92999	7.6567	7.77166	7.50637
---	1440665_at	4.09321	4.05629	4.46162	5.27848	4.79822	4.37849	4.3135	3.99393	4.20803	4.19539	4.00612	4.24128	5.04055	4.54613	4.31919	4.40521
---	1440670_at	6.9186	6.51504	7.07649	6.52323	7.06715	7.21807	7.31822	7.32108	7.02217	6.96481	7.12123	7.42835	7.20056	6.94319	6.88474	7.34536
---	1440673_at	4.87562	4.69128	4.54906	4.51854	4.76196	4.81073	5.06331	5.49982	4.81252	5.02542	5.10513	4.71053	4.52862	4.76436	4.64236	4.59105
---	1440675_at	5.90236	5.39604	5.56042	5.34359	5.76745	5.81317	5.97068	5.63581	5.70974	5.55214	5.88894	5.90328	5.70125	5.70174	5.71164	5.92484
---	1440678_at	5.75331	6.41942	6.49326	6.39932	5.70491	6.19244	6.71713	6.50908	5.99508	6.01422	6.67146	6.3632	7.02504	6.34458	6.24168	6.21573
---	1440679_at	5.68047	5.49839	5.71677	5.59098	5.41054	5.50077	5.80267	5.87993	5.545	5.6333	5.36977	6.06738	5.76037	5.63726	5.6636	6.1899
---	1440685_at	6.72839	6.54157	6.48944	6.05377	6.22626	5.9099	6.72245	6.60262	5.5413	5.31305	5.8595	7.00573	5.4583	5.83798	5.67619	6.72753
---	1440690_at	5.81869	5.27155	5.60967	6.36709	5.99246	5.33073	6.37325	6.23153	5.59248	5.42142	4.9459	6.15602	5.55682	5.22908	5.48329	5.72215
---	1440694_at	3.53821	3.04329	3.37233	3.34608	3.53285	3.31356	3.43925	3.35017	3.45788	3.69961	3.50687	3.36133	3.42845	3.22265	3.29151	3.37848
---	1440695_at	7.28682	7.35997	7.18222	7.17242	7.19212	7.62221	7.3919	7.24609	7.34937	6.88913	7.1469	7.60898	6.72119	7.0102	7.45954	7.31733
---	1440698_at	4.35725	4.38323	4.37361	4.33291	4.38021	4.35643	4.59285	4.52192	4.40302	4.32186	4.84456	4.5884	4.4238	4.44364	4.33999	4.73965
---	1440701_at	5.41755	5.42638	5.7465	6.17457	5.56227	5.49764	5.49468	5.45763	5.43166	5.60581	5.87294	5.63221	5.63	5.60953	5.61468	5.6463
---	1440703_at	6.51179	6.57257	6.47672	6.51998	6.98422	6.64952	6.69812	6.86289	6.54323	6.34106	6.73142	6.84734	6.87367	6.82105	6.95888	7.06156
---	1440712_at	7.42821	7.12455	7.45915	7.04689	7.37172	7.655	7.46858	7.57913	7.39445	7.20867	7.48855	7.41009	7.72092	7.24128	7.3348	7.02479
---	1440713_at	7.1178	6.90186	7.18906	7.07654	6.9819	7.11032	7.38859	7.04902	6.93008	7.31104	6.7789	7.42787	6.89484	6.84247	6.74598	7.23852
---	1440723_at	3.79443	3.86996	4.07753	3.80542	3.77837	4.09956	3.51081	3.56887	3.93028	3.6433	3.6396	3.89156	4.00297	3.75917	3.60488	3.855
---	1440726_at	7.42876	6.99089	7.28572	7.41898	7.16889	7.32814	7.88755	7.36585	6.54818	7.28039	7.01945	7.86241	7.0612	7.59	7.29188	7.34481
---	1440727_at	6.21179	6.44191	6.26995	6.2322	6.26373	6.41777	6.52704	6.49169	6.37376	6.37495	6.44587	6.38941	6.82894	6.20401	6.38543	6.50251
---	1440730_at	5.85642	5.64582	5.70407	5.71425	5.85452	6.14261	6.022	6.12535	5.85452	5.68613	5.86505	6.16974	6.10729	5.76787	5.92522	6.28669
---	1440742_at	6.46725	7.08143	7.65591	7.42075	6.77923	6.6988	7.13571	7.0734	7.17425	6.47534	6.61976	6.92103	6.97764	6.68501	7.12799	7.31668
---	1440744_at	5.04507	4.5572	4.33857	4.70829	5.0652	4.95747	4.81397	4.52324	4.68451	4.97804	4.48849	4.87586	5.16881	4.61119	4.71094	4.55185
---	1440746_at	6.58708	6.511	6.30432	6.97076	6.58244	6.53173	6.69337	6.45806	6.51007	6.61422	6.52989	6.55968	6.56789	6.56974	6.55952	6.5564
---	1440748_at	5.7348	5.72868	6.02683	5.88764	6.00038	6.07925	5.6436	6.12188	5.88052	5.95638	6.01038	6.13436	6.37794	5.96491	5.74517	6.06281
---	1440749_at	5.87991	5.29102	5.6864	4.96014	5.18516	5.57854	6.01454	5.38327	5.81578	5.6498	5.18869	5.52758	5.75115	6.09142	5.61834	6.46588
---	1440750_at	4.02868	3.55119	3.7466	3.37123	4.70463	3.76102	3.68523	4.17569	4.33956	3.67988	4.98957	3.59019	3.21867	3.53748	3.73264	3.84449
---	1440752_at	6.22769	6.57783	6.43779	6.39013	6.99498	6.50602	6.39173	6.70979	6.40351	6.39324	6.54821	6.48309	6.69624	6.52978	6.46915	6.42099
---	1440753_at	6.02016	5.69372	5.83973	5.78991	5.40964	5.68641	6.00022	6.61538	5.88088	5.95683	5.84524	5.88416	6.04476	6.20447	5.99664	6.15063
---	1440754_at	6.36181	6.35931	6.3936	6.30024	6.40825	6.54028	6.56842	6.5055	6.42956	6.24433	6.41414	6.61401	6.85402	6.47571	6.45074	6.82403
---	1440755_at	7.48125	7.71555	7.28424	7.57545	7.48021	7.42195	7.70166	7.07877	7.48224	7.0684	7.22343	7.60522	6.39518	7.3793	7.63738	7.55939
---	1440756_at	10.0966	9.80635	9.61148	9.59303	9.85071	10.167	10.3545	9.56985	9.85805	9.88521	9.48796	10.0165	9.69776	10.1106	9.90431	9.5294
---	1440757_at	3.78417	3.56166	4.03343	3.7973	3.90708	3.8555	3.90342	3.97512	3.71862	3.9081	4.01718	4.06393	3.97645	4.28146	4.03372	3.82168
---	1440758_at	4.94685	5.11159	4.64978	4.71649	4.66911	4.8154	5.11944	4.92102	4.89759	4.80928	4.80539	5.24391	4.736	5.26826	4.78247	5.317
---	1440760_at	6.13401	5.86287	5.99502	5.33682	6.0448	6.37801	6.55066	6.12336	5.97585	5.82765	6.14781	6.23719	6.24008	6.10379	6.03381	6.16786
---	1440763_at	6.67417	6.4459	6.60405	6.30773	6.65136	6.68625	6.48527	6.84836	6.7085	6.54719	6.82264	6.80746	6.82441	6.63364	6.63251	6.75451
---	1440790_x_at	4.43765	4.46948	4.48741	4.37925	4.64585	4.39814	4.40882	4.55414	4.41938	3.95151	4.40386	4.59258	4.28534	4.35688	4.3552	5.03371
---	1440800_at	8.12893	7.80783	8.08251	7.86284	8.17551	7.9729	8.2648	8.13066	8.03317	8.00635	8.09794	8.06955	7.73975	8.01476	8.2668	8.12026
---	1440807_at	4.2164	3.38364	3.79998	3.83145	3.29391	3.39446	3.68423	3.51364	3.85624	3.84935	3.51166	3.82912	3.56321	3.53214	3.35214	3.42359
---	1440809_at	7.58456	7.85124	7.99448	7.51095	7.48509	7.79923	7.93741	7.90962	7.80382	7.97987	7.67284	8.08622	7.53152	7.75506	7.68355	8.23754
---	1440810_x_at	6.25361	5.99232	6.63189	6.13882	6.10621	6.01467	6.75723	6.56245	6.11721	6.2628	5.67501	6.47814	5.70655	6.18552	6.16957	6.25783
---	1440812_at	2.62264	2.7344	2.96935	3.0218	2.74978	2.68901	2.723	2.72148	2.78036	2.723	2.73124	2.69863	2.69379	2.697	2.66796	2.76184
---	1440824_at	9.73857	9.47259	9.48355	9.70292	9.46292	9.73916	10.1171	9.90652	9.62871	9.52198	9.69788	10.193	9.84935	9.69071	9.63817	9.81022
---	1440841_at	6.76851	6.87301	6.74927	6.88279	6.91791	6.70301	7.22952	7.22194	6.33284	6.8914	6.06653	6.87754	6.53215	6.80196	6.68683	6.98808
---	1440860_at	7.25641	6.77171	6.9565	6.4557	6.38548	6.88478	7.2241	7.07701	6.80813	6.66867	6.58751	7.52299	6.45179	6.83209	6.73683	6.62092
---	1440862_at	11.7143	10.7483	10.6805	10.1159	9.88395	9.72011	10.4034	11.0038	10.6886	11.2011	10.467	10.164	10.6404	10.7701	10.7132	10.0477
---	1440863_at	7.25213	7.88426	7.8349	7.30924	6.56663	7.43633	7.53587	7.65915	7.29705	7.01772	7.08585	7.28616	7.25141	7.12115	7.5066	6.89045
---	1440872_at	8.11807	8.01331	7.82592	8.17113	8.05658	7.96509	8.32434	7.71707	7.9721	7.76549	7.95803	8.19357	7.72135	8.09241	7.93543	8.46731
---	1440876_at	7.67266	7.64573	7.26522	7.64092	7.39672	7.83056	8.06576	7.53407	7.62221	7.52184	7.76925	7.95949	7.81992	7.65619	7.62619	7.86353
---	1440877_at	7.43108	7.31179	7.44644	7.37337	7.34721	7.47122	7.50286	7.63238	7.56609	7.47049	7.57351	7.63808	7.7675	7.5691	7.263	7.59235
---	1440892_at	7.57457	7.1379	7.07664	7.21102	6.8389	6.7019	7.42831	7.24071	7.08117	7.28137	6.84647	7.67719	6.60946	6.8489	6.77061	7.27153
---	1440895_at	5.40003	5.62921	6.19046	5.36856	6.15187	5.27399	5.61693	5.63581	5.66926	5.67047	5.93041	5.88201	5.74628	5.67323	5.90289	5.8059
---	1440896_at	8.97372	8.95667	9.42854	9.37402	8.66705	8.73662	9.36999	9.26798	8.91101	9.25644	8.56299	9.09368	8.63938	9.31764	8.99038	9.33948
---	1440903_at	7.34492	7.25437	7.19288	8.47906	7.30782	7.28577	7.69605	7.65028	7.00743	7.37805	6.95867	7.56742	7.27756	7.14504	7.47779	7.47574
---	1440906_at	3.83284	4.04867	3.96239	3.96621	3.85058	4.07483	4.04515	4.07623	4.10584	3.93717	4.30674	4.2195	4.51132	3.69082	3.97825	4.0531
---	1440923_at	6.24157	6.4577	6.4905	6.27917	6.46241	6.76827	6.49949	6.50372	6.67499	6.68234	6.43795	6.48594	7.10729	6.61063	6.62522	6.69616
---	1440935_at	8.59465	8.59351	8.71094	8.66859	7.83961	8.56356	9.14525	8.68765	8.4818	8.4056	8.35936	9.04583	8.10331	8.71447	8.87145	9.21928
---	1440946_at	8.23144	7.77106	7.96376	7.68712	7.88156	8.15584	7.83941	8.22201	7.90002	8.052	8.17681	7.84962	7.47429	7.83183	7.49325	7.38469
---	1440948_at	5.79116	5.65522	5.74289	6.08613	5.96152	5.92254	6.4936	6.71728	6.022	5.97828	6.28372	6.59972	6.22694	6.38686	6.38352	6.35967
---	1440952_at	6.36653	6.56112	6.24381	6.23728	6.25165	6.03193	6.64823	6.56531	6.52005	6.33149	6.23577	6.82255	6.5587	6.36338	6.25988	6.3458
---	1440954_at	7.84561	7.85063	7.48389	7.36308	7.615	7.61066	8.35974	7.99364	8.11755	7.60638	7.68295	8.50015	7.7468	7.78647	8.00303	8.439
---	1440960_at	9.63759	8.68072	9.11581	9.06468	8.56358	8.8067	9.22537	8.46603	8.04	8.3109	7.47275	8.83878	7.69863	8.56732	8.04686	8.36515
---	1440974_at	9.90483	9.25348	9.74203	9.49445	9.4507	9.45089	9.96532	9.28386	9.05241	9.3194	8.96713	9.54388	8.99311	9.52652	9.35797	9.47916
---	1440977_at	7.82929	7.56387	7.26853	7.56211	7.12206	7.58143	8.0736	7.7179	7.81681	7.30807	7.36088	7.83379	7.25234	7.49218	7.26727	7.30154
---	1440979_at	7.64385	7.33617	7.38581	7.10246	7.4415	7.83541	7.90731	8.0221	7.48638	7.49942	7.39252	7.7124	7.99901	7.60687	7.57956	7.97689
---	1440985_at	6.99661	6.97825	6.95397	7.30928	6.87084	6.85675	7.17847	7.44008	6.83696	7.40223	6.66616	7.33178	7.09087	6.90284	6.97459	7.02939
---	1440988_at	4.04245	3.99377	3.96308	4.3298	4.16863	4.1036	4.20332	4.4668	4.23039	4.0248	4.2161	4.02296	4.73745	4.09976	4.26066	4.37704
---	1440996_at	7.08549	7.031	7.10754	6.64565	6.99302	6.56205	7.33766	6.87998	6.30031	6.80736	6.55954	7.28654	6.42567	7.06003	7.06965	6.87353
---	1441004_at	5.87499	5.78464	6.35041	5.84507	5.70614	5.84937	5.72036	5.38293	5.56531	5.50011	5.69181	5.9674	5.56892	5.83911	5.38292	5.25889
---	1441011_at	3.32537	3.32537	3.37815	3.03096	3.32486	3.32649	3.31493	3.26729	3.35885	3.3115	3.34831	3.49333	3.32189	3.40465	3.24448	3.23552
---	1441012_at	7.94642	7.70931	7.81295	8.16074	8.20884	7.83736	7.93303	8.06788	7.35845	7.94991	7.40201	8.01871	8.14805	7.58489	7.66145	7.92149
---	1441013_at	7.46338	7.16543	7.02377	6.90525	7.3952	7.41744	7.68115	7.70619	7.41047	7.21836	6.92719	7.65289	7.24245	7.44779	7.2638	7.66848
---	1441014_at	9.20465	9.27669	8.9572	9.28154	8.96348	9.3685	9.47956	9.58674	9.21463	9.12854	8.86988	9.52518	9.20035	9.21609	9.27237	9.34406
---	1441015_at	6.97083	6.85223	6.39174	6.68905	6.38598	5.91615	6.01319	5.55456	6.33585	6.36957	5.96937	6.97792	5.62692	5.99183	5.89539	5.78008
---	1441016_at	5.86214	5.68519	6.02401	6.01408	5.98492	5.92508	5.93148	5.92475	5.84594	5.99692	5.59433	6.19111	6.27372	6.06128	5.80424	6.00944
---	1441020_at	6.7229	6.28037	6.67723	6.30743	6.7513	6.6193	6.9619	6.82083	6.17745	6.27282	6.16774	6.68011	6.07569	6.52921	6.33074	6.66421
---	1441027_at	5.14916	5.02387	5.03707	5.02103	4.81572	5.02181	4.9939	5.0215	5.02808	5.02585	5.08098	4.93438	4.94022	5.03225	4.98719	5.07508
---	1441029_at	8.14406	7.44979	7.70631	7.53435	7.8573	7.46215	7.88931	7.97676	7.73067	7.80659	7.58542	7.93152	7.37721	7.90228	7.55501	8.00175
---	1441037_at	8.37411	8.24852	8.48038	7.89246	7.15352	7.82483	8.57369	7.93814	8.01785	7.71481	7.8007	8.50505	7.37502	8.34438	8.03635	8.91931
---	1441038_at	6.48523	6.62764	6.37534	6.26295	6.78925	6.66035	6.97669	6.7027	6.63225	6.57286	6.6063	7.13335	6.36738	6.81808	6.53861	6.6341
---	1441041_at	7.86036	7.89268	8.01831	7.41305	6.81048	7.6522	7.54923	7.40645	7.34431	7.75421	7.00361	7.78754	7.04223	7.61677	7.25791	7.44514
---	1441043_at	4.37127	4.33227	4.31066	4.33162	4.46786	4.68172	4.41414	4.31313	4.32187	4.4546	4.43506	4.74754	4.59721	4.4239	4.65549	4.89365
---	1441046_at	6.23645	6.15305	6.84083	6.80548	6.17094	6.29455	6.66048	6.36526	6.68287	6.245	6.1991	6.59421	6.56331	6.45569	6.22044	6.56451
---	1441050_at	9.14427	8.74302	8.64684	8.91464	8.53833	8.66652	9.22539	9.23994	8.686	8.76144	8.41946	9.09831	8.82664	8.62709	8.72562	8.91585
---	1441052_at	6.17747	5.57995	6.28553	5.87619	5.70616	5.73393	5.76867	5.98753	5.6589	5.65099	5.81053	6.12788	5.35325	5.74834	5.79043	6.16112
---	1441061_at	7.78521	8.14955	7.69097	7.79627	7.9544	7.70206	7.98873	7.89822	7.29802	7.67078	7.43862	7.59612	7.75663	7.40073	8.02612	7.61251
---	1441065_at	8.09266	8.05111	8.25875	7.78813	7.63026	7.665	7.8269	7.56047	7.53078	8.26881	7.7252	7.1008	7.72046	7.93348	8.2188	7.99223
---	1441066_at	5.40818	4.46626	5.49697	4.90593	4.85849	4.75369	4.81879	4.58939	4.47021	5.16114	4.73722	4.88585	4.50263	4.84044	5.01672	4.66773
---	1441067_at	6.77981	6.64008	6.58957	6.53614	6.46782	6.84589	6.58027	6.50963	6.59433	6.39655	6.71211	6.80754	6.6334	6.61527	6.55949	6.91975
---	1441072_at	9.28499	8.85824	8.9473	8.75857	8.5465	9.02993	9.02926	9.16356	9.02079	9.32155	8.39088	9.13019	8.46532	9.04185	8.75601	8.79254
---	1441073_at	6.0432	6.0017	5.8593	5.6111	5.80638	6.12461	6.03846	6.10571	6.17267	5.77907	6.07848	6.15384	6.03051	5.96828	6.14174	6.04802
---	1441074_at	5.23171	5.11847	5.25181	5.37227	5.22549	5.59367	5.14843	5.30967	5.33336	5.42087	5.18576	5.40423	5.52623	5.3562	5.19437	5.47821
---	1441080_at	6.70906	6.056	5.31014	5.732	6.40207	5.98199	6.49095	7.08045	6.31528	6.2148	6.45092	6.35619	5.87378	6.45366	5.86647	6.80056
---	1441097_at	7.82815	8.3819	7.79983	7.73187	8.35114	7.89902	8.12435	8.3989	8.26525	8.13915	8.47201	7.99877	8.31988	8.47737	8.27674	8.22343
---	1441103_at	7.34092	7.33491	7.0247	7.71638	7.3898	7.41083	7.36563	7.32205	7.27782	7.26568	6.98791	7.49361	6.9083	7.30418	7.2491	7.26179
---	1441108_at	6.20706	5.7309	5.79441	5.87164	6.07047	6.18426	6.47203	6.26898	5.89638	5.77437	5.75332	6.7567	5.41513	6.12427	5.86024	5.95321
---	1441116_at	6.11338	5.64868	5.74164	5.03741	5.34705	5.62672	5.88014	5.73448	5.83259	5.66626	5.79428	5.78255	5.74217	5.67766	5.73324	6.3306
---	1441117_at	7.69495	7.14178	7.24895	7.66876	7.60107	7.23051	7.60312	7.52909	7.16031	7.09861	7.29805	7.85055	6.52841	7.52342	7.14769	7.46129
---	1441118_at	7.35904	7.26488	7.05188	6.71011	7.17485	7.00645	7.42081	7.39109	7.08832	6.83195	7.00152	7.57254	6.99762	7.13219	6.73829	7.47507
---	1441119_at	6.3759	6.22406	6.23296	6.286	6.50423	6.3688	6.55257	6.70741	6.51792	6.36486	6.3036	6.84947	6.33482	6.27157	6.34792	6.85366
---	1441121_at	6.33823	5.73917	5.92926	5.96973	5.75857	6.09532	6.00189	5.96652	5.86203	5.86475	5.53263	6.10502	5.76757	5.89876	5.98282	5.79014
---	1441126_at	6.56594	6.05276	6.1073	6.38218	6.47501	6.38225	6.47787	6.80055	6.17334	6.33278	6.0905	6.29301	6.4537	6.35184	6.33116	6.5069
---	1441129_at	7.15797	6.4409	6.55052	7.07375	5.93395	6.72806	7.1219	7.66983	5.89128	5.72551	5.28407	6.69163	6.61628	6.80968	6.97164	6.62091
---	1441130_at	5.39764	5.11855	5.30552	5.29811	5.51073	5.30918	5.31149	5.3456	5.2714	5.279	5.54947	5.48277	5.28461	5.3363	5.12521	5.71392
---	1441131_at	6.28742	5.71868	6.03897	6.10865	6.21339	6.38207	6.60095	6.23896	5.69161	6.13435	5.52346	6.31419	5.38175	6.19226	5.65553	6.04462
---	1441132_at	6.33669	6.25988	6.31075	6.00777	6.23679	6.01453	6.20443	6.23424	6.17267	6.06249	6.39776	6.44099	6.54519	6.34575	6.20556	6.38822
---	1441133_at	8.4148	8.48426	8.64915	8.25847	8.35894	8.50432	8.52878	8.79804	8.43251	8.41011	8.67178	8.51217	8.44121	8.38554	8.69453	8.31008
---	1441135_at	7.58098	7.17938	7.24311	7.48801	7.38182	7.52537	7.77533	7.12271	7.53179	7.1822	7.43834	7.82251	6.96127	7.86914	7.42167	7.79848
---	1441136_at	6.34263	5.79284	6.46116	5.99878	6.67278	6.26704	6.57805	6.43175	6.4423	6.16329	6.35579	6.58786	6.7485	6.51942	6.25919	6.27119
---	1441140_at	6.7123	6.46558	6.55539	6.25238	6.43741	6.55743	6.60186	6.73533	6.53393	6.44102	6.23136	6.63569	6.43428	6.35201	6.19998	6.15895
---	1441141_at	7.5441	7.48327	7.49631	7.51126	7.24951	7.23758	7.63405	7.71082	7.49984	7.30378	7.1235	7.80385	6.91392	7.62667	7.31006	7.47673
---	1441148_at	7.20921	7.14618	7.02137	6.79167	7.12754	7.01764	7.31257	7.26615	7.03982	6.85176	7.09003	7.57209	6.77748	7.15043	7.03952	7.37258
---	1441149_at	4.39059	3.93317	4.66449	4.07379	4.28406	4.36745	4.22437	4.40908	4.31757	4.14877	4.40549	4.3809	4.79481	4.58897	4.42795	4.67836
---	1441150_x_at	10.1806	10.0294	9.79114	10.1174	9.97522	10.0624	10.5581	10.221	10.0521	10.0091	9.881	10.3857	10.1825	10.1617	9.90177	10.4476
---	1441152_at	7.79033	7.40501	7.53873	7.45609	7.59717	7.59561	7.77743	7.7689	7.53574	7.76257	7.63174	7.81958	7.47246	7.49012	7.39256	7.59195
---	1441153_at	7.10492	6.50604	5.96087	6.5862	6.47146	6.41513	6.73734	6.64271	6.37358	6.50624	6.11582	6.61763	5.7389	6.51948	6.25719	7.08868
---	1441154_at	7.531	7.21414	7.11086	7.41391	7.27749	7.02111	7.41818	7.232	7.20912	7.27595	6.81547	7.61793	6.86067	7.32515	7.34936	7.70585
---	1441155_at	8.57913	8.32611	8.77854	8.4008	8.23295	8.15219	8.28693	8.52095	7.89396	8.2476	7.97448	8.46636	7.42494	8.33192	8.48915	8.38315
---	1441158_at	6.11338	5.25965	5.55391	5.36409	5.08898	5.17529	5.52723	5.24182	5.73473	5.03817	5.10983	6.19718	5.07638	5.37407	5.23355	5.36773
---	1441164_at	7.38129	7.1997	6.87433	7.17125	7.50687	7.48028	7.55929	7.69584	7.29767	7.02169	7.22465	7.62491	7.43801	7.27054	7.2148	7.56299
---	1441167_at	6.27144	6.12594	6.00066	6.01413	6.14741	6.71023	6.22639	6.50159	6.31636	6.32063	6.26985	6.57095	6.73396	6.18214	6.27582	6.35677
---	1441168_at	2.99189	2.888	2.93751	2.92118	2.97826	2.98953	3.14469	2.96369	3.20976	3.10505	2.99536	3.07964	2.96372	3.10596	3.04372	3.25638
---	1441169_at	5.6015	5.87226	5.56388	5.84581	5.74513	6.09472	5.57457	6.00077	5.87385	5.85932	5.94883	5.72114	5.88219	5.7498	5.69801	6.17558
---	1441172_at	8.90263	7.83283	8.47711	8.08871	7.52278	8.24097	9.45373	9.77936	7.07917	7.48425	7.56679	9.20773	7.46433	9.11845	8.59775	9.74066
---	1441176_at	3.53173	3.63568	3.83839	3.61679	3.99243	3.84023	3.9674	4.00607	4.00422	3.70772	3.8998	3.70555	3.7412	3.55933	3.77827	3.68359
---	1441177_at	6.45093	6.53833	6.42323	6.89908	6.49272	6.32577	6.57765	6.61102	6.55766	6.74541	6.42302	6.73513	6.22679	6.61823	6.51881	6.67803
---	1441181_at	7.96636	7.44984	7.00164	7.21987	7.07084	7.22804	7.69092	7.68258	7.36098	7.5616	7.19915	7.93949	7.28755	7.33244	7.07723	7.40612
---	1441183_at	7.77467	7.68217	7.71707	7.81793	7.72616	7.8128	7.89218	7.95163	7.62704	7.77273	7.69015	8.18875	7.94222	7.94957	7.77313	7.95231
---	1441188_at	4.32222	4.22561	3.95483	4.20981	4.25694	4.25804	4.47021	4.2032	4.22358	4.26112	4.21066	4.37892	4.33814	4.40904	4.32231	4.24909
---	1441189_at	4.00289	4.23401	4.43688	4.91229	3.99285	4.24751	4.24281	4.56495	4.1301	4.07085	4.04355	4.19658	4.63658	4.59216	4.33171	4.4542
---	1441199_at	6.30071	5.93848	6.28417	6.06884	6.10646	6.1467	6.36146	6.15277	6.11305	6.01693	6.2803	6.32629	6.06718	6.26268	6.07716	6.54632
---	1441201_at	6.07522	5.66999	5.30539	6.35392	5.59207	5.71928	5.3553	5.54379	5.90791	5.47816	5.05494	5.87624	5.55837	5.68055	5.57333	5.30291
---	1441202_at	6.36904	6.34913	6.25554	6.71827	6.06465	6.01422	6.00603	5.94494	5.97869	5.80874	5.42525	6.28098	4.89416	6.03526	5.85391	6.23136
---	1441208_at	7.40995	7.3701	7.60276	7.03981	7.70006	7.34857	7.1226	7.1795	7.37178	7.78996	7.35321	7.28383	7.31033	7.31204	7.45483	6.73471
---	1441209_at	6.58754	6.25996	6.13401	6.31199	6.43431	6.67829	6.5555	6.32287	6.38827	6.40204	6.31086	6.68136	6.2022	6.35177	6.06966	6.46405
---	1441210_at	8.64694	8.49236	8.55221	7.83922	7.5183	7.99035	8.03544	8.35085	8.14709	8.17053	8.01515	8.58669	7.82831	8.28142	8.44094	8.16527
---	1441211_at	4.4155	4.48821	4.59888	4.09406	4.51601	4.57847	4.6911	4.1874	4.41605	4.47291	4.57072	4.43848	4.91486	4.49136	4.36923	4.40042
---	1441217_at	7.49037	7.19528	7.26476	7.35143	7.35299	7.37968	7.67366	7.25314	7.33037	7.02905	6.8582	7.34813	7.15913	7.29636	7.24135	7.56215
---	1441218_at	4.21295	4.14288	4.61487	4.46706	4.327	4.3582	4.34446	4.65592	4.4445	4.521	4.45536	4.56121	4.54811	4.60396	4.36917	4.35749
---	1441219_at	5.05262	4.6148	4.81557	4.54556	4.43165	4.78504	4.94065	4.13543	4.89325	4.16577	4.68182	4.86064	3.92639	5.26482	4.64202	4.48479
---	1441220_at	6.03957	5.17214	5.78928	5.20833	5.28761	5.46796	5.51259	5.69372	5.56	4.62298	4.94676	6.36006	5.16609	5.73827	5.57118	5.91101
---	1441222_x_at	4.92748	4.77301	5.05978	4.83656	4.89891	4.90186	4.99645	5.08484	4.91265	4.80536	4.8963	4.83708	4.97932	4.90656	4.95383	4.95887
---	1441225_at	7.05382	6.84139	6.79992	6.89858	6.95632	7.20696	7.139	7.15606	6.99056	6.95323	7.1172	7.26389	7.06565	7.11397	6.81341	7.04873
---	1441227_at	6.63432	6.40438	6.19143	6.32091	6.4329	6.55176	6.92685	6.6494	6.57324	6.47183	6.32162	6.84752	6.99067	6.51391	6.57141	6.86706
---	1441230_at	7.59375	7.28395	7.05107	6.80728	6.94664	7.05283	7.05342	7.26615	7.28069	6.96628	7.22599	7.6604	7.06025	7.09146	6.9579	7.48667
---	1441231_at	6.35291	6.022	6.11176	6.06271	6.14334	6.20865	6.8456	6.81638	6.11799	6.12875	6.0994	6.89131	6.33507	6.57118	6.3844	6.81065
---	1441232_at	6.35874	6.59667	6.28541	6.19543	6.65425	6.6949	6.57142	6.47522	6.81655	6.56982	6.63015	6.7972	7.07627	6.46568	6.36863	6.86333
---	1441233_at	6.40688	5.92867	5.73398	6.28654	6.08705	5.8496	6.35018	6.71355	5.97619	6.0011	5.65702	6.28542	6.11709	5.77099	6.04302	6.04306
---	1441240_at	7.05954	7.07651	7.26568	7.97634	7.6536	6.92843	7.56668	7.58119	7.09714	7.49936	7.14226	7.21996	6.98403	7.35975	7.19167	7.26371
---	1441242_at	4.88783	5.06262	5.09577	5.38291	5.2571	5.17395	5.39876	5.16453	5.27069	5.29628	5.71413	5.46217	5.2859	5.31292	5.20608	5.31892
---	1441243_at	5.95222	5.67252	5.66892	5.22832	5.6763	5.73171	5.80893	5.8275	5.443	5.94701	5.74653	6.03663	5.72136	5.73626	5.36307	5.81656
---	1441244_at	5.69468	5.65322	5.41413	5.44907	5.041	5.3488	5.83332	5.75366	5.53338	5.44636	5.61905	5.59457	5.39377	5.52557	5.50247	5.59824
---	1441247_at	4.97313	5.06067	4.82264	5.55463	5.14056	5.35426	5.29169	5.32511	5.2037	4.96042	5.36832	5.26016	5.57215	5.31755	5.33191	5.69887
---	1441253_at	8.74839	7.4834	7.67725	8.42933	7.92559	8.27197	8.31533	8.23222	8.27621	7.79116	7.75872	8.46504	7.66663	8.12261	8.15007	8.07505
---	1441256_at	6.11394	5.82259	5.74051	5.91302	5.72305	5.90435	6.40678	5.8395	6.04828	5.40809	5.28096	6.40995	4.62382	5.99618	5.91747	6.06847
---	1441257_x_at	6.24745	5.85264	5.82869	6.03963	5.92926	5.86951	6.69767	6.14022	6.43897	5.50145	5.58462	6.62958	5.19454	6.07839	5.91257	5.96876
---	1441262_at	7.63325	7.07886	7.37224	7.24148	7.19024	7.3538	7.88494	7.2531	7.33429	7.36334	6.93603	7.76231	6.7002	7.45365	7.30927	7.69411
---	1441265_at	5.20586	5.79023	5.80687	5.37007	5.7361	5.49895	5.17208	4.99916	5.19605	4.98552	5.63547	5.24945	5.47957	5.51463	5.11694	5.27243
---	1441267_at	6.80289	6.59518	6.88227	6.54143	6.64441	6.50195	6.93795	7.20561	6.75842	7.32968	6.47466	6.92139	6.89988	6.75435	6.74812	6.8893
---	1441268_at	5.23634	5.58387	5.84525	6.21943	5.89062	5.83975	5.59387	5.26088	5.53489	5.87216	5.57085	5.49455	5.796	5.70369	5.91554	5.29653
---	1441270_at	7.05517	6.94057	7.16146	6.95515	7.21796	7.24263	7.43675	7.09172	7.15513	7.08555	7.22339	7.2286	7.50567	7.04267	7.1423	7.39177
---	1441272_at	6.89477	7.00535	6.72678	8.27229	6.80972	6.71919	6.85443	7.40685	7.0712	7.38616	6.61131	6.09355	6.77998	6.88372	6.85207	6.31209
---	1441273_at	6.46052	6.64029	6.58334	6.5616	6.64552	6.61418	6.60854	6.6162	6.68833	6.45463	6.6009	6.9164	6.79196	6.76717	6.54825	6.73743
---	1441274_at	7.10142	7.1379	7.51741	7.80129	7.31899	6.60862	7.0649	7.61154	6.18733	7.54631	6.68135	7.1297	7.61543	6.74995	6.81874	6.69199
---	1441282_at	7.95092	7.81687	7.40753	7.85479	7.66122	7.38716	7.67035	7.90106	7.3497	7.64831	7.49066	7.83701	7.33113	7.55154	7.39011	7.26324
---	1441283_at	6.85311	6.62004	6.40263	6.18751	6.44138	6.33115	6.86304	6.5248	6.74163	6.5608	6.10021	6.83909	5.76747	6.37378	6.38556	6.56582
---	1441284_at	5.94907	5.75295	6.01369	6.46642	5.83623	5.90902	6.30071	6.12773	5.98544	5.94033	5.75134	5.82702	5.71461	6.22315	5.95616	6.02138
---	1441289_at	4.16988	4.59559	4.58214	4.57324	4.61641	4.38363	4.69331	4.59736	4.65776	4.4801	4.67009	4.70462	5.05567	4.65621	4.61842	4.4241
---	1441290_at	9.52108	8.29782	8.53238	8.46519	8.26756	8.09381	8.38427	8.00666	8.08954	8.19485	7.8481	8.30449	7.19212	8.05084	7.98357	8.17471
---	1441292_at	3.01447	2.98237	3.10331	2.7811	3.06899	3.06488	2.96238	3.01426	3.02115	3.00357	3.05416	3.11429	2.85014	2.97648	2.92238	2.95886
---	1441293_at	4.9382	4.38531	4.62094	4.84033	4.34307	4.54531	5.0311	5.05291	4.29554	4.59153	4.32264	4.95161	4.17402	4.82002	4.42589	4.59134
---	1441294_at	4.29577	4.1444	4.15203	3.98712	4.24105	4.11786	4.28735	4.2743	4.31154	4.10789	4.24867	4.17382	4.19894	4.40399	3.89571	4.35042
---	1441296_at	7.10469	7.14825	7.08549	6.9978	7.42821	7.54737	7.53612	7.27749	7.06464	7.18629	7.16411	7.4895	7.30857	7.31676	7.13277	7.46982
---	1441297_at	7.02616	6.64106	6.7924	7.5822	7.02992	7.03267	7.18882	7.06374	7.28188	7.06536	7.28719	7.02103	6.83961	6.93128	6.85222	7.15518
---	1441298_at	3.84435	3.94896	3.5511	3.85172	4.23684	4.12788	4.22599	4.10175	4.11173	3.80223	4.03871	4.20627	4.11939	3.82475	4.05094	3.84018
---	1441301_at	6.60925	6.21209	6.38453	6.40789	7.00968	6.65341	7.22913	7.0088	6.39388	6.58298	6.58864	6.74001	7.30639	7.05737	7.04479	7.63265
---	1441303_at	4.82224	4.58251	4.60524	4.52752	4.51907	4.75578	4.39501	4.49017	4.49021	4.56097	4.56068	4.56551	4.72603	4.62145	4.73485	4.61748
---	1441310_at	4.65475	4.50036	4.84757	4.38913	4.77167	4.93601	4.77867	4.70013	4.70461	4.74198	4.26513	4.72615	4.92347	4.98316	4.64098	4.87049
---	1441323_at	6.87804	6.91028	7.20635	6.72513	6.68876	6.80325	7.03791	6.79303	6.78514	6.92585	6.92659	7.09127	6.60703	6.86435	6.77524	6.69058
---	1441324_at	8.30888	7.89198	8.13983	8.19009	8.13541	8.07672	8.84637	8.17807	8.14585	8.08807	8.00933	8.6131	8.13767	8.39212	7.94875	8.11721
---	1441328_at	7.70658	7.77491	7.77643	8.25688	7.51635	7.43253	7.68501	8.19483	7.67125	7.63454	7.53405	7.80714	7.01682	7.65784	7.51982	7.775
---	1441332_at	5.31255	4.86723	5.14501	5.23322	4.95648	5.24076	5.32326	5.13899	5.1762	4.84405	5.16984	5.33325	5.42261	5.15101	5.07181	5.13603
---	1441333_at	8.14894	7.93357	8.17148	8.21277	7.74442	7.78904	8.44349	8.21086	7.92455	7.46721	7.77236	8.23353	7.11885	8.20807	8.00552	8.1499
---	1441334_at	8.37757	8.17208	8.59519	8.13124	7.85508	8.20253	8.04678	8.29802	8.37263	8.17934	8.04582	8.16726	7.98893	8.0121	8.1675	7.65451
---	1441337_at	6.23474	5.78496	6.00698	5.85399	5.77605	6.17187	6.12701	6.23253	6.00045	6.07791	5.81573	6.21203	6.15542	6.0275	6.05066	5.93238
---	1441341_at	5.69372	5.5151	5.79984	5.66629	5.70616	5.81231	5.85754	5.80525	5.77338	5.71801	5.79409	6.11754	6.12671	5.78876	5.67814	5.9507
---	1441343_at	6.56544	6.62464	6.27269	6.34309	6.64816	6.40207	6.46323	6.63867	6.46925	6.78049	6.68234	6.64014	6.86434	6.58226	6.56273	6.58244
---	1441345_at	7.08036	6.72564	6.90226	6.82259	6.91767	6.9845	7.28448	6.888	7.1013	6.87864	7.14396	7.41854	7.02265	6.85962	6.83582	6.98523
---	1441346_at	5.91688	5.88426	5.70376	6.43485	5.63097	5.65416	6.11779	6.14138	5.85922	5.96979	5.2308	6.00784	6.17405	5.83393	5.76359	5.80852
---	1441347_at	5.79391	5.99367	5.93606	7.18209	5.94623	6.11237	6.25063	6.37252	6.28655	6.18937	6.29828	6.24474	5.98951	6.16172	6.05627	6.12527
---	1441351_at	7.48979	7.25961	7.23736	7.37934	7.32661	7.27563	7.56668	7.43416	7.11484	7.19903	6.6075	7.63537	6.95863	6.87278	7.22762	7.32581
---	1441360_at	7.47756	7.0788	7.06066	6.93615	7.48863	7.14215	7.58852	7.22528	7.04128	7.18316	6.70334	7.5811	7.11574	7.3177	7.34227	7.40471
---	1441362_at	8.55563	7.8364	8.24103	7.7168	8.014	8.07765	8.52976	8.13781	7.87028	7.9222	7.70771	8.386	7.94738	8.0246	8.15517	8.21688
---	1441364_at	8.86198	8.55541	8.27301	7.94339	8.61538	8.27158	8.94011	8.62125	8.52672	8.24444	7.88141	8.88718	8.27733	8.49326	8.30917	8.61585
---	1441366_at	6.33199	6.39638	6.73271	6.80161	6.76598	6.65518	6.66359	6.66487	6.9626	6.69431	7.03674	6.37624	8.52342	6.33447	6.38598	6.73483
---	1441367_a_at	8.23255	7.97029	7.81559	7.7025	7.91517	8.12427	7.53747	7.72211	7.9209	8.02171	8.28276	7.4353	7.66972	8.02528	7.97372	7.84663
---	1441368_at	4.92403	5.81083	5.36779	5.4115	4.93797	5.26408	5.02792	4.56589	5.60806	5.2522	5.59336	5.07575	5.50114	5.13274	5.63518	4.51683
---	1441370_at	6.14022	5.19175	5.05848	5.26514	5.99212	5.161	5.6269	5.53464	6.01583	5.61743	5.35101	5.7606	5.05791	5.69081	5.53083	5.96024
---	1441373_at	7.90625	7.86473	7.27714	7.24924	7.6409	7.49741	8.48782	7.946	7.47381	6.99695	6.85253	7.6238	6.60707	7.2596	7.15594	7.15306
---	1441375_at	7.77647	7.14342	7.21753	7.17973	6.87387	7.0392	7.30816	7.31388	7.25107	7.01409	6.43747	7.16892	6.42824	7.3626	7.05834	6.93367
---	1441378_at	6.6952	6.77783	6.65961	6.83079	6.93439	6.83786	6.68231	6.8627	6.48823	6.7232	6.86802	7.02228	6.58746	6.82603	6.78021	6.88917
---	1441386_at	6.52467	5.94041	6.23181	6.27952	6.60945	6.12844	6.6175	6.2603	5.79047	6.38929	6.21023	6.55215	6.24277	6.06108	5.96991	6.25894
---	1441388_at	7.0565	6.39937	6.14032	7.07204	6.67399	7.204	7.19212	7.10133	5.72726	7.21208	6.80527	6.9486	7.0851	7.1261	7.15059	7.03071
---	1441389_at	4.30916	4.78074	4.74527	4.31241	4.53247	4.64627	4.68466	4.37341	4.65213	4.71754	4.86777	4.1977	4.50772	4.15942	4.3155	4.69773
---	1441391_at	9.3175	9.64279	9.40059	9.12071	9.60946	9.60118	9.30008	9.63844	9.25104	9.46001	9.31184	8.92722	10.1067	9.67173	9.8771	9.73565
---	1441392_at	4.26871	4.35826	4.21175	4.08199	4.25975	4.3269	4.23226	4.1475	4.44164	4.47509	4.42608	4.39632	4.34934	4.17376	4.32709	4.31744
---	1441393_at	5.18645	5.35749	5.36889	5.0064	5.26903	5.39649	5.35352	5.34966	5.51249	5.22286	5.41634	5.48485	5.34664	5.36341	5.33138	5.69225
---	1441397_at	9.03615	8.3398	8.5019	8.34412	8.33173	8.29293	8.98291	8.93189	8.79715	8.68122	8.62465	9.07294	7.81189	8.75854	8.44797	8.9661
---	1441398_at	5.19705	5.19075	4.89714	4.77233	5.2692	5.61047	5.28775	5.42599	5.2801	4.73216	5.28966	5.51383	5.19656	5.31695	5.07887	5.4125
---	1441399_at	4.72343	4.60643	4.79498	4.37966	4.7168	4.65152	4.34205	4.70575	4.64471	4.52849	4.60446	4.58856	4.55492	4.55074	4.50065	4.63878
---	1441403_at	6.39635	5.74082	6.09984	5.63396	5.77931	5.98131	6.43349	6.17118	5.97414	5.78966	5.44462	6.41396	5.99292	6.29486	5.94757	5.96888
---	1441404_at	8.40744	8.05793	7.99711	8.27474	8.16327	7.97261	8.46084	8.30215	7.90901	7.8849	7.59778	8.22473	8.06702	7.99525	7.88863	7.99369
---	1441405_at	4.84346	4.44983	4.36188	4.43643	4.88748	4.78543	4.56661	4.89079	4.82251	4.70385	4.58191	4.86063	4.7274	4.80487	4.96929	4.8092
---	1441407_at	7.46494	7.68252	7.93952	8.57247	7.24605	7.52308	8.24718	8.22647	7.32505	7.60838	7.21636	8.12648	8.1984	7.71008	7.70827	8.0298
---	1441413_at	6.08017	6.07429	5.95465	8.0384	5.82835	6.5966	6.71213	6.25561	6.47812	6.30821	6.03079	6.58802	5.87594	6.77444	6.22017	6.66573
---	1441414_at	9.06099	8.95703	8.87462	8.76208	8.98002	9.12191	9.30569	9.39654	9.0034	9.23374	8.35621	8.82974	8.64755	9.06701	8.9319	9.41815
---	1441415_at	4.48424	3.87899	4.37984	4.33162	4.03522	4.15669	4.30238	4.17589	4.48881	3.97782	4.17447	4.28035	4.09909	4.05396	4.02509	4.73737
---	1441418_at	5.17359	5.14737	5.5087	5.16401	5.2983	5.22109	5.53698	5.45323	5.37266	5.3147	5.49449	5.46874	5.7437	5.42133	5.37982	5.45992
---	1441424_at	6.97325	6.71961	6.8216	6.85958	6.79843	6.7763	6.93433	7.01005	6.81867	6.75063	6.81678	7.11713	7.05501	6.889	6.6302	6.71605
---	1441425_at	7.17139	6.53388	6.50414	6.84579	6.50604	6.74846	7.20107	6.89681	6.71982	6.33105	6.30802	7.32263	6.27054	6.98393	6.82404	7.04244
---	1441430_at	3.64303	3.74944	3.92682	3.74257	3.52215	3.76141	3.85053	3.81285	3.72353	3.75948	3.73902	3.71236	4.20641	3.66583	3.76762	3.6775
---	1441433_at	10.4718	10.02	9.47553	9.39548	10.0783	10.3444	9.31305	10.1203	10.2954	10.5055	10.4374	9.45137	10.0199	10.3795	10.3397	10.1031
---	1441435_at	8.19267	7.82955	7.8055	7.76662	7.631	7.5551	8.38403	8.0562	8.06592	7.67822	7.80937	8.41379	7.83202	7.78484	7.60919	8.03592
---	1441437_at	7.00298	6.62253	6.50373	6.57405	6.46823	6.67702	6.90908	7.09128	6.64421	6.60262	6.64289	7.44278	6.39783	6.71227	6.3306	7.29497
---	1441442_at	8.77722	8.5178	8.2661	8.60953	8.8578	8.5147	8.939	8.3748	8.64497	8.29808	8.27645	8.88404	7.8319	8.64945	8.58232	8.49326
---	1441443_at	6.63955	6.28053	6.30311	6.286	6.60337	6.23495	6.37323	6.53518	6.57504	6.31812	6.3252	6.72812	6.47668	6.59486	6.28315	6.58296
---	1441446_at	4.18574	3.8979	3.8365	4.14543	4.14488	3.9855	4.03906	3.85369	4.21803	3.78077	3.87245	3.75957	3.87703	3.95187	3.65412	4.20306
---	1441447_at	5.77343	5.30548	5.46383	5.27661	4.92114	5.05713	5.27877	5.13043	5.3921	5.37992	5.33025	5.91824	5.95291	5.64719	5.32066	5.5529
---	1441455_at	7.58246	7.74358	8.07298	7.57712	7.46971	7.71543	7.93825	8.07663	7.56654	7.85737	6.83096	8.02174	8.14414	7.54005	7.76376	7.69501
---	1441459_at	3.55446	3.55256	3.67315	3.62967	3.66758	3.78649	3.75282	3.52087	3.58368	3.66758	3.6312	3.64534	3.62985	3.71839	3.82309	3.91737
---	1441460_at	4.85555	4.82993	4.51188	5.29136	4.39654	4.49624	4.35011	4.62446	4.06612	4.54819	4.11939	4.4866	4.46021	4.19566	4.33528	4.01394
---	1441461_at	5.84102	5.86874	5.65799	5.4403	5.79199	5.93628	6.03338	6.22332	5.73148	5.95244	5.6717	5.89135	5.7077	5.8032	5.69638	6.03526
---	1441463_at	7.00551	7.19103	7.06779	6.955	7.06764	6.49036	7.63794	7.61237	7.14076	6.61026	6.98023	7.4421	7.1453	7.21169	7.13639	7.62448
---	1441467_at	7.49559	6.97975	6.85446	6.95326	7.50736	7.26479	7.84735	8.04274	6.92943	7.1649	7.0074	7.93653	6.96634	7.42717	7.31453	8.04492
---	1441472_at	5.96217	5.77014	6.03104	5.17108	5.50149	5.84521	5.79128	5.7957	5.34551	5.95123	5.92645	5.79953	5.91203	5.85225	5.5363	5.63504
---	1441473_at	4.49227	4.49968	4.3314	4.23216	4.33361	4.53709	4.52097	4.5106	4.32187	4.36962	4.38728	4.34332	4.62386	4.33522	4.68322	4.44962
---	1441475_at	5.05124	5.34069	5.39009	4.93872	5.03921	5.23797	5.47447	5.60783	5.44921	5.39088	5.28919	5.5402	5.51234	5.18797	5.50001	5.42539
---	1441479_at	7.96672	7.77191	7.99065	8.71852	7.93924	7.62447	8.37781	8.13682	7.61513	7.97205	7.75805	8.14019	8.19378	8.11888	7.92367	8.47905
---	1441480_at	7.13405	6.4491	6.9956	7.06305	7.31226	6.51761	7.35505	7.41883	6.83806	7.14334	6.94854	7.09257	6.96551	7.01368	6.82519	6.96514
---	1441482_at	6.36375	6.24762	7.04653	6.59426	6.27186	6.36149	6.56121	7.18613	6.7728	6.83039	6.30699	7.03063	6.0179	6.41547	6.63273	6.10132
---	1441484_at	6.51185	6.45396	6.34977	6.22886	6.42985	6.81128	6.64867	6.43491	6.6419	6.43126	6.48675	6.65047	6.89961	6.45844	6.54765	6.83022
---	1441492_at	5.69191	5.71302	5.78967	5.58752	5.42205	5.72528	6.16338	5.68161	5.80411	5.64222	5.63181	5.98702	5.80543	5.63522	5.83938	5.98645
---	1441494_at	6.66872	5.73543	6.17551	7.30689	6.14488	5.91147	6.0649	5.70431	5.04941	6.19185	6.11936	5.75681	5.41984	5.61263	6.02135	6.56084
---	1441498_at	8.8096	8.44923	8.33947	8.64554	8.07319	8.27633	8.47292	8.25765	9.13417	8.26428	8.73538	9.03245	7.97945	8.35674	8.38671	8.57223
---	1441500_at	3.35805	3.54014	3.59857	3.50988	3.57027	3.52108	3.59392	3.67631	3.38242	3.67962	3.63006	3.6746	3.71238	3.57282	3.49244	3.70555
---	1441502_at	3.3265	3.14874	3.38582	3.10104	3.06761	2.8979	3.62276	3.27861	3.30043	3.18215	3.06302	3.49674	3.00846	3.39377	2.95084	3.65412
---	1441505_at	8.70739	8.31431	8.40476	8.81712	8.7564	8.40257	8.86665	9.33736	8.13049	8.68773	8.41177	9.00525	8.86258	8.19436	8.30644	8.46651
---	1441508_at	6.62836	6.78424	6.90743	6.88355	6.40038	6.84376	7.0497	6.78298	6.49252	6.56281	6.26759	6.97389	6.74453	6.75028	6.72307	6.83149
---	1441510_at	6.753	6.16763	6.14116	7.37178	6.38692	6.5104	6.69503	6.36163	6.06551	6.47908	6.44318	6.5872	6.56792	6.66718	6.2756	6.67922
---	1441514_at	5.34871	5.47424	5.53575	5.91743	5.61442	5.46449	5.32871	5.16583	5.37059	5.29393	5.62877	5.21032	4.92896	5.40403	5.20479	5.53916
---	1441515_at	5.40558	5.08749	5.08875	5.09736	5.20766	5.32506	5.67983	5.54714	5.24823	5.08649	5.60866	5.65727	5.24782	5.4212	5.14161	5.53831
---	1441517_at	6.88933	6.99511	7.10624	7.11159	6.13188	5.70007	7.02169	7.87836	6.66954	6.49768	6.12664	7.06374	7.13714	6.58094	6.459	7.15967
---	1441518_at	6.46761	6.45414	6.48499	6.16777	6.72566	6.62448	6.60854	6.50434	6.54293	6.48108	6.57421	6.78376	6.8583	6.72887	6.52947	6.70562
---	1441521_at	7.26775	7.49097	7.56248	7.0412	6.88221	7.36461	8.17874	7.74281	7.1202	7.09179	6.7546	7.93318	7.0059	7.56556	7.75285	7.48719
---	1441524_at	5.55469	5.1101	5.3637	6.03038	6.24478	6.05124	6.31417	6.75264	6.13361	5.54068	5.75193	5.97825	5.95645	6.47602	6.29778	6.91096
---	1441526_at	7.43054	7.20397	7.09834	6.83107	7.15919	7.08268	7.49171	7.27767	6.80738	7.22035	6.91648	7.44983	6.33703	7.1687	6.85902	7.2772
---	1441529_at	8.08309	7.57547	7.62339	7.91129	7.63649	7.37458	7.80659	8.08491	7.34642	7.85096	7.22069	7.63355	7.5166	7.678	7.63214	7.49171
---	1441530_at	6.49575	6.43192	6.52922	6.33858	6.38797	6.74708	6.81352	6.43766	6.44153	6.33232	6.16549	6.58407	6.46938	6.75427	6.87316	6.83089
---	1441532_at	5.71649	5.54861	5.57254	5.16597	5.79557	5.7475	5.58599	5.70925	5.55368	5.43596	5.71333	5.69518	5.59954	5.57726	5.50101	5.47997
---	1441535_at	6.78884	6.83156	7.14229	7.5942	6.98658	6.93019	6.95926	6.70501	6.87501	6.83129	6.15022	7.16237	6.89807	6.95337	6.68973	6.66715
---	1441538_at	4.82158	4.3782	4.22669	4.46107	4.16564	4.49288	4.25801	4.34957	4.67514	4.34946	4.28093	4.89313	4.38563	4.12115	4.1814	4.43254
---	1441539_at	5.86763	5.37956	5.64314	5.03816	5.6377	5.56681	5.86914	5.69963	5.47355	5.08047	5.08316	6.28863	5.40192	5.5127	5.56454	6.02918
---	1441541_at	6.80841	6.56825	6.87269	6.79144	6.5266	6.69201	7.10734	7.00739	6.53059	6.62096	6.46497	6.9323	6.54929	6.89113	6.80407	7.00871
---	1441543_at	6.8812	6.76275	6.41912	6.82294	6.61371	6.65938	6.88451	6.67075	6.63622	6.16471	6.4173	6.63346	6.4578	6.62032	6.68621	6.47493
---	1441544_at	6.77175	6.32931	6.38158	6.75843	6.3071	6.5496	6.9619	6.66493	6.44582	7.04328	6.05997	6.55481	6.46689	6.51826	6.73751	6.1618
---	1441547_at	9.65615	9.22372	9.33903	9.57484	8.88488	9.3419	10.1965	10.1754	9.76397	9.18823	9.1904	10.1735	8.82458	9.80149	9.78301	10.1081
---	1441554_at	6.3134	6.80841	6.99883	6.67613	5.06797	5.77728	6.93586	6.39149	6.86012	6.27694	6.75681	7.15108	6.3227	6.46568	6.28943	6.5095
---	1441555_at	7.14616	6.08817	6.20338	6.35179	6.9584	6.65368	7.30758	6.77886	6.14728	6.6823	6.06583	7.07341	5.61379	6.69307	6.40769	7.48984
---	1441556_at	8.79281	8.50115	9.02851	8.92004	8.45275	8.47573	8.88686	9.09426	8.52331	8.82264	8.31957	8.8867	8.73674	8.54275	8.59066	8.77753
---	1441564_at	5.57867	5.37159	5.4677	4.71027	4.93434	4.96692	6.27211	4.12466	3.54998	4.35955	4.42456	5.30693	5.08484	5.0008	4.72399	4.80266
---	1441565_at	8.72582	9.00319	8.88452	9.15665	9.30677	8.84214	10.2941	9.42173	9.02914	8.58931	8.72055	9.86967	8.67786	9.10373	9.09418	9.22742
---	1441566_at	5.60998	5.93939	5.95529	5.5118	5.56328	6.18472	6.27819	6.04499	5.91916	6.32343	5.73131	5.8822	5.78778	5.9904	5.7747	5.8059
---	1441567_at	8.8616	8.63582	8.69515	8.41862	8.65445	8.99326	9.92497	9.37312	8.43811	8.38233	8.18081	8.95006	8.23917	8.9329	8.53215	9.05089
---	1441570_at	7.95642	7.82118	7.78128	8.0558	7.90956	7.67601	8.27627	8.52526	7.6822	7.70726	7.51745	8.21	7.8903	7.79738	7.74685	7.75788
---	1441574_at	6.27899	6.28576	6.08323	6.46771	6.15154	6.303	6.51759	6.33859	6.30623	6.11793	6.12556	6.14136	6.27186	6.28527	6.22983	6.3071
---	1441576_at	7.5803	7.01202	6.98265	7.22031	7.37986	7.54209	7.59453	7.45436	7.61181	7.01104	7.26779	7.60275	7.04003	7.48154	7.26824	7.55771
---	1441580_at	4.45152	4.44731	4.19919	4.02018	4.26863	4.91867	4.84501	4.52764	4.69354	4.22877	4.56137	4.75569	4.79114	4.4185	4.35849	4.93275
---	1441583_at	3.9587	3.92593	3.8215	3.57947	3.85194	4.23839	3.94498	4.08761	4.0177	3.99661	4.16671	4.20398	4.41108	4.06529	4.00644	4.08544
---	1441584_at	7.00061	6.65545	6.35703	7.15854	6.22366	6.27086	6.87666	6.61996	5.98036	6.24301	5.94064	7.19212	5.75885	6.99522	6.58284	7.58381
---	1441586_at	7.75806	7.35031	7.15462	7.48899	7.53358	7.51999	7.59473	7.79134	7.68427	7.36734	7.22051	7.89543	7.04776	7.37247	7.20346	7.62537
---	1441589_at	3.73339	3.69937	3.56181	3.40444	3.5005	3.55976	3.62904	3.90332	3.43569	3.41648	3.55705	3.54108	3.3254	3.67253	3.72101	3.61411
---	1441591_at	5.59048	5.73029	5.9088	5.88351	5.8599	6.05361	5.77338	6.0046	5.73569	5.88304	5.94329	5.99172	6.51884	5.84781	5.82455	5.97119
---	1441592_at	8.27479	8.08097	8.23779	8.18106	7.86102	7.70406	8.47904	8.23352	7.80168	7.98672	7.79285	8.34704	7.69688	8.10078	7.85917	8.3268
---	1441593_at	6.10725	6.15065	6.14307	6.22609	6.1654	5.59457	6.28838	6.29586	5.99956	5.8967	6.07563	6.27022	6.33749	5.90907	5.94964	6.22609
---	1441594_at	6.55012	6.31666	6.34349	6.35527	5.88165	5.87957	6.39275	6.55759	6.31592	6.05822	6.23948	6.80401	6.08498	6.05733	6.09709	6.35439
---	1441595_at	6.80841	6.41036	6.53006	6.40153	6.40399	6.40864	6.94411	6.57216	6.33026	6.33876	6.39458	6.53344	6.10692	6.85923	7.03685	7.21418
---	1441596_at	6.65639	6.56864	6.50569	6.32783	6.93898	6.54447	7.04176	6.59705	6.62872	6.17556	6.20085	6.84642	6.47906	6.73017	6.62758	6.73904
---	1441597_at	6.71664	6.68517	6.69837	7.31989	6.82717	6.7844	6.99928	6.56958	6.48265	6.70345	6.34192	6.79546	6.51707	6.76109	6.47772	6.72794
---	1441601_at	7.08626	6.67921	6.36419	6.59856	6.43825	6.67882	6.68508	6.68038	6.80012	6.68695	6.43187	6.51386	6.42995	7.13708	6.43961	6.72547
---	1441605_at	3.7878	3.7052	4.03734	3.68476	3.98144	4.06826	3.98981	3.70117	4.10928	3.81558	4.08671	3.91794	4.09016	3.88036	3.8555	4.29214
---	1441606_at	3.06795	3.1685	3.20406	3.10999	3.36382	3.20687	3.16915	3.1346	3.45647	3.28334	3.22757	3.1673	3.25748	3.45479	3.00925	3.33814
---	1441609_at	5.08496	4.58312	4.67647	4.59386	5.01482	4.85546	4.86077	4.77305	5.21691	4.90673	4.89115	4.59543	4.87159	5.07998	4.65146	4.85124
---	1441612_at	8.55877	8.46207	8.25098	8.6531	8.46167	8.10051	8.7802	8.5309	8.23168	8.31328	8.03574	8.66253	7.9894	8.20649	8.14076	8.69595
---	1441614_at	5.12914	5.08646	5.07192	5.08348	5.29035	5.081	5.35323	5.14274	5.09033	5.03066	5.04779	5.20589	5.36062	5.00817	4.92886	5.2324
---	1441616_at	6.8991	6.91028	6.89728	7.59309	7.00905	6.82378	7.05517	7.31829	6.81867	6.87072	6.58713	7.13638	6.97477	7.22865	6.72133	6.94301
---	1441620_at	7.4822	7.56343	7.86432	7.46049	6.8756	7.12881	8.12893	7.525	7.24792	7.40127	6.96608	7.83041	7.22864	7.52637	7.56634	8.11718
---	1441621_at	5.65222	5.45744	5.32407	5.60587	5.6067	5.63234	5.61693	5.63357	5.60385	5.63357	5.52614	5.66933	5.52524	5.99037	5.42312	5.7202
---	1441623_at	3.16644	3.28494	3.17638	3.09671	3.52182	3.33881	3.53284	3.36388	3.23868	3.28494	3.28494	3.30773	3.44914	3.22938	3.38165	3.36748
---	1441626_at	3.60505	3.68768	3.46578	4.0014	3.27422	3.29281	3.33191	3.36844	3.89579	3.67533	3.88475	4.07815	3.54037	3.48718	3.25502	3.83573
---	1441627_at	7.66545	7.42447	6.55209	7.27807	6.58867	6.95772	7.54229	7.80926	7.21633	7.20844	7.17172	7.89774	7.35996	7.65278	7.25807	8.16579
---	1441628_at	7.88749	7.44878	8.10099	8.44595	7.91884	7.79373	8.38648	8.23501	7.82929	7.94684	7.91505	8.17706	7.49043	8.01015	7.56275	7.99732
---	1441629_at	8.48983	8.07939	7.91844	7.77898	7.75065	7.58265	8.06871	7.85402	8.00092	7.99961	7.93035	8.22873	7.30783	7.3371	7.46217	7.81712
---	1441630_at	7.42993	7.48476	7.14276	7.91284	7.0712	7.30537	7.5167	7.3162	7.3566	7.55293	6.78474	7.22999	7.01612	7.33876	7.47479	7.24475
---	1441635_at	7.62108	6.93452	6.54571	6.71652	7.2999	6.77842	7.15878	7.24924	6.95362	6.91608	6.75348	7.36573	6.53372	6.64986	6.77125	7.00149
---	1441636_at	6.29763	5.88171	5.98275	5.81862	5.98492	6.42535	5.73471	6.15015	6.19281	6.18753	6.17072	5.80718	6.24191	6.25159	5.96931	6.04158
---	1441637_at	6.77125	6.56611	6.76497	7.93027	6.08084	6.37272	6.72203	6.72154	6.55442	6.54133	6.06433	6.43233	6.27233	6.74733	6.69581	6.3808
---	1441640_at	4.22538	3.98117	4.30745	3.6667	4.22829	4.0333	4.55856	4.2078	3.93854	4.08145	4.64997	4.04978	3.93911	3.98451	4.04293	3.9511
---	1441642_at	6.71773	6.45581	6.55163	6.55555	6.24874	6.02997	7.05627	6.15404	6.71153	6.6581	6.20505	6.83491	6.08847	6.52407	6.04684	6.33553
---	1441644_at	7.89568	7.34544	7.59297	7.30225	7.27525	6.73565	8.47458	8.3376	7.39785	6.93451	7.08209	8.64879	7.09881	7.78237	7.80099	8.48706
---	1441649_at	7.4169	6.74907	6.77763	6.9358	7.01573	7.13109	7.32041	7.29999	7.21686	7.19739	7.01117	7.75893	6.80335	7.0799	7.2055	7.70926
---	1441654_at	5.64367	5.52477	5.60108	5.65127	5.60572	5.58556	5.59489	5.54852	5.78778	5.29033	5.58331	5.96015	5.97687	5.60793	5.39839	5.84108
---	1441658_at	4.95763	4.73371	5.0372	4.72036	4.82882	4.61135	4.8327	4.50933	4.86733	4.97532	4.80403	4.67173	4.50695	4.59561	4.81094	4.5163
---	1441661_at	3.22456	3.29735	3.32466	3.01998	3.34591	3.40463	3.37332	3.69452	3.19778	3.49857	3.46986	3.31217	3.54304	3.36524	3.24701	3.43159
---	1441663_at	6.32557	6.02956	6.52332	6.07791	6.2791	6.127	6.85435	7.01936	5.86929	6.06249	5.66036	6.52036	6.05265	6.16611	6.37323	7.13535
---	1441666_at	3.58687	3.4385	3.62634	3.45311	3.35802	3.56948	3.5624	3.52536	3.70213	3.56745	3.35253	3.56136	3.83635	3.66775	3.5725	3.51544
---	1441670_at	5.6953	5.35013	5.85137	5.161	5.23724	5.51363	5.81836	5.84489	5.23536	5.4625	5.63504	6.09469	5.83827	5.64092	5.55798	5.7842
---	1441671_at	5.87961	5.65895	5.9363	6.22393	6.28766	5.66657	6.24211	6.6627	5.80183	5.92268	6.02674	6.303	5.09951	5.92257	5.54944	6.12815
---	1441674_at	5.10346	4.87689	5.27531	6.28576	5.02451	4.98578	4.92758	5.07885	4.91953	5.01173	4.8383	5.03875	4.64524	5.03671	4.8395	5.32603
---	1441675_at	6.14789	5.70287	5.47348	5.6155	5.76853	5.94071	6.15787	5.55694	5.74478	5.76611	5.86472	5.92982	4.8684	5.84285	5.44407	5.96087
---	1441677_at	6.15113	5.99577	6.03341	7.80444	6.20234	6.06834	6.29975	6.41615	5.59639	6.36197	6.03671	6.06006	6.20762	6.08707	6.1663	6.42863
---	1441678_at	3.00361	2.96812	2.94499	3.15577	3.12427	3.15577	3.02326	3.06471	3.1419	3.10427	3.15412	3.57456	3.23302	3.02053	3.08088	3.04465
---	1441679_at	6.03526	5.45362	5.82455	5.82711	5.10692	4.03299	6.29291	6.63922	5.60402	4.19635	5.73744	6.44347	5.95501	6.128	5.85524	7.10814
---	1441680_at	7.73258	6.99655	6.82473	6.60523	7.50024	6.89749	7.65819	7.28225	7.02852	6.77844	7.05915	7.8495	6.44104	6.82871	7.12119	7.75595
---	1441683_at	6.18056	6.0943	5.99701	5.98458	5.93341	5.69329	6.72637	6.71929	6.05587	5.85399	5.63977	6.54335	5.69469	6.20905	6.00252	6.15052
---	1441686_at	5.93612	5.58693	5.99583	5.87418	5.38615	5.67464	6.52496	6.25787	5.72927	5.89202	5.44998	6.04724	5.56239	5.95729	5.59968	5.83321
---	1441691_at	3.62541	3.55109	3.7578	3.34162	3.41856	3.82115	3.8805	3.53221	3.55869	3.62343	3.68001	3.71303	3.76551	3.84737	3.54591	3.66354
---	1441692_at	5.34989	4.74426	4.75909	4.52212	4.98552	4.63403	4.93063	5.28864	5.33617	5.04572	5.06209	5.74833	4.88246	5.44878	4.80312	5.75903
---	1441694_at	7.6814	7.41228	7.38161	7.29682	7.1946	7.35041	7.20596	7.50101	7.59755	7.32506	6.6135	7.12268	7.46554	7.37222	7.52538	7.08714
---	1441695_at	3.96888	3.86325	3.69933	3.81743	3.94655	3.91292	3.90443	3.97415	3.96757	3.96965	4.08736	3.97714	3.79602	4.11167	3.88507	4.03075
---	1441696_at	7.63712	7.11132	7.42075	7.16527	7.79762	7.30863	7.84028	7.69036	7.36003	7.61457	7.30082	7.74103	6.54802	7.38084	7.34929	7.49376
---	1441698_at	5.53611	5.76215	5.59199	5.27163	5.70771	5.63767	5.93512	6.37075	5.34949	5.40429	5.24495	5.87861	5.54684	5.40121	5.4457	5.84228
---	1441701_at	5.30178	5.2177	4.98559	5.11356	5.12827	5.08555	5.71151	4.94711	5.38359	4.91059	4.53342	5.04897	4.92538	4.78583	5.14717	5.30468
---	1441702_at	4.2591	4.23381	4.11446	4.291	3.64358	4.25456	4.45596	4.19522	4.54246	3.78435	4.1391	4.09635	4.30267	4.2591	4.13587	4.03785
---	1441704_at	7.1503	6.92173	6.81222	6.85376	6.77958	6.61685	7.09096	6.73834	6.51226	6.94419	6.50164	7.15109	6.83801	6.79378	6.77687	7.14533
---	1441710_at	5.42778	5.25017	4.76789	4.94279	4.90255	5.63	6.1428	5.41987	5.30316	5.61691	5.04884	5.93696	5.2578	5.07094	5.30549	6.14024
---	1441714_at	2.96677	3.01053	3.13358	3.15119	3.05477	2.99224	2.9594	3.05477	2.86214	2.95237	2.99749	3.05711	3.1558	3.06406	3.02791	3.20158
---	1441715_at	5.93277	6.00029	6.17769	6.82548	5.75679	5.93826	6.36688	6.36259	6.04114	5.99793	6.10908	6.28133	5.86152	6.24795	6.19823	6.25444
---	1441716_at	7.6477	7.82511	7.69196	7.65359	7.47126	7.70017	8.03987	7.74717	7.60457	7.60034	7.35832	8.09736	7.09362	7.5781	7.68016	7.64883
---	1441718_at	7.17585	7.24001	7.0949	7.06277	7.23635	7.18376	7.31771	7.04985	6.8682	7.06787	6.59087	7.38386	6.65604	6.90246	6.84216	7.15634
---	1441721_at	4.69102	4.78018	5.02347	4.9156	5.00992	4.94762	4.72971	4.89573	4.87098	4.95288	5.0384	4.94185	5.27238	5.09778	4.78329	4.90924
---	1441722_at	7.01563	7.16232	7.76476	7.85146	7.1653	6.90775	7.37333	7.23911	7.10695	7.35337	6.59775	7.572	7.43748	7.28395	7.06532	6.88221
---	1441723_at	3.64572	3.45547	3.55926	3.56639	3.74507	3.95639	3.84883	4.02285	3.84872	4.03332	4.10064	3.78301	3.89019	3.95519	3.86915	3.88883
---	1441726_at	7.36027	7.17934	7.22845	6.975	7.31898	6.65083	7.34541	6.56924	7.05917	6.77171	6.71395	7.02196	6.8441	6.55779	7.19645	7.26597
---	1441730_at	4.95477	5.07686	4.20977	4.86846	4.82712	5.14384	5.52768	5.36012	4.90843	5.16033	4.78414	5.20199	4.38157	5.10604	4.96596	5.29793
---	1441731_at	6.66317	6.0648	6.60684	6.21601	6.62608	6.31753	6.42424	6.31033	6.40045	6.32383	6.48174	6.693	6.10624	6.46742	6.19262	6.1772
---	1441732_at	6.95203	6.72653	6.98557	6.86913	6.33454	6.89244	7.12394	6.94655	6.89792	6.74359	6.78893	6.94746	6.80841	6.84526	6.83096	7.15134
---	1441736_at	6.91038	6.95571	6.65135	6.99958	6.93536	6.62186	6.9208	6.61396	6.80484	6.65205	6.38319	6.79801	6.2975	6.88722	6.73255	6.59717
---	1441738_at	5.27494	5.28986	5.23399	5.29348	5.12127	5.50721	5.27789	5.29805	5.26632	5.25975	5.23593	5.35142	5.59158	5.4041	5.38085	5.32461
---	1441739_at	6.78855	6.80841	7.22678	6.46193	6.20014	6.41676	6.50365	6.59405	6.63081	6.49609	6.43852	7.06831	6.84954	6.46251	6.36793	6.51855
---	1441740_at	6.05751	5.8188	6.34575	6.29931	6.37952	5.60432	6.5079	6.36527	5.85515	6.19835	6.00526	6.20244	6.28861	6.07549	5.83206	6.36377
---	1441744_at	5.6861	5.67064	5.79293	5.54395	5.898	5.97701	6.02311	5.88516	6.02227	5.64237	5.63841	5.8038	5.85928	5.76924	6.02153	6.14261
---	1441745_at	4.43023	3.90522	4.23037	4.23944	4.12953	4.252	4.14486	4.07743	3.96727	3.92777	4.13399	4.1401	4.07124	4.10843	4.06011	3.96727
---	1441746_at	3.66775	3.76041	3.67406	3.53674	3.20766	3.35331	3.72442	3.40788	3.79879	3.36447	3.86244	3.55656	3.47048	3.34769	3.35092	4.08357
---	1441747_at	5.78412	5.53675	5.3265	5.54716	5.41109	5.49634	5.62874	5.60356	5.35481	5.64286	5.59578	5.87995	5.33846	5.53872	5.31571	5.471
---	1441748_at	7.51655	7.62257	7.29373	7.5612	7.48997	7.48607	7.70775	7.48155	7.61175	7.66702	7.29813	7.81188	7.76095	7.74322	7.40662	7.47045
---	1441754_at	3.22125	3.10276	3.26494	3.3821	3.73826	3.36195	3.32245	3.57292	3.29405	3.37396	3.30641	3.32746	3.71268	3.18419	3.20185	3.44731
---	1441756_at	7.56058	7.24102	7.06859	7.25113	7.04388	7.23506	8.0366	7.7594	7.63335	6.62457	6.91098	7.64404	7.09547	7.56759	6.6704	7.69581
---	1441765_at	9.21509	9.62151	9.54895	9.64099	9.31437	9.11407	9.38982	9.00615	9.50467	9.11851	9.08847	9.89821	9.5229	9.561	9.49149	9.20147
---	1441766_at	4.15594	4.25051	4.06667	4.24517	4.10158	4.18286	4.51647	4.42758	4.23517	4.2189	4.23438	4.175	4.10886	4.31932	4.23896	4.32789
---	1441769_at	7.02736	6.7318	6.96515	7.7379	7.09619	6.40999	7.40064	6.91959	7.14985	7.00542	6.92267	7.20691	6.58918	7.37653	6.77829	7.18989
---	1441771_at	8.38806	8.40242	8.80355	8.81438	8.21435	8.47579	8.72125	8.80501	8.18416	8.52202	7.95775	8.79798	8.16217	8.41903	8.31668	8.39593
---	1441774_at	4.83551	4.88599	4.85559	5.07967	5.12792	4.992	4.85703	5.11676	5.195	4.73781	5.46671	4.75807	4.75306	4.9192	4.88811	4.74954
---	1441775_at	6.19642	5.70742	5.8541	6.05127	5.86176	5.65595	6.04244	6.04786	5.74926	6.03442	5.73275	5.94497	5.97419	5.87931	5.94102	5.95768
---	1441780_at	3.22678	3.60689	3.18374	3.25699	3.23628	3.56972	3.32202	3.22678	3.42789	3.44176	3.92267	3.51997	3.70471	3.35199	3.41466	3.69086
---	1441789_at	5.32666	5.47355	5.74346	5.86861	5.01525	5.22109	6.13919	5.52264	4.92595	5.20044	4.55101	5.83209	5.83274	5.46497	4.81672	5.47622
---	1441790_at	5.91114	5.38024	5.52399	5.41797	5.61224	5.71657	5.69511	5.82888	5.44574	5.6111	5.85486	6.00201	5.85757	5.71117	5.68861	5.59465
---	1441791_at	3.02084	2.95209	3.08203	2.90587	3.0501	3.27556	3.21226	3.13171	3.10875	3.20658	3.21641	3.10117	3.21646	2.99855	3.25886	3.48573
---	1441793_at	4.34197	4.60832	4.98051	4.131	4.57819	5.00183	4.80467	4.47197	4.53524	4.73732	4.66293	4.60867	4.70936	4.66045	4.53303	4.95211
---	1441794_at	6.01277	5.64324	6.30209	5.59788	5.62183	5.75802	5.87863	5.97807	5.86225	5.96081	5.31392	5.96293	6.08352	5.87523	5.60499	5.71194
---	1441797_at	4.28577	4.40163	4.50254	4.2644	4.50325	4.43651	4.12406	4.23449	4.42144	4.23985	4.4595	4.36992	4.4504	4.49215	4.31919	4.48138
---	1441804_at	2.75455	2.9153	3.01227	2.83192	2.66663	2.96372	2.91016	2.95445	2.84208	2.79809	2.82086	2.82086	2.79809	2.9011	2.8148	2.84286
---	1441805_at	4.65038	4.63477	5.19044	4.8961	4.38465	4.58627	4.56507	4.68503	5.05414	4.83631	5.10256	4.814	4.64869	4.44543	4.3724	4.48196
---	1441806_at	6.7882	5.97545	6.33992	6.85698	6.66836	6.11513	6.50188	7.05077	6.13056	6.97442	6.92474	6.7728	6.44664	6.07011	7.05133	6.77108
---	1441807_s_at	8.54769	8.31061	9.09108	8.42301	8.50591	8.57084	8.9043	8.382	8.30264	8.5221	8.05735	8.76912	8.4127	8.5916	8.38901	8.67668
---	1441808_at	5.71847	5.57276	5.36948	5.71643	5.64012	6.1416	5.71069	5.80952	5.79216	5.50668	5.65065	6.03418	5.91963	5.59122	5.88982	6.10105
---	1441810_at	4.89278	4.75357	4.89571	4.74441	5.0344	5.05496	4.85423	5.15426	5.24807	5.07811	4.99761	5.05289	4.76522	5.15142	4.94965	4.81792
---	1441815_at	4.097	4.48482	4.23392	4.03495	4.08372	4.21413	4.4669	4.13939	4.12686	4.00377	4.07714	4.49469	4.47389	4.14323	4.06393	4.22787
---	1441821_at	5.14639	5.10845	4.77156	5.05314	4.98552	5.45117	5.33607	5.08084	4.87099	4.76334	5.05448	5.00636	5.19504	5.17403	4.99339	5.1672
---	1441833_at	5.79233	6.00921	5.93096	5.89579	5.77128	5.64661	5.78666	5.97807	5.87632	5.86658	6.03882	6.12036	5.58005	5.84289	5.31837	5.87996
---	1441834_x_at	5.75774	5.49941	6.00497	5.90783	5.37402	5.6919	6.67574	6.10939	5.50472	5.64643	6.06971	5.85021	5.74784	6.11361	6.01934	5.83393
---	1441844_at	7.17175	6.43648	6.47949	6.63988	6.68975	6.04854	7.0774	6.96424	6.71307	6.3379	6.60632	7.10963	6.20458	6.71095	6.25984	6.59369
---	1441847_at	8.26463	8.07533	7.90392	7.97634	8.12012	7.76721	8.36301	8.20844	8.08179	8.30439	8.09984	8.43538	8.00257	8.249	8.04229	8.14376
---	1441848_at	5.87589	5.81017	4.8577	6.48811	5.31391	5.20293	5.90482	5.161	5.58829	5.2879	5.26952	5.95588	5.3551	5.29348	5.29826	5.21068
---	1441853_at	3.63134	3.0387	3.39653	2.95142	3.37796	3.14178	2.9693	3.04977	3.2007	2.97927	3.16927	3.24881	2.90062	3.1148	3.11867	3.06892
---	1441854_at	6.66626	6.74727	6.44149	7.19984	6.49134	6.39883	7.10481	6.89278	6.7787	6.80519	6.67696	6.92956	6.95863	6.88728	6.72885	6.66437
---	1441858_at	5.12244	4.94455	5.31211	5.38258	5.24966	4.77175	5.3518	5.68404	5.42594	5.11396	5.07808	5.19619	5.61739	5.61874	5.19169	5.29377
---	1441859_x_at	5.25574	4.95904	4.70869	5.02606	4.68771	4.98068	5.08098	5.07885	4.90472	5.06846	4.98354	5.01818	4.89564	5.22037	4.7522	5.29169
---	1441865_at	4.69267	4.83206	4.59923	4.45956	4.66591	4.60799	4.77268	4.81244	4.57004	4.7291	4.93963	4.63672	4.68912	4.76409	4.49875	5.02227
---	1441868_x_at	6.46235	6.10423	6.27631	6.14275	6.2823	6.44768	6.32275	6.47632	6.03932	6.32557	6.54586	6.63779	6.73868	6.43965	6.2589	6.42632
---	1441869_x_at	7.65007	7.13211	7.13534	6.87195	6.68047	6.95349	7.74682	7.4633	7.64979	6.9423	7.19767	8.21905	6.65938	7.56505	7.54907	7.62533
---	1441872_x_at	5.22214	5.18278	5.38282	5.25335	5.31018	5.36487	5.58198	5.15197	5.33383	5.17965	5.3043	5.4599	5.80889	5.45529	5.33879	5.42487
---	1441882_at	5.89935	6.12376	6.26843	5.97493	5.93874	5.97623	5.84368	5.97807	5.92717	5.9395	6.03224	5.99147	6.22454	5.85311	5.66313	6.13132
---	1441885_s_at	4.28482	5.03952	4.38598	4.38777	4.49799	4.05101	3.8382	4.02296	4.50783	4.92944	5.12673	4.30351	4.24055	4.25423	3.93537	4.18154
---	1441892_x_at	4.89171	5.7644	5.81231	6.52978	5.17429	5.14589	4.88767	5.65543	5.59086	5.40168	6.01544	4.78273	5.29509	5.52379	5.26661	4.89898
---	1441895_x_at	7.31445	7.49886	7.3586	7.2817	7.26004	7.18607	7.23871	7.4805	7.23131	7.43368	7.20356	7.46404	7.31897	7.41147	7.31027	7.51595
---	1441896_x_at	4.72343	4.18491	4.27233	4.36825	3.74025	4.06826	4.68857	4.81404	4.06911	4.13874	4.27596	4.89204	4.17371	4.5039	4.18895	4.83617
---	1441932_at	3.39778	3.68971	3.76745	3.65625	3.7366	3.57749	3.73044	3.73517	3.47359	3.46359	3.49787	3.8877	3.81855	3.60218	3.59878	3.62116
---	1441934_at	3.2814	2.95758	3.16468	3.13121	3.13555	3.18659	3.22543	3.18912	3.61725	3.3117	3.22246	3.32017	3.23547	2.96581	3.34804	3.10561
---	1441936_x_at	5.06331	4.7377	5.1048	5.05427	5.09796	5.09641	5.11019	5.2536	5.13845	5.15539	5.05574	5.08748	5.22171	5.16906	5.08029	5.37627
---	1441971_at	7.18244	7.10258	7.29813	6.87397	7.63474	7.32788	7.4661	7.58794	7.34921	7.4004	7.08539	7.52725	7.02668	7.5846	7.27254	7.70607
---	1441976_at	7.52655	7.49783	7.50973	8.35862	7.26325	7.17938	7.91991	7.7531	7.40547	7.33768	7.56163	7.79495	7.64805	7.2624	7.12789	7.7917
---	1441983_at	3.52629	3.42885	3.49429	3.44316	3.89028	3.65471	3.69445	3.63133	3.67673	3.48033	3.91868	3.72041	3.539	3.68353	3.4868	3.80027
---	1441995_at	6.74545	6.72639	6.95904	6.86874	6.92783	7.14286	7.8389	7.49713	7.62126	7.0167	7.0524	7.55068	6.84165	7.38742	7.09445	7.50433
---	1441998_at	7.2428	7.95449	8.26323	7.66397	7.17434	7.28048	7.06308	6.7687	7.59035	7.4462	7.6721	7.36672	6.99421	7.05945	7.16473	6.51019
---	1441999_at	6.50351	6.39811	6.46034	5.97828	6.46686	6.4482	6.28362	6.47301	6.44744	6.37333	6.51854	6.56368	6.67352	6.46568	6.41718	6.54018
---	1442006_at	9.87958	9.96531	10.0637	9.78407	9.8794	9.88967	9.9027	10.0558	9.87101	9.885	9.86948	9.89745	9.97512	9.95722	10.0426	9.80622
---	1442014_at	8.62588	8.43009	8.32821	8.34949	8.38636	8.24856	8.50292	8.30898	8.05585	8.30216	7.83141	8.49598	8.25447	8.21835	8.36698	8.55203
---	1442019_at	8.24542	8.18972	8.13724	8.43871	9.25232	9.21753	8.93805	9.29895	8.50014	8.42346	8.4826	8.11269	9.84583	9.30758	9.45636	9.1654
---	1442024_at	8.74189	8.90292	8.38712	8.39453	8.93503	8.84182	8.63189	8.30168	8.43401	8.92743	8.42437	8.25168	8.20743	8.83034	8.09529	7.58464
---	1442025_a_at	6.20299	6.46687	6.58217	6.76532	6.14082	6.6086	6.17655	5.14212	6.11616	7.3497	6.02244	6.01384	6.28799	5.40579	4.69804	5.15006
---	1442026_at	5.60953	6.35926	5.00591	5.59423	5.71628	6.08671	5.54728	4.7886	5.98448	6.91121	5.69391	6.01297	5.4673	4.92034	4.86196	5.04664
---	1442030_at	6.60247	6.72636	7.33369	7.20546	6.44314	6.46138	6.80403	7.06731	6.61715	6.74363	6.74449	6.78245	6.84399	6.7844	6.81227	6.62377
---	1442044_at	6.92455	6.9149	7.40222	7.7583	7.19212	6.74579	7.23551	7.42119	6.20098	6.61113	6.63999	6.96729	7.04446	6.79065	7.11592	7.04255
---	1442045_at	3.9593	4.26876	4.17081	3.90859	4.14789	4.38929	4.12695	4.1815	4.38262	4.04263	4.26881	4.34953	4.47068	4.18793	4.34741	4.46579
---	1442049_at	4.12705	3.91955	3.84255	3.59952	3.8057	4.22702	4.12829	4.23076	4.05201	4.03294	3.72014	3.88767	3.98856	3.75488	3.99514	4.24351
---	1442052_at	6.13948	5.84129	6.2087	6.73018	6.12933	5.69927	6.32359	6.243	5.92622	5.79054	6.12335	6.08484	5.82968	5.95127	6.16435	5.88116
---	1442053_at	6.10158	5.63034	5.41041	5.80377	5.67004	5.7354	6.35996	6.22479	6.06726	5.50507	5.62256	5.87935	5.94279	5.94279	5.87772	6.16007
---	1442054_at	7.00546	6.43321	6.89977	7.15143	6.9517	7.07733	7.06097	7.2309	6.85242	6.99358	6.78766	7.22722	6.7269	7.10121	6.80854	6.55568
---	1442055_at	6.30187	6.05761	6.00432	6.17487	6.1613	6.54185	6.22473	6.23496	6.24404	6.23851	6.07734	6.39217	6.0844	6.28515	6.09298	6.26551
---	1442056_at	5.13382	4.5788	4.80006	5.04127	4.70945	4.6868	5.32502	5.05902	5.50621	4.9339	5.11859	5.10311	4.75674	5.14904	4.96859	5.84495
---	1442067_at	6.54144	6.83049	6.28712	6.23693	5.54076	5.79669	6.29357	6.01968	6.89935	5.91171	6.78799	6.95515	5.57967	5.91011	5.88241	7.04912
---	1442074_at	3.64754	3.51168	3.58594	3.78031	3.65627	3.75242	3.91134	3.62708	3.62175	3.81191	3.73701	3.61174	3.70303	3.68917	3.68014	3.68707
---	1442078_at	6.51347	6.65762	6.44516	7.01149	6.37026	6.5223	6.95761	7.13493	6.45544	6.9566	6.06163	7.17576	7.26347	6.56351	6.68529	6.62493
---	1442080_at	6.18608	6.20779	5.55325	5.67907	6.17823	6.09767	6.19891	6.07122	5.88479	6.20568	5.90454	6.24474	6.14113	5.76268	5.89811	6.2262
---	1442086_at	6.40895	6.26922	6.18694	6.4327	6.6504	6.45194	6.89811	6.8419	6.61051	6.41995	6.03248	6.89786	6.19627	6.59482	6.58889	6.98731
---	1442091_at	3.34747	3.42526	3.27215	3.27749	3.43713	3.69363	3.42442	3.4075	3.42266	3.21156	3.415	3.43385	3.69817	3.42833	3.24031	3.37699
---	1442097_at	4.92622	5.22813	5.07742	4.78136	5.02625	5.11654	5.09792	5.30904	5.15833	4.89671	5.04898	4.99186	5.29172	5.2164	5.09286	5.11515
---	1442102_at	6.21785	6.3561	5.88863	6.26063	6.18423	6.46776	6.57742	6.30276	6.08143	6.08353	5.98751	6.29101	6.04149	6.02408	6.5182	6.03526
---	1442104_at	5.68736	5.79684	5.66706	6.38873	5.44735	5.86377	6.02854	6.05648	6.08498	5.73207	5.50924	6.06572	5.73655	5.51815	5.79931	6.56817
---	1442108_at	6.06051	6.1344	6.31604	5.82986	6.15592	6.24236	6.13859	6.05696	5.97051	5.94982	6.0277	6.09439	5.952	6.19207	5.98829	6.22352
---	1442109_at	6.25305	5.92025	6.3297	5.95969	5.63289	5.86826	6.60751	6.74893	5.54763	5.85399	5.80918	6.48854	5.77016	6.24828	5.58435	6.34904
---	1442117_at	5.93949	5.67444	5.8997	5.69511	5.95186	6.03423	6.16284	6.06787	6.00573	5.81012	6.06577	6.12419	6.04697	5.97553	5.90345	6.08527
---	1442118_at	5.49596	5.38571	6.16612	5.93999	6.40049	5.7872	5.52617	6.33703	5.81232	5.70139	5.93591	5.5905	6.50036	6.0387	5.88736	5.97794
---	1442126_at	5.13386	4.66067	4.88807	4.63089	4.97843	4.86468	4.98557	4.19584	4.3959	4.27711	3.51164	4.77127	4.02288	4.3751	4.50967	5.08908
---	1442127_at	6.18256	6.40927	6.20237	5.84541	6.36664	6.3782	6.39904	6.18739	6.30382	6.3081	6.36352	5.94691	6.16934	6.08972	6.10558	6.37525
---	1442128_at	6.01131	6.03934	6.47052	6.35106	6.09361	6.20161	6.4346	6.25258	6.17117	6.20648	5.85395	6.39027	6.38933	6.19136	6.16957	6.373
---	1442132_at	6.82192	6.95355	7.32941	7.002	6.57803	6.68814	6.96138	7.34441	7.1064	6.72218	6.83091	7.23272	7.30468	6.87368	7.03333	7.04053
---	1442139_at	4.59434	3.59281	4.54466	4.22009	4.8131	3.64459	4.01272	3.88464	4.73363	3.83588	4.26046	4.37821	4.22027	4.24472	3.84145	4.17869
---	1442144_at	5.61818	5.54406	5.64442	5.78166	6.22919	6.37797	6.38167	6.13739	5.89645	5.38211	5.45108	6.0685	6.03134	6.62986	6.2061	6.44813
---	1442146_at	7.07982	7.19263	6.80987	7.24158	7.05722	6.95041	7.38958	7.35459	7.15807	6.93313	6.98375	7.35861	6.92243	7.06079	6.96279	7.34483
---	1442147_at	7.49066	7.19212	6.98828	7.09837	7.27363	7.26529	7.54333	7.2558	7.11507	7.31734	7.01976	7.33369	7.48575	7.12928	7.32365	7.30809
---	1442150_at	6.88889	7.06536	7.05762	7.69319	6.78568	6.42008	7.34782	7.38534	7.03339	6.90196	6.71106	7.25358	6.60707	7.26258	6.76346	7.13373
---	1442153_at	5.77394	5.85244	5.61878	5.73315	5.87051	5.99513	5.98933	6.04745	5.68119	5.84859	6.01271	5.95913	5.91468	5.94876	5.56234	6.32112
---	1442157_at	7.15677	7.34916	7.78708	7.51624	7.40747	6.74207	7.39698	6.92062	7.18751	7.2865	7.31044	7.51635	6.8782	7.18172	6.70766	6.63268
---	1442163_at	6.25813	6.19435	5.98474	7.40001	5.8204	5.87925	6.31347	6.53987	6.06063	5.68684	5.55504	6.12433	5.22719	6.06039	5.62018	6.5587
---	1442170_at	7.44315	7.421	7.4926	7.30723	7.53601	7.68321	7.45067	7.63126	7.53934	7.51821	7.52766	7.78091	7.99801	7.59822	7.53306	7.67583
---	1442178_at	6.44813	6.12456	6.03107	6.1127	6.4127	6.15284	6.52306	6.55348	6.27882	6.43164	6.36979	6.37299	5.8736	6.42319	6.11911	6.40627
---	1442181_at	7.85226	7.86753	7.81906	7.59953	7.50906	7.66315	8.01257	8.04542	7.63772	7.80894	7.62464	8.27868	7.80231	7.86705	7.70796	7.87861
---	1442184_at	6.42929	6.28718	6.17376	6.29963	6.10995	6.13999	6.59767	6.58157	5.91716	6.17413	6.27309	6.91003	6.15965	6.31475	6.10995	6.42911
---	1442185_at	5.55793	5.44187	5.44469	5.17107	5.51885	5.71071	5.75854	5.58045	5.49665	5.50229	5.53624	5.60616	5.53758	5.58682	5.46914	5.29779
---	1442188_at	6.99716	7.2368	7.30025	6.99484	6.70369	6.8109	6.86458	7.24356	6.62296	6.8628	6.48261	6.99634	6.85241	7.02789	6.97306	6.4481
---	1442189_at	5.46882	5.74351	5.40865	5.28212	5.63155	5.90974	5.59906	5.75852	5.56197	5.8068	5.62222	6.06049	6.02566	5.50048	5.59012	5.87306
---	1442197_at	9.0997	8.73765	8.81068	8.5229	8.76924	8.52432	9.26187	9.16716	8.72539	8.57876	8.57802	9.03578	8.45091	8.7946	8.54107	8.72558
---	1442198_at	6.07884	6.1097	5.29976	5.73149	5.92634	5.80584	6.24691	6.21172	5.55445	5.78069	5.93109	6.4722	5.52458	5.97333	5.48516	6.06103
---	1442200_at	4.10433	3.8579	4.19013	3.97959	4.34609	4.40539	4.07004	4.20301	4.46573	4.04044	4.14197	4.34312	3.95128	4.91033	4.34242	3.92413
---	1442201_at	8.17923	8.57597	8.3796	8.56065	7.31169	7.42423	8.7653	7.58577	7.34527	7.39008	7.50383	8.15108	8.25071	7.22205	8.09109	7.84285
---	1442204_at	5.83613	5.62132	5.72227	5.57208	5.76534	5.81956	5.95415	5.82888	5.80236	5.76112	5.70792	6.00388	5.93215	5.80285	5.62329	5.68599
---	1442205_at	8.63168	8.51951	8.93535	8.46404	8.0363	8.32871	8.97138	8.8327	8.54429	8.54217	8.35325	8.91289	8.38991	8.76641	8.53809	8.51623
---	1442209_at	5.59995	5.80242	5.70841	5.65486	5.7862	5.69568	5.69793	5.69372	5.78887	5.60617	5.89168	5.94267	5.89056	6.06893	5.90081	5.87297
---	1442214_at	8.9764	9.7923	9.8029	9.33345	8.9116	9.39476	10.0394	9.54827	9.70422	9.69113	9.4727	10.0009	9.41306	9.60995	9.84888	9.68297
---	1442216_at	5.55609	5.43888	5.62175	5.40585	5.47784	5.52519	5.5814	5.69125	5.48223	5.40021	5.44462	5.80004	5.36972	5.68671	5.25514	5.81447
---	1442217_at	6.29499	6.32744	5.96699	6.10021	6.10382	6.36273	6.26885	6.34479	6.21659	6.19569	6.00796	6.32531	6.41768	6.44966	6.23257	6.19358
---	1442220_at	4.74108	4.71363	5.58961	5.29031	4.73715	4.82986	5.29031	5.37141	4.42344	4.86188	4.3819	5.15303	4.66257	4.89239	5.12665	4.67456
---	1442221_at	8.05679	7.48859	7.30374	7.22659	7.96234	7.51408	7.41683	7.67829	7.74751	7.93482	8.13685	6.84775	6.76333	7.51349	7.1103	7.38528
---	1442224_at	5.32461	5.07065	5.29836	4.94402	5.44741	5.1259	5.17875	5.41919	5.22881	5.17686	5.16124	5.54514	5.20886	5.3555	5.09472	5.05643
---	1442225_at	5.80862	5.20235	5.55222	5.34589	6.10066	5.77794	6.06436	5.65785	5.72351	5.35164	5.65936	6.04329	5.40278	5.6737	5.66999	5.47201
---	1442227_at	6.77125	6.11637	6.1637	6.17852	6.12943	6.2738	6.65845	6.60972	6.48813	6.35435	6.04077	6.91496	6.00638	6.4653	6.22225	6.34365
---	1442228_at	4.8976	5.06245	4.87353	4.96479	4.91089	5.19231	5.0095	5.01218	5.03181	5.02317	5.10572	5.14302	5.03884	5.03352	5.04305	4.94671
---	1442230_at	3.84777	3.79921	3.77547	3.66984	3.79941	3.77491	3.78351	3.80165	3.85566	3.69862	3.86443	3.93441	4.00316	3.78404	3.69311	3.85758
---	1442233_at	4.94908	4.85932	4.97206	5.68353	5.11796	5.193	5.00099	4.90526	5.232	5.06986	5.07102	5.32432	4.77209	5.24079	4.67784	5.30173
---	1442234_at	6.62148	5.84152	6.64056	5.93017	6.38955	5.76943	5.6898	6.06492	6.91464	7.02325	6.65786	6.54065	5.72498	6.01115	6.12681	5.93096
---	1442237_at	5.96392	6.16972	6.10607	6.27563	6.01068	5.93932	5.92208	6.61311	5.65154	6.27057	5.59139	6.12269	6.00785	5.92658	5.98614	5.86706
---	1442239_at	6.674	6.26836	6.42827	6.50978	6.75507	6.53017	6.46315	6.787	6.46969	6.53732	6.36115	6.66882	6.42589	6.50513	6.34609	6.85773
---	1442241_at	7.32762	6.9457	7.01961	7.14903	7.18838	6.94643	7.44578	7.54524	7.00438	6.90495	6.95243	7.67508	6.81072	7.2707	7.22302	7.58144
---	1442245_at	7.9965	7.09949	7.73725	8.07237	7.54945	7.61629	8.51273	7.84899	7.49211	7.53228	7.07314	7.95815	7.13193	7.75734	7.67771	7.81546
---	1442248_at	8.03279	8.19691	7.9132	8.03232	7.85223	7.88325	8.29136	7.90272	8.03633	7.76487	7.77974	8.42426	7.74882	8.09586	7.96006	8.20675
---	1442249_at	6.45904	6.56975	6.62179	6.24398	6.22983	6.45352	6.66152	6.62969	6.69179	6.4548	6.59002	6.79093	6.68117	6.44844	6.77981	6.56179
---	1442250_at	6.7072	6.31438	5.95098	6.33826	6.46072	6.34639	6.87276	6.11877	6.25864	6.02047	5.87501	6.73011	5.49268	6.34575	6.25579	6.17678
---	1442254_at	8.09302	7.67903	7.51089	8.26581	7.7674	7.56964	7.90261	8.21676	7.42368	7.90331	7.3509	8.06167	7.76839	7.5869	7.74607	7.73835
---	1442255_at	4.56388	4.55146	4.03229	4.07272	4.47096	4.41079	4.80935	4.79761	4.41161	4.49992	4.67541	4.80188	4.8004	4.39413	4.57557	4.55271
---	1442257_at	5.00208	5.24925	5.19985	5.24607	4.72586	4.7737	5.3486	4.98994	5.12205	4.92897	5.53753	4.82005	5.35515	4.77679	4.69632	5.43084
---	1442262_at	6.92395	6.78567	6.52147	6.35395	6.02802	6.347	6.52506	6.72164	6.24188	6.39663	6.00987	6.63936	6.44919	6.37235	6.51384	6.78663
---	1442268_a_at	9.40062	9.13328	9.19312	8.71725	9.3962	9.28203	9.34889	8.77676	9.23996	8.89896	9.02787	9.34117	9.26699	8.97539	9.17937	9.21916
---	1442269_at	9.04432	8.7114	8.88947	8.61357	9.1307	8.58815	8.87017	7.82684	8.48998	8.56724	8.51733	8.46708	8.18539	8.61583	8.72677	8.31555
---	1442270_at	8.02334	7.70903	8.07889	7.99114	6.53654	6.72158	7.63852	7.58729	7.48016	7.37204	7.15463	8.39133	7.04191	7.64181	7.51931	7.87651
---	1442276_at	8.30048	7.96154	8.02666	7.30557	7.61504	7.51622	8.22758	8.13673	7.75923	7.60144	7.36529	8.65616	7.28977	7.94318	7.8202	8.01114
---	1442279_at	5.6293	5.25965	5.56497	5.74923	5.25141	5.60862	5.88577	5.7571	5.68119	5.5614	5.61767	5.85458	5.77797	5.2652	5.5052	5.53834
---	1442281_at	6.98601	7.08031	7.13138	7.15666	7.14363	7.06029	7.1603	6.96826	7.0261	6.93514	6.97763	7.06867	6.94028	7.13245	7.19641	7.03258
---	1442283_at	6.2405	6.16103	6.01299	6.03205	6.35589	6.38423	6.22937	6.29912	6.38976	6.19255	6.12426	6.20897	6.31503	6.32571	6.13935	6.3071
---	1442286_at	5.62091	5.47842	5.38944	6.14585	5.68529	5.57351	5.94401	5.67601	5.63069	5.5289	5.50753	5.65701	5.78394	5.83512	5.7467	6.04935
---	1442287_at	7.12956	6.8898	7.41138	7.97583	7.12338	7.28508	7.17407	7.05963	7.33066	6.91809	7.20933	7.24467	7.33389	7.05573	6.98369	7.20624
---	1442298_at	6.35726	6.02682	5.78338	6.3464	5.84482	5.69629	6.30698	6.13737	6.13355	5.54378	5.65709	6.40326	5.65052	6.44852	6.01694	6.54762
---	1442303_at	7.02784	7.05714	7.15354	7.16343	7.26811	7.28967	7.03092	7.10624	7.14839	7.06952	7.06858	7.16905	7.33727	7.13397	6.97403	7.06068
---	1442306_at	3.39596	3.40245	3.48179	4.15803	3.29124	3.23229	3.42442	3.44398	3.24454	3.29619	3.54373	3.41321	3.41954	3.57734	3.01566	3.35814
---	1442307_at	6.12156	5.87481	6.09052	6.21076	6.30985	5.68359	6.27076	5.98689	6.18975	6.11973	6.27941	5.65043	5.48228	6.27415	6.07142	5.99573
---	1442309_at	7.53093	7.1984	6.36459	7.23378	7.35897	7.03598	6.79773	7.32304	6.74122	6.49262	6.33418	7.22996	6.7785	6.69563	7.31181	7.3321
---	1442311_at	8.01669	7.87152	7.22697	7.886	7.55369	7.47893	8.1825	8.03879	7.93889	7.73595	7.3298	8.30962	7.15818	7.86482	7.75195	8.00587
---	1442313_at	5.46755	4.64463	4.63001	4.62135	4.85854	4.8996	5.07919	5.5505	4.99349	5.443	4.9598	4.7639	4.66451	5.00714	4.84783	4.63169
---	1442317_at	7.38043	7.44342	7.56782	7.28262	7.36409	7.53817	7.67761	7.91278	7.55407	7.50797	7.41232	7.6761	7.80563	7.42338	7.50195	7.56909
---	1442318_at	6.30679	6.62821	6.15458	5.73961	6.33262	6.33153	6.3686	6.20266	6.0727	6.86054	6.31341	6.18777	6.35724	6.17186	6.45713	6.15773
---	1442322_at	7.56599	7.50621	7.64387	7.62234	7.27467	7.18617	8.67861	8.20795	8.20815	6.74795	7.65733	8.7	6.55265	7.87914	7.85957	8.54151
---	1442323_at	4.69918	4.70416	4.60458	5.10488	4.5318	4.51584	4.73911	4.90315	4.80404	4.14025	4.58856	5.02696	4.69354	4.9251	4.58378	4.7771
---	1442324_at	9.3283	8.7714	9.52483	8.62162	7.88083	7.79517	8.97815	9.36702	8.63525	9.42002	8.76356	8.40518	8.89526	9.11742	8.5302	8.43728
---	1442331_at	7.35806	6.98279	6.79148	7.28715	7.1083	7.22149	7.8824	7.64213	7.24255	7.18023	6.99419	7.50595	7.28	7.3503	7.16467	7.41046
---	1442332_at	6.37371	5.71772	5.95013	6.18593	6.25949	6.0809	6.51209	6.1348	6.09988	6.18703	6.18947	6.59069	5.8932	6.30488	6.0367	6.71795
---	1442335_at	9.23274	8.97051	9.01283	8.88093	8.86091	8.72879	9.33672	9.50886	9.36555	9.11605	8.87396	9.47201	8.54152	9.02745	9.02806	9.13694
---	1442336_at	4.70813	4.81457	5.02956	4.72549	5.19848	4.75609	4.9472	4.80512	4.97124	4.92848	5.15937	4.71184	5.27776	4.63851	4.7689	4.99152
---	1442337_at	5.42976	5.98796	5.37099	5.76051	5.73645	5.80973	5.86692	5.84839	5.58366	5.36239	5.78982	5.74514	5.72122	6.10686	6.01771	5.75563
---	1442338_at	4.65071	4.26619	4.60364	10.2978	4.41854	4.68577	4.27352	4.77087	4.41743	4.30548	4.83225	4.04803	4.74951	4.69562	4.67772	4.95653
---	1442343_at	6.82938	6.69764	6.95981	6.41182	6.64901	6.48693	7.05359	7.27348	6.88326	6.82703	6.24101	6.73055	6.31562	6.62996	6.47095	6.81245
---	1442344_at	10.5741	10.3292	10.2009	9.80928	10.3547	10.4558	10.1361	10.0565	10.2551	10.5028	9.8623	10.2576	10.1723	10.2569	10.4357	10.0502
---	1442346_at	5.35125	4.89923	5.193	5.13271	5.02131	4.94825	5.11735	5.91249	5.42431	5.06533	4.9811	5.15762	5.34988	5.30275	5.49238	5.88841
---	1442350_at	6.62531	6.83709	7.1447	6.80722	6.48131	6.34391	6.85665	6.61385	6.93245	6.79868	6.97558	6.70418	6.82497	6.80334	6.80956	6.89832
---	1442360_at	7.77178	7.15945	7.4236	7.04795	7.12443	6.86523	7.65307	7.64681	7.52381	6.94938	7.4574	8.05495	6.96231	7.59356	7.22528	8.08426
---	1442361_at	6.38311	5.96637	6.11261	5.84369	6.31172	6.28739	6.44732	6.4726	6.44536	6.72351	6.05814	6.44085	6.11511	6.21102	6.03089	6.29031
---	1442362_at	5.01625	5.17506	5.20603	4.94645	5.34878	5.52138	5.26573	5.169	5.07483	5.00987	5.10295	5.06287	5.7094	5.30529	5.26226	5.14056
---	1442365_at	8.71565	8.58138	8.66047	8.96183	9.14124	8.46447	9.20379	8.72407	8.51287	8.72379	8.52447	8.67094	8.21626	8.53819	8.36121	8.48188
---	1442366_at	8.25269	7.99203	8.30118	7.92619	8.03591	7.95186	8.01639	7.92285	7.93974	8.56058	8.47385	7.88576	7.26774	8.19797	7.98286	7.43458
---	1442370_at	3.15211	3.38573	3.34572	3.13121	3.23628	3.20007	3.02326	3.17945	3.38306	3.13285	3.56056	3.30966	3.23653	3.18529	3.1851	3.30989
---	1442372_at	5.73666	5.81407	5.85613	5.8941	5.90403	5.54805	5.61693	5.89333	5.83785	6.13206	5.99035	5.94335	5.65905	6.11908	5.61555	5.99224
---	1442373_at	8.13141	7.67073	7.13988	7.33389	7.93506	7.58327	8.67467	8.46366	8.37611	7.04239	7.70482	8.77356	8.06002	8.01094	7.74364	7.94872
---	1442375_at	5.32998	5.41437	5.09955	5.33032	5.41674	5.56264	5.65953	5.98936	5.34134	5.42554	5.1175	5.21447	5.61961	5.45503	4.97805	5.50765
---	1442381_at	9.40319	9.12126	9.01044	9.66206	9.09864	9.19679	9.79035	9.62662	9.38723	9.25723	8.71182	9.76515	9.07407	9.59659	9.14303	9.70059
---	1442383_at	5.87567	5.84733	5.83831	5.49235	5.87165	6.09128	5.90877	6.09261	6.05198	5.91461	6.11503	6.08498	5.80323	5.89162	5.98492	5.95413
---	1442384_at	4.92119	4.63076	4.59735	4.81492	5.16684	4.56782	5.29169	4.61499	4.73123	4.94118	4.87886	5.00469	4.88775	4.56641	4.77879	5.4668
---	1442385_at	5.78398	5.6874	5.65053	5.75923	5.50357	5.78932	6.12487	5.64316	5.7984	5.60737	5.87507	5.99167	6.15934	5.77514	5.77816	5.96225
---	1442387_at	7.25042	6.69602	7.31388	7.51635	7.11157	7.17175	7.69674	7.27963	7.04374	7.03438	6.90823	7.43448	7.07022	7.04901	7.18332	7.10962
---	1442390_at	6.75322	6.68861	6.84932	6.41183	6.85052	6.7732	6.68503	6.72315	6.93335	6.71484	6.91592	7.15451	7.29453	7.0659	7.15599	7.11126
---	1442393_at	8.01561	7.69349	7.8559	8.51639	6.75598	6.93487	8.30868	8.20178	7.56134	7.01481	7.43857	8.51995	6.84766	7.93053	7.61733	8.45419
---	1442394_at	5.28945	5.39442	5.47442	4.74393	5.27467	4.89327	5.21805	5.30787	5.20471	5.57854	5.37012	5.17552	5.10905	5.14791	4.91157	4.99286
---	1442395_at	6.21785	5.58232	5.53872	5.7823	5.89252	5.53251	5.97314	6.19761	6.07566	6.10266	5.54586	5.97915	5.87552	5.42114	5.68051	5.99395
---	1442399_at	7.25961	6.97084	6.99556	6.92515	7.02535	7.42317	7.55943	7.36387	7.33109	6.98264	6.96239	7.32408	7.15077	7.24731	7.22074	7.20508
---	1442400_at	7.60205	7.07395	7.40319	7.44067	7.14124	7.10944	7.72927	7.99487	6.51184	6.65622	6.62963	7.44123	7.33389	7.5275	7.76855	8.34533
---	1442401_at	6.11715	5.80934	5.72974	6.3155	6.24031	5.93535	6.10108	6.19788	5.85779	6.03505	6.12088	6.31348	5.75409	6.01448	5.96044	6.18175
---	1442404_at	10.162	9.89323	9.90075	10.0011	9.9781	9.99459	10.1468	10.1265	9.72614	9.85483	9.49929	10.0276	10.1908	9.8893	10.1332	9.83302
---	1442405_at	6.60121	6.50064	6.43654	6.53963	6.41193	6.52837	6.71331	6.29074	6.39725	6.41315	6.41181	6.53893	6.1352	6.46683	6.37718	6.49397
---	1442407_at	6.1027	5.86656	6.16831	6.08259	6.44556	6.08212	6.17405	6.01026	5.95967	6.47413	6.15018	6.30825	6.07497	6.02806	6.15471	5.83407
---	1442411_at	4.80357	3.81339	4.13572	4.14483	4.34716	3.98333	4.32887	4.17944	4.20887	3.82103	4.21214	4.13059	4.06149	4.08167	4.07838	4.2324
---	1442414_at	6.69766	7.26733	7.67726	7.32652	7.12639	6.92752	7.21516	7.25494	6.42494	7.22891	6.2837	6.98663	7.2307	7.15262	7.22891	6.96078
---	1442418_at	7.89686	7.83435	8.10095	7.84748	7.60709	7.54165	8.36936	8.42829	7.81739	8.07597	7.68143	8.21581	7.67583	7.94296	7.46185	8.05328
---	1442419_at	3.42105	3.36979	3.46578	3.1725	3.51807	3.52384	3.4848	3.39835	3.55649	3.42244	3.80374	3.534	3.77827	3.42632	3.37312	3.6106
---	1442420_at	7.94969	7.78705	7.81374	7.53115	7.20779	7.7789	7.9039	7.9256	7.92678	7.94671	7.75897	8.02707	7.86806	7.8911	8.11772	7.90369
---	1442422_at	7.96676	7.55522	7.85689	7.94251	7.97318	7.87364	8.35181	8.11615	8.11942	7.69301	7.59383	8.45151	7.78564	8.04786	8.1261	8.27829
---	1442423_at	6.94113	7.40723	6.98838	7.15666	6.36688	7.21569	8.277	6.9864	6.89329	6.51638	6.67044	7.64724	6.86769	6.7796	7.55775	8.07991
---	1442424_at	5.70145	6.16295	6.90285	6.56093	6.51372	6.11226	7.23713	7.19323	6.53251	6.25078	6.39577	6.83836	6.17194	6.82454	6.17747	6.93133
---	1442427_at	8.11535	8.21927	7.84005	8.30985	8.13017	7.67612	8.3451	8.68637	7.94902	7.87182	7.75811	8.55856	7.43301	7.9902	7.75465	7.82341
---	1442428_at	5.10061	5.94623	5.27461	4.83172	5.0202	5.44619	5.33914	5.39802	5.30005	5.42477	5.6778	5.66995	5.52299	5.21597	5.28892	5.1061
---	1442429_at	7.0043	6.82999	6.97511	7.05183	6.46651	7.38041	7.06125	6.91938	7.00313	6.95246	6.97335	7.16512	6.68602	7.34003	6.97845	7.13182
---	1442431_at	5.53302	5.62076	6.17387	5.92168	5.92484	6.01081	5.73858	5.67837	5.59371	5.67208	5.76676	6.00519	6.11098	5.9637	5.88901	5.81947
---	1442433_at	5.2708	4.56409	5.3441	6.28259	5.96324	5.49661	5.65512	4.57528	5.63874	5.02898	5.84932	5.48106	5.0098	5.54811	5.5076	5.49492
---	1442435_at	9.62069	8.95269	8.76679	9.24737	9.03449	8.86816	9.62239	9.4416	9.02244	9.28825	8.76435	9.63032	8.71292	9.02967	8.76822	9.19472
---	1442437_at	3.31016	3.31252	3.2611	4.10536	3.52372	3.25645	3.3543	3.32896	3.33841	3.43688	3.73236	3.07824	3.07425	3.30378	3.43331	3.12899
---	1442438_at	5.59559	5.34008	5.37959	5.19576	5.22156	5.57626	5.65601	5.80267	5.28771	5.19014	5.48702	5.44778	5.58304	5.38526	5.54699	5.29705
---	1442440_at	4.74428	4.54922	4.19745	4.88803	4.98781	5.2344	4.82095	4.65571	4.70592	4.69137	4.61614	5.15143	4.90221	4.70017	4.84771	5.02123
---	1442442_at	7.47425	7.24569	7.45307	7.8975	7.30938	7.07829	7.64489	7.88523	7.15965	7.19814	7.00729	7.61364	7.52635	7.55668	7.32998	7.16612
---	1442443_at	6.12776	6.02357	6.18702	6.10104	6.2078	6.23071	6.28017	6.18747	6.32112	6.16479	6.3756	6.20748	6.63049	6.16052	6.13384	6.50162
---	1442444_at	5.94471	5.74337	5.80289	6.00559	5.95965	6.19339	6.07156	5.95269	5.64986	5.82548	5.78904	6.06095	6.20522	5.8798	6.04704	6.10581
---	1442447_at	7.04037	6.75935	6.62592	6.85354	6.80712	6.85618	7.59173	7.69646	6.48204	6.78033	6.41441	7.36261	6.62538	7.04237	6.33712	7.64766
---	1442451_at	5.60213	5.35847	5.38027	5.26649	5.49699	5.6182	5.85647	5.58852	5.57901	5.41558	5.29435	5.80741	5.51449	5.42732	5.28472	5.73152
---	1442457_at	4.60985	4.56629	4.12826	4.61913	4.92869	4.78368	4.83942	4.92436	4.5054	4.7712	4.57164	4.99599	4.76837	4.81035	4.77413	4.81266
---	1442458_at	7.07004	7.2088	7.06398	6.67562	7.21651	7.24984	7.32521	7.10925	7.20734	6.90781	7.20537	7.42021	6.95747	7.01252	7.22127	7.0259
---	1442460_at	5.83635	5.66706	6.00796	5.83873	5.90778	6.24157	5.9287	6.01015	5.99384	5.79275	5.92763	6.19753	6.52826	5.94129	5.99695	6.28229
---	1442462_at	6.5492	6.89935	6.96119	7.07739	6.89878	6.99536	6.79007	7.1291	6.87935	6.81227	7.06798	7.063	7.35419	7.07165	6.96648	6.6569
---	1442463_at	7.69627	7.4204	7.54092	7.65139	7.43567	7.48213	7.7798	7.72689	7.24182	7.66058	7.3293	7.89088	7.51476	7.49051	7.52329	7.25939
---	1442468_at	5.98433	6.03273	6.0371	5.95618	5.8583	6.40158	6.13853	6.16955	6.04292	5.96304	6.06122	6.36732	6.26691	6.04796	5.89351	6.10382
---	1442469_at	5.59133	5.46403	5.90681	5.4312	5.84792	5.48721	5.85209	5.53746	5.56968	5.76221	5.86	5.69414	5.87693	5.64065	5.62901	5.7388
---	1442470_at	5.73356	6.40006	5.69369	6.04591	5.7702	5.92531	6.91907	6.35067	5.88236	6.27506	5.81545	6.15389	5.40107	5.86041	5.62135	5.97347
---	1442471_at	5.96671	5.75885	5.50517	5.63664	5.81225	6.10626	5.61117	5.99542	5.47355	5.62655	5.42071	5.66213	5.85318	5.63726	5.96336	6.28229
---	1442472_at	6.61618	6.83169	6.79216	6.89757	6.86575	7.10403	7	7.1546	6.8991	6.80777	6.98123	7.02621	7.49316	7.01414	6.85215	6.8333
---	1442473_at	6.68729	6.17925	6.20196	5.93356	5.99353	5.6204	6.0028	5.74324	6.63384	6.02109	5.75505	6.58819	5.27517	6.38598	5.6642	6.05572
---	1442474_at	3.95454	3.87641	4.18911	3.74623	3.97415	3.92514	4.04988	3.79211	3.93845	3.88594	4.08354	4.10748	4.19786	4.08666	4.12593	4.21339
---	1442478_at	3.39239	3.09082	3.08765	3.33804	3.28785	3.10099	3.16169	3.18247	3.42446	3.30006	3.22456	3.40322	3.19104	3.02719	3.13992	3.37182
---	1442480_at	5.90877	5.78427	5.87624	5.53669	5.92722	6.12834	6.04576	5.55539	6.12363	6.01422	6.12605	6.08893	6.27163	6.1041	5.93696	6.01483
---	1442482_at	7.48078	6.68703	6.29356	6.7097	6.86439	6.95709	6.97593	6.8138	6.71834	7.37566	6.19613	6.33835	6.65473	6.78901	6.75788	6.51778
---	1442483_at	5.43751	4.38662	4.67679	4.76132	4.51656	3.93133	4.03852	4.04354	4.69286	4.81475	4.746	5.03714	3.99043	4.11125	4.31919	4.48042
---	1442485_at	4.51949	4.3546	4.19628	4.4511	4.31447	4.26007	4.19409	4.34645	4.57077	4.31857	4.2585	4.41277	4.63977	4.04217	4.24288	3.97794
---	1442488_at	3.54334	3.55976	3.51321	3.56321	3.59406	3.77199	3.78544	3.62059	3.61423	3.6152	3.6152	3.57456	3.58298	3.60866	3.62907	3.6614
---	1442491_at	3.63307	3.52315	3.60562	3.66862	3.85054	3.86953	3.65815	3.35193	3.73125	3.41818	3.57998	3.58229	3.75226	4.00144	3.41466	3.60831
---	1442493_at	7.80854	7.4181	7.56132	7.87978	7.3631	7.60203	7.66435	7.35315	7.67983	7.94943	7.35385	7.86522	7.6157	7.73386	7.55041	7.67317
---	1442496_at	6.40713	6.12111	6.56481	6.1443	6.29669	6.12433	6.23925	6.26572	6.13703	6.31256	6.00358	6.31686	6.14262	6.05925	6.30972	5.8074
---	1442503_at	7.1756	7.54583	7.2631	7.11306	7.4622	7.27792	7.28238	7.32666	7.4045	7.38613	7.52257	7.67412	7.58095	7.31052	7.3648	7.49298
---	1442504_at	5.37829	5.93277	5.46681	5.58838	5.27448	4.63134	5.49492	5.75187	6.06857	5.07686	5.2623	6.2486	5.2928	5.16636	4.73903	5.34471
---	1442505_at	7.31317	7.18817	7.26912	7.00201	6.70197	7.10261	7.25675	7.09516	7.09161	6.72003	6.94261	7.25997	6.89605	7.06907	6.99555	6.97107
---	1442506_at	7.59886	7.76773	8.05179	8.00061	7.78641	7.58559	7.94356	8.08586	7.50726	7.68893	7.06747	7.99951	7.86811	7.57808	7.69901	7.48164
---	1442509_at	7.65805	7.51207	7.7708	8.23305	7.60863	7.25147	7.99144	8.14965	7.78974	7.99006	7.5805	8.20806	7.60721	7.97266	7.7014	7.88695
---	1442515_at	7.0525	6.97341	6.9269	6.94772	6.92669	7.16864	7.04223	7.01704	7.05015	7.00982	7.11911	7.26005	7.10868	6.96347	6.97055	7.08153
---	1442519_at	8.34718	7.97836	8.41677	8.11749	8.08501	7.87488	8.68336	7.83871	7.89415	8.32511	8.02354	8.62145	8.02632	8.20179	7.9491	8.29132
---	1442520_at	4.74371	4.44489	4.65639	4.56606	4.82379	4.97423	5.02855	4.79603	4.66898	4.58111	4.85725	4.88606	4.73837	4.87496	4.618	4.93275
---	1442521_at	3.75319	3.61736	3.83858	3.53417	4.19079	3.8519	4.00693	3.83307	3.93935	3.96919	4.06006	4.02541	3.49443	3.62099	3.58237	3.93825
---	1442522_at	3.16754	3.0677	3.29593	3.20971	3.20856	3.2447	3.3234	3.26494	3.23828	3.24803	3.3209	3.35391	3.67409	3.2594	3.27543	3.26436
---	1442524_at	8.54723	8.38692	8.58522	8.11279	8.78218	8.27	8.21516	8.25813	8.3453	8.78829	8.5782	8.38994	8.25766	8.46032	8.52652	8.53599
---	1442527_at	5.49257	5.52025	5.33133	5.4821	5.08149	5.51121	5.91141	5.6067	5.49207	5.45933	5.3864	5.78255	5.90087	5.13623	5.64582	5.45283
---	1442529_at	5.01327	4.26577	5.44159	5.75612	3.97528	4.53175	4.38602	4.72992	4.69361	5.32234	4.64582	4.87896	5.26631	5.18602	4.84242	4.39623
---	1442530_at	7.24372	7.00543	7.01996	6.93223	6.78397	7.02629	7.04013	6.99447	7.01404	7.10762	7.00036	7.11142	7.35655	7.04754	7.30413	7.46819
---	1442532_at	4.953	4.83687	4.59909	4.85805	4.90075	5.2464	5.20016	4.55821	5.07592	4.4081	4.95027	4.91571	4.50604	5.08929	4.97408	4.98009
---	1442533_at	5.64564	4.73321	5.40112	4.23186	3.53906	4.23743	3.98723	3.71765	4.52468	4.14633	3.99257	4.53653	4.00667	3.96806	3.80218	4.10851
---	1442534_at	4.25714	4.10228	4.02152	3.94501	4.11689	3.94116	4.42964	4.27936	4.17974	3.99491	4.10845	4.37098	3.90728	3.97677	3.83302	4.43121
---	1442535_at	8.72724	8.65142	8.55703	8.45539	8.35325	8.48921	9.01992	8.87813	8.45988	8.7705	7.71573	8.97751	7.97148	8.56377	8.54493	8.78836
---	1442537_at	8.50475	8.21284	7.89858	7.60164	8.07677	7.82072	7.0885	8.07704	8.20208	8.92852	8.36206	7.63452	8.1901	7.87476	8.47942	8.20517
---	1442538_at	7.73403	6.41564	7.22547	6.99231	6.73709	6.47544	7.58354	6.9433	7.50755	7.05908	6.87032	7.31215	6.10384	7.24914	6.79745	6.88476
---	1442539_at	5.80461	5.83896	5.949	5.65299	5.62883	5.91956	6.022	5.73601	5.88758	6.11171	6.01462	5.73481	5.93155	5.86875	5.8704	6.29182
---	1442543_at	7.3013	6.92027	6.83129	7.17125	6.89983	7.22969	7.46624	7.32412	7.02111	6.81931	6.85129	7.54424	7.22899	7.12137	6.97719	6.85119
---	1442545_at	5.96659	5.70196	5.67978	5.99077	5.73957	5.97564	6.08422	6.04347	5.9216	5.93795	5.6512	5.97627	6.14831	6.00638	5.80191	5.94262
---	1442547_at	8.00405	7.79741	8.5248	8.57083	7.85785	7.85578	8.62942	8.57235	7.85401	8.28909	7.43332	8.54416	7.76898	8.49646	8.00186	8.33821
---	1442548_at	5.94157	5.3584	5.13125	4.92443	5.85933	5.46302	5.57517	5.47225	5.76151	5.35677	5.39308	5.41843	5.19691	5.33561	5.57963	5.27394
---	1442550_at	5.57661	5.68973	5.45101	5.40168	5.66195	5.40101	6.21209	6.04614	5.61966	5.64325	5.15864	5.81536	4.94778	5.3513	5.44247	5.7753
---	1442551_at	3.26326	3.40349	3.32503	3.35083	3.03082	3.10376	3.17161	3.38785	3.40514	3.00341	3.53806	3.30946	3.28401	3.295	3.11133	3.54398
---	1442556_at	5.06337	4.81481	5.53463	5.14992	4.76992	4.62907	6.22869	5.34522	5.23339	4.96922	4.91248	5.4815	5.5739	5.00045	5.19423	6.4122
---	1442557_at	7.79404	7.28799	8.07263	7.41822	7.38644	7.43704	8.32269	7.85819	7.51068	6.75775	7.44042	8.56181	6.67077	8.15109	7.55779	8.59336
---	1442560_at	6.53749	6.21079	6.24679	7.24078	6.4544	6.44457	6.39589	6.40787	6.58759	6.46368	6.50183	6.69372	6.75066	6.48776	6.39892	6.49586
---	1442561_at	3.57889	3.30425	3.58822	3.51343	3.51051	3.62473	3.55733	3.55287	3.48639	3.47799	3.85783	3.72494	3.75002	3.44581	3.53351	3.36423
---	1442564_at	5.58797	5.70956	5.46675	5.22054	5.59861	5.63504	5.76844	5.60352	5.28478	5.92554	5.53164	5.73176	5.71967	5.22179	5.41413	6.13573
---	1442568_at	7.18189	6.98277	6.53666	7.46308	7.11807	6.86261	7.26324	7.33638	7.32271	7.07003	6.57816	7.4167	6.26833	6.99672	6.48086	7.08978
---	1442569_at	8.05918	7.8548	8.12893	8.37043	8.05405	7.84459	8.33548	8.65153	8.07055	8.03443	7.44957	8.35896	8.30347	8.05142	8.10675	8.26506
---	1442570_at	6.70443	6.25595	6.56038	6.47381	6.4101	6.3675	6.63264	6.49516	6.29385	6.49349	6.49881	6.46027	6.36004	6.28796	6.48536	6.43344
---	1442572_at	6.25428	6.31232	6.34541	6.78776	6.64005	6.50344	7.18349	6.367	6.25261	6.33795	5.52133	6.55822	6.42154	6.48727	6.32495	6.63744
---	1442575_at	3.6413	3.70309	3.46616	3.61566	3.81646	3.84858	3.87933	3.7334	3.91754	3.87268	3.74204	4.01735	3.84125	3.64339	3.73557	3.65412
---	1442587_at	3.82983	3.7179	3.66396	3.83185	3.99872	4.04688	4.21119	3.99137	3.7893	3.90295	3.6444	3.9544	3.58937	3.93425	3.73239	3.74618
---	1442589_at	3.82802	3.53029	4.58103	3.71473	3.7937	4.44533	3.95685	4.07306	3.74638	4.21199	4.04566	3.96937	4.38096	4.13171	4.15283	3.99252
---	1442591_at	6.69192	6.80657	6.45136	6.92129	6.53206	6.97306	6.9062	6.76691	6.40258	6.5539	6.07859	6.70402	6.65938	6.46568	6.44236	6.5682
---	1442592_at	6.42759	6.13999	6.47729	6.31256	6.43266	6.49132	6.47899	6.54715	6.48466	6.4668	6.53651	6.64576	6.71437	6.56197	6.45573	6.53888
---	1442593_at	7.83148	7.30963	7.32271	8.21185	7.74015	7.95747	8.18133	7.99314	7.33754	7.61591	7.50646	7.61776	6.66656	7.98666	7.28708	8.17867
---	1442600_at	4.52439	4.68206	4.50267	4.57469	4.35241	4.89967	4.84181	4.60682	5.01455	4.63773	4.68693	4.77361	5.18428	4.73631	4.64976	4.81461
---	1442602_at	3.70288	3.82048	3.83539	3.67092	3.59636	3.9855	3.56909	3.72134	3.75251	3.77579	3.90694	3.74994	4.01025	3.81726	3.95891	3.71958
---	1442603_at	7.45313	7.1833	7.14306	7.86623	7.12163	6.89585	7.64575	7.42602	6.91433	7.24802	7.12912	7.64932	6.94835	7.29537	6.8739	7.13362
---	1442605_at	7.42171	7.13094	7.12694	7.20048	7.20602	7.21226	7.58039	7.35647	7.24422	6.99569	6.76596	7.79248	7.33513	7.32762	7.2019	7.32561
---	1442606_at	6.66437	6.59852	6.6749	6.40585	6.49752	6.39115	6.52714	6.62985	6.39987	6.10816	6.17343	6.91203	6.45604	6.46312	6.59351	6.72413
---	1442607_a_at	7.08105	6.96446	6.9845	6.82464	7.11556	7.29653	7.02636	7.10631	7.08757	7.19313	7.08985	6.96537	7.54262	7.19212	7.04949	7.23727
---	1442609_at	7.62959	7.16883	7.15215	7.22263	7.36476	7.29971	8.12063	8.17301	7.37671	6.92993	7.11735	7.51635	6.92859	7.3185	7.10265	7.79963
---	1442615_at	5.81314	5.61156	5.56036	6.20737	5.45748	5.72705	5.75854	5.70661	5.49834	5.56124	5.26902	5.80718	5.14955	5.5219	5.63974	5.64777
---	1442617_at	6.71331	6.91749	6.84115	6.3535	6.80092	6.32714	6.83258	6.65807	6.59807	6.85051	6.3756	6.80447	6.6258	6.35258	6.63181	6.88508
---	1442618_at	8.24945	7.82846	8.15462	7.82389	7.7198	7.76292	7.78846	8.19268	7.66891	8.01315	7.59556	8.04113	7.68379	7.95977	7.54282	7.48162
---	1442619_at	6.09074	6.04022	6.11544	5.97592	6.2868	6.37003	6.20579	6.34958	6.20618	6.33503	6.29113	6.21203	6.61097	6.05757	6.25118	6.22346
---	1442620_at	5.97202	5.68491	6.16514	6.05349	5.85399	5.52691	6.24854	5.99306	5.81231	6.03283	5.62877	6.19061	5.55906	5.68059	5.7651	6.01855
---	1442622_at	5.33669	5.46293	5.35381	4.88078	5.35627	5.05713	5.23939	5.06596	5.20978	5.01201	5.03722	5.26641	5.03174	5.35378	5.20189	5.29169
---	1442625_at	5.28125	4.93629	4.46986	4.8374	5.69771	5.12619	5.16556	5.95716	4.87237	5.31668	5.18591	5.19936	5.126	5.16078	5.05704	4.77425
---	1442626_at	6.35067	6.12865	6.24455	7.13237	5.92163	6.11525	6.64222	6.80206	5.88392	6.22432	5.91356	6.51449	6.38023	6.28789	6.08986	6.3473
---	1442627_at	6.24735	5.60709	5.89236	5.58225	5.9843	6.08672	6.25338	5.95415	5.92125	5.92052	6.02154	6.02154	5.8859	5.81801	5.83846	6.36236
---	1442628_at	4.11773	3.97218	4.21967	4.67316	4.23251	4.21967	4.11605	4.04307	4.08889	3.92606	4.2272	4.04758	4.38324	4.13154	3.85677	4.11678
---	1442629_at	5.5545	5.75306	5.54685	6.50397	5.67137	5.95891	5.75509	5.61276	5.96271	6.21954	5.704	5.92157	6.17135	5.91015	5.60808	5.5247
---	1442630_at	5.67793	5.70094	5.62019	6.69636	6.13422	5.91708	6.07641	6.05725	5.63819	6.17365	6.08732	5.8682	5.98352	6.07404	5.9161	6.14048
---	1442632_at	7.52616	6.86458	6.71047	6.41751	6.71437	6.92062	6.94406	7.10667	6.53608	6.69617	7.01198	7.29034	6.37791	6.81771	6.77616	6.877
---	1442633_at	4.90846	4.91039	4.76188	4.55769	4.84483	4.99822	4.90846	4.91943	4.83231	4.94265	4.88213	5.11598	5.04828	4.85078	4.92559	5.28165
---	1442634_at	5.42972	4.96922	5.3356	6.00638	5.50132	5.15426	5.28332	4.99823	5.49458	5.24026	5.52052	5.58436	4.8217	5.25188	5.13536	4.91255
---	1442636_at	4.8823	4.61974	4.34274	4.90441	4.78346	5.10785	5.05482	4.92881	4.74679	4.98942	4.91708	4.93042	4.80371	4.83848	4.74883	5.15913
---	1442638_at	5.90873	5.28116	5.6241	5.35318	5.15037	5.28065	5.30272	5.42373	5.71898	5.42122	5.56973	5.71356	5.60061	5.4332	5.5574	5.33383
---	1442639_at	5.20254	5.04433	5.11043	5.01538	5.23468	5.36362	5.25842	5.26995	4.96996	5.44328	5.05217	5.35999	5.63	5.09994	5.2333	5.26683
---	1442640_at	4.76628	4.49674	4.3088	4.37071	4.95799	4.64834	4.61001	4.40529	4.6571	4.53593	4.60184	4.56596	4.82304	4.78136	4.65296	4.9377
---	1442641_at	6.40526	6.10921	6.3097	6.6802	5.74188	6.5168	6.31774	6.50215	6.13781	6.31346	6.47889	6.71222	6.0555	6.3107	6.50529	6.63667
---	1442642_at	6.90572	6.50453	6.78553	6.65287	6.85501	7.04566	7.26491	6.88563	6.8207	6.86112	6.76198	6.96831	6.80681	6.83179	6.84139	7.00557
---	1442646_at	4.18527	4.30874	4.28507	4.0893	4.19427	4.45254	4.49172	4.38441	4.3608	4.18653	4.17138	4.64944	4.53108	4.40902	4.1761	4.3532
---	1442650_at	4.96764	4.68217	4.95283	4.83391	5.16502	5.06371	5.08395	4.8106	4.80362	5.19483	4.75929	5.13839	5.03946	4.94888	4.86146	5.47581
---	1442651_at	7.66387	7.14985	7.20021	7.29296	7.33727	7.19612	7.679	7.848	7.32566	7.25552	7.10202	7.80396	6.78112	7.56707	7.0479	7.80714
---	1442653_at	3.17	3.09718	3.13157	3.18846	3.30361	3.22942	3.26469	3.32667	3.32985	3.02285	3.23447	3.15951	3.39581	3.07837	3.19578	3.30013
---	1442655_at	6.11673	5.44366	5.10513	5.32795	5.54456	5.70393	5.90566	6.02277	5.78164	6.07148	5.21863	5.77214	5.82798	5.97558	5.60836	5.7388
---	1442664_at	8.95682	8.64574	8.23056	8.90726	9.00016	9.20603	9.36895	8.85489	8.69821	8.50853	8.25817	8.75382	8.74893	8.9497	8.9134	9.16629
---	1442668_at	6.21785	6.11311	6.06758	5.88078	6.09364	6.45922	6.29656	6.43026	6.6303	6.13056	6.1443	6.48611	6.6289	6.55366	6.14806	6.19213
---	1442669_at	5.29442	5.4243	5.58422	5.10674	5.56888	5.60951	5.44877	5.4158	5.33675	5.24256	5.67131	5.6493	5.81182	5.58239	5.66021	5.54465
---	1442670_at	6.08499	6.25517	6.1575	6.04436	6.02993	6.40964	6.04911	6.15462	6.24706	6.19544	6.07859	6.50936	6.70927	6.06059	6.27735	6.43779
---	1442671_at	7.3913	7.56572	7.54793	8.2203	6.95011	6.76412	7.76188	7.7848	7.17915	7.2722	6.96424	7.5849	7.32305	7.2919	7.19162	7.17019
---	1442673_at	6.49164	5.91588	6.69802	5.95809	6.08029	6.28549	6.46545	6.36863	6.24403	6.09641	6.22395	6.43451	6.10468	6.30163	6.0573	6.19451
---	1442674_at	8.35575	8.4108	8.48857	9.23035	8.23887	8.4931	8.37163	8.39154	8.28901	8.23129	8.15734	8.58965	8.42137	8.26935	8.35134	8.33392
---	1442675_at	6.45331	6.32634	6.12153	5.99725	6.1527	6.45343	6.25696	6.37136	6.43238	6.32918	5.90437	6.50195	6.21081	6.04885	5.83528	6.44854
---	1442677_at	3.29993	3.31121	3.22878	3.19948	3.48678	3.32432	3.32418	3.56158	3.50913	3.40554	3.33896	3.35062	3.37539	3.30145	3.43592	3.50255
---	1442680_at	5.4659	4.8381	5.36794	5.75196	5.08604	5.18029	6.7785	6.09314	5.73209	4.62688	5.04827	6.00638	4.95228	5.70896	5.5774	6.36282
---	1442681_at	6.32526	6.33969	6.18861	6.19545	6.19908	6.60484	6.62176	6.3381	6.45621	6.34763	6.23288	6.53373	6.79379	6.30633	6.34419	6.38432
---	1442682_at	6.47247	6.36087	6.62558	6.32516	6.56968	6.17965	6.34972	6.74593	6.41627	6.69459	5.63498	6.22969	6.35228	6.64724	6.40724	6.46423
---	1442685_at	4.26061	4.19017	4.7011	4.50674	4.54678	4.73441	4.49345	4.73146	4.60947	4.58361	4.42842	4.61544	4.72148	4.56634	4.5201	4.58894
---	1442686_at	9.19469	8.00354	7.06105	8.12485	8.28676	8.37132	8.91381	8.56598	8.39587	8.00862	7.33657	8.73652	7.46046	7.81221	7.77254	8.64491
---	1442688_at	3.23076	3.32605	3.51426	3.38992	3.46999	3.69302	3.42836	3.50681	3.52842	3.18595	3.32293	3.40026	3.40891	3.41707	3.38833	3.31673
---	1442691_at	7.66556	7.79137	7.75894	8.25705	7.56566	7.53242	7.64133	7.86665	7.61185	7.68298	7.88778	7.88615	7.32077	7.65855	7.55229	7.65504
---	1442692_at	7.72174	7.30534	7.10363	7.29731	7.32544	7.3859	7.60644	6.95855	7.53577	7.25011	7.27945	7.62448	7.00261	7.31028	7.25699	7.44504
---	1442694_at	5.03284	5.12997	4.89892	4.94142	5.10367	5.21515	5.04305	5.25757	4.99445	5.15426	5.22825	5.08817	5.36659	5.1108	5.2127	4.95128
---	1442695_at	3.5173	3.79601	3.97003	3.61602	3.83047	3.76777	3.76575	3.56933	3.85407	3.86949	3.96969	3.94093	3.96162	3.79317	3.76981	3.97112
---	1442696_at	6.50036	6.27767	6.08391	6.00349	6.41994	6.26242	6.39445	6.59522	6.29485	6.26081	6.31753	6.66573	6.39445	6.26242	6.45167	6.677
---	1442697_at	4.2301	3.49297	4.11647	4.84204	3.78998	4.34039	4.33812	3.99249	4.14919	3.59742	3.80051	4.45606	3.88741	4.24387	4.4106	4.0427
---	1442698_at	5.87793	5.57397	5.90824	5.75615	6.24785	6.06189	5.73367	5.8654	5.91606	5.66113	5.9234	6.07907	5.75133	6.17612	5.53211	5.97276
---	1442701_at	3.47795	3.65537	3.8257	3.30854	3.47848	3.59721	3.43025	3.36961	3.56528	3.40863	3.11948	3.56644	3.71291	3.45844	3.37163	3.45174
---	1442702_at	8.18648	7.4256	6.83582	7.24401	8.4942	8.56595	8.98424	8.78204	8.84339	7.62993	7.46602	8.93834	8.45388	9.26447	8.82207	9.05862
---	1442704_at	6.89748	6.86467	6.63636	6.98564	7.21415	6.40084	7.26568	7.44429	6.88952	6.64373	7.1172	7.35936	5.90066	6.69065	6.6472	7.44888
---	1442708_at	4.93758	5.02674	5.07294	4.79485	5.22578	5.54952	5.09358	4.84352	5.01109	4.71873	5.15456	5.0687	5.52065	4.96499	5.16956	4.98071
---	1442709_at	7.65219	6.69703	7.15052	7.24829	6.47949	6.81402	7.56908	7.52533	7.22479	6.9119	7.17331	7.54781	6.08628	7.35912	7.01336	7.39903
---	1442710_at	6.13559	6.28496	6.65223	6.6864	6.01028	5.70236	6.01787	6.2665	5.61951	7.05346	5.2076	6.09229	6.57477	6.66326	6.08497	7.17672
---	1442711_at	8.64005	8.69313	8.82866	9.58359	8.7873	8.99251	9.00431	8.8537	8.42074	8.46734	8.66011	8.96515	8.98827	8.91945	8.77539	8.6313
---	1442712_at	6.2421	6.04098	6.12332	6.00052	6.16138	6.32862	6.33734	6.35018	5.98402	6.2174	6.17251	6.36174	6.63807	6.20603	6.14439	6.27233
---	1442715_at	3.25116	3.2624	3.39809	3.25999	3.11184	3.21429	3.476	3.11273	3.31383	5.21913	3.30225	3.16765	3.33551	3.2342	3.25404	3.18637
---	1442717_at	6.74515	6.59481	6.21194	6.1481	6.44561	6.65154	6.78317	6.62163	6.36979	6.21412	6.33641	6.88299	6.74515	6.50011	6.51401	6.41002
---	1442721_at	3.96821	3.92056	3.89631	3.65246	3.75092	4.56296	4.11567	4.07406	3.7626	3.88505	3.79846	3.99121	4.27671	3.93514	3.85403	3.88988
---	1442722_at	6.44227	6.32432	6.36684	6.3554	6.72397	6.89129	6.73114	6.21345	6.97746	6.41288	6.36168	6.60461	6.11881	6.80649	6.56344	6.54224
---	1442723_at	6.91607	6.52171	6.33518	6.58133	6.6291	6.43045	6.64169	6.92572	6.6335	6.8437	6.67608	7.05264	6.92331	6.8335	6.61305	6.70079
---	1442725_at	5.39887	5.08204	5.56441	5.49817	4.6843	5.06818	5.48398	5.53445	5.32874	4.99509	5.1466	5.60728	5.02814	5.39321	5.20937	4.94073
---	1442727_at	4.90707	4.91821	4.96843	4.97731	4.81849	5.02357	5.00484	4.99182	4.91821	5.0497	4.96117	5.20048	5.16629	4.71394	4.9905	5.10273
---	1442728_at	7.29721	6.44929	7.38181	8.16074	7.04661	6.89919	7.42862	7.61868	6.84457	6.97588	6.96706	7.21996	7.22497	7.53693	7.00719	7.35621
---	1442729_at	5.68913	5.73992	5.97562	5.53215	5.78841	5.99593	6.21272	5.97807	5.79805	5.8739	6.16936	6.02741	5.81616	6.09109	5.64582	6.11713
---	1442730_at	4.25804	4.28427	4.33465	3.76453	4.26222	4.34195	4.33299	4.07182	4.10718	4.22552	4.40714	4.49019	4.27924	4.31149	4.48352	4.35312
---	1442735_at	8.77565	8.35383	8.24954	7.92958	8.60596	8.55382	8.96429	9.38113	8.50639	8.64901	8.46692	8.79662	8.4785	8.65343	8.42057	8.86871
---	1442737_at	5.57391	5.36977	5.3525	5.60128	5.71362	5.63	5.70799	5.83067	5.79272	5.60403	5.98121	5.62719	5.61823	5.66222	5.66549	5.56982
---	1442747_at	7.46498	7.24032	7.52145	7.33419	7.51879	7.43311	7.76053	7.63004	7.13527	7.46428	7.21144	7.45766	7.10321	7.61637	7.26747	7.37271
---	1442752_at	3.9016	4.02526	4.07885	3.67324	3.69586	3.90667	3.99601	3.81878	3.9445	3.89047	3.88419	4.08934	4.12091	4.14911	3.87927	4.43425
---	1442755_at	7.18795	6.59429	6.53753	6.72366	6.78805	6.3843	6.81178	6.59895	7.15447	6.62644	6.39027	6.86215	5.69589	6.63636	6.85309	6.58058
---	1442756_at	6.29354	6.25979	6.39218	6.17809	6.32679	5.99513	6.58225	6.27672	6.12869	6.0308	6.25325	6.20984	6.18	6.3005	6.45881	6.663
---	1442760_x_at	7.71292	7.25239	7.42012	7.79907	7.6086	6.92517	7.83492	7.51925	7.5395	6.74795	7.50586	7.43946	7.74284	7.52345	7.03096	7.79499
---	1442761_at	6.90575	6.38915	6.4352	7.02015	6.59938	6.56572	6.9409	6.64205	6.79278	6.78758	6.08858	7.03847	6.43885	6.30055	6.54655	6.66575
---	1442765_at	9.09853	8.45714	8.61795	8.55212	9.28131	9.23487	9.41053	9.35185	8.74696	8.80721	8.24523	9.54234	8.52815	9.21099	8.93429	9.56511
---	1442766_at	8.52862	8.08074	7.97115	7.75408	8.28912	8.07878	8.65114	8.52547	8.12107	8.09559	7.76207	8.79748	8.01085	8.30056	8.05101	8.56218
---	1442771_at	6.03045	5.91199	5.81848	6.81677	6.41179	6.0791	6.68921	6.31101	6.14227	5.70478	5.92057	6.53972	5.66127	6.1252	6.07495	6.39118
---	1442772_at	7.15709	7.19913	6.9966	7.44941	6.98173	7.02826	7.24243	7.25928	6.98481	6.92788	7.01333	7.36962	6.97584	7.43781	7.27123	7.10204
---	1442773_at	4.79345	4.64322	4.98003	4.8193	5.18235	4.66725	4.55472	4.14454	4.59927	4.27564	4.51044	3.99432	3.38922	4.83729	4.71407	4.53116
---	1442774_x_at	5.99358	5.59786	5.8841	5.88016	5.79075	5.91086	5.95966	5.61273	5.712	5.19626	5.43912	5.75061	4.84048	5.86267	5.7542	5.96439
---	1442775_at	6.49919	6.00526	6.78175	6.31256	6.03449	6.45231	7.25531	6.68844	6.39796	6.31506	6.28366	6.67288	6.26075	6.58819	6.50935	6.16205
---	1442776_at	6.65979	6.45776	6.10303	6.66691	6.88541	6.75387	6.6107	6.77254	6.70544	6.61361	6.37392	7.14202	6.54823	6.73404	6.59564	6.52306
---	1442777_at	2.96325	2.9623	3.01768	2.98899	2.9478	3.01141	2.88712	2.98153	3.02699	2.93894	2.98336	3.01196	3.12118	2.7654	2.96617	3.05275
---	1442780_at	6.14738	5.81856	5.30333	5.92806	6.01672	6.18208	5.9815	5.85604	6.05535	5.74717	5.82303	6.05843	6.01386	5.9305	6.02233	6.17211
---	1442781_at	5.98322	5.49315	6.17493	6.35073	6.37467	6.03526	5.92429	6.13878	5.8448	5.50226	5.96918	6.08571	5.71206	5.84544	5.92661	6.14907
---	1442782_at	8.5026	8.14022	8.22541	8.09739	8.40511	8.25484	8.72107	8.7113	8.16248	8.01384	8.05307	8.51938	7.90435	8.23278	8.09457	8.77672
---	1442784_at	4.56355	4.61006	4.51294	4.6164	4.53947	4.35404	4.75229	4.69837	4.76452	4.49735	4.67425	4.73598	4.81354	4.66262	4.52498	5.16451
---	1442785_at	7.90132	7.18303	7.22395	7.66189	7.37692	7.54614	8.03187	8.15261	7.42429	7.32111	7.42023	7.61443	6.65403	7.61613	7.24166	8.11167
---	1442787_at	9.48532	9.4082	9.50763	9.42986	9.42066	9.40362	9.59354	10.0413	9.66478	9.64734	9.77125	9.51317	9.4046	9.5627	9.4668	9.53582
---	1442789_at	6.82526	6.64965	6.85476	6.78173	6.67271	6.8619	6.89029	7.00001	6.65462	6.59762	6.91548	6.89585	6.97504	6.7519	6.78676	6.94362
---	1442790_at	7.97506	8.18867	8.47618	8.18718	8.11878	8.30972	8.34909	7.83191	8.04176	8.16698	8.26751	7.96477	8.27261	8.16998	8.12469	7.79816
---	1442794_at	3.24115	3.18519	3.55835	3.15022	3.23399	3.16927	3.22444	3.52536	3.11844	3.63653	3.10454	3.32518	3.16927	3.32979	3.2755	3.18463
---	1442807_at	5.83459	5.81743	5.9456	5.3587	6.10814	6.01329	5.60767	5.66606	5.83825	5.72795	5.82273	5.75434	6.29789	5.86015	6.10571	5.75596
---	1442813_at	3.02231	3.05464	3.33115	3.07365	3.09346	3.06443	3.12599	3.46362	3.11119	3.11933	3.54373	3.32673	3.23454	3.42192	3.06603	3.06603
---	1442815_at	6.31385	6.2766	6.55451	6.7149	6.22366	6.53377	6.95083	6.67896	6.37379	6.48499	6.56784	6.87942	6.59274	6.32802	6.48422	6.53827
---	1442818_at	6.85275	6.49824	6.60566	5.87541	6.54002	6.85527	6.6421	6.41055	6.97459	6.52239	6.97738	6.65979	6.12282	6.70435	6.59043	6.48006
---	1442821_at	5.03835	4.94813	4.90334	4.54206	4.9878	5.01824	5.17684	5.14861	4.78659	4.57111	4.78065	5.23489	4.9871	4.81075	5.03439	5.057
---	1442822_at	2.93297	3.04667	2.91442	2.98392	3.01752	3.08544	2.99603	3.10788	3.13069	3.16714	2.81716	3.06838	3.17068	2.90571	2.9053	3.19868
---	1442823_at	7.29446	7.2127	7.4319	7.07334	7.20836	7.4768	7.38717	7.43751	7.59476	7.40379	7.55687	7.63351	7.80093	7.50844	7.51406	7.52577
---	1442825_at	6.20832	6.44092	6.91088	6.0958	6.00341	6.28513	6.70178	6.73908	6.33209	6.14119	6.00959	6.48555	6.48935	6.296	6.17003	6.3071
---	1442826_at	7.05552	7.11523	6.59667	7.6836	7.10009	7.04294	7.25076	7.12861	7.16029	6.93352	7.07276	7.18431	6.69036	7.21976	7.05237	7.30297
---	1442829_at	6.8665	6.6608	7.00395	6.76083	6.58244	6.65512	6.8279	6.95871	6.87456	6.72137	6.75386	7.005	6.72917	6.65279	6.95563	6.69795
---	1442830_at	5.53417	5.40565	4.96232	6.32476	5.82024	5.75993	5.46925	5.78546	5.51427	5.35664	5.6417	5.51723	5.55247	5.29882	5.43496	5.17267
---	1442831_at	7.40772	7.21599	6.86385	6.83102	7.62318	7.2533	6.84321	7.54817	7.28867	7.02942	6.92163	7.12091	7.00951	7.11367	7.27782	7.45595
---	1442834_at	5.46513	5.48495	5.27736	5.03393	5.62727	5.13796	5.69059	5.62639	5.49074	5.42962	5.27416	5.82832	5.63245	5.39052	5.80879	5.76899
---	1442837_at	6.80352	5.87557	6.36881	5.85855	5.79579	5.42896	6.60401	6.24696	7.38571	5.74703	6.65906	7.28786	5.47058	6.44912	6.40003	7.34583
---	1442839_at	5.03131	5.53307	4.64544	4.52858	4.6122	4.40681	4.7598	4.41662	4.35253	4.33916	4.36684	4.64771	4.05062	4.2614	4.9346	4.39847
---	1442841_at	7.94172	7.6655	7.75703	7.50516	7.84901	7.83287	8.04715	7.98446	7.70421	8.21208	7.44382	8.16774	8.11318	8.00995	7.97693	7.89994
---	1442846_at	9.95185	9.49668	9.16284	9.26829	9.34068	9.06867	10.2942	10.1062	9.68808	9.11101	9.64076	10.4604	8.9011	9.7104	9.49722	10.3827
---	1442847_at	4.19295	4.1626	4.44278	4.02152	4.24123	4.29996	4.34523	4.47617	4.23548	4.14877	4.19425	4.58663	4.1353	4.19339	4.17346	4.23831
---	1442848_at	7.09267	6.60223	6.5749	6.78349	7.18763	7.06129	7.61353	7.30052	6.76892	6.68255	6.29697	7.34197	6.34711	6.96867	6.7122	7.56313
---	1442852_at	5.52544	5.42567	5.25468	5.04807	5.52287	5.66542	5.54355	5.71353	5.64994	5.55465	5.42732	5.91791	5.95501	5.62942	5.57789	5.69406
---	1442854_at	6.11586	6.03412	6.21008	6.01381	6.50329	6.18382	5.87475	6.22678	5.86915	6.39314	6.15191	5.69807	6.18273	6.26727	5.96646	6.14551
---	1442857_at	4.62221	4.41394	4.2077	4.33846	4.30439	4.85042	4.65097	4.55509	4.68508	4.62458	4.61734	4.5528	4.30267	4.58199	4.32004	4.5771
---	1442859_at	8.90549	8.65359	8.67683	8.72087	8.36273	8.08702	9.10547	9.65993	8.56453	8.65852	8.11831	9.0868	9.04639	8.7959	8.70976	8.98805
---	1442861_at	7.42889	7.4016	7.34111	7.14645	7.35831	7.42426	7.48695	7.5108	7.36574	7.37445	7.39906	7.62937	7.53358	7.27853	7.3918	7.36856
---	1442862_at	6.65792	5.57651	5.8818	6.9159	6.49367	6.02254	5.99784	6.51777	6.05008	6.91686	6.23127	6.09271	6.83449	6.36696	6.55782	6.35318
---	1442867_at	8.26915	7.6419	7.45263	7.84751	7.71284	7.5675	7.98122	8.07431	7.50486	7.67639	7.25539	8.2388	7.61446	7.54189	7.65872	7.73763
---	1442870_at	7.22304	7.33332	7.53464	6.67992	6.7993	6.87204	6.9236	6.70989	7.12529	6.8138	7.1627	7.16663	7.38252	7.01986	7.08714	7.36091
---	1442871_at	7.02052	6.89127	6.67353	6.49764	6.93108	6.91612	7.03775	6.93005	7.27072	7.19602	6.88643	7.21025	7.23827	6.8472	6.83991	6.92359
---	1442874_at	5.67758	5.05929	5.5959	5.07122	5.32684	5.30897	5.47793	5.6631	5.83328	5.13548	5.73968	5.64236	5.19919	5.25225	5.35813	5.43988
---	1442875_at	4.87573	4.98857	4.83723	4.73389	4.94898	4.99182	4.87623	4.92165	5.0613	4.77676	4.92926	5.16855	4.83218	5.01824	4.88636	5.07477
---	1442876_at	8.4592	7.94824	8.34987	8.85413	7.84395	8.0257	8.58403	8.90788	8.05738	8.0919	7.81496	8.77929	8.44775	8.27539	8.19613	8.52625
---	1442877_at	6.17752	6.17083	6.20981	6.19314	6.65824	6.58512	6.40765	6.62298	6.41944	6.12829	6.52115	6.55851	6.47364	6.51244	6.28998	6.42848
---	1442879_at	2.79701	2.95959	2.85819	3.01899	2.97472	2.85031	2.93437	2.84327	3.17784	2.98331	3.00087	2.86217	3.06465	2.98926	2.79762	3.12673
---	1442880_at	7.11303	7.05412	6.57549	6.35106	6.00768	6.44407	7.04278	6.47938	6.97969	6.99365	5.95317	7.25816	5.91086	6.87392	6.95462	7.09439
---	1442882_at	6.1159	5.98492	5.91959	6.26221	6.16416	5.95538	6.16088	5.95348	5.65711	5.98932	6.03488	5.85129	6.08001	6.30163	5.8921	5.62242
---	1442888_at	4.31683	4.04786	4.21103	3.89887	4.15175	4.19282	4.21639	4.22474	4.23955	4.14456	4.09717	4.1932	4.29664	4.2207	4.27995	4.21167
---	1442889_at	4.26994	4.29069	4.44985	4.2054	4.01833	4.12035	4.07362	4.00014	4.22354	3.67115	4.37201	4.2433	4.17774	4.32486	3.84837	4.19265
---	1442890_at	6.32032	6.28545	6.26554	6.20762	6.41007	6.33779	6.3673	6.53934	6.53226	6.14781	6.0729	6.3926	6.10816	6.44223	6.50986	6.58053
---	1442892_at	4.25643	4.08235	4.13238	4.10914	3.72298	4.02022	4.32319	4.29966	4.6039	4.61109	4.16711	4.15683	4.47458	4.83815	4.2905	4.82846
---	1442893_at	6.24182	6.10934	5.99801	5.825	4.85354	4.84166	6.0122	5.59087	6.06037	5.47355	5.44934	6.14867	4.74991	5.27607	5.43646	5.65206
---	1442895_at	3.65493	3.78087	3.91567	3.49286	4.19746	3.86834	3.80452	3.77435	3.81726	3.60707	3.64437	3.71093	3.98552	3.7129	3.81084	4.16979
---	1442896_at	5.56971	5.34258	5.31555	5.08214	5.56616	5.52691	5.48658	5.81081	5.65012	5.65265	5.68042	5.63803	5.66607	5.46191	5.52692	5.40001
---	1442898_at	8.35563	7.94498	8.37741	8.04014	8.04774	8.18996	7.97115	7.81227	8.1152	7.9782	7.9136	7.99422	7.09739	7.87844	7.85039	7.81631
---	1442899_at	6.83597	6.5794	6.78454	6.56544	7.48287	7.00521	6.89857	6.84908	6.82866	6.88262	6.76198	7.27689	7.00956	7.01501	6.7304	7.18743
---	1442900_at	6.47926	6.2282	6.46912	6.42688	6.38598	6.12549	6.57953	6.53278	6.35134	6.13185	6.28417	6.59912	6.26973	6.73582	6.26973	6.87534
---	1442905_at	8.26459	8.51838	8.47473	8.27296	8.49152	8.00271	8.14435	8.47797	8.03234	8.32759	8.01029	8.17106	8.50257	8.21855	8.5969	7.98251
---	1442906_at	7.32762	6.77347	6.92713	6.60534	6.82747	6.68625	6.81054	6.88802	7.22734	6.59848	6.82181	6.98357	6.3407	6.89845	7.04251	6.99722
---	1442907_at	6.73778	6.11365	6.86767	6.54176	6.69617	6.75972	6.5423	6.54043	6.68039	6.61967	6.81867	6.83599	6.90083	6.76972	6.76131	7.02606
---	1442908_at	6.47467	6.39531	6.20241	6.47092	6.35641	6.74852	6.65832	6.55774	6.67032	6.30564	6.30119	6.67358	6.31437	6.47092	6.54899	6.5865
---	1442909_at	7.28726	6.98279	6.98615	6.70627	6.38733	6.57127	7.40916	6.9169	6.82554	6.4786	6.58713	7.06148	6.66167	6.92559	6.84561	6.91865
---	1442910_at	6.22188	6.33285	6.18769	6.18536	6.35932	6.40498	6.09629	6.46321	6.36842	6.37372	6.31483	6.62501	6.82314	6.29512	6.43683	6.44983
---	1442911_at	6.54101	6.21821	6.62697	6.03428	6.37402	6.30912	6.50812	6.25155	5.93096	6.34617	6.18572	6.58638	6.70791	6.5944	6.55688	6.37377
---	1442913_at	2.6636	2.60356	2.68903	2.68507	2.80838	2.72298	2.67974	2.75786	2.72302	2.94119	2.84381	2.75512	2.80064	2.83469	2.7349	2.68716
---	1442916_at	5.23099	5.12037	5.81231	5.87192	4.4356	5.24677	5.127	5.60543	4.95739	5.19573	4.02601	5.35122	4.57977	4.97079	5.33394	5.31685
---	1442921_at	4.92934	4.65983	4.88644	4.51092	4.94094	5.22109	4.83826	5.01717	4.77506	5.1096	4.8937	4.82991	5.06502	4.70234	4.46295	4.86295
---	1442924_at	6.87204	6.64623	5.73918	5.99221	4.55077	4.1902	4.96437	4.8108	5.26725	5.19196	5.8884	6.30344	4.41934	4.69222	4.94398	4.81266
---	1442928_at	5.93834	6.0245	6.12421	5.87603	5.67475	6.13488	6.02637	5.47541	5.96495	5.99602	5.85798	6.07399	5.70442	5.92476	6.02753	6.01591
---	1442929_at	4.87281	4.84538	4.88325	4.56723	4.92924	5.05029	5.26261	5.12566	4.86008	4.95353	4.8833	5.23182	4.98364	5.15166	5.14793	5.15851
---	1442931_at	6.00404	5.67108	5.54647	5.67822	5.22059	5.62138	6.14894	5.8102	6.05385	5.86535	5.43165	5.90697	5.91231	5.63748	5.50357	5.96024
---	1442935_at	6.21753	6.04669	6.26131	6.19271	6.32676	6.47036	6.17768	6.39015	6.30893	6.14144	6.37426	6.45486	6.88403	6.39142	6.14742	6.38143
---	1442936_at	4.52837	4.43679	4.47942	4.46813	4.57215	4.66031	4.69532	4.51081	4.68639	4.67036	4.61118	4.72208	4.61288	4.64126	4.47656	4.82966
---	1442940_at	7.43483	7.27824	7.25108	7.19134	7.308	7.3593	7.31754	7.73222	7.29979	7.21055	7.00409	7.44279	7.05243	7.34009	7.23349	7.20184
---	1442946_at	7.34111	7.60739	7.03467	7.59067	7.44925	7.13599	7.6263	7.5114	7.47123	7.70836	6.77703	7.83889	7.07443	7.40409	7.42068	7.52511
---	1442947_x_at	7.95698	7.76005	9.31727	7.78344	8.43455	8.26567	8.17907	7.30513	8.07615	7.62959	7.7415	7.70916	8.39626	7.74856	7.25509	7.50782
---	1442949_at	7.05563	6.67283	6.49536	6.3906	6.5996	6.81017	6.76957	6.91865	6.56863	6.54959	6.68695	6.87538	6.71849	6.97249	6.79672	6.78885
---	1442950_at	4.7166	4.6148	4.52167	4.52323	4.78151	4.91682	4.67001	4.65121	4.97832	4.85642	4.67846	4.8462	5.11465	4.42758	4.58362	4.9489
---	1442951_at	7.42971	6.9938	7.48729	7.50925	7.05739	7.17569	7.42209	7.26452	7.26521	7.11061	7.26773	7.63858	6.75492	7.72374	7.2547	7.27793
---	1442952_at	7.23631	7.12632	6.75732	6.83238	6.87836	6.8916	7.16443	7.50949	6.90186	6.75461	6.71251	6.74955	6.81153	7.01393	6.92753	7.22597
---	1442953_at	7.85357	7.79701	7.82376	7.94664	7.8489	7.68752	7.91132	7.95147	7.56965	7.8976	7.72404	8.09201	7.66649	7.68911	7.63141	8.25848
---	1442954_at	5.96863	5.40986	5.3867	5.76461	5.50357	5.17356	5.71069	5.44607	5.25079	5.32046	5.40858	5.50357	4.99389	5.57251	5.66021	5.36151
---	1442955_at	4.72087	4.41985	4.70033	4.55962	4.6734	4.96753	4.75739	4.75193	4.62642	4.68285	4.64592	4.83517	4.7019	4.65412	4.4933	4.73863
---	1442956_at	6.75373	6.11698	6.21242	6.75865	6.26364	6.2092	6.34812	6.02211	6.22776	6.06118	6.08688	6.62153	5.48756	6.23144	6.04001	6.09156
---	1442961_at	5.51576	5.02712	5.25967	5.15718	5.38274	5.29334	5.22933	5.47109	5.26995	5.252	5.31918	5.36752	5.14533	5.41774	5.20705	5.51683
---	1442964_at	4.68774	4.10707	4.30181	4.6135	4.7343	4.55264	4.81033	4.50122	4.51997	4.73713	4.41814	4.5842	4.43776	4.90957	4.51373	4.90171
---	1442965_at	7.36057	7.53461	7.73541	7.97575	7.48003	7.17895	7.71591	7.85858	7.30834	7.67839	6.97808	7.80659	7.78318	7.45163	7.12775	7.62088
---	1442966_at	8.03387	7.91694	7.55025	7.32384	8.12992	8.03645	8.51789	8.63332	8.55344	8.24501	7.52289	7.90981	8.24568	8.21322	8.14227	8.29598
---	1442969_at	6.0668	6.08684	6.01849	6.44807	6.05264	6.1188	6.41912	6.31872	6.36738	6.31635	6.25611	6.32394	6.2044	6.22215	6.13467	6.29073
---	1442972_at	7.69666	7.69625	7.90108	8.41841	7.63722	7.51633	7.80111	7.95498	6.92987	7.97947	7.47485	7.80657	8.0262	7.5478	7.54907	7.62288
---	1442975_at	5.66804	5.67956	5.57233	5.80336	5.67937	5.66684	5.63856	5.91695	5.7057	5.68292	5.67916	5.70258	5.75885	5.67644	5.56821	5.75855
---	1442976_at	3.05281	3.094	3.10649	3.09825	3.01584	3.05561	3.00363	3.04919	3.07401	3.02043	2.88952	2.97408	3.02836	3.11089	2.85014	2.89647
---	1442977_at	7.89331	7.7098	8.21066	7.86175	7.4016	7.17664	8.27896	7.97718	7.51961	6.92604	7.56085	8.2388	6.9594	7.47804	7.86629	8.09123
---	1442979_at	7.51618	7.52538	7.51973	7.37162	7.13176	7.29492	7.43315	7.57488	7.17458	7.81647	7.0127	7.69672	7.82956	7.22595	7.3167	7.11948
---	1442980_at	6.25035	6.44402	6.41792	6.31524	6.42253	6.65647	5.98674	6.29234	6.29992	6.60767	6.35548	6.50736	6.79446	6.46328	6.70949	6.60593
---	1442981_at	4.93937	4.72164	4.56464	4.26435	4.6123	5.10418	4.64058	5.06791	4.82266	4.52224	4.82831	4.90166	5.21933	4.92068	5.03773	4.53071
---	1442983_at	8.69498	8.42302	8.52471	8.45989	8.7026	8.48624	9.00578	8.89954	8.27188	8.24761	8.25645	8.52349	8.20805	8.49582	8.17633	8.64713
---	1442985_at	6.84762	6.89635	7.2596	6.62764	6.3071	6.82476	7.83829	7.3988	5.69201	6.29555	5.93363	7.22661	6.16	6.85829	6.92838	7.49086
---	1442986_at	6.31233	6.11241	6.14617	5.85266	6.05413	6.37108	6.25147	6.11234	6.17278	6.05682	6.00526	6.56312	6.20868	6.27594	6.46862	6.75943
---	1442987_at	3.1802	3.34456	3.3859	3.24626	3.48258	3.64451	3.34499	3.39346	3.27319	3.29534	3.42217	3.48492	3.57382	3.35232	3.33309	3.43153
---	1442988_at	5.96242	6.24379	5.93574	6.29398	6.0675	5.88445	6.11531	6.06994	5.9595	5.95009	6.07859	5.95939	6.07327	6.12053	6.09595	6.05789
---	1442989_at	7.37694	6.80869	6.8763	7.10571	6.98755	6.96195	7.26506	7.34414	6.98108	6.89428	6.53888	7.49027	6.96668	6.83437	6.82093	6.96846
---	1442990_at	4.14512	3.9546	3.89448	3.99691	4.08024	4.03343	4.16855	4.20169	4.01857	4.03867	4.27954	4.14633	4.14472	4.30502	4.10868	4.39255
---	1442994_at	7.12925	6.54233	6.58051	6.39755	6.55824	6.62481	7.18005	6.51292	6.3166	6.89002	6.08281	6.79837	6.30843	6.5385	6.64741	6.43781
---	1442995_at	6.54944	6.42875	6.39362	6.50731	6.34435	6.70238	6.73765	6.56168	6.45215	6.37733	6.27237	6.57575	6.54948	6.45063	6.62622	7.0917
---	1442996_x_at	4.60543	4.80482	5.40672	4.74948	4.40263	3.77348	4.66747	4.68604	4.60534	4.70968	4.2309	4.56784	4.72789	4.65659	4.64027	4.06626
---	1442997_at	5.62564	5.50849	5.54973	5.6111	5.29214	5.67544	5.73776	5.49387	5.56648	5.19981	5.30359	5.78773	5.62873	5.69178	5.69809	5.87861
---	1442998_at	4.60123	4.23401	4.47861	4.47034	4.34073	4.44211	4.4247	4.6945	4.07636	4.3859	4.01539	4.33745	4.01758	4.40303	4.17036	4.30026
---	1443003_at	4.64763	4.47918	4.98779	5.13736	5.02546	4.5364	5.28934	4.40124	4.74699	4.58673	3.89488	4.6438	4.195	4.17376	4.56937	4.39963
---	1443004_at	3.36904	3.13852	3.26762	3.14926	3.15238	3.35874	3.65732	3.32148	3.31184	3.36708	3.35774	3.08346	3.45614	3.27868	3.22968	3.39786
---	1443006_at	6.03902	5.92238	5.81013	5.74999	5.94354	5.87516	5.95966	5.92062	6.00044	5.76752	5.99631	5.97227	5.75243	5.98625	5.87041	5.83131
---	1443007_at	5.75219	6.19569	5.8227	6.39419	5.29197	5.22667	6.10655	5.60994	5.85922	5.99853	5.62166	6.06818	5.92876	5.82553	6.18269	6.09841
---	1443009_at	4.86462	4.79851	5.05508	4.85315	4.78073	5.21183	5.11783	5.04745	4.9156	5.07458	4.98275	5.16388	5.37563	5.07174	5.20619	5.11191
---	1443010_at	6.48778	6.63704	6.36324	6.25465	5.95164	6.37044	6.45986	6.75148	5.84499	6.49472	5.92437	6.42334	6.3808	6.19532	6.1857	6.34882
---	1443012_at	8.50812	7.91428	8.13767	8.19057	8.30648	7.89491	8.87828	8.98849	7.89148	8.40846	7.83709	8.9187	7.50212	8.01634	7.88046	8.59359
---	1443013_at	7.91773	7.1825	7.16218	7.03575	6.61754	7.14796	7.06158	6.85835	7.34382	6.56877	6.96329	7.43001	6.78959	7.19212	6.85935	7.32592
---	1443016_at	6.29862	5.67072	5.72141	5.4836	5.95182	6.1208	6.01644	5.68889	6.022	6.00785	5.7334	5.96056	6.0417	6.11276	5.93277	6.26231
---	1443018_at	6.31874	6.27672	6.81144	6.57441	6.24379	6.42928	7.90167	7.42011	7.0499	6.06249	6.48545	7.39825	6.46078	7.32894	7.02016	7.65451
---	1443019_at	3.19021	3.28209	3.13041	3.38723	3.41478	3.67994	3.52908	3.31673	3.50321	3.28746	3.25619	3.40555	3.63634	3.17382	3.0638	3.27643
---	1443023_at	7.04224	6.8362	6.94129	6.32311	6.77893	6.75999	6.36434	7.43421	6.54148	6.75853	6.78711	6.26839	6.27992	6.69276	6.71822	6.11844
---	1443024_at	4.17099	4.04773	4.45668	4.78709	4.50427	4.44284	4.07337	4.30664	4.65342	4.77387	4.43005	4.73395	4.65935	4.24987	4.52576	4.18395
---	1443025_at	5.27534	5.01201	5.30481	5.14914	5.40935	5.51002	5.6157	5.29789	4.9538	5.12943	5.18592	5.4831	5.3039	5.28891	5.14601	5.18272
---	1443026_at	8.3042	8.05244	7.94116	8.20961	7.98205	7.1579	8.20326	7.95185	8.00136	8.16729	7.6604	8.62577	7.45312	7.78531	7.24229	8.0086
---	1443027_at	4.85653	4.68253	4.82276	6.42368	4.68373	4.6931	5.3092	5.63581	4.9175	4.29451	5.19755	4.83666	5.04501	4.7663	5.00989	5.08106
---	1443031_at	7.04935	6.72927	6.70504	7.36758	6.85177	6.67288	7.11999	6.6757	6.89013	6.85288	6.81424	7.13112	6.77884	6.91217	6.89234	6.41243
---	1443032_at	7.71012	8.03257	7.81332	7.80069	7.62193	7.75013	7.82025	7.69635	7.91458	7.56198	7.41852	7.60934	7.41953	7.62516	7.76867	7.63752
---	1443035_at	5.64799	5.8167	5.6686	5.39351	5.87869	5.76943	5.76539	5.69195	5.53597	5.72064	5.87202	5.70169	5.55413	5.70704	5.79758	5.63969
---	1443037_at	7.38227	7.46516	7.32541	7.3509	7.0079	7.18184	7.84097	7.46139	6.77244	6.89024	6.4412	7.47478	7.04132	7.06572	7.30017	7.33379
---	1443038_at	7.00036	6.31081	6.41912	6.71987	5.90778	6.286	6.75294	6.72154	6.62181	6.37299	6.33871	6.83814	5.62314	6.57855	6.43027	5.95853
---	1443042_at	5.35693	4.96638	4.78744	4.86763	4.26562	4.95712	4.77912	5.0415	4.9083	4.98314	4.944	5.17701	4.89995	4.89085	4.8532	4.73476
---	1443045_at	5.15778	5.13491	5.02429	5.19906	4.92346	5.23369	5.31811	5.54378	5.16994	4.70198	5.12379	5.41096	5.13141	5.42864	4.97584	5.24089
---	1443047_at	8.07378	7.78446	7.45691	7.61044	7.62336	7.43971	8.23102	7.7865	7.78775	7.43143	7.56366	8.09824	7.17025	7.60253	7.43045	8.14297
---	1443051_at	7.30241	7.08182	7.21937	7.05113	7.18119	7.31033	7.38588	7.3649	7.23249	7.35001	7.3737	7.36576	7.59232	7.54229	7.13536	7.48686
---	1443053_at	8.10004	7.30041	7.46673	6.49625	7.48011	7.31255	7.11956	7.30336	8.09161	7.37734	7.68652	8.17892	7.26429	7.5287	7.55287	7.35911
---	1443056_at	6.73311	6.73482	6.90904	6.90901	6.51575	6.58205	6.72098	6.50808	7.57616	6.77622	6.93944	7.72994	6.4866	7.07323	6.92217	6.83112
---	1443057_at	6.65223	6.24789	6.52321	6.32485	6.24746	6.11896	6.63636	6.61624	5.72397	6.22401	6.17195	6.72631	6.25895	6.56186	6.41238	6.46522
---	1443061_at	7.72807	6.95339	7.25244	6.71056	7.13819	7.48835	7.45112	7.21026	7.21436	7.27911	6.78462	7.38614	6.14373	7.47982	7.3611	7.61889
---	1443065_at	5.34169	5.41276	5.17959	5.11826	5.46895	5.54759	5.54212	5.3387	5.32269	5.45703	5.4023	5.59485	5.61254	5.46105	5.52834	5.49108
---	1443066_at	4.2565	4.34722	4.41448	4.23344	4.55428	4.34591	4.38116	4.34001	4.3751	4.1463	4.318	4.48575	4.74441	4.14932	4.36105	4.67885
---	1443067_at	6.38702	6.62044	6.34621	6.33463	6.54094	6.93047	6.34068	6.60522	6.6304	6.42961	6.37871	6.71323	6.56813	6.28132	6.70698	6.49994
---	1443069_at	5.50172	5.53547	5.28869	5.42996	5.24279	5.61138	5.74112	5.28273	5.48008	5.43974	5.30331	5.48001	5.70469	5.108	5.2429	5.67734
---	1443070_at	8.49633	8.03415	7.85989	7.86653	7.43812	8.07422	8.56106	8.42538	8.4606	7.92845	7.55439	9.00417	7.45056	8.52229	8.24856	8.33313
---	1443072_at	5.25115	5.05555	5.40103	5.52973	4.5168	5.33959	5.53366	4.87066	4.86965	5.28273	4.72787	4.86953	5.24827	5.01804	5.64115	5.55384
---	1443074_at	6.3023	6.41248	6.28905	5.96335	6.19634	6.05274	6.48417	6.16765	5.97542	6.07539	6.03063	5.88352	5.85777	6.11828	6.24029	6.2185
---	1443075_at	8.23663	7.66371	7.96307	7.83648	7.51661	7.41696	7.84587	7.81026	8.5327	7.77786	8.36341	8.48343	7.44209	8.07164	7.8578	8.18177
---	1443079_at	4.23876	4.48238	4.47189	4.47712	4.8386	4.95648	4.75886	4.42705	4.63583	4.34397	4.51643	5.00351	5.03971	4.58347	4.92157	4.43095
---	1443082_at	5.56509	5.35138	6.39103	6.10406	5.47314	4.97934	6.31843	6.25481	5.61769	5.71273	5.40432	5.76101	5.65961	5.63753	5.57837	5.75354
---	1443083_at	7.44384	7.15271	6.87962	7.62206	7.09765	7.35245	7.19638	6.95089	7.16646	6.82753	7.16401	7.28843	7.04768	7.2367	7.20411	7.12285
---	1443085_at	9.00684	8.8714	8.62734	8.85458	8.54373	8.84239	8.95251	8.67764	8.79677	8.54489	8.59957	9.04005	8.05353	8.86004	8.75495	8.94545
---	1443090_at	8.952	9.06396	8.76138	8.95865	8.72155	9.0263	9.29729	9.12271	8.72802	8.68937	8.37056	8.90994	8.29946	8.92099	9.06092	8.96631
---	1443091_at	5.22851	4.54278	4.44985	5.86072	5.2795	4.68936	5.54502	5.41898	5.26848	5.17332	5.1181	5.20296	4.45771	5.42155	5.19949	5.45021
---	1443093_at	6.08622	6.09348	6.16166	6.04021	6.33271	6.39114	6.3293	6.26111	6.30387	6.27586	6.52758	6.41552	6.73714	6.41054	6.35987	6.33752
---	1443095_at	4.5361	4.17267	3.84811	4.08122	4.46878	4.41934	4.48497	3.97756	3.95333	4.20352	4.32514	4.7799	4.15714	4.42758	4.68051	4.64721
---	1443098_at	5.98002	6.71555	7.38288	7.34075	6.82124	6.48171	6.55542	7.2555	6.40919	7.12746	5.636	5.98026	7.58424	6.7848	6.99638	6.62414
---	1443099_at	7.36177	7.37119	7.31951	7.82156	7.38787	7.14609	7.0249	7.19419	7.05951	7.05615	6.77253	6.95388	7.20648	7.2857	7.19775	7.3138
---	1443100_at	3.80134	3.82483	3.87775	3.76696	3.70731	4.06077	3.81387	3.87302	4.11942	4.08837	3.94984	4.13483	4.00612	3.84301	3.908	3.72403
---	1443101_at	2.84634	2.91718	2.88924	3.06189	3.07194	2.9097	2.95787	2.99502	2.97651	2.85439	3.12693	2.98856	2.90396	2.99317	2.95553	3.281
---	1443104_at	5.35296	5.22952	5.4593	4.82911	5.26076	4.69591	5.12412	5.62475	5.84176	5.19889	4.94061	5.7394	5.63415	5.21771	5.1993	5.14161
---	1443105_at	6.07558	6.34784	5.86822	6.12994	6.32003	6.02805	6.32489	6.27786	6.10607	5.98804	6.137	6.24118	6.05925	5.96615	6.13363	6.32444
---	1443107_at	7.98597	7.58079	7.78246	7.4906	7.82693	7.69942	7.78223	7.87451	7.93184	7.66061	7.66726	8.13744	7.38155	7.63782	7.78703	8.13712
---	1443108_at	5.37908	5.03939	5.22638	5.6314	5.25296	5.27704	5.37079	5.03268	5.14615	5.20044	5.3315	4.99227	5.13031	5.29682	5.20139	5.32744
---	1443109_at	6.37566	5.59578	5.79314	6.12995	5.70668	5.77946	6.10276	5.99134	5.5246	5.96356	5.61941	5.9152	5.36901	6.01141	5.88347	6.21338
---	1443113_at	4.91206	4.72593	5.0422	4.96671	4.71606	5.13716	5.43657	5.14242	5.09421	4.78418	5.07371	5.28935	5.00469	4.7004	5.12871	4.84366
---	1443115_at	6.96516	6.70504	6.78143	6.40765	6.42428	6.50829	6.76233	6.36863	6.30888	6.77014	6.55213	6.98111	6.85748	6.58224	6.49816	6.61461
---	1443118_at	5.81633	5.47201	5.7487	5.72193	5.56175	6.00158	5.99704	5.86081	5.83935	6.02625	5.77042	6.00731	5.94347	5.70609	6.00189	6.01334
---	1443122_at	4.82357	4.80373	4.70846	4.5278	4.53871	4.84673	4.9517	4.69066	4.74175	4.74562	4.8731	4.88294	4.85181	4.66487	4.77038	4.97255
---	1443124_at	7.64912	7.9851	7.17506	7.74136	7.63328	7.63286	7.70943	7.60821	7.54106	7.97728	7.77927	7.63665	7.70983	7.59652	7.58517	7.96943
---	1443126_at	5.30762	5.55764	5.20284	5.61673	5.50595	5.63	5.79181	5.55095	5.44002	5.35077	5.68782	5.60683	5.79615	5.55346	5.63087	5.69472
---	1443129_at	4.77517	4.64074	4.60144	4.63836	4.55604	4.69171	4.67384	4.58856	4.62186	4.72528	4.7324	4.65701	4.63632	4.81635	4.27757	4.41918
---	1443137_at	3.44005	3.29525	3.55735	3.52014	3.72128	3.57017	3.62208	3.52604	3.55522	3.79768	3.70098	3.52312	3.60271	3.52604	3.33204	3.51544
---	1443138_at	7.38176	7.33847	7.3994	6.85282	7.77157	7.28274	8.51045	7.83796	6.95085	6.59852	6.44746	7.2996	6.64679	6.9547	6.59768	7.00325
---	1443139_at	5.34865	5.18515	5.22203	5.15633	5.25864	5.43908	5.44938	5.45771	5.26969	5.29179	5.26152	5.67956	5.56793	5.34135	5.26596	5.54818
---	1443140_at	3.95403	3.93655	3.84432	4.33116	3.96597	3.9949	3.80677	4.10222	3.95141	3.83055	3.90126	3.89308	3.79208	4.01635	3.77814	3.90204
---	1443141_at	6.43759	6.23895	6.85341	6.46439	6.36857	6.50585	6.77021	6.72154	6.12806	6.49565	6.23816	6.33725	6.43569	6.40713	6.33759	6.49397
---	1443147_at	4.37596	4.2268	4.58821	4.36483	4.28933	4.44601	4.52676	4.31985	4.27913	4.32602	4.52903	4.52587	4.77634	4.49232	4.41728	4.49859
---	1443149_at	8.23998	7.00191	7.56782	8.12298	6.21917	6.42008	6.70961	6.90669	7.81876	7.34511	7.49811	7.4783	6.15951	6.49703	6.01845	6.56896
---	1443150_at	6.59509	6.6863	6.70504	6.87566	6.47949	6.75783	6.71331	7.12115	6.52384	6.78484	6.65933	6.87326	6.96271	6.84062	6.55207	6.60233
---	1443151_at	5.70471	5.65556	5.08627	5.13897	5.47721	5.34181	5.49822	5.60293	5.59017	5.42883	4.95639	5.55107	5.27102	5.53544	5.18935	5.63889
---	1443153_at	7.68188	6.95822	7.57076	7.82967	7.26561	6.99415	7.11512	8.17284	7.29191	7.55302	6.93856	7.56486	7.6385	6.80418	7.33927	7.90775
---	1443155_at	7.69022	7.41947	7.60815	7.19212	7.6811	7.66904	7.61201	7.37097	7.67288	7.49007	7.52234	7.89882	7.51861	7.53519	7.61071	7.84153
---	1443156_at	7.80641	7.69948	7.42967	7.44162	7.83489	7.90275	8.39358	7.95772	7.66961	7.27674	7.48493	8.03446	7.71102	7.72936	7.73273	7.79602
---	1443157_at	5.23152	5.03458	5.21532	5.05455	5.21454	5.23916	5.17109	5.33145	5.48716	5.37161	5.0504	5.29271	5.63	5.42777	5.36977	5.46787
---	1443158_at	5.42161	6.15639	5.92959	5.79866	5.94347	5.79069	6.28061	5.96798	5.74654	5.57174	5.08635	6.11824	5.34211	5.93272	5.5937	5.90413
---	1443161_at	7.80563	7.30879	7.40329	7.33065	7.22977	7.6201	8.01868	7.83684	7.32329	7.13511	6.90671	7.84573	6.7701	7.7531	7.48663	7.68567
---	1443162_at	6.5024	6.32175	6.29508	6.18051	5.98624	6.32201	6.80068	6.66378	6.37123	6.46921	6.55463	6.83574	6.66089	6.55976	6.22625	6.62651
---	1443164_at	5.75969	6.06859	5.3799	5.56657	6.28442	5.53575	6.15271	6.34	5.94376	6.62032	5.83583	5.59075	5.049	5.53606	5.43236	5.82664
---	1443166_at	6.21785	6.43834	6.06902	6.1443	6.16562	6.26146	6.92963	7.05237	6.41998	6.25194	5.70405	6.67948	5.78662	6.61088	6.35756	6.43745
---	1443167_at	7.7028	7.98665	8.33801	8.01039	7.66656	7.84925	8.4358	8.68027	7.74393	7.98485	7.21657	7.90102	8.5019	8.15329	8.03363	8.14071
---	1443168_at	5.5616	5.64486	5.671	5.76652	5.61869	5.63041	5.57334	5.88573	5.86811	5.56946	5.86882	6.01256	5.21448	5.64634	5.57204	5.92902
---	1443169_at	9.04638	8.83141	9.0199	9.64402	8.69673	8.76491	9.56976	9.46061	8.73101	8.76667	8.2373	9.49347	8.75341	9.08406	8.74993	9.57504
---	1443171_at	5.89144	5.99929	6.51999	7.57672	5.79557	5.42706	5.99867	6.2508	5.6724	5.44199	5.519	5.81116	6.26779	5.84536	5.9164	5.23961
---	1443174_at	5.08948	4.96497	4.7646	4.84776	4.81891	4.82502	4.81612	5.06824	5.18523	4.82272	4.74966	5.20368	4.92809	4.72658	4.77958	4.75542
---	1443179_at	4.45909	4.55795	4.70033	4.19471	4.33776	4.85045	4.60801	4.82962	4.83366	4.29228	4.45254	4.61321	4.63488	4.27017	4.7249	4.34706
---	1443180_at	8.34623	8.22831	8.4295	8.36349	8.00706	7.97346	8.4353	8.46988	7.73581	8.27948	7.57024	8.22343	7.96053	7.94364	7.82219	8.22882
---	1443181_at	5.29326	4.59358	4.79104	4.90769	4.90679	4.98967	4.74829	4.92497	5.00028	4.83729	5.02072	4.96487	4.97298	4.93149	4.63894	4.83461
---	1443182_at	5.97435	5.69917	5.59189	5.3887	5.89663	5.92642	6.01579	6.14287	5.9169	5.98231	5.69355	6.2708	5.91028	6.16879	5.61264	5.95291
---	1443189_at	5.91789	6.25988	6.02311	5.95076	5.97982	6.35485	6.07692	6.23424	6.12789	5.97751	6.23474	6.08623	6.35962	5.98853	5.95572	5.95755
---	1443191_at	7.4524	6.94085	7.15142	7.00655	7.07474	7.20561	7.6604	7.25908	6.93819	7.13527	6.15637	7.54053	7.21964	7.22532	7.1172	7.64167
---	1443195_at	7.60883	7.4941	7.70445	7.60986	7.46007	7.70258	7.83423	7.60312	7.56896	7.4764	7.37445	7.73377	7.25033	7.93064	7.64572	7.78748
---	1443196_at	6.60928	6.99652	7.5822	6.93878	6.55785	6.54013	6.6819	6.13304	6.9533	7.00349	7.45264	6.72688	6.36728	6.70065	6.60883	6.43247
---	1443201_at	5.19411	5.03916	5.46588	5.36609	5.39266	5.79535	5.79043	5.86537	5.5344	5.62543	5.52446	5.74567	5.48467	5.80586	5.55291	5.57016
---	1443202_at	5.96874	6.16884	5.62061	5.80274	6.20227	6.10322	6.47419	6.18644	6.18542	6.23344	6.02083	6.66288	6.19936	6.34575	6.54714	6.52258
---	1443203_at	7.3656	7.01427	6.80454	6.92428	6.7616	6.86775	7.28897	7.23536	6.99568	6.98823	6.89944	7.32722	7.13237	7.11398	6.94633	7.49948
---	1443204_at	6.53922	6.28135	6.81318	5.85701	6.70083	6.48244	7.06158	6.5308	6.59782	6.34812	6.40854	6.66448	6.35724	6.57001	6.60242	7.24654
---	1443206_at	5.34004	5.36184	5.24874	5.15005	5.4016	5.56959	5.4166	5.30991	5.16369	5.37257	5.21159	5.67941	5.77954	5.33184	5.44808	5.55106
---	1443207_at	5.3048	4.8459	4.87794	5.14003	5.01535	5.00912	5.39822	5.06347	5.00336	4.97211	4.9523	5.11912	4.96049	5.0892	5.18199	5.37103
---	1443208_at	8.08179	7.56592	7.35777	7.28524	7.86253	7.68274	7.54088	8.10007	7.62715	7.72268	7.05157	7.61747	7.90486	7.73119	7.63845	7.54731
---	1443209_at	3.53449	3.6293	3.62769	3.70331	3.79932	3.83443	3.91198	3.87012	3.708	3.64743	3.78497	3.82121	3.71205	3.8851	3.63232	3.62372
---	1443211_at	5.47355	5.72889	5.36247	5.02765	5.37386	5.47023	5.63966	5.18817	5.54127	5.18454	5.25037	5.58966	5.21627	5.80019	6.05235	6.20874
---	1443212_at	8.43813	8.08285	8.44234	8.08275	7.6516	8.16962	8.69138	8.32706	8.26806	8.62254	8.22847	8.78451	7.84515	8.13982	8.33177	8.60282
---	1443214_at	3.94644	3.64841	3.96232	4.20941	3.89998	3.72674	3.85868	3.77363	3.80921	3.88373	3.78271	4.51594	3.63189	4.01911	3.89684	4.15015
---	1443216_at	5.51219	4.66573	4.82494	5.18517	5.1791	5.19658	5.65922	5.74928	5.30105	5.30677	5.09712	5.60126	4.48854	5.50065	5.26559	5.45022
---	1443218_at	9.13744	8.93929	8.90487	9.43651	8.42003	8.41699	9.08043	9.1396	8.56783	8.91565	8.36996	8.94248	8.78029	8.59389	8.70255	9.10451
---	1443219_at	7.76685	7.95982	7.87374	7.44664	8.11449	7.83941	7.44658	8.41488	8.11223	8.60219	8.34735	7.41225	7.55968	8.49222	7.73349	8.13421
---	1443220_at	4.34422	4.46803	4.37496	4.63076	4.4595	4.276	4.75946	4.40683	4.29735	4.46474	4.36052	4.54877	4.15562	4.49215	4.22656	4.67314
---	1443221_at	10.3694	10.2791	10.245	9.99783	9.94205	10.3727	11.089	10.6827	10.2968	10.0364	9.80453	10.9904	9.91832	10.4856	10.3064	10.786
---	1443222_at	8.705	8.32344	8.2572	9.04411	8.41643	8.254	8.98407	8.57604	8.18212	8.35159	7.41133	8.6886	7.72252	8.43441	8.15437	8.28424
---	1443223_at	6.07106	5.73506	5.79643	5.77338	5.47373	5.97949	6.25097	5.97241	5.69614	5.82559	5.82203	6.26362	5.59036	6.03867	5.73207	5.81733
---	1443228_at	4.20781	3.89044	4.37817	3.80319	4.07485	4.14239	4.12761	4.1379	4.11191	3.80561	3.89443	3.88364	3.91312	3.74523	4.17143	4.27841
---	1443230_at	5.89505	5.70202	5.8316	5.70202	6.06141	5.9044	6.04075	6.31402	6.10765	5.97401	5.97394	6.32375	5.79864	5.95269	5.68537	6.26659
---	1443231_at	8.62875	7.93535	7.50312	7.48327	8.1452	8.19405	8.99519	8.7553	8.42944	7.88423	7.7492	8.61735	7.61321	8.38807	8.0175	8.91247
---	1443233_at	7.45929	7.47753	7.36532	7.97002	7.26568	7.37358	7.65492	7.51556	7.55442	7.4482	7.36142	7.52027	7.56328	7.16793	7.48657	7.34813
---	1443237_at	3.32546	3.21687	3.46578	3.23723	3.38032	3.42619	3.55115	3.23509	3.46248	3.22533	3.34999	3.47094	3.21924	3.33583	3.17075	3.61158
---	1443238_at	7.9635	7.72916	7.93356	7.87285	7.65381	7.77043	8.19889	7.53726	7.48432	7.68011	7.00036	8.1466	7.35629	7.92369	7.63672	6.8743
---	1443239_at	4.929	4.18184	3.80939	4.4343	3.59853	3.98134	3.9042	3.86298	4.69501	4.96348	3.90126	3.99007	3.63484	4.02451	3.53715	3.70742
---	1443240_at	7.50214	6.98279	6.97745	6.99098	6.74892	7.05829	7.97212	7.97954	7.11923	6.77794	6.80462	7.63714	6.56165	7.28276	7.77734	8.10771
---	1443241_at	7.99598	7.5773	7.9318	8.02343	8.03441	7.95801	8.22319	8.29486	8.11575	7.85277	7.94474	8.20932	8.2245	8.34744	8.03311	8.14369
---	1443243_at	3.36547	3.28966	3.26697	3.12075	3.02182	3.14074	3.23603	3.48948	3.17941	2.96726	3.26481	3.37471	3.21623	3.27639	3.17696	3.45977
---	1443247_at	5.93371	5.25231	5.57118	4.51194	4.98552	5.31787	5.18025	5.23374	5.35489	5.41666	4.80613	5.41129	5.426	5.08751	5.02849	5.36592
---	1443249_at	5.53998	5.51105	5.35322	7.47073	5.70342	5.40487	5.65956	5.64805	5.61363	5.90969	5.69221	5.65539	5.53568	5.50048	5.40137	5.44498
---	1443251_at	6.17035	6.2304	6.17633	5.95926	6.38702	6.42416	6.38021	6.29274	6.39872	6.34034	6.45092	6.48201	6.50497	6.3882	6.21647	6.27771
---	1443253_at	4.23157	4.27039	3.95477	4.12685	4.199	4.23647	4.17458	4.10893	4.26522	4.07638	4.47328	4.24736	4.03268	4.42758	4.22651	4.9276
---	1443254_at	6.35106	5.91526	5.93166	5.51139	6.13975	6.13928	6.11318	5.97428	6.24188	5.98608	6.21898	6.28503	5.42557	6.06059	6.02808	6.19047
---	1443259_at	5.80461	5.87047	5.89031	5.64332	6.02877	6.06912	6.2657	6.07381	6.12124	5.8183	6.10253	6.2124	6.1357	5.89178	6.07775	6.30746
---	1443263_at	6.37508	6.45638	6.61792	6.20044	6.94277	6.51855	6.51221	6.47301	6.33817	6.14023	6.42494	6.52344	6.92046	6.1928	6.27172	6.32787
---	1443267_at	6.0675	5.59422	6.01597	5.2746	5.55449	5.25921	5.82199	5.47335	5.82933	5.92099	5.40774	5.53589	5.44938	5.43254	5.29417	5.5936
---	1443268_at	3.64572	3.93458	3.84079	3.47507	3.74245	3.64664	3.68548	3.60701	3.66026	3.54239	3.4868	3.65213	3.65429	3.5744	3.46049	3.35096
---	1443270_at	8.13414	7.65777	6.89416	7.22045	7.6609	7.16581	8.23723	8.85813	7.49665	7.86683	7.65371	8.17349	6.90216	8.09277	7.78249	8.22121
---	1443271_at	3.29601	3.21954	3.12834	3.20843	2.95824	3.08981	3.45172	3.21962	3.46168	2.9887	3.38119	3.06516	3.22163	3.24143	3.14399	3.40709
---	1443273_at	4.8024	5.19798	5.41006	5.51099	4.90838	5.46934	5.48909	5.19179	5.2969	4.8497	4.98929	4.95981	4.98734	5.33069	5.01052	5.29123
---	1443275_at	6.3898	5.78717	5.73044	5.71302	5.91998	5.73953	5.57124	5.78717	5.66929	5.65476	6.00429	6.02888	5.72114	5.67076	5.50861	5.69598
---	1443278_at	3.63781	3.31147	3.43702	3.47665	3.2592	3.2592	3.41462	3.26494	3.54781	3.55143	3.37396	3.48488	3.21558	3.30137	3.29151	3.5568
---	1443279_at	6.58516	5.57419	5.68785	6.30015	6.20299	5.89596	6.13516	5.87949	6.00662	5.46698	5.93041	6.21419	4.94778	6.01958	5.81616	6.44265
---	1443283_at	7.43396	6.80645	7.18497	7.94293	6.94991	6.86521	7.8369	7.68217	7.37143	7.01359	7.04513	7.36457	7.111	7.59195	6.80535	7.69339
---	1443284_at	6.30071	6.45198	6.57939	5.90538	6.04783	6.29568	6.37594	5.89273	6.47446	6.28247	5.87534	6.12946	5.9815	6.49645	6.43212	6.3533
---	1443285_at	4.09251	4.1424	3.96373	4.2215	3.53268	3.73184	4.45163	4.14995	3.70965	3.7238	4.27785	3.97785	3.79811	3.9216	3.72441	4.55
---	1443289_at	6.11088	5.27147	5.65383	7.6233	5.03066	5.39649	5.60866	5.40047	5.7407	5.94719	5.85621	6.24221	5.37323	5.60436	5.60237	5.90586
---	1443290_at	5.99782	5.77736	6.29712	6.0638	5.78584	5.67361	6.1269	4.85956	5.83155	6.07817	5.58689	5.72959	5.82059	5.99935	5.88111	5.61249
---	1443292_at	3.36182	3.14793	3.59879	3.15261	3.53083	3.2961	3.43897	3.27212	3.21921	3.45334	3.4361	3.27861	3.60686	3.42226	3.06603	3.53965
---	1443293_at	7.90992	7.84233	7.50475	7.75763	8.0245	7.97576	8.29815	8.57782	7.765	8.11166	7.31037	8.27345	8.18107	7.81718	7.76859	7.94794
---	1443295_at	3.73717	3.68234	3.53377	3.62068	3.82292	3.68782	3.56099	3.67367	3.69712	3.57779	3.4868	3.83743	3.80173	3.77896	3.59732	3.62493
---	1443297_at	7.69877	7.83625	7.92249	7.8117	7.02956	7.3934	7.91242	7.35168	7.28167	7.39639	7.28124	8.01621	7.65888	7.48574	7.30255	7.76086
---	1443299_at	6.05667	6.35195	6.30266	6.28161	6.47464	6.55807	7.23766	7.07564	6.69816	6.44842	6.57639	6.3661	6.30108	7.17863	6.87921	7.38046
---	1443300_at	5.48967	5.21294	5.39878	5.34523	5.22935	5.4706	5.84651	5.50985	5.61436	5.44396	5.54708	5.89167	5.79643	5.59168	5.42498	5.76268
---	1443301_at	3.67245	3.21624	3.38185	3.2874	3.48003	3.52316	3.8345	3.14777	3.3054	3.4064	3.28258	3.66465	3.18613	3.5089	3.53184	3.37449
---	1443302_at	8.47197	8.58389	8.65329	8.5477	8.20459	8.51167	9.14178	9.08604	8.60566	8.63084	8.39058	9.38398	8.56179	8.85387	8.53016	9.42245
---	1443303_at	5.46211	5.03226	5.39997	5.01108	5.45641	5.34534	5.1536	4.99722	5.12328	5.20753	5.22807	5.17821	5.23004	5.21508	5.13695	5.55445
---	1443306_at	8.6691	8.71393	8.45652	8.54562	8.33958	8.56102	8.33726	8.12913	8.62136	8.16534	8.27805	8.29879	8.19076	8.3428	8.23771	8.12549
---	1443311_at	6.89723	6.91783	6.96314	6.65001	7.10257	6.47908	6.89075	6.47717	6.45089	7.34927	6.94675	6.67181	6.86774	6.76869	6.93122	6.96846
---	1443312_at	6.30465	6.31618	6.32538	6.35668	6.32936	6.51217	6.64575	6.61843	6.23756	6.50018	6.46069	6.71331	6.54529	6.39378	6.61117	6.462
---	1443316_at	4.63605	4.53538	4.42951	4.56763	4.7542	4.69671	4.66848	4.64467	4.56422	4.57743	4.54805	4.77183	4.96842	4.66852	4.74585	4.82009
---	1443320_at	7.57955	7.44405	7.04636	8.05595	7.55422	7.29566	7.8447	7.38177	7.17069	7.21962	7.06938	7.56698	6.98294	7.28786	7.24277	7.72723
---	1443321_at	7.4165	7.34414	7.36489	7.26287	7.39279	7.28257	7.7043	7.68911	7.6328	7.31945	7.61928	7.96236	7.64002	7.33532	7.40634	7.73734
---	1443322_at	6.45271	6.48056	7.13797	6.34217	6.38562	5.74858	5.56377	6.24998	6.14637	5.9723	6.2553	6.0482	6.14274	6.15415	6.06502	6.32859
---	1443324_at	7.20394	6.96431	7.18018	7.11663	7.24143	7.04449	7.39756	7.45884	7.15943	7.14448	7.06312	7.16014	7.10592	7.41108	7.16674	7.16719
---	1443325_at	7.1144	6.81136	7.2882	7.13942	7.12394	6.7802	7.26911	7.36454	6.33319	7.22402	6.40411	7.01577	7.50362	6.96131	6.84058	7.07944
---	1443326_at	4.55165	4.42065	4.73848	4.27683	4.42154	4.59367	4.51035	4.41616	4.42707	4.83369	4.66755	4.78233	4.82411	4.56748	4.55265	4.82587
---	1443328_at	6.78753	6.62764	6.64192	7.08143	6.47083	6.68445	6.7192	6.48595	6.50849	6.33162	6.24219	6.97593	6.44651	6.78219	6.51056	6.53654
---	1443331_at	6.7519	6.63232	6.6888	6.35011	6.58244	6.33185	6.35132	6.84999	6.52696	6.38268	6.43937	6.9323	6.33507	6.27122	6.54782	7.02413
---	1443332_at	4.67151	4.58832	4.43585	4.40286	4.27104	4.82841	4.57212	4.47167	4.49112	4.54278	4.50233	4.99768	4.32369	4.57777	4.52306	4.71437
---	1443335_at	7.64695	6.94612	7.01326	6.66894	6.31171	6.03873	7.53928	7.19041	6.92502	6.44243	6.90956	7.37575	6.69867	6.77396	6.62032	7.53601
---	1443337_at	9.99488	9.64702	9.18334	9.39527	8.95537	8.9209	9.40274	9.38269	9.53741	9.56065	8.87709	10.1353	8.26816	8.79659	8.84561	9.14911
---	1443338_at	6.82759	6.60047	6.62542	7.04263	6.18645	6.24093	7.07814	6.9051	6.61778	6.63522	5.96343	7.085	5.84689	6.87205	6.37054	6.68686
---	1443341_at	6.45122	6.07273	5.99851	5.13252	5.9154	5.70062	6.0246	6.1127	6.33418	5.42859	5.63009	6.3644	5.56571	5.70754	6.01981	6.01498
---	1443342_at	7.04162	6.94033	6.89688	6.92474	7.15217	7.15327	7.37329	7.19956	7.30274	6.93305	6.88873	7.3859	7.32258	7.29799	7.00783	7.24864
---	1443343_at	5.23557	5.226	4.9889	5.59207	5.3513	5.5793	5.33909	5.32116	5.33383	5.49448	5.15951	5.40972	5.52539	5.11123	5.36134	5.57336
---	1443345_at	3.47323	3.48607	3.61045	4.08521	3.36516	3.27394	3.75668	3.88095	3.74535	4.09054	3.72059	3.57608	3.38563	3.20328	3.6775	3.37699
---	1443346_at	5.70291	6.26928	5.82576	5.47761	5.68031	5.41534	5.63857	5.70566	5.29572	5.37294	5.68857	5.78825	5.55906	5.73799	5.42132	6.09196
---	1443347_at	5.26018	4.84769	4.88325	4.32001	4.09359	4.43456	5.52446	5.16204	4.70886	4.35578	3.8408	5.03786	4.516	5.08724	4.69373	4.43653
---	1443349_at	5.00109	4.80827	5.21828	5.32104	5.31409	4.80827	4.99119	5.32104	4.98155	5.05923	4.96524	4.99972	4.80121	5.22721	4.52798	4.85372
---	1443350_at	5.99014	5.8946	6.01313	5.63221	5.93469	6.1089	6.12424	6.0711	6.0813	6.05898	6.06587	6.16647	6.38959	5.95698	5.93129	6.01645
---	1443351_at	4.18478	4.30267	4.49827	4.10693	4.79792	4.32315	4.4196	4.39675	4.0567	4.14154	4.09245	4.12706	4.377	4.36532	4.2702	4.41626
---	1443353_at	7.13653	6.49239	6.42301	6.74355	6.78104	6.66953	6.97836	6.70426	6.48385	6.744	6.57223	7.00866	5.81168	6.55795	6.41211	6.64049
---	1443354_at	6.58865	6.46057	6.94471	8.24959	6.012	5.87773	6.57942	6.99808	6.34657	6.92433	6.66594	6.38441	6.6068	6.66929	6.57143	6.65537
---	1443355_at	7.78523	7.38269	7.17025	8.08333	7.55861	7.43072	8.01296	7.95147	7.54752	7.60781	7.60095	8.05259	7.10581	7.73282	7.40692	7.74197
---	1443356_at	3.6489	3.67205	3.44207	3.504	3.4878	3.73184	3.59077	3.57771	3.85166	3.51254	3.68078	3.54174	4.08674	3.35232	3.40923	3.65412
---	1443359_at	6.76435	6.63355	6.60147	6.17708	6.67318	6.49816	7.13247	6.92318	6.9315	6.84978	6.3756	7.25902	6.99273	7.01348	6.9204	6.65296
---	1443361_at	7.79231	7.05712	7.21395	6.55691	7.16858	6.77141	7.53929	7.39949	6.9501	7.02223	7.24053	7.51863	7.08903	7.12066	7.23682	8.17579
---	1443363_at	5.72082	5.86446	6.31705	5.75708	5.66197	5.47472	6.40017	6.342	6.03209	5.70142	5.50984	6.40153	5.72031	6.18834	6.23421	6.20527
---	1443367_at	5.7115	5.30582	5.3016	5.47232	5.54668	5.37322	5.56657	5.27935	5.48672	5.47355	5.67239	5.50244	5.51544	5.6482	5.43452	5.31968
---	1443370_at	4.2884	3.88687	4.11101	4.42684	3.6707	3.97791	4.3297	4.21807	4.15308	3.69082	4.04691	4.20637	4.05874	3.92617	3.76998	4.07663
---	1443371_at	7.69016	6.84603	7.46282	7.13109	7.11356	7.74484	7.74135	7.90405	7.66411	6.80532	7.60191	7.47781	6.90189	7.70484	7.37455	7.66088
---	1443373_at	6.67014	6.83436	6.50949	7.22867	6.56319	6.65794	7.11895	6.8749	6.40169	6.39439	6.15673	6.70361	6.33501	6.66511	6.36914	6.60731
---	1443374_at	6.33864	6.37464	6.06495	6.00638	6.36682	6.2695	6.48484	6.3441	6.11996	6.26926	6.29711	6.37521	6.55253	6.2505	6.39915	6.15692
---	1443376_at	4.50569	4.37474	4.32337	4.22489	4.89062	4.68442	4.64791	4.76175	4.56617	4.32337	4.72854	4.34484	4.87517	4.42078	4.6747	4.65609
---	1443382_s_at	6.12405	5.9725	5.30151	5.36627	6.33936	5.61895	5.8327	5.94508	5.55612	5.74756	5.2302	5.71078	6.05213	5.54285	5.62151	5.37033
---	1443383_at	5.81566	6.07224	5.68271	6.17174	6.02647	6.22751	6.94145	6.19441	5.89848	5.28825	5.88957	6.06131	6.2511	6.40922	5.92923	6.60528
---	1443386_at	6.02959	5.92387	6.11529	5.95457	6.3938	6.21306	6.213	6.19138	6.2823	6.0842	6.08377	6.14254	6.1488	6.39451	5.984	6.36477
---	1443388_at	8.6207	8.15826	8.93909	9.05259	8.41042	8.18261	9.11277	8.91218	7.97348	8.74571	8.2461	8.73403	8.65777	8.62998	8.32702	8.56048
---	1443389_at	7.30341	7.21411	7.10144	7.23777	7.19747	7.07477	7.32781	7.51442	7.02305	7.23866	7.04764	7.42569	7.43779	7.21147	7.18155	7.48501
---	1443390_at	7.31637	6.97349	6.62008	6.4543	6.52126	6.43048	7.18222	7.14367	6.79613	6.56286	6.52204	7.39631	6.25218	6.84343	6.57485	7.23118
---	1443391_at	6.77162	6.91198	6.94669	7.74622	6.78898	6.73743	7.21016	7.08985	6.80444	6.81783	6.88639	7.32341	6.53613	6.95635	6.85215	7.06148
---	1443393_at	7.89969	7.70038	7.37227	6.81675	7.0596	7.29491	8.08343	7.74953	7.6374	7.30961	7.18875	7.82227	7.19046	7.79509	7.05063	7.93074
---	1443394_at	6.54457	5.88906	5.78871	5.7202	5.53789	5.91398	5.95966	5.61691	6.29581	6.16636	6.01558	6.61706	5.50241	5.70666	5.7026	6.14287
---	1443398_at	3.9959	3.88443	3.71137	3.68397	3.77774	4.08199	3.86708	4.09708	3.77211	3.84116	4.26733	4.03805	3.99745	3.91259	3.80726	3.89652
---	1443400_at	7.52134	7.32132	7.11206	7.39067	7.51553	7.51792	7.74788	7.66327	6.91479	7.18627	7.02678	7.65043	7.06588	7.64659	7.24119	7.63181
---	1443401_at	5.60581	6.01595	5.7913	5.21967	5.81261	5.75103	5.64222	5.55274	5.63166	5.2253	5.56231	5.46566	5.75103	5.88816	5.41281	5.61031
---	1443402_at	4.94034	4.32849	4.33229	4.77194	3.87996	4.25645	4.65499	4.74383	4.54351	4.50707	4.35765	4.34053	4.05936	5.00992	4.93766	4.3898
---	1443403_at	4.69519	4.86712	4.60769	4.89838	4.99018	5.18308	4.8347	4.93994	4.73101	4.8624	4.81118	4.94822	5.45327	4.53419	4.8036	5.19044
---	1443405_at	6.81939	6.63082	6.80414	6.99256	7.14691	7.04401	6.73887	6.78368	6.87001	6.73146	6.71839	6.76454	7.25728	6.89745	6.96711	6.76998
---	1443408_at	7.07808	6.98891	7.00036	6.82303	7.18172	7.24022	7.14699	7.13871	7.19572	7.06267	7.37951	7.16732	7.62045	7.13667	7.15544	7.31412
---	1443410_at	3.14051	3.16232	3.16035	3.09193	3.24954	3.47375	3.37767	3.22988	3.49384	3.23687	3.35277	3.36345	3.36027	3.33128	3.358	3.44731
---	1443411_at	3.19963	2.76241	3.04966	3.13074	3.12427	3.02349	2.9868	3.09723	3.15489	2.91663	3.17844	3.00183	2.9903	3.23835	3.04009	3.2469
---	1443420_at	8.72712	8.12383	7.82933	8.12372	8.18084	8.28826	8.64159	8.24938	8.46017	8.2084	8.12783	8.49797	7.72411	8.39702	7.91612	8.29419
---	1443425_at	5.15372	5.32431	5.03884	4.81266	4.83562	5.18027	5.09766	4.98244	5.28538	5.19202	5.01474	5.44629	5.1685	5.09663	5.15092	4.96727
---	1443427_at	5.79445	5.85248	6.04653	5.54379	5.92532	5.85009	5.84651	5.9124	5.8524	5.82961	5.97721	6.00088	6.53708	6.12112	5.86364	6.29694
---	1443429_at	7.5328	7.32156	7.25486	7.53428	6.57528	6.78391	7.07023	7.00479	6.93688	6.62032	6.61196	7.71644	6.55062	6.48087	6.5898	7.26373
---	1443430_at	7.61214	7.04591	7.3312	7.30823	7.48325	7.14252	7.58142	7.99788	7.39041	7.35196	7.25795	7.58717	6.96825	7.38746	6.8054	7.35221
---	1443431_at	3.3371	3.06945	3.40335	3.4789	3.31098	3.24574	3.36417	3.40237	3.3624	3.37153	3.33073	3.52017	3.41421	3.34423	3.34697	3.37699
---	1443435_at	6.88239	6.40955	6.95434	7.20228	6.16224	6.36294	7.10423	6.48982	6.3341	6.1575	6.26613	6.88768	6.39364	6.75081	6.51789	6.74845
---	1443436_at	6.9684	6.91204	6.99429	6.5862	7.06757	7.17809	7.02247	6.76203	6.95932	7.16352	7.04365	7.1607	7.37339	7.04444	6.9166	7.06821
---	1443438_at	6.27379	6.022	6.52418	6.54358	6.43617	5.91144	6.12065	6.75573	6.08022	6.03588	6.11556	6.6546	5.73719	6.08498	5.97957	6.32766
---	1443439_at	5.47355	5.24324	5.17066	5.45752	5.32491	5.36977	5.5189	5.44267	5.61885	5.16986	5.16332	5.71164	5.2466	5.41897	4.95084	5.65676
---	1443440_at	5.14526	5.12567	5.30158	5.12654	5.08394	5.13886	5.07283	5.22245	5.36015	5.21172	5.04595	5.37798	5.07843	5.25225	5.05482	5.17776
---	1443444_at	6.72801	6.60165	6.31488	6.2292	6.30371	6.15533	6.3555	6.25713	6.75514	6.36584	6.4812	6.60597	6.31836	6.17648	6.18246	6.65217
---	1443445_at	6.8812	6.69546	6.56862	7.58362	6.61414	6.19234	6.49317	7.22948	5.95733	7.32169	6.22276	6.57478	6.98396	6.81675	6.59465	6.74003
[truncated: 43,102 more rows]

## Sheet: Paste line for Graph
Newborn Ovaries
		Ctr				Foxl2 KO				Runx1 KO				DKO
Gene Symbol	ID	Ctr_1	Ctr_2	Ctr_3	Ctr_4	FoxKO1	FoxKO2	FoxKO3	FoxKO4	RunxKO1	RunxKO2	RunxKO3	RunxKO4	DKO_1	DKO_2	DKO_3	DKO_4
Dmrt1	1423582_at	6.76982	7.01804	6.85065	6.94545	8.02415	8.15096	7.8738	8.06135	6.86	6.94545	7.57833	6.99128	8.68113	9.14201	8.8585	8.54268
					Log2 Intensity
			Ctr	Runx1 KO	Foxl2 KO	DKO
			6.76982	6.86	8.02415	8.68113
			7.01804	6.94545	8.15096	9.14201
			6.85065	7.57833	7.8738	8.8585
			6.94545	6.99128	8.06135	8.54268
			Ctr	Runx1 KO	Foxl2 KO	DKO
	Dmrt1	mean	6.89599	7.09377	8.02756	8.80608
		sem	0.0542503	0.163796	0.0577517	0.129289
