# Supplementary material for: RUNX1 maintains the identity of the fetal ovary through an interplay with FOXL2
Source: Nat Commun. 2019 Nov 11;10:5116. doi: 10.1038/s41467-019-13060-1 (PMC6848188; doi:10.1038/s41467-019-13060-1)
Supplement: Supplementary file 7 — Supplementary Data 3 [file 41467_2019_13060_MOESM7_ESM.xls]

## Sheet: DOWN (499 genes)
Supplementary Data 3: Probe list for genes differentially expressed between Runx1/Foxl2 DKO vs. Ctr ovaries
Gene Symbol	Gene Title	RefSeq Transcript ID	Probeset ID	Fold-Change(RFdKO vs. Ctr)	Fold-Change(Foxl2 KO vs. Ctr)	Fold-Change(Runx1 KO vs. Ctr)	Fold-Change(RFdKO vs. Foxl2 KO)
Ryr2	ryanodine receptor 2, cardiac	NM_023868	1421126_at	-5.91945	-1.34469	-4.83036	-4.40208
Ryr2	ryanodine receptor 2, cardiac	NM_023868	1450123_at	-5.71652	-1.34581	-6.20463	-4.24764
Fst	follistatin	NM_008046	1434458_at	-6.2771	-2.28369	-2.21418	-2.74866
Cyfip2	cytoplasmic FMR1 interacting protein 2	NM_001252459 /// NM_001252460 /// NM_133769	1428347_at	-2.70976	-1.00778	-1.74802	-2.68886
Prr5l	proline rich 5 like	NM_001083810 /// NM_001110849 /// NM_175181	1429909_at	-1.78603	1.48942	-1.52785	-2.66014
Ank	progressive ankylosis	NM_020332	1450627_at	-3.74909	-1.43694	-3.4011	-2.60907
Rps9	ribosomal protein S9	NM_029767	1434624_x_at	-2.5037	1.01471	1.03155	-2.54054
Chodl	chondrolectin	NM_139134	1451440_at	-2.83925	-1.14834	-2.07463	-2.47249
Ermp1	endoplasmic reticulum metallopeptidase 1	NM_001081213 /// NM_146098	1460599_at	-1.87285	1.21251	-1.69079	-2.27084
Fst	follistatin	NM_008046	1421365_at	-4.59958	-2.03966	-2.09771	-2.25507
Cyfip2	cytoplasmic FMR1 interacting protein 2	NM_001252459 /// NM_001252460 /// NM_133769	1449273_at	-2.06755	1.04993	-1.68283	-2.17079
Dab1	disabled 1	NM_010014 /// NM_177259	1435578_s_at	-3.66441	-1.69546	-2.31131	-2.16131
Lgals2	lectin, galactose-binding, soluble 2	NM_025622	1417079_s_at	-2.71357	-1.27248	-2.34379	-2.1325
Ermp1	endoplasmic reticulum metallopeptidase 1	NM_001081213 /// NM_146098	1433702_at	-1.77742	1.19768	-1.70211	-2.12878
Epdr1	ependymin related protein 1 (zebrafish)	NM_134065	1450380_at	-3.21869	-1.52071	-2.25949	-2.11657
AI256396	EST AI256396	XR_105003 /// XR_107805	1457042_at	-1.55503	1.30266	-2.55632	-2.02567
Tmem178	transmembrane protein 178	NM_026516	1429175_at	-2.45252	-1.23092	-1.97979	-1.99243
Abcc4	ATP-binding cassette, sub-family C (CFTR/MRP), member 4	NM_001033336 /// NM_001163675 /// NM_001163676	1443870_at	-3.29135	-1.65307	-1.00809	-1.99105
Optn	optineurin	NM_181848	1435679_at	-2.03156	-1.02414	-1.34205	-1.98368
Dab1	disabled 1	NM_010014 /// NM_177259	1435577_at	-3.26919	-1.67264	-2.36271	-1.95451
Slc23a2	solute carrier family 23 (nucleobase transporters), member 2	NM_018824	1417329_at	-2.00645	-1.05628	-1.81619	-1.89954
Lhcgr	luteinizing hormone/choriogonadotropin receptor	NM_013582	1450192_at	-3.02338	-1.6051	-3.47732	-1.88361
Slc23a2	solute carrier family 23 (nucleobase transporters), member 2	NM_018824	1417330_at	-1.9957	-1.06548	-1.8328	-1.87304
Gpr65	G-protein coupled receptor 65	NM_008152	1449175_at	-1.62186	1.15108	-1.21383	-1.86688
Rerg	RAS-like, estrogen-regulated, growth-inhibitor	NM_001164212 /// NM_001164214 /// NM_181988	1451236_at	-1.96736	-1.05661	-1.16027	-1.86196
Zbtb16	zinc finger and BTB domain containing 16	NM_001033324	1439163_at	-1.73959	1.0693	1.19487	-1.86015
Cyfip2	cytoplasmic FMR1 interacting protein 2	NM_001252459 /// NM_001252460 /// NM_133769	1442167_at	-1.81408	1.02116	-1.40485	-1.85246
AW046200	expressed sequence AW046200	NR_040698	1458264_at	-1.64308	1.12016	-1.61188	-1.84052
2900034C19Rik	RIKEN cDNA 2900034C19 gene	---	1454510_at	-2.30449	-1.26101	-1.75257	-1.82749
B3gnt3	UDP-GlcNAc:betaGal beta-1,3-N-acetylglucosaminyltransferase 3	NM_028189	1422211_a_at	-1.58951	1.12748	-1.88004	-1.79214
Akr1c13	aldo-keto reductase family 1, member C13	NM_013778	1418672_at	-3.14517	-1.76382	-2.04981	-1.78315
Lrrc3b	leucine rich repeat containing 3B	NM_146052	1451245_at	-1.88751	-1.06029	-1.87418	-1.78019
Tgtp1 /// Tgtp2	T cell specific GTPase 1 /// T cell specific GTPase 2	NM_001145164 /// NM_011579	1449009_at	-2.49674	-1.40451	-1.80291	-1.77766
Epdr1	ependymin related protein 1 (zebrafish)	NM_134065	1421815_at	-2.49549	-1.40836	-1.86365	-1.77191
Rasgrp1	RAS guanyl releasing protein 1	NM_011246	1434295_at	-1.51183	1.17178	-1.58419	-1.77153
Ahsp	alpha hemoglobin stabilizing protein	NM_133245	1449077_at	-6.20306	-3.50455	-5.61355	-1.77
Fndc9	fibronectin type III domain containing 9	NM_177075	1436484_at	-1.61404	1.09445	-1.56852	-1.76648
Speer7-ps1	spermatogenesis associated glutamate (E)-rich protein 7, pseudogene 1	NR_001585	1453391_at	-3.81586	-2.16292	-1.12138	-1.76422
Car9	carbonic anhydrase 9	NM_139305	1427013_at	-1.98393	-1.12617	-1.57108	-1.76166
Hmgcs2	3-hydroxy-3-methylglutaryl-Coenzyme A synthase 2	NM_008256	1431833_a_at	-2.13113	-1.21195	-3.43034	-1.75843
Speer4b	spermatogenesis associated glutamate (E)-rich protein 4b	NM_028561	1429992_at	-3.91751	-2.24233	-1.1237	-1.74707
Egfr	epidermal growth factor receptor	NM_007912 /// NM_207655	1451530_at	-2.66175	-1.53066	-1.84441	-1.73895
Akr1c12 /// Akr1c13	aldo-keto reductase family 1, member C12 /// aldo-keto reductase family 1, member C13	NM_013777 /// NM_013778	1450455_s_at	-3.07415	-1.77475	-1.97059	-1.73216
Stx11	syntaxin 11	NM_001163590 /// NM_001163591 /// NM_029075	1457780_at	-1.6002	1.07444	-1.45551	-1.71931
Gch1	GTP cyclohydrolase 1	NM_008102	1420499_at	-2.28379	-1.33103	-1.56602	-1.7158
Egfr	epidermal growth factor receptor	NM_007912 /// NM_207655	1424932_at	-2.71807	-1.58705	-2.08071	-1.71266
6330510M09Rik	RIKEN cDNA 6330510M09 gene	---	1433066_at	-2.09056	-1.22948	-1.3852	-1.70036
AI467606	expressed sequence AI467606	NM_178901	1433465_a_at	-2.34768	-1.39443	-2.47971	-1.68361
Speer7-ps1 /// Speer8-ps1	spermatogenesis associated glutamate (E)-rich protein 7, pseudogene 1 /// spermatogenes	NR_001584 /// NR_001585	1431294_at	-3.16183	-1.87986	-1.1007	-1.68195
Dab1	disabled 1	NM_010014 /// NM_177259	1427308_at	-2.58261	-1.54987	-1.57417	-1.66634
Eppk1	epiplakin 1	NM_144848	1427537_at	-1.8709	-1.12564	-1.52142	-1.66208
Glrx3 /// Gm12669	glutaredoxin 3 /// glutaredoxin 3 pseudogene	NM_023140 /// NR_033611	1449726_at	-1.54495	1.05609	-1.24492	-1.6316
Nipal1	NIPA-like domain containing 1	NM_001081205	1453345_at	-1.59185	1.02145	1.248	-1.62599
Rag1	recombination activating gene 1	NM_009019	1450680_at	-3.07337	-1.89823	-2.22733	-1.61907
Lgals9	lectin, galactose binding, soluble 9	NM_001159301 /// NM_010708	1421217_a_at	-2.46419	-1.52434	-2.40486	-1.61656
Kcnma1	potassium large conductance calcium-activated channel, subfamily M, alpha member 1	NM_001253358 /// NM_001253359 /// NM_001253360 /// NM_001253361 /// NM_001253362 /// NM	1424848_at	-1.87233	-1.15885	-1.46865	-1.61569
Il1rl1	interleukin 1 receptor-like 1	NM_001025602 /// NM_010743	1425145_at	-2.73415	-1.71429	-2.31795	-1.59492
Speer8-ps1	spermatogenesis associated glutamate (E)-rich protein 8, pseudogene 1	NR_001584	1447303_at	-3.02261	-1.90023	-1.07395	-1.59066
C1galt1	core 1 synthase, glycoprotein-N-acetylgalactosamine 3-beta-galactosyltransferase, 1	NM_052993	1428490_at	-1.91689	-1.20964	-1.17806	-1.58467
Hs3st1	heparan sulfate (glucosamine) 3-O-sulfotransferase 1	NM_010474	1423450_a_at	-1.86568	-1.18984	-1.11682	-1.56801
Adk	adenosine kinase	NM_001243041 /// NM_134079	1449641_at	-1.55582	-1.00252	-1.35914	-1.5519
Thbs1	thrombospondin 1	NM_011580	1460302_at	-14.9093	-9.62214	-1.42753	-1.54948
Speer4a	spermatogenesis associated glutamate (E)-rich protein 4a	NM_029376	1422726_x_at	-3.75025	-2.43044	-1.13593	-1.54303
Gm10471 /// Gm5862 /// Gm7347 /// Speer4b	predicted gene 10471 /// predicted gene 5862 /// predicted gene 7347 /// spermatogenesi	NM_001177579 /// NM_028561 /// XM_620170 /// XM_973024	1429993_s_at	-2.6895	-1.74666	-1.04533	-1.5398
Galnt7	UDP-N-acetyl-alpha-D-galactosamine: polypeptide N-acetylgalactosaminyltransferase 7	NM_001167981 /// NM_144731	1426908_at	-1.5698	-1.02156	-1.53563	-1.53667
Adamts9	a disintegrin-like and metallopeptidase (reprolysin type) with thrombospondin type 1 mo	NM_175314	1430352_at	-1.50464	1.02023	1.01366	-1.53508
Gstm6	glutathione S-transferase, mu 6	NM_008184	1422072_a_at	-3.30108	-2.17227	-1.89264	-1.51964
Tmem130	transmembrane protein 130	NM_177735	1455148_at	-1.68992	-1.11463	-1.6343	-1.51613
Lgals2	lectin, galactose-binding, soluble 2	NM_025622	1417078_at	-1.69274	-1.11871	-1.58145	-1.51312
AI467606	expressed sequence AI467606	NM_178901	1433466_at	-1.94997	-1.29392	-2.08362	-1.50703
Lypd6	LY6/PLAUR domain containing 6	NM_177139 /// NR_033304	1457843_at	-2.18314	-1.45195	-1.45646	-1.50359
Foxp1	forkhead box P1	NM_001197321 /// NM_001197322 /// NM_053202	1438802_at	-1.73985	-1.15858	-1.0805	-1.5017
Slc15a2	solute carrier family 15 (H+/peptide transporter), member 2	NM_001145899 /// NM_021301	1447808_s_at	-2.66376	-1.7759	1.36478	-1.49995
Optn	optineurin	NM_181848	1429778_at	-1.65275	-1.10277	-1.24096	-1.49872
Chst9	carbohydrate (N-acetylgalactosamine 4-0) sulfotransferase 9	NM_199055	1431897_at	-17.068	-11.4561	1.09982	-1.48986
Me2	malic enzyme 2, NAD(+)-dependent, mitochondrial	NM_145494	1426573_at	-1.56369	-1.05295	-1.32771	-1.48506
Itgb3	integrin beta 3	NM_016780	1455257_at	-2.18767	-1.47453	-1.53925	-1.48364
5830448L01Rik	RIKEN cDNA 5830448L01 gene	XM_979896 /// XM_987044	1433134_at	-1.50779	-1.0166	-1.18823	-1.48316
Krt18	keratin 18	NM_010664	1448169_at	-1.68736	-1.13826	-1.02898	-1.48241
6330436F06Rik	RIKEN cDNA 6330436F06 gene	---	1433014_at	-1.65339	-1.12031	-1.23054	-1.47584
Anxa9	annexin A9	NM_001085383 /// NM_023628	1431554_a_at	-1.71735	-1.16549	-1.71664	-1.4735
Me2	malic enzyme 2, NAD(+)-dependent, mitochondrial	NM_145494	1426572_at	-1.50632	-1.02433	-1.26599	-1.47055
Polr3k	polymerase (RNA) III (DNA directed) polypeptide K	NM_025901	1440735_at	-1.82105	-1.24108	-1.19125	-1.46732
6330510M09Rik	RIKEN cDNA 6330510M09 gene	---	1433065_at	-1.62298	-1.10804	-1.22963	-1.46472
Fam78b	family with sequence similarity 78, member B	NM_001160261 /// NM_001160262 /// NM_175461	1453861_at	-1.63338	-1.11561	-1.4511	-1.46411
Galnt7	UDP-N-acetyl-alpha-D-galactosamine: polypeptide N-acetylgalactosaminyltransferase 7	NM_001167981 /// NM_144731	1452232_at	-1.70674	-1.16698	-1.82395	-1.46253
Pald1 /// Thbs1	phosphatase domain containing, paladin 1 /// thrombospondin 1	NM_011580 /// NM_013753	1421811_at	-11.8962	-8.14998	-1.22433	-1.45966
Egfr	epidermal growth factor receptor	NM_007912 /// NM_207655	1435888_at	-2.42955	-1.66643	-1.95232	-1.45794
Cdkn1b	cyclin-dependent kinase inhibitor 1B	NM_009875	1419497_at	-2.02215	-1.38837	-1.20652	-1.45649
Tspan8	tetraspanin 8	NM_001168679 /// NM_001168680 /// NM_146010	1424649_a_at	-2.51403	-1.72868	-1.35763	-1.45431
E430022K19Rik	RIKEN cDNA E430022K19 gene	---	1440072_at	-1.7357	-1.19397	-1.22968	-1.45373
Foxp1	forkhead box P1	NM_001197321 /// NM_001197322 /// NM_053202	1421141_a_at	-1.60915	-1.10771	-1.1215	-1.45268
Rimklb	ribosomal modification protein rimK-like family member B	NM_027664	1429982_at	-1.87445	-1.29165	-1.11051	-1.4512
Cpa3	carboxypeptidase A3, mast cell	NM_007753	1448730_at	-3.21656	-2.22045	-2.21438	-1.44861
Ctsc	cathepsin C	NM_009982	1416382_at	-1.72082	-1.1904	-1.04748	-1.44558
Foxp1	forkhead box P1	NM_001197321 /// NM_001197322 /// NM_053202	1421142_s_at	-1.74842	-1.21072	-1.21052	-1.44411
Cma1	chymase 1, mast cell	NM_010780	1449456_a_at	-2.37287	-1.6443	-1.77132	-1.44308
Plp1	proteolipid protein (myelin) 1	NM_011123	1451718_at	-2.08718	-1.44794	-1.09794	-1.44148
H2afj	H2A histone family, member J	NM_177688	1424772_at	-1.88187	-1.31309	-1.47012	-1.43316
E330037M01Rik	RIKEN cDNA E330037M01 gene	---	1441187_at	-2.06991	-1.44611	1.03419	-1.43136
Nxpe3	neurexophilin and PC-esterase domain family, member 3	NM_001134457	1436941_at	-1.68953	-1.18058	-1.20683	-1.4311
Pappa	pregnancy-associated plasma protein A	NM_021362	1432591_at	-2.0525	-1.43748	-1.33289	-1.42784
Epdr1	ependymin related protein 1 (zebrafish)	NM_134065	1460074_x_at	-1.83534	-1.28625	-1.54885	-1.4269
Cdkn1b	cyclin-dependent kinase inhibitor 1B	NM_009875	1434045_at	-1.83512	-1.29806	-1.1293	-1.41374
Rgs2	regulator of G-protein signaling 2	NM_009061	1447830_s_at	-3.26979	-2.31302	1.07953	-1.41365
Mfap5	microfibrillar associated protein 5	NM_015776	1418454_at	-3.44729	-2.44175	-1.75223	-1.41181
9130401L11Rik	RIKEN cDNA 9130401L11 gene	---	1430917_at	-1.6943	-1.20073	-1.16028	-1.41106
Ear12 /// Ear2 /// Ear3	eosinophil-associated, ribonuclease A family, member 12 /// eosinophil-associated, ribo	NM_001012766 /// NM_007895 /// NM_017388	1449846_at	-2.47425	-1.75382	-1.95158	-1.41078
Nmnat3	nicotinamide nucleotide adenylyltransferase 3	NM_144533	1424899_at	-2.75256	-1.95173	-1.23122	-1.41032
Agps	alkylglycerone phosphate synthase	NM_172666	1443797_at	-1.5394	-1.09265	-1.26059	-1.40887
Pappa	pregnancy-associated plasma protein A	NM_021362	1432592_at	-2.17927	-1.54774	-1.38154	-1.40804
Egfr	epidermal growth factor receptor	NM_007912 /// NM_207655	1457563_at	-1.92757	-1.37223	-1.72571	-1.4047
Mkx	mohawk homeobox	NM_177595	1437492_at	-1.58635	-1.12958	1.00295	-1.40437
Gbp7	guanylate binding protein 7	NM_001083312 /// NM_145545	1425156_at	-1.55055	-1.10873	-1.17677	-1.39848
C1galt1	core 1 synthase, glycoprotein-N-acetylgalactosamine 3-beta-galactosyltransferase, 1	NM_052993	1422772_at	-1.66706	-1.19313	-1.17145	-1.39722
9430012M22Rik	RIKEN cDNA 9430012M22 gene	---	1433397_at	-1.68955	-1.20995	-1.24801	-1.39638
Thbs1	thrombospondin 1	NM_011580	1450377_at	-10.4206	-7.4712	-1.47689	-1.39477
Zbtb16	zinc finger and BTB domain containing 16	NM_001033324	1419874_x_at	-1.73731	-1.24925	1.05403	-1.39069
Peli2	pellino 2	NM_033602	1437181_at	-2.28618	-1.64421	-1.04	-1.39044
Fgfr4	fibroblast growth factor receptor 4	NM_008011	1418596_at	-1.50692	-1.08778	-1.24621	-1.38531
Foxp1	forkhead box P1	NM_001197321 /// NM_001197322 /// NM_053202	1435221_at	-1.84876	-1.33815	-1.16793	-1.38158
Bcat1	branched chain aminotransferase 1, cytosolic	NM_001024468 /// NM_007532	1450871_a_at	-1.85389	-1.34484	1.08361	-1.37852
Fosl2	fos-like antigen 2	NM_008037	1437247_at	-1.57671	-1.14519	-1.15932	-1.37681
Ccdc85a	coiled-coil domain containing 85A	NM_001166661 /// NM_001166662 /// NM_181577	1427157_at	-1.52992	-1.11346	-1.37581	-1.37402
Sema6a	sema domain, transmembrane domain (TM), and cytoplasmic domain, (semaphorin) 6A	NM_018744	1436458_at	-1.50717	-1.09991	-1.12798	-1.37027
A730054J21Rik	RIKEN cDNA A730054J21 gene	---	1438531_at	-4.15033	-3.04383	-1.51217	-1.36352
Emb	embigin	NM_010330	1415856_at	-1.89424	-1.39016	-1.55731	-1.36261
Aftph	aftiphilin	NM_001252503 /// NM_181411	1457300_at	-1.75936	-1.29241	-1.14946	-1.3613
Adrb2	adrenergic receptor, beta 2	NM_007420	1437302_at	-2.11075	-1.55269	-1.75551	-1.35941
Gm21464 /// Slc25a37	predicted gene, 21464 /// solute carrier family 25, member 37	NM_026331 /// NM_030054 /// XM_003688935 /// XM_003945540	1430374_at	-1.52813	-1.12441	-1.27131	-1.35906
Slc25a30	solute carrier family 25, member 30	NM_026232	1420836_at	-1.55891	-1.15133	-1.71486	-1.35401
Lin7a	lin-7 homolog A (C. elegans)	NM_001033223 /// NM_001039354	1456656_at	-1.58176	-1.17119	-1.19163	-1.35056
Ints12	integrator complex subunit 12	NM_027927	1428985_at	-1.54651	-1.14696	-1.14713	-1.34835
Slc5a4a	solute carrier family 5, member 4a	NM_133184	1421637_at	-2.3331	-1.7308	-1.44146	-1.34799
Micall2	MICAL-like 2	NM_174850	1434322_at	-2.08707	-1.54928	-1.44804	-1.34713
Lypd6	LY6/PLAUR domain containing 6	NM_177139 /// NR_033304	1456138_at	-2.0063	-1.49114	-1.63649	-1.34549
Car8	carbonic anhydrase 8	NM_007592	1457904_at	-1.67396	-1.24591	-1.63266	-1.34357
Arap2	ArfGAP with RhoGAP domain, ankyrin repeat and PH domain 2	NM_178407	1452291_at	-1.91833	-1.42809	-1.89007	-1.34329
Arap2	ArfGAP with RhoGAP domain, ankyrin repeat and PH domain 2	NM_178407	1436895_at	-1.67531	-1.2488	-1.80895	-1.34154
Smap1	stromal membrane-associated protein 1	NM_028534	1453998_at	-1.67088	-1.24931	-1.41337	-1.33744
H2afj	H2A histone family, member J	NM_177688	1440252_at	-1.89882	-1.42056	-1.46497	-1.33667
9430087J23Rik	RIKEN cDNA 9430087J23 gene	---	1432775_at	-1.6645	-1.2461	-1.44091	-1.33576
Aff2	AF4/FMR2 family, member 2	NM_008032	1458014_at	-1.61778	-1.2124	-1.11057	-1.33436
Pcmtd2	protein-L-isoaspartate (D-aspartate) O-methyltransferase domain containing 2	NM_153594	1427075_s_at	-1.6207	-1.22016	-1.04898	-1.32827
Peli2	pellino 2	NM_033602	1436966_at	-2.00844	-1.51221	-1.02766	-1.32815
Glipr1l2	GLI pathogenesis-related 1 like 2	NM_026223	1419733_at	-1.52011	-1.14482	-1.81072	-1.32781
2810403D21Rik	RIKEN cDNA 2810403D21 gene	NR_015493	1444703_at	-1.52716	-1.15067	-1.1442	-1.32719
Dab1	disabled 1	NM_010014 /// NM_177259	1427307_a_at	-1.7489	-1.31997	-1.43388	-1.32495
Plp1	proteolipid protein (myelin) 1	NM_011123	1425468_at	-2.08658	-1.57655	-1.3895	-1.32351
Mfsd6	major facilitator superfamily domain containing 6	NM_133829 /// NM_178081	1424463_at	-1.55664	-1.17892	-1.26012	-1.3204
Ctsc	cathepsin C	NM_009982	1437939_s_at	-1.82111	-1.38063	-1.18962	-1.31905
Tuft1	tuftelin 1	NM_011656	1416689_at	-1.60173	-1.2293	-1.15358	-1.30296
Kat2b	K(lysine) acetyltransferase 2B	NM_001190846 /// NM_020005	1457809_at	-1.51084	-1.16339	-1.03747	-1.29865
8430437N05Rik	RIKEN cDNA 8430437N05 gene	---	1432429_at	-2.74746	-2.13161	-1.12941	-1.28891
Rabgap1l	RAB GTPase activating protein 1-like	NM_001038621 /// NM_013862	1434062_at	-1.79636	-1.39404	-1.21079	-1.2886
Pcmtd2	protein-L-isoaspartate (D-aspartate) O-methyltransferase domain containing 2	NM_153594	1427074_at	-1.53227	-1.19037	-1.11945	-1.28722
Dpep1	dipeptidase 1 (renal)	NM_007876	1419674_a_at	-1.54328	-1.19949	-1.62797	-1.28662
D16Ertd472e	DNA segment, Chr 16, ERATO Doi 472, expressed	NM_001252438 /// NM_001252439 /// NM_001252440 /// NM_025967	1424725_at	-1.67336	-1.30247	-1.18426	-1.28475
Glcci1	glucocorticoid induced transcript 1	NM_133236	1426218_at	-1.74275	-1.35818	-1.08247	-1.28315
4833444G19Rik	RIKEN cDNA 4833444G19 gene	---	1458151_at	-1.91199	-1.4912	-1.10138	-1.28218
Runx2	runt related transcription factor 2	NM_001145920 /// NM_001146038 /// NM_001271627 /// NM_001271630 /// NM_001271631 /// NM	1424704_at	-2.08502	-1.62995	-1.84867	-1.27919
Emilin2	elastin microfibril interfacer 2	NM_145158	1435264_at	-2.96851	-2.32457	-1.95244	-1.27702
Abca9	ATP-binding cassette, sub-family A (ABC1), member 9	NM_147220	1440879_at	-1.75279	-1.37314	1.10878	-1.27648
Mgst3	microsomal glutathione S-transferase 3	NM_025569 /// NM_029392	1448300_at	-1.64713	-1.29558	-1.25024	-1.27135
Hspa4l	heat shock protein 4 like	NM_011020	1439093_at	-1.74293	-1.37301	-1.47671	-1.26943
Lin7a	lin-7 homolog A (C. elegans)	NM_001033223 /// NM_001039354	1438450_at	-1.56832	-1.23657	-1.49038	-1.26828
Ifih1	interferon induced with helicase C domain 1	NM_001164477 /// NM_027835	1426276_at	-1.71789	-1.35483	-1.37521	-1.26797
Rnf152	ring finger protein 152	NM_001160368 /// NM_178779	1439887_at	-4.61179	-3.64008	-2.32621	-1.26695
Krit1	KRIT1, ankyrin repeat containing	NM_001170552 /// NM_030675 /// NR_033173	1442125_at	-1.60322	-1.26579	-1.49219	-1.26657
Was	Wiskott-Aldrich syndrome homolog (human)	NM_009515	1419631_at	-2.54297	-2.01035	-2.15822	-1.26494
Bmper	BMP-binding endothelial regulator	NM_028472	1429273_at	-3.79618	-3.00203	-1.51196	-1.26454
Ctse	cathepsin E	NM_007799	1427797_s_at	-2.01003	-1.59063	1.13479	-1.26366
C030027H14Rik /// Srgap1	RIKEN cDNA C030027H14 gene /// SLIT-ROBO Rho GTPase activating protein 1	NM_001081037 /// NM_001242411	1442175_at	-1.80791	-1.43142	-1.18471	-1.26302
Kcnd2	potassium voltage-gated channel, Shal-related family, member 2	NM_019697	1422834_at	-1.82189	-1.44252	-1.27577	-1.26299
Lypd6	LY6/PLAUR domain containing 6	NM_177139 /// NR_033304	1454969_at	-1.78626	-1.41449	-1.39043	-1.26282
Klhl2	kelch-like 2, Mayven	NM_178633	1426978_at	-1.57607	-1.24887	-1.01401	-1.262
Rusc1	RUN and SH3 domain containing 1	NM_001083807 /// NM_001083808 /// NM_028188	1436014_a_at	-1.75198	-1.39292	-1.01872	-1.25777
Arap2	ArfGAP with RhoGAP domain, ankyrin repeat and PH domain 2	NM_178407	1456337_at	-1.6487	-1.3115	-1.73126	-1.25711
Dab1	disabled 1	NM_010014 /// NM_177259	1421100_a_at	-1.65964	-1.32098	-1.23953	-1.25638
C730049O14Rik	RIKEN cDNA C730049O14 gene	---	1435084_at	-1.5302	-1.21973	-1.38548	-1.25454
Bicd1	bicaudal D homolog 1 (Drosophila)	NM_001112796 /// NM_009753	1437548_at	-3.62601	-2.89043	1.01452	-1.25448
Bicd1	bicaudal D homolog 1 (Drosophila)	NM_001112796 /// NM_009753	1427530_at	-1.86403	-1.48902	1.04395	-1.25185
Pnliprp2	pancreatic lipase-related protein 2	NM_011128	1437438_x_at	-1.87567	-1.50194	-1.00872	-1.24883
Vwc2	von Willebrand factor C domain containing 2	NM_177033	1455882_x_at	-2.10329	-1.68423	-1.19392	-1.24882
Lmo4	LIM domain only 4	NM_001161769 /// NM_001161770 /// NM_010723	1420981_a_at	-1.53187	-1.2296	-1.09638	-1.24583
Myo1e	myosin IE	NM_181072 /// XM_003946306	1449941_at	-1.78957	-1.43721	1.04743	-1.24517
Klhl2	kelch-like 2, Mayven	NM_178633	1458351_s_at	-1.51169	-1.21484	-1.06218	-1.24435
Hhex	hematopoietically expressed homeobox	NM_008245	1423319_at	-1.66259	-1.33636	-1.72782	-1.24412
Plp1	proteolipid protein (myelin) 1	NM_011123	1425467_a_at	-1.68259	-1.35246	-1.17612	-1.2441
Rgs2	regulator of G-protein signaling 2	NM_009061	1419247_at	-2.88536	-2.3209	1.06728	-1.24321
Milr1	mast cell immunoglobulin like receptor 1	NM_001033435 /// NM_001271372 /// NM_001271373 /// NM_001271374 /// NM_001271375 /// NR	1445687_at	-1.60539	-1.29138	-1.54205	-1.24316
Tnik	TRAF2 and NCK interacting kinase	NM_001163007 /// NM_001163008 /// NM_001163009 /// NM_026910	1429870_at	-1.92731	-1.55202	1.07631	-1.24181
2010007H06Rik	RIKEN cDNA 2010007H06 gene	---	1446748_at	-1.61349	-1.30281	-1.15203	-1.23846
Bicd1	bicaudal D homolog 1 (Drosophila)	NM_001112796 /// NM_009753	1438701_at	-4.6083	-3.72177	-1.07185	-1.2382
Lin7a	lin-7 homolog A (C. elegans)	NM_001033223 /// NM_001039354	1435805_at	-1.71357	-1.38515	-2.19256	-1.2371
Zfp830	zinc finger protein 830	NM_025884	1423339_s_at	-1.56374	-1.26943	-1.26074	-1.23185
AU019157	expressed sequence AU019157	---	1445014_at	-1.54071	-1.25295	-1.29206	-1.22967
Kcnd2	potassium voltage-gated channel, Shal-related family, member 2	NM_019697	1422835_at	-1.72807	-1.40618	-1.15581	-1.22891
Gbp7	guanylate binding protein 7	NM_001083312 /// NM_145545	1434380_at	-1.68896	-1.37569	-1.3532	-1.22772
Rabgap1l	RAB GTPase activating protein 1-like	NM_001038621 /// NM_013862	1421488_at	-1.51139	-1.23334	-1.13586	-1.22544
Rgs2	regulator of G-protein signaling 2	NM_009061	1419248_at	-2.57302	-2.10119	1.06621	-1.22455
Mcpt4	mast cell protease 4	NM_010779	1425967_a_at	-2.15692	-1.76165	-1.86529	-1.22437
Gadd45a	growth arrest and DNA-damage-inducible 45 alpha	NM_007836	1449519_at	-1.80822	-1.47734	-1.24797	-1.22397
Ccdc68	coiled-coil domain containing 68	NM_201362	1439109_at	-1.96682	-1.60875	1.13142	-1.22257
Zfp385b	zinc finger protein 385B	NM_001113399 /// NM_001113400 /// NM_178723	1436731_at	-1.70587	-1.39579	-1.46466	-1.22216
Rsrc1	arginine/serine-rich coiled-coil 1	NM_025822	1459958_at	-1.53773	-1.25908	-1.18245	-1.22132
Syn3	synapsin III	NM_001164495 /// NM_013722	1435311_s_at	-1.53496	-1.25797	-1.42353	-1.22019
Hsd3b1	hydroxy-delta-5-steroid dehydrogenase, 3 beta- and steroid delta-isomerase 1	NM_008293	1448453_at	-3.75536	-3.0857	-2.6077	-1.21702
Tpbg	trophoblast glycoprotein	NM_001164792 /// NM_011627	1423310_at	-1.71644	-1.41045	-1.20025	-1.21695
Krt8	keratin 8	NM_031170	1435989_x_at	-1.61566	-1.32794	1.01745	-1.21666
Susd4	sushi domain containing 4	NM_144796	1460593_at	-1.82971	-1.5047	1.4268	-1.21599
Car8	carbonic anhydrase 8	NM_007592	1427482_a_at	-1.74248	-1.43329	-1.27033	-1.21572
Chchd10	coiled-coil-helix-coiled-coil-helix domain containing 10	NM_175329	1433720_s_at	-1.71135	-1.40789	-1.07655	-1.21555
Cyp19a1	cytochrome P450, family 19, subfamily a, polypeptide 1	NM_007810	1449920_at	-3.00349	-2.47278	-1.53515	-1.21462
Tlr4	toll-like receptor 4	NM_021297	1418162_at	-1.7047	-1.40486	-1.25599	-1.21343
Itpr2	inositol 1,4,5-triphosphate receptor 2	NM_010586 /// NM_019923	1421678_at	-1.72622	-1.42299	-1.56333	-1.21309
Enox1	ecto-NOX disulfide-thiol exchanger 1	NM_001253759 /// NM_172813	1436799_at	-1.56243	-1.29085	-1.06509	-1.21039
Ifi202b /// LOC100044068	interferon activated gene 202B /// interferon-activable protein 202-like	NM_008327 /// NM_011940 /// XM_001473873 /// XM_003689227	1457666_s_at	-2.45644	-2.03264	-1.66883	-1.2085
Myo1e	myosin IE	NM_181072 /// XM_003946306	1428509_at	-1.94048	-1.60616	1.13546	-1.20815
Krt19	keratin 19	NM_008471	1417156_at	-1.61257	-1.33608	-1.23983	-1.20695
Mgam	maltase-glucoamylase	NM_001171003	1456777_at	-2.06195	-1.70902	-1.45914	-1.2065
Ly6c1 /// Ly6c2	lymphocyte antigen 6 complex, locus C1 /// lymphocyte antigen 6 complex, locus C2	NM_001099217 /// NM_001252055 /// NM_001252056 /// NM_001252057 /// NM_001252058 /// NM	1421571_a_at	-1.93393	-1.60391	-1.44392	-1.20576
Nxpe4	neurexophilin and PC-esterase domain family, member 4	NM_172921	1456111_at	-2.41898	-2.01219	-1.15475	-1.20216
Tifa	TRAF-interacting protein with forkhead-associated domain	NM_145133	1426501_a_at	-2.94784	-2.45587	-2.08017	-1.20032
Arl4a	ADP-ribosylation factor-like 4A	NM_001039515 /// NM_007487	1425411_at	-1.57597	-1.31439	-1.66238	-1.19902
Arhgap31	Rho GTPase activating protein 31	NM_020260	1432022_at	-1.50637	-1.25634	-1.22494	-1.19901
Rabgap1l	RAB GTPase activating protein 1-like	NM_001038621 /// NM_013862	1429196_at	-1.95938	-1.6376	-1.51144	-1.19649
F2rl1	coagulation factor II (thrombin) receptor-like 1	NM_007974	1448931_at	-1.68895	-1.41229	-1.25946	-1.1959
Ubash3b	ubiquitin associated and SH3 domain containing, B	NM_176860	1436805_at	-1.5554	-1.30129	-1.02747	-1.19528
Itga6	integrin alpha 6	NM_001277970 /// NM_008397	1422445_at	-1.50298	-1.25777	-1.37024	-1.19495
Cbfa2t3	core-binding factor, runt domain, alpha subunit 2, translocated to, 3 (human)	NM_001109873 /// NM_009824 /// NM_177289	1438705_at	-1.8705	-1.56605	-1.4939	-1.19441
Cables1	CDK5 and Abl enzyme substrate 1	NM_001146287 /// NM_022021	1441938_x_at	-1.99575	-1.67251	-1.05225	-1.19327
Ptpro	protein tyrosine phosphatase, receptor type, O	NM_001164401 /// NM_001164402 /// NM_001164403 /// NM_011216	1417676_a_at	-2.67287	-2.24051	-1.45013	-1.19297
Loxl2	lysyl oxidase-like 2	NM_033325	1452436_at	-1.51516	-1.2725	-1.34471	-1.1907
Stk17b	serine/threonine kinase 17b (apoptosis-inducing)	NM_133810	1450997_at	-1.55508	-1.31127	-1.53468	-1.18593
Nr3c2	nuclear receptor subfamily 3, group C, member 2	NM_001083906	1435991_at	-2.03627	-1.71995	-1.47928	-1.18391
Srpx2	sushi-repeat-containing protein, X-linked 2	NM_001083895 /// NM_026838	1427919_at	-1.53493	-1.2977	-1.08271	-1.18281
Plek	pleckstrin	NM_019549	1448748_at	-1.59059	-1.34846	-1.33501	-1.17956
Cotl1	coactosin-like 1 (Dictyostelium)	NM_028071	1436838_x_at	-2.01061	-1.70545	-1.31695	-1.17893
Nin	ninein	NM_001081453 /// NM_008697	1444155_at	-1.77125	-1.50449	-1.20138	-1.17731
Zfp385b	zinc finger protein 385B	NM_001113399 /// NM_001113400 /// NM_178723	1438327_at	-1.82185	-1.55176	-1.55114	-1.17406
Rabgap1l	RAB GTPase activating protein 1-like	NM_001038621 /// NM_013862	1453365_at	-1.74209	-1.48676	-1.44189	-1.17174
Krt8	keratin 8	NM_031170	1423691_x_at	-1.65347	-1.41139	-1.01725	-1.17152
Smad3	SMAD family member 3	NM_016769	1450472_s_at	-2.2362	-1.90882	-1.06996	-1.17151
Colec11	collectin sub-family member 11	NM_027866	1458345_s_at	-2.09919	-1.79267	-1.01964	-1.17098
Dach1	dachshund 1 (Drosophila)	NM_001038610 /// NM_007826	1433743_at	-2.64122	-2.25724	1.05005	-1.17011
Rrs1	RRS1 ribosome biogenesis regulator homolog (S. cerevisiae)	NM_021511	1416998_at	-1.97368	-1.69087	-1.20809	-1.16726
Hecw2	HECT, C2 and WW domain containing E3 ubiquitin protein ligase 2	NM_001001883 /// NM_172655	1458464_at	-1.79134	-1.53496	1.25831	-1.16703
Inpp5b	inositol polyphosphate-5-phosphatase B	NM_008385	1451330_a_at	-1.50958	-1.29394	1.10538	-1.16665
Kitl	kit ligand	NM_013598	1426152_a_at	-2.18744	-1.87665	-1.3413	-1.16561
Shisa6	shisa homolog 6 (Xenopus laevis)	NM_001034874	1441785_at	-2.05022	-1.7608	-1.47788	-1.16437
Sgms1	sphingomyelin synthase 1	NM_001168525 /// NM_001168526 /// NM_144792	1426576_at	-1.83517	-1.57699	-1.03874	-1.16372
Tpbg	trophoblast glycoprotein	NM_001164792 /// NM_011627	1423312_at	-2.86507	-2.46285	-1.18558	-1.16331
Prdx2	peroxiredoxin 2	NM_011563	1430979_a_at	-1.75422	-1.51	-1.50983	-1.16173
Sfrp4	secreted frizzled-related protein 4	NM_016687	1451031_at	-1.71817	-1.4809	-1.56124	-1.16022
4732423E21Rik	RIKEN cDNA 4732423E21 gene	---	1442903_at	-1.55552	-1.34101	-1.25267	-1.15996
Nupr1	nuclear protein transcription regulator 1	NM_019738	1419665_a_at	-1.83476	-1.58355	1.13726	-1.15863
Bmp2k	BMP2 inducible kinase	NM_080708	1458370_at	-1.81989	-1.57107	-1.3012	-1.15837
Nlrc5	NLR family, CARD domain containing 5	NM_001033207	1437176_at	-2.7682	-2.39113	1.18324	-1.15769
Col8a1	collagen, type VIII, alpha 1	NM_007739	1418440_at	-3.9143	-3.38191	-2.86069	-1.15742
Fabp5 /// Gm3601	fatty acid binding protein 5, epidermal /// predicted gene 3601	NM_001272097 /// NM_001272098 /// NM_010634 /// XR_105655	1416021_a_at	-1.91305	-1.65303	-1.61073	-1.1573
Abca8a	ATP-binding cassette, sub-family A (ABC1), member 8a	NM_153145	1427371_at	-1.62352	-1.40421	-1.2874	-1.15618
Npy2r	neuropeptide Y receptor Y2	NM_001205099 /// NM_008731	1417489_at	-1.56625	-1.35664	-1.62065	-1.1545
Ubash3b	ubiquitin associated and SH3 domain containing, B	NM_176860	1429475_at	-1.51414	-1.31154	-1.10278	-1.15447
Sytl4	synaptotagmin-like 4	NM_013757	1425998_at	-1.96457	-1.70572	-1.09662	-1.15175
Kcnd2	potassium voltage-gated channel, Shal-related family, member 2	NM_019697	1450773_at	-1.50654	-1.31104	1.03553	-1.14913
Tanc1	tetratricopeptide repeat, ankyrin repeat and coiled-coil containing 1	NM_198294	1452714_at	-1.53379	-1.33569	-1.02079	-1.14831
Lhx9	LIM homeobox protein 9	NM_001025565 /// NM_001042577 /// NM_010714	1441313_x_at	-1.66825	-1.45313	-1.27475	-1.14805
4930506M07Rik	RIKEN cDNA 4930506M07 gene	NM_001114312 /// NM_175172	1429055_at	-1.66391	-1.45017	-1.28703	-1.14739
Lancl1	LanC (bacterial lantibiotic synthetase component C)-like 1	NM_001190984 /// NM_001190985 /// NM_021295	1427012_at	-1.76635	-1.54328	-1.1968	-1.14454
Malt1	mucosa associated lymphoid tissue lymphoma translocation gene 1	NM_172833	1445068_at	-1.54673	-1.35152	-1.15542	-1.14444
Mettl24	methyltransferase like 24	NM_177793	1439689_at	-2.35307	-2.05747	-1.81375	-1.14367
Serpini1	serine (or cysteine) peptidase inhibitor, clade I, member 1	NM_009250	1448443_at	-1.71787	-1.50324	-1.19357	-1.14278
Ust	uronyl-2-sulfotransferase	NM_177387	1437293_x_at	-2.15295	-1.88407	-1.03941	-1.14271
Papss2	3'-phosphoadenosine 5'-phosphosulfate synthase 2	NM_001201470 /// NM_011864	1421989_s_at	-1.61355	-1.41305	-1.66355	-1.14189
Etl4	enhancer trap locus 4	NM_001081006 /// NM_001177630 /// NM_001177631 /// NM_029895 /// NM_178059	1457147_at	-1.8982	-1.66287	-1.17483	-1.14152
Bicd1	bicaudal D homolog 1 (Drosophila)	NM_001112796 /// NM_009753	1451684_a_at	-2.69772	-2.36473	1.00316	-1.14082
Rabgap1l	RAB GTPase activating protein 1-like	NM_001038621 /// NM_013862	1429197_s_at	-1.99021	-1.74524	-1.68781	-1.14037
Trpc6	transient receptor potential cation channel, subfamily C, member 6	NM_013838	1449431_at	-1.85248	-1.62455	1.17694	-1.1403
Kitl	kit ligand	NM_013598	1415855_at	-2.13161	-1.87147	-1.26853	-1.13901
Gpr155	G protein-coupled receptor 155	NM_001080707 /// NM_001190297 /// NM_001276443 /// NM_001276444	1452353_at	-2.00491	-1.76129	1.26551	-1.13832
Kifc2	kinesin family member C2	NM_010630	1421312_a_at	-1.65138	-1.45136	-1.60301	-1.13782
Cd52	CD52 antigen	NM_013706	1460218_at	-1.7078	-1.50105	-1.56906	-1.13774
Smad3	SMAD family member 3	NM_016769	1454960_at	-1.92704	-1.69501	-1.06447	-1.13689
Frmd5	FERM domain containing 5	NM_172673	1436243_at	-2.16132	-1.90182	-1.68017	-1.13645
Foxl2	forkhead box L2	NM_012020	1456410_at	-4.67382	-4.11615	-1.1439	-1.13548
Dach1	dachshund 1 (Drosophila)	NM_001038610 /// NM_007826	1420694_a_at	-2.14182	-1.89123	-1.10153	-1.1325
Smad3	SMAD family member 3	NM_016769	1450471_at	-2.18183	-1.9266	-1.04668	-1.13248
Gm3417 /// Gm3448 /// Tcte3	predicted gene 3417 /// predicted gene 3448 /// t-complex-associated testis expressed 3	NM_001123367 /// NM_001123368 /// NM_011560 /// NM_198104	1421682_a_at	-1.63728	-1.44651	-1.36242	-1.13188
St8sia4	ST8 alpha-N-acetyl-neuraminide alpha-2,8-sialyltransferase 4	NM_001159745 /// NM_009183	1419186_a_at	-1.65571	-1.46379	-1.25542	-1.13112
Kitl	kit ligand	NM_013598	1448117_at	-2.04646	-1.81405	-1.18852	-1.12812
Lrrc4c	leucine rich repeat containing 4C	NM_178725	1437825_at	-1.51259	-1.34105	1.02664	-1.12792
4632428N05Rik	RIKEN cDNA 4632428N05 gene	NM_001159572 /// NM_028732	1416619_at	-1.92506	-1.70678	-1.79366	-1.12789
Frmd5	FERM domain containing 5	NM_172673	1435956_at	-1.74122	-1.54435	-1.34125	-1.12748
Nudt12	nudix (nucleoside diphosphate linked moiety X)-type motif 12	NM_026497	1453139_at	-1.60462	-1.42563	-1.32993	-1.12555
Eps8	epidermal growth factor receptor pathway substrate 8	NM_001271587 /// NM_001271588 /// NM_001271589 /// NM_001271595 /// NM_007945	1422824_s_at	-1.76858	-1.57157	-1.48906	-1.12536
1600014C10Rik	RIKEN cDNA 1600014C10 gene	NM_001085385 /// NM_028166	1434715_at	-1.59095	-1.41473	1.03308	-1.12456
Grip1	glutamate receptor interacting protein 1	NM_001277292 /// NM_001277293 /// NM_001277294 /// NM_001277295 /// NM_028736 /// NM_13	1435951_at	-1.64598	-1.46403	1.11903	-1.12428
Gja1	gap junction protein, alpha 1	NM_010288	1415801_at	-1.71105	-1.52361	-1.06923	-1.12302
Tpbg	trophoblast glycoprotein	NM_001164792 /// NM_011627	1423311_s_at	-1.73121	-1.54183	1.02851	-1.12282
Slc18a2	solute carrier family 18 (vesicular monoamine), member 2	NM_172523	1437079_at	-3.60779	-3.21336	-2.16532	-1.12275
Calcrl	calcitonin receptor-like	NM_018782	1418489_a_at	-1.74126	-1.55201	-1.55495	-1.12194
B130019D13Rik	RIKEN cDNA B130019D13 gene	---	1440110_at	-1.51385	-1.34935	-1.31726	-1.12191
Dcc	deleted in colorectal carcinoma	NM_007831	1440487_at	-2.4799	-2.21059	-1.27863	-1.12183
5830490A12Rik	RIKEN cDNA 5830490A12 gene	---	1432641_at	-1.50841	-1.34765	-1.39979	-1.11929
Pik3r1	phosphatidylinositol 3-kinase, regulatory subunit, polypeptide 1 (p85 alpha)	NM_001024955 /// NM_001077495	1425514_at	-1.99529	-1.78399	1.29837	-1.11844
Pcyt1b	phosphate cytidylyltransferase 1, choline, beta isoform	NM_177546 /// NM_211138	1436124_at	-1.93361	-1.72964	-1.81728	-1.11792
Pappa	pregnancy-associated plasma protein A	NM_021362	1427633_a_at	-1.53797	-1.37736	-1.31457	-1.11661
Cenpk	centromere protein K	NM_021790 /// NM_181061 /// NR_075088	1437068_at	-1.58322	-1.41863	-1.48519	-1.11602
Cpeb2	cytoplasmic polyadenylation element binding protein 2	NM_001177379 /// NM_175937	1443017_at	-1.77807	-1.59405	-1.11242	-1.11544
Robo2	roundabout homolog 2 (Drosophila)	NM_175549	1458229_at	-2.01072	-1.80487	-1.0928	-1.11406
Endod1	endonuclease domain containing 1	NM_028013	1433796_at	-1.71311	-1.5383	-1.62415	-1.11364
Elf1	E74-like factor 1	NM_007920	1417540_at	-1.61234	-1.45108	-1.22619	-1.11114
Abcb10	ATP-binding cassette, sub-family B (MDR/TAP), member 10	NM_019552	1416403_at	-2.05747	-1.85405	-1.56475	-1.10972
Gls	glutaminase	NM_001081081 /// NM_001113383	1434657_at	-1.82514	-1.646	-1.06966	-1.10884
Ttc14	tetratricopeptide repeat domain 14	NM_025978 /// NM_027619	1437878_s_at	-1.50763	-1.36012	-1.27868	-1.10845
Nupr1	nuclear protein transcription regulator 1	NM_019738	1419666_x_at	-1.57841	-1.42629	1.08873	-1.10665
Krt8	keratin 8	NM_031170	1420647_a_at	-1.63411	-1.47682	1.01485	-1.10651
Bcat1	branched chain aminotransferase 1, cytosolic	NM_001024468 /// NM_007532	1455699_at	-2.01662	-1.82392	-1.11698	-1.10565
Ret	ret proto-oncogene	NM_001080780 /// NM_009050	1436359_at	-2.4577	-2.22306	-1.50191	-1.10555
4930556M19Rik	RIKEN cDNA 4930556M19 gene	NR_045063 /// NR_045064 /// NR_045065	1447451_at	-1.8458	-1.67055	-1.26183	-1.10491
Ppox	protoporphyrinogen oxidase	NM_008911	1448065_at	-1.5129	-1.37218	-1.40973	-1.10255
Cables1	CDK5 and Abl enzyme substrate 1	NM_001146287 /// NM_022021	1422477_at	-1.57371	-1.42736	-1.02136	-1.10253
Ap1ar	adaptor-related protein complex 1 associated regulatory protein	NM_145964	1446235_at	-1.5504	-1.40918	-1.45654	-1.10022
Hsd17b7	hydroxysteroid (17-beta) dehydrogenase 7	NM_010476	1448865_at	-2.11384	-1.92159	-1.46768	-1.10005
Cd200r4	CD200 receptor 4	NM_207244	1435313_at	-1.76618	-1.60569	-1.49884	-1.09995
Serpinb1a	serine (or cysteine) peptidase inhibitor, clade B, member 1a	NM_025429	1416318_at	-1.85874	-1.69085	-1.00075	-1.09929
Nin	ninein	NM_001081453 /// NM_008697	1419078_at	-1.55919	-1.41921	-1.16835	-1.09863
Hmga2	high mobility group AT-hook 2	NM_010441	1450781_at	-1.66795	-1.51955	1.12664	-1.09766
Nedd4l	neural precursor cell expressed, developmentally down-regulated gene 4-like	NM_001114386 /// NM_031881	1456044_at	-1.63021	-1.48588	-1.29248	-1.09713
6230424C14Rik	RIKEN cDNA 6230424C14 gene	---	1441972_at	-1.52143	-1.38724	-1.20255	-1.09673
Shisa6	shisa homolog 6 (Xenopus laevis)	NM_001034874	1455512_at	-2.53891	-2.31531	-1.54275	-1.09658
Ptger2	prostaglandin E receptor 2 (subtype EP2)	NM_008964	1449310_at	-2.1461	-1.95817	-1.17982	-1.09597
Cyr61	cysteine rich protein 61	NM_010516	1438133_a_at	-1.84285	-1.68258	-1.27096	-1.09526
Trim9	tripartite motif-containing 9	NM_001110202 /// NM_001110203 /// NM_053167	1434595_at	-1.7281	-1.5779	-1.13122	-1.09519
Col8a1	collagen, type VIII, alpha 1	NM_007739	1455627_at	-43.9128	-40.0967	-13.0497	-1.09517
Nipa1	non imprinted in Prader-Willi/Angelman syndrome 1 homolog (human)	NM_153578	1434864_at	-1.78479	-1.63114	-1.33434	-1.0942
March6	membrane-associated ring finger (C3HC4) 6	NM_172606	1433834_at	-1.51854	-1.3898	-1.05027	-1.09263
Abca13	ATP-binding cassette, sub-family A (ABC1), member 13	NM_178259	1440370_at	-1.51756	-1.38934	-1.07534	-1.09229
Gls	glutaminase	NM_001081081 /// NM_001113383	1436299_at	-1.60989	-1.47402	1.04634	-1.09217
Kcnc2	potassium voltage gated channel, Shaw-related subfamily, member 2	NM_001025581	1455258_at	-1.53985	-1.41054	-1.54923	-1.09167
Papss2	3'-phosphoadenosine 5'-phosphosulfate synthase 2	NM_001201470 /// NM_011864	1434510_at	-1.58546	-1.45264	-1.70265	-1.09143
Akr1c14	aldo-keto reductase family 1, member C14	NM_134072	1418979_at	-3.05835	-2.80539	-1.70652	-1.09017
Crygb /// Crygc	crystallin, gamma B /// crystallin, gamma C	NM_001082573 /// NM_007775 /// NM_144761	1422674_s_at	-1.51666	-1.39195	-1.54993	-1.08959
Irf2	interferon regulatory factor 2	NM_008391	1418265_s_at	-1.61314	-1.4822	-1.25912	-1.08834
A730034C02 /// Map2	uncharacterized protein A730034C02 /// microtubule-associated protein 2	NM_001039934 /// NM_008632	1421327_at	-1.60662	-1.47646	1.10053	-1.08816
Crygb	crystallin, gamma B	NM_144761	1427264_at	-1.72367	-1.58465	-1.4833	-1.08773
Trak2	trafficking protein, kinesin binding 2	NM_172406	1435016_at	-2.00153	-1.84017	-1.52024	-1.08769
Phactr2	phosphatase and actin regulator 2	NM_001033257 /// NM_001195065 /// NM_001195066 /// NM_001195096	1442734_at	-1.53138	-1.41103	1.06331	-1.08529
Sgms1	sphingomyelin synthase 1	NM_001168525 /// NM_001168526 /// NM_144792	1426575_at	-1.72423	-1.58914	-1.08395	-1.08501
Igk-V28 /// Igkc /// Igkj1 /// Igkv4-53 /// Igkv6-23 /// Igkv8-30	immunoglobulin kappa chain variable 28 (V28) /// immunoglobulin kappa constant /// immu	---	1452417_x_at	-1.66909	-1.53887	-1.67806	-1.08463
Igk-V28 /// Igkc /// Igkj1 /// Igkv4-53 /// Igkv6-23 /// Igkv8-30	immunoglobulin kappa chain variable 28 (V28) /// immunoglobulin kappa constant /// immu	---	1427660_x_at	-1.72452	-1.59145	-1.78204	-1.08362
Ramp1	receptor (calcitonin) activity modifying protein 1	NM_001168392 /// NM_016894 /// NM_178401	1417481_at	-1.65127	-1.524	1.05607	-1.08351
Dpysl3	dihydropyrimidinase-like 3	NM_001136086 /// NM_009468	1454613_at	-1.63996	-1.51564	-1.17906	-1.08202
Stim2	stromal interaction molecule 2	NM_001081103 /// NM_054083	1441024_at	-1.5243	-1.40889	-1.35221	-1.08192
9430018C23Rik	RIKEN cDNA 9430018C23 gene	---	1454511_at	-1.61931	-1.49703	-1.2656	-1.08168
Chchd10	coiled-coil-helix-coiled-coil-helix domain containing 10	NM_175329	1436990_s_at	-1.5021	-1.38867	1.03763	-1.08168
Fam184b	family with sequence similarity 184, member B	NM_021416	1421595_at	-4.37534	-4.05535	-1.53754	-1.07891
Osbpl3	oxysterol binding protein-like 3	NM_001163645 /// NM_027881	1438724_at	-2.60083	-2.41137	1.29936	-1.07857
Tnik	TRAF2 and NCK interacting kinase	NM_001163007 /// NM_001163008 /// NM_001163009 /// NM_026910	1455256_at	-1.77172	-1.64543	-1.11174	-1.07675
Nin	ninein	NM_001081453 /// NM_008697	1428600_at	-1.66229	-1.54542	-1.13332	-1.07562
Tmem26	transmembrane protein 26	NM_177794	1435409_at	-1.601	-1.48914	-1.11666	-1.07511
Cpeb2	cytoplasmic polyadenylation element binding protein 2	NM_001177379 /// NM_175937	1458518_at	-1.80868	-1.68316	-1.30392	-1.07457
Pag1	phosphoprotein associated with glycosphingolipid microdomains 1	NM_001195031 /// NM_053182	1436570_at	-1.63318	-1.52005	-1.33153	-1.07443
Mctp1	multiple C2 domains, transmembrane 1	NM_030174	1430439_at	-1.57982	-1.47291	-1.25836	-1.07259
Col12a1	collagen, type XII, alpha 1	NM_007730	1434411_at	-1.71852	-1.60274	-1.234	-1.07224
4921509J17Rik	RIKEN cDNA 4921509J17 gene	---	1430244_at	-1.7365	-1.62344	-1.54687	-1.06964
Zfp418	zinc finger protein 418	NM_146179	1424974_at	-1.57106	-1.47025	-1.26846	-1.06857
D5Ertd566e	DNA segment, Chr 5, ERATO Doi 566, expressed	---	1444936_at	-1.9249	-1.80244	1.52292	-1.06794
Epsti1	epithelial stromal interaction 1 (breast)	NM_029495 /// NM_178825	1452087_at	-1.54615	-1.44782	-1.54986	-1.06792
Fndc3b	fibronectin type III domain containing 3B	NM_173182	1433833_at	-1.5238	-1.42723	-1.01413	-1.06766
Esr2	estrogen receptor 2 (beta)	NM_010157 /// NM_207707	1426103_a_at	-1.88215	-1.76724	1.00966	-1.06502
Trim9	tripartite motif-containing 9	NM_001110202 /// NM_001110203 /// NM_053167	1454886_x_at	-2.8151	-2.64436	-1.23823	-1.06457
Gm12816 /// Gm5879 /// Rpl3	predicted gene 12816 /// predicted gene 5879 /// ribosomal protein L3	NM_013762 /// XM_001475733 /// XM_001476804 /// XR_035706 /// XR_107848	1438527_at	-1.50149	-1.41118	-1.3788	-1.064
Endod1	endonuclease domain containing 1	NM_028013	1426542_at	-1.64668	-1.54963	-1.51578	-1.06263
Ubash3b	ubiquitin associated and SH3 domain containing, B	NM_176860	1435703_at	-1.60341	-1.51045	-1.12024	-1.06155
Magi2	membrane associated guanylate kinase, WW and PDZ domain containing 2	NM_001170745 /// NM_001170746 /// NM_015823	1454855_at	-1.76022	-1.65838	-1.30661	-1.06141
Kitl	kit ligand	NM_013598	1415854_at	-2.02059	-1.90459	-1.27689	-1.06091
Pamr1	peptidase domain containing associated with muscle regeneration 1	NM_173749	1433529_at	-1.72764	-1.62916	-1.13507	-1.06045
Arhgap42	Rho GTPase activating protein 42	NM_027823	1453638_at	-1.73399	-1.63699	1.1624	-1.05926
Arhgdib	Rho, GDP dissociation inhibitor (GDI) beta	NM_007486	1426454_at	-2.32809	-2.19913	-1.70508	-1.05864
Trim66	tripartite motif-containing 66	NM_001170912 /// NM_001170913 /// NM_181853	1456967_at	-1.78254	-1.68578	-1.72439	-1.0574
Tle3	transducin-like enhancer of split 3, homolog of Drosophila E(spl)	NM_001083927 /// NM_001083928 /// NM_009389	1419655_at	-1.51722	-1.43513	-1.35459	-1.0572
Tchh	trichohyalin	NM_001163098	1434425_at	-1.844	-1.7453	-1.86814	-1.05655
Mfap2	microfibrillar-associated protein 2	NM_001161799 /// NM_008546	1417359_at	-1.68391	-1.59391	-1.41092	-1.05647
Mthfd2l	methylenetetrahydrofolate dehydrogenase (NADP+ dependent) 2-like	NM_026788	1435488_at	-1.51267	-1.43447	-1.06746	-1.05451
Bves	blood vessel epicardial substance	NM_024285	1439848_at	-1.62048	-1.53797	-1.45573	-1.05365
Rgs4	regulator of G-protein signaling 4	NM_009062	1416286_at	-1.59616	-1.51512	1.0277	-1.05349
Arhgap31	Rho GTPase activating protein 31	NM_020260	1450255_at	-1.64088	-1.55778	-1.43466	-1.05334
Slco1a4	solute carrier organic anion transporter family, member 1a4	NM_030687	1420405_at	-4.80712	-4.56505	1.39536	-1.05303
Gm16340 /// Ifi203 /// LOC100862473	predicted gene 16340 /// interferon activated gene 203 /// uncharacterized LOC100862473	NM_001045481 /// NM_008328 /// XM_003084464 /// XM_003689170 /// XM_003946458	1451567_a_at	-1.58233	-1.50285	-1.79143	-1.05289
Glcci1	glucocorticoid induced transcript 1	NM_133236	1440945_at	-1.51908	-1.44348	-1.49845	-1.05237
Tll1	tolloid-like	NM_009390	1420753_at	-1.55006	-1.47365	-1.52375	-1.05186
Slco3a1	solute carrier organic anion transporter family, member 3a1	NM_001038643 /// NM_023908	1448918_at	-3.72811	-3.54599	-1.48228	-1.05136
Tgfb1i1	transforming growth factor beta 1 induced transcript 1	NM_009365	1418136_at	-1.85875	-1.76795	-1.27201	-1.05136
Ibtk	inhibitor of Bruton agammaglobulinemia tyrosine kinase	NM_001081282 /// NM_175371	1454905_at	-1.96592	-1.87016	1.03918	-1.0512
Fat4	FAT tumor suppressor homolog 4 (Drosophila)	NM_183221	1460574_at	-1.70125	-1.62069	-1.1975	-1.04971
Osbpl3	oxysterol binding protein-like 3	NM_001163645 /// NM_027881	1428484_at	-2.60908	-2.48591	1.30755	-1.04955
Peli2	pellino 2	NM_033602	1419006_s_at	-1.5053	-1.43435	1.00233	-1.04947
A430035B10Rik	RIKEN cDNA A430035B10 gene	NR_040452	1429068_at	-1.63612	-1.55938	-1.35928	-1.04921
Tmem215	transmembrane protein 215	NM_001166009 /// NM_177175	1458866_at	-1.90222	-1.81486	-1.44128	-1.04814
9230114K14Rik	RIKEN cDNA 9230114K14 gene	NR_015537	1456643_at	-1.50465	-1.43558	-1.56697	-1.04811
Gfi1	growth factor independent 1	NM_001267621 /// NM_010278	1417679_at	-3.14773	-3.0061	-3.85121	-1.04712
Osbpl5	oxysterol binding protein-like 5	NM_001199227 /// NM_024289	1425391_a_at	-1.56683	-1.49665	1.08553	-1.04689
Reps2	RALBP1 associated Eps domain containing protein 2	NM_178256	1435389_at	-1.54551	-1.47668	-1.11924	-1.04661
Cdc42ep5	CDC42 effector protein (Rho GTPase binding) 5	NM_021454	1418712_at	-1.94384	-1.85838	-1.0141	-1.04598
6330415B21Rik	RIKEN cDNA 6330415B21 gene	NR_045141	1430791_at	-2.38708	-2.2828	-1.50942	-1.04568
Megf9	multiple EGF-like-domains 9	NM_172694	1455960_at	-1.74009	-1.66418	-1.23025	-1.04562
Atp10d	ATPase, class V, type 10D	NM_153389 /// NR_003966	1436544_at	-1.69763	-1.62431	-1.18118	-1.04513
2810039B14Rik	RIKEN cDNA 2810039B14 gene	XR_105719 /// XR_106936	1458183_at	-1.926	-1.84397	1.34217	-1.04448
Slc35f1	solute carrier family 35, member F1	NM_178675	1436719_at	-1.73135	-1.65762	-1.24583	-1.04448
Dpp10	dipeptidylpeptidase 10	NM_199021	1436087_at	-3.1463	-3.01598	-2.14509	-1.04321
Lipg	lipase, endothelial	NM_010720	1450188_s_at	-1.57956	-1.51429	-1.11007	-1.0431
Pcdh19	protocadherin 19	NM_001105245 /// NM_001105246	1455145_at	-1.84084	-1.76557	-1.39925	-1.04263
Thbs2	thrombospondin 2	NM_011581	1422571_at	-2.70021	-2.5916	-1.77349	-1.04191
Cyr61	cysteine rich protein 61	NM_010516	1416039_x_at	-1.72773	-1.66109	-1.28798	-1.04012
AI194348	expressed sequence AI194348	---	1460154_at	-1.6791	-1.61548	-1.32009	-1.03938
Akr1c19	aldo-keto reductase family 1, member C19	NM_001013785	1455454_at	-3.15823	-3.04079	-2.19054	-1.03862
Mmp16	matrix metallopeptidase 16	NM_019724	1443412_s_at	-1.54234	-1.48648	-1.08808	-1.03758
Gja1	gap junction protein, alpha 1	NM_010288	1438945_x_at	-1.51445	-1.46049	-1.03842	-1.03694
Rnf182	ring finger protein 182	NM_183204	1434982_at	-1.50031	-1.44691	-1.18013	-1.03691
Arhgap30	Rho GTPase activating protein 30	NM_001005508	1436171_at	-2.34169	-2.25846	-2.47163	-1.03685
St3gal6	ST3 beta-galactoside alpha-2,3-sialyltransferase 6	NM_018784	1449078_at	-2.89778	-2.79504	-1.44189	-1.03676
Plxnc1	plexin C1	NM_018797	1443433_at	-2.03936	-1.96715	-1.3012	-1.03671
Cdc42ep5	CDC42 effector protein (Rho GTPase binding) 5	NM_021454	1430018_at	-1.59616	-1.54089	-1.05567	-1.03587
Abcb10	ATP-binding cassette, sub-family B (MDR/TAP), member 10	NM_019552	1416402_at	-1.82595	-1.76359	-1.41242	-1.03536
Ms4a2	membrane-spanning 4-domains, subfamily A, member 2	NM_001276328 /// NM_001276329 /// NM_001276330 /// NM_013516	1443264_at	-2.84627	-2.75187	-2.63834	-1.0343
Epha7	Eph receptor A7	NM_001122889 /// NM_010141	1451991_at	-1.67563	-1.6203	-1.229	-1.03415
Endod1	endonuclease domain containing 1	NM_028013	1426543_x_at	-1.70954	-1.65431	-1.61217	-1.03338
St3gal5	ST3 beta-galactoside alpha-2,3-sialyltransferase 5	NM_001035228 /// NM_011375	1449198_a_at	-1.73277	-1.67708	-1.36172	-1.0332
Ivns1abp	influenza virus NS1A binding protein	NM_001039511 /// NM_001039512 /// NM_028582 /// NM_054102	1420961_a_at	-1.65258	-1.60028	-1.13882	-1.03268
Shisa9	shisa homolog 9 (Xenopus laevis)	NM_001174086 /// NM_028277	1456995_at	-2.19776	-2.12842	-1.06028	-1.03258
St3gal5	ST3 beta-galactoside alpha-2,3-sialyltransferase 5	NM_001035228 /// NM_011375	1460241_a_at	-1.61089	-1.56189	-1.07909	-1.03138
Chn2	chimerin (chimaerin) 2	NM_001163640 /// NM_023543	1428574_a_at	-2.59586	-2.51833	-1.28366	-1.03078
Gja1	gap junction protein, alpha 1	NM_010288	1415800_at	-1.60545	-1.55838	-1.06103	-1.03021
Slc35g1	solute carrier family 35, member G1	NM_175507	1435452_at	-1.82962	-1.77678	-1.5246	-1.02974
Armcx5	armadillo repeat containing, X-linked 5	NM_001009575	1424481_s_at	-2.00422	-1.94759	-1.15969	-1.02908
Trak2	trafficking protein, kinesin binding 2	NM_172406	1429607_at	-1.605	-1.56	-1.34472	-1.02885
B3gat1	beta-1,3-glucuronyltransferase 1 (glucuronosyltransferase P)	NM_029792	1425690_at	-1.91447	-1.86146	-1.88921	-1.02848
Sgms1	sphingomyelin synthase 1	NM_001168525 /// NM_001168526 /// NM_144792	1436499_at	-2.02198	-1.96608	-1.20245	-1.02843
Epha7	Eph receptor A7	NM_001122889 /// NM_010141	1452380_at	-1.68161	-1.63645	-1.0377	-1.0276
Rnf125	ring finger protein 125	NM_026301	1429399_at	-1.53752	-1.49731	-1.67506	-1.02686
Itga1	integrin alpha 1	NM_001033228	1439713_at	-1.57445	-1.53554	-1.35035	-1.02534
Kif26b	kinesin family member 26B	NM_001161665 /// NM_177724 /// NM_177757	1440990_at	-2.48488	-2.42574	-1.45541	-1.02438
Slc26a7	solute carrier family 26, member 7	NM_145947	1425841_at	-11.6051	-11.3297	-1.25365	-1.02431
Cela1	chymotrypsin-like elastase family, member 1	NM_033612	1423693_at	-2.57162	-2.51598	-1.72191	-1.02211
4930503L19Rik	RIKEN cDNA 4930503L19 gene	NM_172967	1454702_at	-1.65768	-1.62278	-1.06778	-1.0215
9530071P10Rik	RIKEN cDNA 9530071P10 gene	---	1432741_at	-1.82553	-1.78713	-1.0997	-1.02149
Cpeb2	cytoplasmic polyadenylation element binding protein 2	NM_001177379 /// NM_175937	1434272_at	-1.91694	-1.88004	-1.30345	-1.01963
Hopx	HOP homeobox	NM_001159900 /// NM_001159901 /// NM_175606	1428662_a_at	-1.74461	-1.71214	-1.18445	-1.01896
Rprm	reprimo, TP53 dependent G2 arrest mediator candidate	NM_023396	1422552_at	-1.66834	-1.64057	-1.66947	-1.01693
Etl4	enhancer trap locus 4	NM_001081006 /// NM_001177630 /// NM_001177631 /// NM_029895 /// NM_178059	1440064_at	-1.93406	-1.9023	-1.23033	-1.0167
Grid1	glutamate receptor, ionotropic, delta 1	NM_008166	1441499_at	-5.20808	-5.12267	-2.26554	-1.01667
8030451A03Rik	RIKEN cDNA 8030451A03 gene	NM_001001494 /// XR_140615 /// XR_142089	1446586_at	-1.90636	-1.87792	-1.26758	-1.01515
Vldlr	very low density lipoprotein receptor	NM_001161420 /// NM_013703	1438258_at	-1.64014	-1.61602	-1.08493	-1.01492
Phactr2	phosphatase and actin regulator 2	NM_001033257 /// NM_001195065 /// NM_001195066 /// NM_001195096	1455101_at	-1.93194	-1.90382	1.00876	-1.01477
2810416G20Rik /// LOC101056638	RIKEN cDNA 2810416G20 gene /// uncharacterized LOC101056638	NM_025981 /// XM_003945668 /// XM_003946112	1435171_at	-1.73836	-1.71388	-1.10658	-1.01428
Fabp5	fatty acid binding protein 5, epidermal	NM_001272097 /// NM_001272098 /// NM_010634	1416022_at	-1.67749	-1.6541	-1.53881	-1.01414
Socs2	suppressor of cytokine signaling 2	NM_001168655 /// NM_001168656 /// NM_001168657 /// NM_007706	1418507_s_at	-1.67987	-1.65915	1.02707	-1.01249
Aqp4	aquaporin 4	NM_009700	1434449_at	-2.38725	-2.35827	1.45452	-1.01229
Endod1	endonuclease domain containing 1	NM_028013	1426541_a_at	-1.80724	-1.78717	-1.48299	-1.01123
Cfh	complement component factor h	NM_009888	1423153_x_at	-2.42286	-2.39927	-1.03321	-1.00983
Apold1	apolipoprotein L domain containing 1	NM_001109914	1441228_at	-1.91098	-1.89249	-1.60087	-1.00977
Nr5a2	nuclear receptor subfamily 5, group A, member 2	NM_001159769 /// NM_030676	1449707_at	-3.44867	-3.42236	1.02013	-1.00769
B230209E15Rik	RIKEN cDNA B230209E15 gene	NR_045727	1437597_at	-1.50361	-1.49229	-1.45996	-1.00758
Ctsl	cathepsin L	NM_009984	1457724_at	-1.5555	-1.54499	-1.39138	-1.0068
Dtna	dystrobrevin alpha	NM_010087 /// NM_207650	1456069_at	-1.72776	-1.72054	-1.05712	-1.0042
Acsm3	acyl-CoA synthetase medium-chain family member 3	NM_016870 /// NM_212441 /// NM_212442	1425559_a_at	-1.51011	-1.50442	1.09709	-1.00378
Napepld	N-acyl phosphatidylethanolamine phospholipase D	NM_178728	1437872_at	-2.06301	-2.0577	1.16112	-1.00258
Runx1t1	runt-related transcription factor 1; translocated to, 1 (cyclin D-related)	NM_001111026 /// NM_001111027 /// NM_009822	1437784_at	-1.67708	-1.67295	-1.44934	-1.00247
Ramp2	receptor (calcitonin) activity modifying protein 2	NM_019444	1418187_at	-1.54181	-1.53834	-1.38716	-1.00225
Eps8	epidermal growth factor receptor pathway substrate 8	NM_001271587 /// NM_001271588 /// NM_001271589 /// NM_001271595 /// NM_007945	1422823_at	-1.62885	-1.62605	-1.47574	-1.00173
Bmp2k	BMP2 inducible kinase	NM_080708	1437419_at	-1.76824	-1.76524	-1.42008	-1.0017
Il2rg	interleukin 2 receptor, gamma chain	NM_013563	1416296_at	-1.59627	-1.59449	-1.75346	-1.00112
Dpysl3	dihydropyrimidinase-like 3	NM_001136086 /// NM_009468	1438789_s_at	-1.50747	-1.50613	-1.10656	-1.00089
Ank2	ankyrin 2, brain	NM_001034168 /// NM_178655	1434265_s_at	-2.35939	-2.35969	-1.34516	1.00012
Rgs2	regulator of G-protein signaling 2	NM_009061	1443250_at	-1.67519	-1.67599	-1.02467	1.00048
Fhdc1	FH2 domain containing 1	NM_001033301 /// NM_001205355	1439018_at	-1.9569	-1.96063	-1.4693	1.00191
Pdlim1	PDZ and LIM domain 1 (elfin)	NM_016861	1416554_at	-1.50551	-1.50923	-1.07181	1.00247
Sgms2	sphingomyelin synthase 2	NM_028943	1428663_at	-1.88867	-1.89408	-1.25107	1.00286
Pdzd8	PDZ domain containing 8	NM_001033222	1439088_at	-2.55239	-2.56071	-1.95615	1.00326
6030400A10Rik	RIKEN cDNA 6030400A10 gene	---	1433203_at	-1.68367	-1.68991	-1.24992	1.00371
Vldlr	very low density lipoprotein receptor	NM_001161420 /// NM_013703	1434465_x_at	-1.60417	-1.613	1.17606	1.0055
Hmga2	high mobility group AT-hook 2	NM_010441	1422851_at	-1.62114	-1.63107	1.10346	1.00612
Gp49a /// Lilrb4	glycoprotein 49 A /// leukocyte immunoglobulin-like receptor, subfamily B, member 4	NM_008147 /// NM_013532	1420394_s_at	-1.65912	-1.66937	-1.37271	1.00618
Myo1e	myosin IE	NM_181072 /// XM_003946306	1420159_at	-1.78188	-1.79423	-1.46355	1.00693
Cwc22	CWC22 spliceosome-associated protein homolog (S. cerevisiae)	NM_030560 /// NM_172667 /// XM_003946079 /// XM_003946080 /// XM_003946081 /// XM_00394	1438278_a_at	-2.52673	-2.54526	-2.29156	1.00734
Rnf19b	ring finger protein 19B	NM_029219	1432478_a_at	-1.61882	-1.63229	-1.11172	1.00832
Thsd7a	thrombospondin, type I, domain containing 7A	NM_001164805	1456130_at	-1.9137	-1.93067	-1.24729	1.00887
Pla2r1	phospholipase A2 receptor 1	NM_008867	1450144_at	-3.43906	-3.47284	1.01055	1.00982
Hsd17b7	hydroxysteroid (17-beta) dehydrogenase 7	NM_010476	1457248_x_at	-2.03346	-2.05379	-1.50676	1.01
Cachd1	cache domain containing 1	NM_198037	1436030_at	-1.83801	-1.85646	-1.2068	1.01004
Socs2	suppressor of cytokine signaling 2	NM_001168655 /// NM_001168656 /// NM_001168657 /// NM_007706	1449109_at	-1.66525	-1.68354	1.00107	1.01098
Cachd1	cache domain containing 1	NM_198037	1436031_at	-1.53423	-1.55198	-1.21047	1.01157
Samd4	sterile alpha motif domain containing 4	NM_001037221 /// NM_001163433 /// NM_028966	1424594_at	-1.55882	-1.577	-1.19602	1.01166
Ptgfr	prostaglandin F receptor	NM_008966	1449828_at	-1.57425	-1.59336	-1.0728	1.01214
Dkk3	dickkopf homolog 3 (Xenopus laevis)	NM_015814	1417312_at	-1.90589	-1.93061	-1.17525	1.01297
Spin2	spindlin family, member 2	NM_001005370	1455297_at	-2.02322	-2.05195	1.02518	1.0142
Etl4	enhancer trap locus 4	NM_001081006 /// NM_001177630 /// NM_001177631 /// NM_029895 /// NM_178059	1426880_at	-1.71071	-1.73795	-1.19162	1.01592
Grem2	gremlin 2 homolog, cysteine knot superfamily (Xenopus laevis)	NM_011825	1418492_at	-3.09967	-3.15177	-1.06141	1.01681
C030048H21Rik	RIKEN cDNA C030048H21 gene	XM_003945328 /// XM_003946066	1439194_at	-1.56905	-1.59885	-1.18464	1.01899
Thbs2	thrombospondin 2	NM_011581	1450663_at	-2.62666	-2.6769	-1.72179	1.01913
Phex	phosphate regulating gene with homologies to endopeptidases on the X chromosome (hypoph	NM_011077	1421979_at	-1.56054	-1.5905	1.10593	1.01919
Pde10a	phosphodiesterase 10A	NM_011866	1439618_at	-1.94378	-1.98225	-1.11614	1.01979
Cfh	complement component factor h	NM_009888	1450876_at	-2.41638	-2.46671	-1.06745	1.02083
Runx1t1	runt-related transcription factor 1; translocated to, 1 (cyclin D-related)	NM_001111026 /// NM_001111027 /// NM_009822	1444615_x_at	-1.53987	-1.57285	-1.41698	1.02142
9430018C23Rik	RIKEN cDNA 9430018C23 gene	---	1454512_at	-1.81268	-1.85289	-1.41603	1.02218
Pnliprp1	pancreatic lipase related protein 1	NM_018874	1415777_at	-1.6643	-1.7025	1.17255	1.02295
Trim9	tripartite motif-containing 9	NM_001110202 /// NM_001110203 /// NM_053167	1443989_at	-1.75209	-1.79475	-1.11333	1.02435
Tmem30a	transmembrane protein 30A	NM_133718	1443619_at	-1.77627	-1.8204	-1.16367	1.02484
Spsb1	splA/ryanodine receptor domain and SOCS box containing 1	NM_029035	1420150_at	-1.7974	-1.84212	-1.01989	1.02488
Dpysl4	dihydropyrimidinase-like 4	NM_011993	1418298_s_at	-2.46161	-2.52294	-1.72375	1.02492
Fut8	fucosyltransferase 8	NM_001252614 /// NM_001252615 /// NM_001252616 /// NM_016893 /// NR_045554	1456367_at	-1.6062	-1.64658	-1.10303	1.02514
Mfsd7b	major facilitator superfamily domain containing 7B	NM_001081259	1434424_at	-1.51031	-1.55233	-1.1971	1.02782
Pon2	paraoxonase 2	NM_183308	1450686_at	-1.64253	-1.68915	-1.45079	1.02838
Anxa1	annexin A1	NM_010730	1448213_at	-1.7784	-1.83004	-1.20621	1.02904
Akr1c18	aldo-keto reductase family 1, member C18	NM_134066	1419136_at	-9.30547	-9.57658	-7.67086	1.02913
Angptl6	angiopoietin-like 6	NM_145154	1424785_at	-2.50214	-2.57617	1.07877	1.02959
Thbs2	thrombospondin 2	NM_011581	1447862_x_at	-2.37152	-2.44491	-1.60305	1.03095
4930503L19Rik	RIKEN cDNA 4930503L19 gene	NM_172967	1454701_at	-2.02468	-2.08935	1.00456	1.03194
Zg16	zymogen granule protein 16	NM_026918	1434137_x_at	-2.64299	-2.72969	-1.07673	1.0328
Pdzd8	PDZ domain containing 8	NM_001033222	1439917_at	-1.56267	-1.6165	-1.52701	1.03445
Dock10	dedicator of cytokinesis 10	NM_175291	1439247_at	-1.67947	-1.73753	-1.40888	1.03457
1190002N15Rik	RIKEN cDNA 1190002N15 gene	NM_001033145	1433581_at	-2.76835	-2.86801	-1.4621	1.036
Prnp	prion protein	NM_001278256 /// NM_011170	1448233_at	-1.59481	-1.65365	-1.43047	1.0369
Chn2	chimerin (chimaerin) 2	NM_001163640 /// NM_023543	1428573_at	-2.85627	-2.96349	-1.44231	1.03754
Foxl2	forkhead box L2	NM_012020	1444002_at	-3.21674	-3.34203	1.02526	1.03895
Slc35d1	solute carrier family 35 (UDP-glucuronic acid/UDP-N-acetylgalactosamine dual transporte	NM_177732	1433595_at	-1.60964	-1.67892	-1.08017	1.04304
Fez1	fasciculation and elongation protein zeta 1 (zygin I)	NM_183171	1454674_at	-1.97632	-2.06399	-1.16223	1.04436
Ap1ar	adaptor-related protein complex 1 associated regulatory protein	NM_145964	1426234_s_at	-1.57372	-1.64397	-1.347	1.04464
Colgalt2	collagen beta(1-O)galactosyltransferase 2	NM_177756	1437930_at	-1.64661	-1.72165	-1.0578	1.04557
Dock10	dedicator of cytokinesis 10	NM_175291	1435343_at	-1.96221	-2.05287	-1.72488	1.0462
Slco3a1	solute carrier organic anion transporter family, member 3a1	NM_001038643 /// NM_023908	1434537_at	-2.80688	-2.94289	-1.29033	1.04846
Cxxc4	CXXC finger 4	NM_001004367	1456811_at	-1.64769	-1.72859	1.15295	1.0491
Plcb1	phospholipase C, beta 1	NM_001145830 /// NM_019677	1435043_at	-1.58418	-1.66347	-1.45965	1.05005
Ephx2	epoxide hydrolase 2, cytoplasmic	NM_001271402 /// NM_001271403 /// NM_001271421 /// NM_007940	1448499_a_at	-3.78984	-3.97956	-1.27159	1.05006
Vldlr	very low density lipoprotein receptor	NM_001161420 /// NM_013703	1417900_a_at	-1.73648	-1.82416	1.05017	1.05049
Nmnat3	nicotinamide nucleotide adenylyltransferase 3	NM_144533	1432342_at	-1.61781	-1.70081	1.14774	1.05131
Usp32	ubiquitin specific peptidase 32	NM_001029934	1459857_at	-1.64649	-1.7317	-1.31502	1.05176
Gls	glutaminase	NM_001081081 /// NM_001113383	1457211_at	-1.5251	-1.60685	1.06792	1.0536
4832441B07Rik	RIKEN cDNA 4832441B07 gene	---	1429997_at	-1.58005	-1.66513	-1.45216	1.05384
Nphs2	nephrosis 2 homolog, podocin (human)	NM_130456	1437605_at	-1.94933	-2.05614	1.00191	1.05479
Gm16499	predicted gene 16499	---	1427643_at	-1.52993	-1.6153	-1.35419	1.0558
1110059G02Rik	RIKEN cDNA 1110059G02 gene	---	1438288_x_at	-1.73753	-1.83599	-1.09632	1.05667
Nr5a2	nuclear receptor subfamily 5, group A, member 2	NM_001159769 /// NM_030676	1449706_s_at	-3.60188	-3.81188	-1.1751	1.0583
Pcdh19	protocadherin 19	NM_001105245 /// NM_001105246	1437360_at	-1.84609	-1.95424	-1.42614	1.05858
Tmem26	transmembrane protein 26	NM_177794	1434583_at	-1.60115	-1.69594	-1.15142	1.0592
Edaradd	EDAR (ectodysplasin-A receptor)-associated death domain	NM_133643	1437800_at	-1.8927	-2.00649	-2.18944	1.06012
Slc43a2	solute carrier family 43, member 2	NM_001199283 /// NM_001199284 /// NM_173388	1439965_at	-1.80424	-1.91509	-1.22741	1.06144
Arhgap31	Rho GTPase activating protein 31	NM_020260	1455164_at	-1.58541	-1.68372	-1.30131	1.06201
Hsd17b7	hydroxysteroid (17-beta) dehydrogenase 7	NM_010476	1417871_at	-1.61765	-1.71946	-1.33833	1.06294
Elmo1	engulfment and cell motility 1	NM_080288 /// NM_198093 /// NR_038122	1450208_a_at	-1.55553	-1.65641	-1.05824	1.06485
Fat4	FAT tumor suppressor homolog 4 (Drosophila)	NM_183221	1459749_s_at	-1.64069	-1.74794	-1.18395	1.06537
Gm21093 /// Gm3893 /// Gm5859 /// Gm7819 /// LOC101055653 /// LOC101056212 /// LOC101056243	predicted gene, 21093 /// predicted gene 3893 /// predicted pseudogene 5859 /// predict	NR_033506 /// XM_003945751 /// XM_003945752 /// XR_033794 /// XR_106271 /// XR_140627 /	1447939_a_at	-1.62003	-1.72599	-1.31939	1.0654
Sox11	SRY-box containing gene 11	NM_009234	1429372_at	-1.68249	-1.79337	-1.22781	1.0659
Metrnl	meteorin, glial cell differentiation regulator-like	NM_144797	1424356_a_at	-3.12327	-3.33268	-1.09251	1.06705
Birc6	baculoviral IAP repeat-containing 6	NM_007566	1442959_at	-1.59827	-1.70706	-1.3103	1.06807
Slc40a1	solute carrier family 40 (iron-regulated transporter), member 1	NM_016917	1448566_at	-2.02514	-2.16323	-1.14847	1.06819
Mfap5	microfibrillar associated protein 5	NM_015776	1449082_at	-2.79953	-2.99132	-1.71662	1.06851
Fam126a	family with sequence similarity 126, member A	NM_053090	1450724_at	-1.59882	-1.70837	-1.00755	1.06852
Socs2	suppressor of cytokine signaling 2	NM_001168655 /// NM_001168656 /// NM_001168657 /// NM_007706	1446085_at	-1.64101	-1.75534	-1.08017	1.06967
B3gat1	beta-1,3-glucuronyltransferase 1 (glucuronosyltransferase P)	NM_029792	1454821_at	-3.39062	-3.63335	-2.80847	1.07159
Tmem215	transmembrane protein 215	NM_001166009 /// NM_177175	1435858_at	-2.01144	-2.1558	-1.58366	1.07177
Mug-ps1 /// Mug1 /// Mug2	murinoglobulin, pseudogene 1 /// murinoglobulin 1 /// murinoglobulin 2	NM_008645 /// NM_008646 /// NR_027619	1448854_s_at	-1.51854	-1.63095	1.01861	1.07403
Clstn2	calsyntenin 2	NM_022319	1422158_at	-3.81334	-4.10043	-1.67662	1.07529
Pcdh19	protocadherin 19	NM_001105245 /// NM_001105246	1444422_at	-1.5621	-1.68016	-1.23947	1.07558
St3gal6	ST3 beta-galactoside alpha-2,3-sialyltransferase 6	NM_018784	1449079_s_at	-1.50631	-1.62141	-1.0051	1.07641
Ptprz1	protein tyrosine phosphatase, receptor type Z, polypeptide 1	NM_001081306 /// NM_011219 /// NM_178180	1452284_at	-2.26121	-2.43978	1.00716	1.07897
8030451A03Rik	RIKEN cDNA 8030451A03 gene	NM_001001494 /// XR_140615 /// XR_142089	1442090_at	-3.4032	-3.67217	-1.52306	1.07903
D12Ertd673e	DNA segment, Chr 12, ERATO Doi 673, expressed	---	1459491_at	-4.56498	-4.92991	-1.23941	1.07994
Mamdc2	MAM domain containing 2	NM_174857	1453152_at	-2.61934	-2.8326	-2.66987	1.08142
Pcsk5	proprotein convertase subtilisin/kexin type 5	NM_001163144 /// NM_001190483	1424605_at	-1.57699	-1.70755	-1.4046	1.08279
Ptprz1	protein tyrosine phosphatase, receptor type Z, polypeptide 1	NM_001081306 /// NM_011219 /// NM_178180	1427019_at	-2.06645	-2.23865	-1.05099	1.08333
Popdc3	popeye domain containing 3	NM_024286	1423856_at	-3.71371	-4.02706	-2.38912	1.08438
H2-D1 /// H2-L	histocompatibility 2, D region locus 1 /// histocompatibility 2, D region locus L	NM_001267808 /// NM_010380	1426324_at	-1.79615	-1.94834	-1.72731	1.08473
1110059G02Rik	RIKEN cDNA 1110059G02 gene	---	1436204_at	-1.66742	-1.80971	-1.0826	1.08533
Ceacam1	carcinoembryonic antigen-related cell adhesion molecule 1	NM_001039185 /// NM_001039186 /// NM_001039187 /// NM_011926	1425538_x_at	-1.72663	-1.87534	-1.45899	1.08613
St3gal2	ST3 beta-galactoside alpha-2,3-sialyltransferase 2	NM_009179	1421891_at	-1.56109	-1.6972	-1.40919	1.08719
Bmp4	bone morphogenetic protein 4	NM_007554	1422912_at	-1.87915	-2.04676	1.35625	1.0892
Shisa9	shisa homolog 9 (Xenopus laevis)	NM_001174086 /// NM_028277	1435424_x_at	-11.8546	-12.9231	-1.32369	1.09013
Zg16	zymogen granule protein 16	NM_026918	1428359_s_at	-2.78055	-3.03232	-1.03838	1.09055
Zfp800	zinc finger protein 800	NM_001081678	1456790_at	-1.61795	-1.7651	-1.44157	1.09095
Nudt19	nudix (nucleoside diphosphate linked moiety X)-type motif 19	NM_033080	1432332_a_at	-1.77428	-1.93851	-1.12709	1.09256
Slc40a1	solute carrier family 40 (iron-regulated transporter), member 1	NM_016917	1417061_at	-1.76956	-1.93502	-1.07872	1.0935
Pcdh7	protocadherin 7	NM_001122758 /// NM_018764	1449249_at	-2.32945	-2.55093	-1.67019	1.09508
Mir22hg	Mir22 host gene (non-protein coding)	NR_030711	1428562_at	-1.59276	-1.74725	-1.07535	1.09699
Bcl11a	B cell CLL/lymphoma 11A (zinc finger protein)	NM_001159289 /// NM_001159290 /// NM_001242934 /// NM_016707	1426552_a_at	-2.0735	-2.27502	-1.24135	1.09719
Spsb1	splA/ryanodine receptor domain and SOCS box containing 1	NM_029035	1449752_at	-1.69379	-1.86244	1.0061	1.09957
Plxnc1	plexin C1	NM_018797	1450906_at	-4.10468	-4.51521	-1.32757	1.10001
1110059G02Rik	RIKEN cDNA 1110059G02 gene	---	1435987_x_at	-1.57263	-1.73035	1.01854	1.10029
Col8a1	collagen, type VIII, alpha 1	NM_007739	1418441_at	-15.483	-17.0368	-8.36785	1.10036
Plxnc1	plexin C1	NM_018797	1443434_s_at	-4.16318	-4.59241	-1.36562	1.1031
Kcnt2	potassium channel, subfamily T, member 2	NM_001081027	1459971_at	-2.60755	-2.87821	-1.27482	1.1038
Ceacam1	carcinoembryonic antigen-related cell adhesion molecule 1	NM_001039185 /// NM_001039186 /// NM_001039187 /// NM_011926	1427630_x_at	-1.58362	-1.7484	-1.41138	1.10406
Sdc4	syndecan 4	NM_011521	1417654_at	-2.17559	-2.40216	-1.18496	1.10414
Scara3	scavenger receptor class A, member 3	NM_172604	1427020_at	-2.30977	-2.55246	-1.23549	1.10507
Nap1l2	nucleosome assembly protein 1-like 2	NM_008671	1418046_at	-1.50793	-1.66656	-1.40253	1.1052
Pak3	p21 protein (Cdc42/Rac)-activated kinase 3	NM_001195046 /// NM_001195047 /// NM_001195048 /// NM_001195049 /// NM_008778	1435486_at	-1.66171	-1.83899	-1.42665	1.10668
Anxa3	annexin A3	NM_013470	1460330_at	-1.54213	-1.70674	-1.41256	1.10674
Zg16	zymogen granule protein 16	NM_026918	1428358_at	-1.67298	-1.85595	-1.00718	1.10937
Ntn4	netrin 4	NM_021320	1450512_at	-1.72904	-1.9188	1.28229	1.10975
1110059G02Rik	RIKEN cDNA 1110059G02 gene	---	1436203_a_at	-1.74185	-1.93531	-1.02278	1.11107
Tub	tubby candidate gene	NM_021885	1420925_at	-2.52667	-2.81023	-1.47995	1.11222
Dkk3	dickkopf homolog 3 (Xenopus laevis)	NM_015814	1448669_at	-1.61773	-1.80695	-1.14935	1.11696
Lama1	laminin, alpha 1	NM_008480	1418153_at	-1.5446	-1.72735	1.03705	1.11832
Mmp11	matrix metallopeptidase 11	NM_008606	1417234_at	-1.56685	-1.75226	-1.08477	1.11833
Mob3b	MOB kinase activator 3B	NM_178061	1429284_at	-1.63813	-1.83419	-1.2905	1.11969
Serpina3g	serine (or cysteine) peptidase inhibitor, clade A, member 3G	NM_009251	1424923_at	-2.07758	-2.32803	1.24372	1.12055
Sema3e	sema domain, immunoglobulin domain (Ig), short basic domain, secreted, (semaphorin) 3E	NM_011348	1442226_at	-1.57529	-1.7654	1.51972	1.12068
Plxnc1	plexin C1	NM_018797	1423214_at	-3.97665	-4.45892	-1.28738	1.12128
Gpc4	glypican 4	NM_008150	1436514_at	-1.51145	-1.69882	-1.00766	1.12396
Slc35f1	solute carrier family 35, member F1	NM_178675	1456343_at	-1.91015	-2.15281	-1.47795	1.12704
Nudt19	nudix (nucleoside diphosphate linked moiety X)-type motif 19	NM_033080	1434216_a_at	-1.71931	-1.93804	-1.03268	1.12722
Cpa2	carboxypeptidase A2, pancreatic	NM_001024698	1454623_at	-2.55876	-2.88644	-1.75991	1.12806
1190002N15Rik	RIKEN cDNA 1190002N15 gene	NM_001033145	1433582_at	-3.00054	-3.38515	-1.52635	1.12818
1190002N15Rik	RIKEN cDNA 1190002N15 gene	NM_001033145	1459067_at	-2.538	-2.8645	-1.63023	1.12864
Fam43a	family with sequence similarity 43, member A	NM_177632	1426734_at	-1.6782	-1.9015	1.02275	1.13306
Rcn2	reticulocalbin 2	NM_001278274 /// NM_011992	1444248_at	-2.98688	-3.38536	-1.15051	1.13341
Slc2a10	solute carrier family 2 (facilitated glucose transporter), member 10	NM_130451	1419434_at	-1.54688	-1.75357	-1.33687	1.13362
Plxnc1	plexin C1	NM_018797	1450905_at	-3.52434	-4.00023	-1.29119	1.13503
Sytl2	synaptotagmin-like 2	NM_001040085 /// NM_001040086 /// NM_001040087 /// NM_001040088 /// NM_031394	1421594_a_at	-1.66355	-1.88851	-1.10278	1.13523
Slitrk1	SLIT and NTRK-like family, member 1	NM_199065	1428089_at	-1.73475	-1.9694	1.21792	1.13526
Sytl4	synaptotagmin-like 4	NM_013757	1417336_a_at	-1.82229	-2.07257	-1.14167	1.13734
Hecw2	HECT, C2 and WW domain containing E3 ubiquitin protein ligase 2	NM_001001883 /// NM_172655	1455150_at	-2.38551	-2.71494	1.29137	1.1381
B3gat1	beta-1,3-glucuronyltransferase 1 (glucuronosyltransferase P)	NM_029792	1425691_at	-2.91368	-3.33417	-2.48264	1.14431
Plcb1	phospholipase C, beta 1	NM_001145830 /// NM_019677	1425600_a_at	-1.53414	-1.75719	-1.43574	1.14539
Sdc4	syndecan 4	NM_011521	1448793_a_at	-2.12092	-2.43023	-1.13653	1.14584
Asb13	ankyrin repeat and SOCS box-containing 13	NM_001267724 /// NM_178283	1419401_at	-2.49001	-2.85454	-1.16949	1.1464
Adamts16	a disintegrin-like and metallopeptidase (reprolysin type) with thrombospondin type 1 mo	NM_172053	1439604_at	-2.18089	-2.50339	-1.76181	1.14788
Atp8b1	ATPase, class I, type 8B, member 1	NM_001001488	1455396_at	-1.68691	-1.93767	-1.15809	1.14865
Ctnna2	catenin (cadherin associated protein), alpha 2	NM_001109764 /// NM_009819 /// NM_145732	1448895_a_at	-1.6343	-1.87825	1.14679	1.14927
Dync1i1	dynein cytoplasmic 1 intermediate chain 1	NM_001191023 /// NM_001191025 /// NM_001191026 /// NM_001191027 /// NM_010063	1416361_a_at	-2.61649	-3.00919	-1.12971	1.15008
Calb1	calbindin 1	NM_009788	1417504_at	-3.77085	-4.34093	-1.20876	1.15118
Tnc	tenascin C	NM_011607	1456344_at	-2.73147	-3.14635	-1.52598	1.15189
A230050P20Rik	RIKEN cDNA A230050P20 gene	NM_175687	1435193_at	-1.70508	-1.96623	1.04658	1.15316
Krt79	keratin 79	NM_146063	1427352_at	-1.74949	-2.02662	1.05914	1.15841
Tnc	tenascin C	NM_011607	1416342_at	-2.17991	-2.53113	-1.56371	1.16112
Coch	coagulation factor C homolog (Limulus polyphemus)	NM_001198835 /// NM_007728	1423285_at	-2.57361	-2.99296	-1.11268	1.16294
Prkar2b	protein kinase, cAMP dependent regulatory, type II beta	NM_011158	1456475_s_at	-1.50437	-1.75614	-1.30472	1.16736
Bcl11a	B cell CLL/lymphoma 11A (zinc finger protein)	NM_001159289 /// NM_001159290 /// NM_001242934 /// NM_016707	1419406_a_at	-2.42167	-2.82896	-1.40885	1.16818
Asb13	ankyrin repeat and SOCS box-containing 13	NM_001267724 /// NM_178283	1449459_s_at	-2.09933	-2.45815	-1.23662	1.17092
Ntn4	netrin 4	NM_021320	1439794_at	-2.50218	-2.93632	1.08428	1.17351
Tnik	TRAF2 and NCK interacting kinase	NM_001163007 /// NM_001163008 /// NM_001163009 /// NM_026910	1458403_at	-1.62814	-1.91414	-1.23641	1.17566
5730433N10Rik	RIKEN cDNA 5730433N10 gene	---	1454460_at	-2.07235	-2.44964	-1.11689	1.18206
Plxnc1	plexin C1	NM_018797	1423213_at	-4.07937	-4.85064	-1.31857	1.18907
H2-D1	histocompatibility 2, D region locus 1	NM_010380	1451683_x_at	-1.61961	-1.92746	-1.67325	1.19008
Pon2	paraoxonase 2	NM_183308	1429020_at	-1.71394	-2.04576	-1.6421	1.1936
2810039B14Rik	RIKEN cDNA 2810039B14 gene	XR_105719 /// XR_106936	1453248_at	-1.64467	-1.97018	1.44076	1.19792
Tenm4	teneurin transmembrane protein 4	NM_011858	1455993_at	-2.15023	-2.57676	-1.11206	1.19836
Bfsp1	beaded filament structural protein 1, in lens-CP94	NM_009751	1450571_a_at	-3.83747	-4.61429	-4.92136	1.20243
Angptl1	angiopoietin-like 1	NM_028333	1421421_at	-1.53094	-1.8421	1.54791	1.20325
H2-D1	histocompatibility 2, D region locus 1	NM_010380	1451784_x_at	-1.94721	-2.34481	-1.8633	1.20419
Astn1	astrotactin 1	NM_001205204 /// NM_007495	1418615_at	-2.33879	-2.8204	-2.14991	1.20592
Tenm4	teneurin transmembrane protein 4	NM_011858	1434530_at	-2.24892	-2.7241	-1.08904	1.21129
Lmo3	LIM domain only 3	NM_207222	1455754_at	-1.50169	-1.8196	-1.02883	1.2117
H2-K1	histocompatibility 2, K1, K region	NM_001001892 /// XM_003945745	1451931_x_at	-1.91658	-2.32255	-1.71423	1.21181
H2-D1 /// H2-L	histocompatibility 2, D region locus 1 /// histocompatibility 2, D region locus L	NM_001267808 /// NM_010380	1425545_x_at	-2.286	-2.78225	-2.11004	1.21708
Tmtc2	transmembrane and tetratricopeptide repeat containing 2	NM_177368	1429809_at	-1.74074	-2.12118	-1.10008	1.21855
2810037O22Rik	RIKEN cDNA 2810037O22 gene	---	1428866_at	-1.59984	-1.96313	-1.41413	1.22708
Ank2	ankyrin 2, brain	NM_001034168 /// NM_178655	1434264_at	-1.92311	-2.38163	-1.43751	1.23842
Trim9	tripartite motif-containing 9	NM_001110202 /// NM_001110203 /// NM_053167	1434249_s_at	-3.24841	-4.02479	-1.37702	1.239
Edaradd	EDAR (ectodysplasin-A receptor)-associated death domain	NM_133643	1440162_x_at	-1.6788	-2.0802	-1.53002	1.2391
Cpm	carboxypeptidase M	NM_027468	1453009_at	-1.78661	-2.22803	-1.89394	1.24707
Stk35	serine/threonine kinase 35	NM_001038635 /// NM_183262	1439802_at	-1.56604	-1.95931	-1.9003	1.25112
Mapkapk3	mitogen-activated protein kinase-activated protein kinase 3	NM_178907	1434815_a_at	-2.02926	-2.53961	-1.18677	1.2515
Robo1	roundabout homolog 1 (Drosophila)	NM_019413	1427231_at	-1.83039	-2.29267	-1.26759	1.25256
Clstn2	calsyntenin 2	NM_022319	1441165_s_at	-4.16441	-5.22445	-1.695	1.25455
Fam84a	family with sequence similarity 84, member A	NM_029007	1425452_s_at	-1.61568	-2.03956	1.22951	1.26236
Trhde	TRH-degrading enzyme	NM_146241	1457156_at	-1.77402	-2.24036	-1.382	1.26287
5930427J20Rik	RIKEN cDNA 5930427J20 gene	---	1433086_at	-1.55069	-1.95923	-1.17241	1.26346
Tenm4	teneurin transmembrane protein 4	NM_011858	1451888_a_at	-2.22824	-2.8291	-1.13905	1.26966
Serpine2	serine (or cysteine) peptidase inhibitor, clade E, member 2	NM_009255	1416666_at	-2.3903	-3.05136	-1.0219	1.27656
Pcdh11x	protocadherin 11 X-linked	NM_001081385 /// NM_001271809 /// NM_001271810 /// NR_073451 /// NR_073452	1436449_at	-1.796	-2.29298	-1.40354	1.27671
Slc26a7	solute carrier family 26, member 7	NM_145947	1436279_at	-16.5149	-21.0941	-1.27019	1.27727
Sox11	SRY-box containing gene 11	NM_009234	1453125_at	-1.6624	-2.14025	-1.88346	1.28744
Angptl1	angiopoietin-like 1	NM_028333	1455224_at	-2.39171	-3.10632	1.2395	1.29879
Sema3c	sema domain, immunoglobulin domain (Ig), short basic domain, secreted, (semaphorin) 3C	NM_013657	1420696_at	-1.56028	-2.0275	1.13024	1.29945
Tmem27	transmembrane protein 27	NM_020626	1435064_a_at	-3.46807	-4.54729	-2.49872	1.31119
Csrnp3	cysteine-serine-rich nuclear protein 3	NM_153409 /// NM_178634	1455516_at	-2.50237	-3.28686	1.19198	1.3135
Fbn2 /// LOC100047082	fibrillin 2 /// fibrillin-2-like	NM_010181 /// XM_001473415	1422831_at	-1.72482	-2.28401	-1.02174	1.3242
Sema3c	sema domain, immunoglobulin domain (Ig), short basic domain, secreted, (semaphorin) 3C	NM_013657	1429348_at	-2.45982	-3.26224	1.01581	1.32621
Cxxc4	CXXC finger 4	NM_001004367	1437351_at	-2.10744	-2.80442	1.18454	1.33073
Bcl11a	B cell CLL/lymphoma 11A (zinc finger protein)	NM_001159289 /// NM_001159290 /// NM_001242934 /// NM_016707	1457072_at	-3.22897	-4.31735	-1.22482	1.33707
Slco3a1	solute carrier organic anion transporter family, member 3a1	NM_001038643 /// NM_023908	1418030_at	-3.7879	-5.07373	-1.31867	1.33946
Nr5a2	nuclear receptor subfamily 5, group A, member 2	NM_001159769 /// NM_030676	1420410_at	-4.79913	-6.49271	-1.41167	1.35289
Atp10a	ATPase, class V, type 10A	NM_009728	1447851_x_at	-1.79194	-2.50015	-1.3102	1.39522
Bace2	beta-site APP-cleaving enzyme 2	NM_019517	1435581_at	-1.53806	-2.19686	-1.52897	1.42833
Fbn2 /// LOC100047082	fibrillin 2 /// fibrillin-2-like	NM_010181 /// XM_001473415	1454830_at	-1.51108	-2.20122	1.02506	1.45673
Bcl11a	B cell CLL/lymphoma 11A (zinc finger protein)	NM_001159289 /// NM_001159290 /// NM_001242934 /// NM_016707	1453814_at	-2.23631	-3.3159	-1.52916	1.48276
Ptger3	prostaglandin E receptor 3 (subtype EP3)	NM_011196	1450344_a_at	-2.60461	-3.92781	1.25824	1.50803
Msx1	homeobox, msh-like 1	NM_010835	1448601_s_at	-1.76326	-2.68896	-1.27945	1.52499
Elovl2	elongation of very long chain fatty acids (FEN1/Elo2, SUR4/Elo3, yeast)-like 2	NM_019423	1416444_at	-3.62451	-5.61283	-1.25243	1.54858
Cacna2d2	calcium channel, voltage-dependent, alpha 2/delta subunit 2	NM_001174047 /// NM_001174048 /// NM_001174049 /// NM_001174050 /// NM_020263	1450754_at	-1.81602	-2.87285	-1.00643	1.58195
Bcl11a	B cell CLL/lymphoma 11A (zinc finger protein)	NM_001159289 /// NM_001159290 /// NM_001242934 /// NM_016707	1456632_at	-2.68148	-4.38438	-1.28413	1.63506
Hspa1b	heat shock protein 1B	NM_010478	1452318_a_at	-1.63085	-2.74694	-1.16686	1.68437
Sowaha	sosondowah ankyrin repeat domain family member A	NM_183173	1436998_at	-2.38655	-4.28314	-2.23558	1.7947

## Sheet: UP (419 genes)
Gene Symbol	Gene Title	RefSeq Transcript ID	Probeset ID	Fold-Change(RFdKO vs. Ctr)	Fold-Change(Foxl2 KO vs. Ctr)	Fold-Change(Runx1 KO vs. Ctr)	Fold-Change(RFdKO vs. Foxl2 KO)
Myh8	myosin, heavy polypeptide 8, skeletal muscle, perinatal	NM_177369	1426650_at	9.78453	3.85212	5.43533	2.54004
Myl1	myosin, light polypeptide 1	NM_001113387 /// NM_021285	1452651_a_at	9.77294	7.2598	4.58446	1.34617
Prkg2	protein kinase, cGMP-dependent, type II	NM_008926	1435162_at	6.9418	3.57765	1.3603	1.94032
1500015O10Rik	RIKEN cDNA 1500015O10 gene	NM_024283	1460049_s_at	5.34127	3.57019	2.2929	1.49607
Pax8	paired box gene 8	NM_011040	1418208_at	4.83392	3.14541	1.90956	1.53682
Prkg2	protein kinase, cGMP-dependent, type II	NM_008926	1435460_at	4.50533	3.05233	1.39653	1.47603
Prkg2	protein kinase, cGMP-dependent, type II	NM_008926	1421354_at	4.46358	2.8494	1.65218	1.5665
Nr0b1	nuclear receptor subfamily 0, group B, member 1	NM_007430	1417760_at	4.45981	3.4421	1.316	1.29567
1500015O10Rik	RIKEN cDNA 1500015O10 gene	NM_024283	1423261_at	4.23342	3.06338	2.15215	1.38194
Efhd1	EF hand domain containing 1	NM_028889	1448507_at	4.19246	4.43454	1.01857	-1.05774
Cdkn1a	cyclin-dependent kinase inhibitor 1A (P21)	NM_001111099 /// NM_007669	1424638_at	4.12144	2.58979	1.61375	1.59141
1500015O10Rik	RIKEN cDNA 1500015O10 gene	NM_024283	1440780_x_at	3.98538	2.60282	1.87817	1.53118
Dhh	desert hedgehog	NM_007857	1434959_at	3.93982	3.31742	1.68615	1.18761
Mpzl2	myelin protein zero-like 2	NM_007962	1448265_x_at	3.92984	2.96255	1.3656	1.32651
Dmrt1	doublesex and mab-3 related transcription factor 1	NM_015826	1423582_at	3.75833	2.19098	1.14693	1.71537
2900011O08Rik	RIKEN cDNA 2900011O08 gene	NM_144518	1424624_at	3.66337	2.18526	1.62741	1.6764
Slc52a3	solute carrier protein family 52, member 3	NM_001164819 /// NM_001164820 /// NM_027172	1429292_a_at	3.55638	3.02079	1.37216	1.1773
Scrn1	secernin 1	NM_027268	1439500_at	3.5529	2.2938	1.47589	1.54891
Mpzl2	myelin protein zero-like 2	NM_007962	1416236_a_at	3.51645	3.05859	1.31336	1.14969
4833427G06Rik	RIKEN cDNA 4833427G06 gene	NM_177702	1430762_at	3.42203	2.32909	1.87186	1.46925
Cst9	cystatin 9	NM_009979	1449285_at	3.35163	2.83937	1.04309	1.18041
Cfi	complement component factor i	NM_007686	1418724_at	3.30623	2.47159	1.75277	1.3377
Rmst	rhabdomyosarcoma 2 associated transcript (non-coding RNA)	NR_028262	1440495_at	3.27283	2.39235	1.8417	1.36804
Pla2g2f	phospholipase A2, group IIF	NM_012045	1434852_at	3.26669	2.09341	1.18603	1.56046
Scrn1	secernin 1	NM_027268	1428717_at	3.2522	2.14475	1.40323	1.51635
Scrn1	secernin 1	NM_027268	1428718_at	3.21735	2.17646	1.5119	1.47825
Pipox	pipecolic acid oxidase	NM_008952	1449374_at	3.13426	2.05222	1.61874	1.52726
Gas7	growth arrest specific 7	NM_001109657 /// NM_001277079 /// NM_001277080 /// NM_008088	1417859_at	3.13145	2.60535	1.3034	1.20193
Gfra1	glial cell line derived neurotrophic factor family receptor alpha 1	NM_010279	1450440_at	3.1209	2.40605	1.49542	1.2971
Gm3515	predicted gene 3515	XR_168471 /// XR_168682	1437418_at	3.10991	2.60456	1.91896	1.19403
Ifit2	interferon-induced protein with tetratricopeptide repeats 2	NM_008332	1418293_at	3.09282	1.80126	1.19066	1.71704
Osr2	odd-skipped related 2	NM_054049	1426155_a_at	3.08696	1.18643	2.05172	2.6019
Bcan	brevican	NM_001109758 /// NM_007529	1441899_x_at	3.07643	1.38749	2.58058	2.21726
4930502E18Rik	RIKEN cDNA 4930502E18 gene	NM_029142	1429934_at	3.03189	1.86573	1.25689	1.62505
Cd83	CD83 antigen	NM_009856	1416111_at	3.01697	2.531	1.00402	1.19201
Plscr2	phospholipid scramblase 2	NM_001195084 /// NM_008880	1448961_at	3.01146	2.09822	1.98397	1.43524
1600029D21Rik	RIKEN cDNA 1600029D21 gene	NM_029639	1423933_a_at	2.98559	2.18362	1.89714	1.36727
Myo1a	myosin IA	NM_001081219	1429805_at	2.98404	2.41035	1.16005	1.23801
Rmst	rhabdomyosarcoma 2 associated transcript (non-coding RNA)	NR_028262	1438822_at	2.97213	1.97586	1.18314	1.50422
Kcna2	potassium voltage-gated channel, shaker-related subfamily, member 2	NM_008417	1440759_at	2.91678	1.51616	1.2671	1.92379
E330017L17Rik	RIKEN cDNA E330017L17 gene	NR_045190	1444124_a_at	2.91586	1.82138	-1.07728	1.60091
Cdkn1a	cyclin-dependent kinase inhibitor 1A (P21)	NM_001111099 /// NM_007669	1421679_a_at	2.90453	2.10988	1.22494	1.37663
Defb42	defensin beta 42	NM_001034910	1457127_at	2.90359	1.87552	1.17714	1.54815
Cp	ceruloplasmin	NM_001042611 /// NM_001276248 /// NM_001276250 /// NM_007752	1448734_at	2.90351	1.876	1.89377	1.54771
Jakmip1	janus kinase and microtubule interacting protein 1	NM_178394	1441317_x_at	2.90232	2.60252	1.38676	1.1152
Gas7	growth arrest specific 7	NM_001109657 /// NM_001277079 /// NM_001277080 /// NM_008088	1445685_at	2.84663	2.37912	1.26111	1.19651
Wif1	Wnt inhibitory factor 1	NM_011915	1425425_a_at	2.83217	1.63845	1.21907	1.72856
Rassf10	Ras association (RalGDS/AF-6) domain family (N-terminal) member 10	NM_175279	1457140_s_at	2.78706	1.98636	1.4686	1.4031
Cp	ceruloplasmin	NM_001042611 /// NM_001276248 /// NM_001276250 /// NM_007752	1417496_at	2.75317	1.93729	1.81754	1.42114
Gas7	growth arrest specific 7	NM_001109657 /// NM_001277079 /// NM_001277080 /// NM_008088	1457270_at	2.75142	2.14755	1.21531	1.28119
Gdpd2	glycerophosphodiester phosphodiesterase domain containing 2	NM_023608	1429076_a_at	2.71484	2.1783	1.45665	1.24631
Klhdc7a	kelch domain containing 7A	NM_173427	1456409_at	2.69718	1.78453	1.32411	1.51142
Gas7	growth arrest specific 7	NM_001109657 /// NM_001277079 /// NM_001277080 /// NM_008088	1431400_a_at	2.69552	2.1169	1.32004	1.27333
Mmd2	monocyte to macrophage differentiation-associated 2	NM_175217	1438654_x_at	2.68458	1.76083	1.2315	1.52461
Aldh1a3	aldehyde dehydrogenase family 1, subfamily A3	NM_053080	1448789_at	2.6831	1.75143	1.64279	1.53195
1600029D21Rik	RIKEN cDNA 1600029D21 gene	NM_029639	1454254_s_at	2.67492	2.08616	1.6186	1.28223
Mpzl2	myelin protein zero-like 2	NM_007962	1416237_at	2.67317	2.18976	1.12432	1.22076
Gfra1	glial cell line derived neurotrophic factor family receptor alpha 1	NM_010279	1439015_at	2.65129	1.7486	1.37958	1.51624
Hsbp1l1	heat shock factor binding protein 1-like 1	NM_001136181	1444790_at	2.6504	2.55424	1.49055	1.03765
Jakmip1	janus kinase and microtubule interacting protein 1	NM_178394	1433815_at	2.6405	2.0897	1.34414	1.26358
Trpm3	transient receptor potential cation channel, subfamily M, member 3	NM_001035239 /// NM_001035240 /// NM_001035241 /// NM_001035242 /// NM_001035243 /// NM	1456633_at	2.6315	1.45972	1.46872	1.80274
Mmd2	monocyte to macrophage differentiation-associated 2	NM_175217	1424534_at	2.63041	1.84916	1.28596	1.42249
Sgpp2	sphingosine-1-phosphate phosphotase 2	NM_001004173	1457867_at	2.59919	1.94324	1.13368	1.33755
Gyltl1b	glycosyltransferase-like 1B	NM_001166633 /// NM_172670	1434007_at	2.58103	1.63568	1.34332	1.57796
Ddo	D-aspartate oxidase	NM_027442	1451650_at	2.56954	1.81412	1.56712	1.41641
Rassf10	Ras association (RalGDS/AF-6) domain family (N-terminal) member 10	NM_175279	1453201_at	2.54492	1.67685	1.37008	1.51768
Fga	fibrinogen alpha chain	NM_001111048 /// NM_010196	1424279_at	2.5163	1.15461	-1.00566	2.17935
Cp	ceruloplasmin	NM_001042611 /// NM_001276248 /// NM_001276250 /// NM_007752	1417494_a_at	2.50248	1.79976	1.60727	1.39046
Bhmt	betaine-homocysteine methyltransferase	NM_016668	1450624_at	2.47472	1.24277	1.08796	1.9913
Hamp2	hepcidin antimicrobial peptide 2	NM_183257	1436643_x_at	2.45478	1.66746	-1.13413	1.47217
Ncrna00086	non-protein coding RNA 86	NM_183030 /// NR_028086	1435200_at	2.43804	2.21839	1.09128	1.09901
Sostdc1	sclerostin domain containing 1	NM_025312	1449340_at	2.4332	1.31317	1.21681	1.85293
Cp	ceruloplasmin	NM_001042611 /// NM_001276248 /// NM_001276250 /// NM_007752	1417495_x_at	2.42213	1.7777	1.63146	1.3625
Rassf10	Ras association (RalGDS/AF-6) domain family (N-terminal) member 10	NM_175279	1429567_at	2.40635	1.76466	1.40443	1.36364
Osr2	odd-skipped related 2	NM_054049	1430950_at	2.40482	1.05062	1.38012	2.28894
Trpm3	transient receptor potential cation channel, subfamily M, member 3	NM_001035239 /// NM_001035240 /// NM_001035241 /// NM_001035242 /// NM_001035243 /// NM	1439026_at	2.40137	1.56994	1.70118	1.5296
D3Bwg0562e	DNA segment, Chr 3, Brigham & Women's Genetics 0562 expressed	NM_177664	1427247_at	2.39565	2.15384	1.40493	1.11227
Nqo1	NAD(P)H dehydrogenase, quinone 1	NM_008706	1423627_at	2.38181	1.67447	1.04879	1.42243
Dsp	desmoplakin	NM_023842	1435494_s_at	2.37999	1.92914	1.39324	1.2337
Capsl	calcyphosine-like	NM_029341	1429891_at	2.36556	1.61127	1.48982	1.46814
Nr5a1	nuclear receptor subfamily 5, group A, member 1	NM_139051	1418315_at	2.34333	1.2301	1.59649	1.90499
Bmpr1b	bone morphogenetic protein receptor, type 1B	NM_001277216 /// NM_001277217 /// NM_001277218 /// NM_001277220 /// NM_007560	1443720_s_at	2.34162	1.57405	2.08103	1.48764
1810041L15Rik	RIKEN cDNA 1810041L15 gene	NM_001163145	1455515_at	2.33354	1.60729	1.50088	1.45185
Dmpk	dystrophia myotonica-protein kinase	NM_001190490 /// NM_001190491 /// NM_032418	1434944_at	2.33114	1.91057	1.37275	1.22013
Celsr2	cadherin, EGF LAG seven-pass G-type receptor 2 (flamingo homolog, Drosophila)	NM_001004177 /// NM_017392	1435336_at	2.32582	1.59359	1.24981	1.45948
Spink4	serine peptidase inhibitor, Kazal type 4	NM_011463	1427119_at	2.32504	1.28278	1.01365	1.8125
Pcp4	Purkinje cell protein 4	NM_008791	1460214_at	2.31999	2.91086	2.22079	-1.25469
Jmjd7 /// Pla2g4b	jumonji domain containing 7 /// phospholipase A2, group IVB (cytosolic)	NM_001114637 /// NM_145378	1456047_at	2.29469	1.86147	1.04075	1.23273
9630001P10Rik	RIKEN cDNA 9630001P10 gene	NR_102378 /// XM_981317 /// XM_990898	1445167_at	2.29111	1.70917	1.4108	1.34049
Dsp	desmoplakin	NM_023842	1435493_at	2.29077	2.10104	1.3436	1.0903
Dsg2	desmoglein 2	NM_007883	1426153_a_at	2.28392	2.10696	1.63433	1.08399
Pdgfc	platelet-derived growth factor, C polypeptide	NM_019971	1419123_a_at	2.27993	1.61547	1.38201	1.41131
Dsp	desmoplakin	NM_023842	1427610_at	2.27227	1.92183	1.33292	1.18234
Gm3776 /// Gsta1 /// Gsta2	predicted gene 3776 /// glutathione S-transferase, alpha 1 (Ya) /// glutathione S-trans	NM_001243092 /// NM_008181 /// NM_008182	1421041_s_at	2.2706	1.18714	1.36436	1.91266
Adamts15	a disintegrin-like and metallopeptidase (reprolysin type) with thrombospondin type 1 mo	NM_001024139	1427056_at	2.27013	1.15884	1.183	1.95896
Fbln2	fibulin 2	NM_001081437 /// NM_007992	1423407_a_at	2.26123	2.49142	1.21428	-1.1018
4930426D05Rik	RIKEN cDNA 4930426D05 gene	NM_001271580 /// XR_168573 /// XR_168767	1430143_at	2.2609	1.27055	1.7573	1.77946
Egfl6	EGF-like-domain, multiple 6	NM_019397	1419332_at	2.26078	1.53036	-1.62569	1.47729
Gm10700	predicted gene 10700	XR_142427	1444174_at	2.25194	1.81965	1.38387	1.23757
Gabrb1	gamma-aminobutyric acid (GABA) A receptor, subunit beta 1	NM_008069	1419719_at	2.25157	1.63592	1.38909	1.37634
Fabp3	fatty acid binding protein 3, muscle and heart	NM_010174	1416023_at	2.2388	1.96865	1.51479	1.13722
Stac2	SH3 and cysteine rich domain 2	NM_146028	1424581_at	2.23408	1.65905	1.35375	1.34661
Lemd1	LEM domain containing 1	NM_001033250	1436492_x_at	2.22935	1.15272	1.349	1.93399
Aldh1a3	aldehyde dehydrogenase family 1, subfamily A3	NM_053080	1417642_at	2.20482	1.53176	1.42693	1.43941
Gca	grancalcin	NM_145523	1424698_s_at	2.20279	1.68842	1.36285	1.30465
Scg5	secretogranin V	NM_009162	1423150_at	2.19921	1.28546	1.28377	1.71084
4931408D14Rik	RIKEN cDNA 4931408D14 gene	NR_040298 /// NR_040299	1431806_at	2.19855	2.35398	1.22888	-1.0707
Mal2	mal, T cell differentiation protein 2	NM_178920	1427042_at	2.19814	1.3744	1.78595	1.59935
Tmc7	transmembrane channel-like gene family 7	NM_172476	1456981_at	2.19589	1.71627	1.22176	1.27945
Entpd2	ectonucleoside triphosphate diphosphohydrolase 2	NM_009849	1418259_a_at	2.19539	1.47338	1.25938	1.49003
Hsd17b3	hydroxysteroid (17-beta) dehydrogenase 3	NM_008291	1421671_at	2.18897	3.71973	1.43945	-1.6993
Rbfox1	RNA binding protein, fox-1 homolog (C. elegans) 1	NM_021477 /// NM_183188	1438217_at	2.16443	1.41911	1.8162	1.5252
Pdgfc	platelet-derived growth factor, C polypeptide	NM_019971	1449351_s_at	2.15799	1.50682	1.34607	1.43215
B230114P17Rik	RIKEN cDNA B230114P17 gene	---	1456295_at	2.15772	1.95724	1.59284	1.10243
Pdlim3	PDZ and LIM domain 3	NM_016798	1449178_at	2.15082	1.97301	1.35598	1.09012
Fgf17	fibroblast growth factor 17	NM_008004	1456239_at	2.15067	2.05122	1.17647	1.04848
Bmpr1b	bone morphogenetic protein receptor, type 1B	NM_001277216 /// NM_001277217 /// NM_001277218 /// NM_001277220 /// NM_007560	1422872_at	2.1491	1.64478	1.79782	1.30662
2010004M13Rik	RIKEN cDNA 2010004M13 gene	---	1455646_at	2.14656	2.63499	-1.23485	-1.22754
Gabra4	gamma-aminobutyric acid (GABA) A receptor, subunit alpha 4	NM_010251	1433707_at	2.14298	1.57304	1.24954	1.36232
Nr6a1	nuclear receptor subfamily 6, group A, member 1	NM_001159548 /// NM_001159549 /// NM_010264	1428826_at	2.14277	1.01242	1.90676	2.11648
Bmpr1b	bone morphogenetic protein receptor, type 1B	NM_001277216 /// NM_001277217 /// NM_001277218 /// NM_001277220 /// NM_007560	1437312_at	2.14096	1.62665	1.95356	1.31617
Cldn26	claudin 26	NM_029070	1425887_at	2.13012	1.61422	1.08486	1.3196
Podxl	podocalyxin-like	NM_013723	1417396_at	2.12919	1.95896	1.27276	1.0869
Sox9	SRY-box containing gene 9	NM_011448	1424950_at	2.12789	2.17722	1.1481	-1.02318
Cp	ceruloplasmin	NM_001042611 /// NM_001276248 /// NM_001276250 /// NM_007752	1448735_at	2.11389	1.48818	1.43315	1.42045
Mlxipl	MLX interacting protein-like	NM_021455	1419185_a_at	2.10973	1.55175	1.62503	1.35958
Mycn	v-myc myelocytomatosis viral related oncogene, neuroblastoma derived (avian)	NM_008709	1417155_at	2.10965	1.84334	1.65927	1.14447
D630039A03Rik	RIKEN cDNA D630039A03 gene	NM_178727	1437085_at	2.1096	1.93517	-1.28553	1.09013
Nr5a1	nuclear receptor subfamily 5, group A, member 1	NM_139051	1421730_at	2.10683	1.31285	1.86914	1.60477
Hsd17b14	hydroxysteroid (17-beta) dehydrogenase 14	NM_025330	1447678_at	2.09821	1.58443	1.18941	1.32427
Adamts8	a disintegrin-like and metallopeptidase (reprolysin type) with thrombospondin type 1 mo	NM_013906	1418270_at	2.09515	1.89043	1.06242	1.10829
Hsd17b14	hydroxysteroid (17-beta) dehydrogenase 14	NM_025330	1429802_at	2.08793	1.42645	1.04383	1.46373
Jakmip1	janus kinase and microtubule interacting protein 1	NM_178394	1430597_at	2.08777	1.72619	1.16896	1.20947
Akr1b7	aldo-keto reductase family 1, member B7	NM_009731	1423556_at	2.08601	1.72653	1.07973	1.20821
Morn1	MORN repeat containing 1	NM_001081100	1456435_at	2.08206	1.05274	1.11073	1.97776
Ptch2	patched homolog 2	NM_008958	1422655_at	2.08112	1.76849	1.14791	1.17678
Ifitm7	interferon induced transmembrane protein 7	NM_001110161 /// NM_001270718 /// NM_028968	1453917_at	2.07843	1.72885	1.42199	1.20221
Fat3	FAT tumor suppressor homolog 3 (Drosophila)	NM_001080814	1457589_at	2.07248	-1.14329	-1.12022	2.36944
Cela3b /// Gm13011 /// LOC100862548	chymotrypsin-like elastase family, member 3B /// predicted gene 13011 /// chymotrypsin-	NM_001126318 /// NM_026419 /// XM_003946154	1435012_x_at	2.06471	1.4152	-1.08647	1.45895
Pex5l	peroxisomal biogenesis factor 5-like	NM_001163516 /// NM_001163517 /// NM_021483	1438399_at	2.06207	-1.08899	1.19706	2.24557
9930013L23Rik	RIKEN cDNA 9930013L23 gene	NM_030728	1429987_at	2.05913	2.23802	-1.23088	-1.08688
Zim1	zinc finger, imprinted 1	NM_011769	1421405_at	2.05616	1.93301	1.1194	1.06371
Tnnt1	troponin T1, skeletal, slow	NM_001277903 /// NM_001277904 /// NM_011618	1419606_a_at	2.04723	1.86457	1.58143	1.09797
Samd12	sterile alpha motif domain containing 12	NM_177225	1458114_at	2.04711	1.55472	1.14023	1.31671
Gpt2	glutamic pyruvate transaminase (alanine aminotransferase) 2	NM_173866	1438385_s_at	2.04683	1.59325	1.11961	1.28469
Galnt14	UDP-N-acetyl-alpha-D-galactosamine:polypeptide N-acetylgalactosaminyltransferase 14	NM_027864	1453630_at	2.03849	1.31965	1.24694	1.54472
4931432P07Rik	RIKEN cDNA 4931432P07 gene	---	1443415_at	2.0368	2.00472	1.4849	1.016
Nr6a1	nuclear receptor subfamily 6, group A, member 1	NM_001159548 /// NM_001159549 /// NM_010264	1428825_at	2.03626	1.10738	1.80139	1.83881
Dsg2	desmoglein 2	NM_007883	1449741_at	2.03451	2.05295	1.45652	-1.00906
Foxj1	forkhead box J1	NM_008240	1425291_at	2.02112	1.72779	1.26961	1.16977
Blnk	B cell linker	NM_008528	1451780_at	2.01215	1.00386	1.12036	2.00441
Emid1	EMI domain containing 1	NM_080595	1449581_at	2.0121	1.64831	-1.10693	1.22071
Tiam1	T cell lymphoma invasion and metastasis 1	NM_001145886 /// NM_001145887 /// NM_009384	1418057_at	2.00956	1.41744	1.24528	1.41774
Kcna2	potassium voltage-gated channel, shaker-related subfamily, member 2	NM_008417	1439872_at	2.00913	1.16995	1.14123	1.71729
Ddo	D-aspartate oxidase	NM_027442	1439096_at	2.00496	1.1748	1.30157	1.70664
Bhlhe40	basic helix-loop-helix family, member e40	NM_011498	1418025_at	2.00399	1.33826	1.24167	1.49746
Gabra4	gamma-aminobutyric acid (GABA) A receptor, subunit alpha 4	NM_010251	1429330_at	2.00209	1.47501	1.24934	1.35734
Tbx1	T-box 1	NM_011532	1425779_a_at	1.99943	1.40444	1.32271	1.42365
Fcgr2b	Fc receptor, IgG, low affinity IIb	NM_001077189 /// NM_010187	1435477_s_at	1.99817	1.758	-1.04207	1.13662
Agtr1a	angiotensin II receptor, type 1a	NM_177322	1436739_at	1.99161	1.41816	1.00958	1.40436
Syt13	synaptotagmin XIII	NM_030725	1434470_at	1.98751	2.01582	-1.08631	-1.01425
Aif1l	allograft inflammatory factor 1-like	NM_145144	1451287_s_at	1.98649	1.2432	1.36943	1.59788
Necab3	N-terminal EF-hand calcium binding protein 3	NM_021546	1431946_a_at	1.98568	1.80286	1.03839	1.10141
Sox9	SRY-box containing gene 9	NM_011448	1451538_at	1.97855	2.05755	-1.09957	-1.03993
Lrrc9	leucine rich repeat containing 9	NM_001142728 /// NM_001142729 /// NM_030070	1430376_at	1.97756	1.43094	1.28004	1.382
Dsg2	desmoglein 2	NM_007883	1439476_at	1.97672	2.28912	1.42719	-1.15804
Hk2	hexokinase 2	NM_013820	1422612_at	1.96486	1.59767	1.16683	1.22983
1700026D08Rik	RIKEN cDNA 1700026D08 gene	NM_029335	1429074_at	1.96418	1.42701	1.38346	1.37643
Sorl1	sortilin-related receptor, LDLR class A repeats-containing	NM_011436	1426258_at	1.96372	1.50011	1.10698	1.30905
Efcab1	EF hand calcium binding domain 1	NM_025769	1455074_at	1.96367	1.29911	1.38966	1.51155
Sorl1	sortilin-related receptor, LDLR class A repeats-containing	NM_011436	1460390_at	1.96126	1.66125	1.26436	1.1806
Agt	angiotensinogen (serpin peptidase inhibitor, clade A, member 8)	NM_007428	1423396_at	1.95652	1.5109	1.1265	1.29494
Pax8	paired box gene 8	NM_011040	1446561_at	1.94719	1.6203	1.37387	1.20175
Ctsh	cathepsin H	NM_007801	1443814_x_at	1.94422	1.0173	1.20516	1.91116
Snx5	sorting nexin 5	NM_001199188 /// NM_024225	1437074_at	1.94334	1.80941	1.14163	1.07402
Fam211b	family with sequence similarity 211, member B	NM_198860	1456878_at	1.94134	1.80071	1.22615	1.07809
Klhl14	kelch-like 14	NM_001081403	1428837_at	1.938	1.25949	1.32962	1.53872
Acsbg1	acyl-CoA synthetase bubblegum family member 1	NM_053178	1422428_at	1.93772	1.40718	-1.38436	1.37702
Col22a1	collagen, type XXII, alpha 1	NM_027174	1453084_s_at	1.93526	1.02177	1.19178	1.89403
Dsg2	desmoglein 2	NM_007883	1449740_s_at	1.93194	1.95745	1.3885	-1.0132
Wwc1	WW, C2 and coiled-coil domain containing 1	NM_170779	1427261_at	1.93096	1.26363	1.57083	1.5281
Ubxn10	UBX domain protein 10	NM_178671	1451906_at	1.92614	1.42317	1.20329	1.35342
Cela3b /// LOC100862548	chymotrypsin-like elastase family, member 3B /// chymotrypsin-like elastase family memb	NM_026419 /// XM_003946154	1437326_x_at	1.92232	1.3759	1.05672	1.39714
U90926	cDNA sequence U90926	NM_020562 /// NR_033483	1460667_at	1.90935	1.74384	1.91877	1.09491
Alb	albumin	NM_009654	1425260_at	1.90932	1.15649	1.07107	1.65095
BB144871	expressed sequence BB144871	---	1436453_at	1.90779	1.1445	1.14423	1.66692
Igfbp1	insulin-like growth factor binding protein 1	NM_008341	1418918_at	1.90734	1.64466	1.07242	1.15972
Pla2g5	phospholipase A2, group V	NM_001122954 /// NM_011110	1417814_at	1.90693	1.37152	-1.10209	1.39038
Ppargc1b	peroxisome proliferative activated receptor, gamma, coactivator 1 beta	NM_133249	1449945_at	1.90662	1.5529	1.21883	1.22778
Usp29	ubiquitin specific peptidase 29	NM_021323	1427551_at	1.89768	1.8695	1.31627	1.01508
Nek5	NIMA (never in mitosis gene a)-related expressed kinase 5	NM_177898	1444163_at	1.89123	1.73246	1.54099	1.09165
Agpat9	1-acylglycerol-3-phosphate O-acyltransferase 9	NM_172715	1454799_at	1.88729	1.40754	1.09521	1.34085
Sorl1	sortilin-related receptor, LDLR class A repeats-containing	NM_011436	1453003_at	1.8862	1.54946	1.26233	1.21733
Chit1	chitinase 1 (chitotriosidase)	NM_027979	1453844_at	1.88295	2.56022	-1.00258	-1.35969
Lrrtm3	leucine rich repeat transmembrane neuronal 3	NM_178678	1440112_at	1.88254	1.83325	1.30821	1.02689
Cpa1	carboxypeptidase A1, pancreatic	NM_025350	1428062_at	1.88104	1.34036	1.17969	1.40338
Gsta2	glutathione S-transferase, alpha 2 (Yc2)	NM_008182	1421040_a_at	1.87323	1.05659	1.24725	1.7729
Ttc25	tetratricopeptide repeat domain 25	NM_028918	1429130_at	1.86757	1.47529	1.2375	1.2659
Kcnip1	Kv channel-interacting protein 1	NM_001190885 /// NM_001190886 /// NM_027398	1448459_at	1.86716	2.32647	1.57938	-1.246
Dsg2	desmoglein 2	NM_007883	1460380_at	1.86456	2.00655	1.34363	-1.07615
Tac2	tachykinin 2	NM_001199971 /// NM_009312	1419411_at	1.86399	1.53276	-1.01504	1.2161
Ttc18	tetratricopeptide repeat domain 18	NM_001163638 /// NM_001163639 /// NM_029698	1456034_at	1.86307	1.45388	1.32872	1.28145
Sall1	sal-like 1 (Drosophila)	NM_021390	1437983_at	1.86141	1.14614	1.01556	1.62407
Papln	papilin, proteoglycan-like sulfated glycoprotein	NM_001205343 /// NM_130887	1420521_at	1.8607	1.53734	1.01272	1.21034
Tmem52	transmembrane protein 52	NM_001253856 /// NM_001253858 /// NM_027161	1460451_at	1.85728	1.71441	1.3565	1.08333
Cst12	cystatin 12	NM_027054	1424627_at	1.85156	1.79368	1.11903	1.03227
Pgbd5	piggyBac transposable element derived 5	NM_171824	1460570_at	1.84994	1.73876	1.16486	1.06395
Exoc3l2	exocyst complex component 3-like 2	NM_028954 /// XM_001471750 /// XM_001471751	1428867_at	1.84941	1.31064	1.00781	1.41108
Ccnd1	cyclin D1	NM_007631	1417420_at	1.84746	1.52957	1.39735	1.20783
Nr6a1	nuclear receptor subfamily 6, group A, member 1	NM_001159548 /// NM_001159549 /// NM_010264	1421515_at	1.84654	-1.02621	1.79014	1.89493
Lor	loricrin	NM_008508	1448745_s_at	1.84315	1.67081	1.34339	1.10314
Ccnd1	cyclin D1	NM_007631	1417419_at	1.83354	1.44868	1.40478	1.26566
A330021E22Rik	RIKEN cDNA A330021E22 gene	NM_172447	1455859_at	1.83308	1.5176	1.05609	1.20788
Trav9d-3	T cell receptor alpha variable 9D-3	---	1426168_a_at	1.83281	1.46684	1.29166	1.24949
Bcl11b	B cell leukemia/lymphoma 11B	NM_001079883 /// NM_021399	1435227_at	1.83262	-1.01562	1.22926	1.86125
Gbp6	guanylate binding protein 6	NM_194336	1438676_at	1.83143	1.65969	-1.12407	1.10348
Ctsh	cathepsin H	NM_007801	1418365_at	1.83111	1.06634	1.24473	1.71719
Trpm6	transient receptor potential cation channel, subfamily M, member 6	NM_153417	1438877_at	1.82892	1.51858	-1.02113	1.20436
Pqlc1	PQ loop repeat containing 1	NM_001164420 /// NM_001164421 /// NM_001164422 /// NM_001164423 /// NM_001164424 /// NM	1430125_s_at	1.82273	1.50625	1.38223	1.21011
Podxl	podocalyxin-like	NM_013723	1448688_at	1.82263	1.61239	1.24034	1.13039
Igdcc3	immunoglobulin superfamily, DCC subclass, member 3	NM_008988	1439498_at	1.82208	1.44071	-1.05111	1.26471
Fgf12	fibroblast growth factor 12	NM_001276419 /// NM_001276420 /// NM_010199 /// NM_183064	1451693_a_at	1.81882	1.32844	1.38661	1.36913
Tmem184a	transmembrane protein 184a	NM_001161548 /// NM_144914	1424477_at	1.81433	2.23755	1.113	-1.23326
Tesc	tescalcin	NM_021344	1418744_s_at	1.81252	1.49595	1.34989	1.21162
Kirrel3	kin of IRRE like 3 (Drosophila)	NM_001190911 /// NM_001190912 /// NM_001190913 /// NM_001190914 /// NM_026324	1452728_at	1.81198	1.5441	-1.18568	1.17349
Efcab1	EF hand calcium binding domain 1	NM_025769	1454198_a_at	1.81157	1.16143	1.00116	1.55978
AA467197	expressed sequence AA467197	NM_001004174	1434046_at	1.81002	2.40789	-1.03118	-1.33031
Ccdc113	coiled-coil domain containing 113	NM_172914	1436285_at	1.80993	1.49381	1.53021	1.21162
Tomm20l	translocase of outer mitochondrial membrane 20 homolog (yeast)-like	NM_029227	1431466_at	1.8065	1.52003	1.36643	1.18846
Trpm6	transient receptor potential cation channel, subfamily M, member 6	NM_153417	1427642_at	1.80249	1.44368	1.08568	1.24854
Chrdl2	chordin-like 2	NM_133709	1420539_a_at	1.80068	1.44216	1.34755	1.2486
Ptpre	protein tyrosine phosphatase, receptor type, E	NM_011212	1418539_a_at	1.80012	2.7497	1.22949	-1.52751
Enkur	enkurin, TRPC channel interacting protein	NM_027728	1428960_at	1.80005	1.69178	1.24877	1.064
Ptch2	patched homolog 2	NM_008958	1457256_x_at	1.79931	1.45813	1.06084	1.23398
Greb1	gene regulated by estrogen in breast cancer protein	NM_001252071 /// NM_015764	1445324_s_at	1.79834	1.45663	1.41457	1.23459
Acot1	acyl-CoA thioesterase 1	NM_012006	1449065_at	1.79829	1.34996	1.18603	1.33211
Slco5a1	solute carrier organic anion transporter family, member 5A1	NM_172841	1440874_at	1.79525	1.43017	1.29187	1.25528
Myh6	myosin, heavy polypeptide 6, cardiac muscle, alpha	NM_001164171 /// NM_010856	1448826_at	1.79064	1.17621	1.19656	1.52239
Fam184b	family with sequence similarity 184, member B	NM_021416	1440200_at	1.78771	1.43912	1.25076	1.24222
Kcng1	potassium voltage-gated channel, subfamily G, member 1	NM_001081134	1457052_at	1.78746	1.48017	1.18957	1.2076
Bcl11b	B cell leukemia/lymphoma 11B	NM_001079883 /// NM_021399	1438784_at	1.78516	1.1964	1.1991	1.49211
Scn3b	sodium channel, voltage-gated, type III, beta	NM_001083917 /// NM_153522 /// NM_178227	1435767_at	1.7833	1.9328	1.22132	-1.08383
Smoc1	SPARC related modular calcium binding 1	NM_001146217 /// NM_022316	1448321_at	1.78237	1.60905	1.23299	1.10772
Nrp1	neuropilin 1	NM_008737	1457198_at	1.78034	1.45817	1.2734	1.22094
1110014L15Rik	RIKEN cDNA 1110014L15 gene	---	1460487_at	1.78005	1.62182	1.21228	1.09756
AA517858	expressed sequence AA517858	---	1420121_at	1.77917	1.2759	1.66996	1.39444
Dtx4	deltex 4 homolog (Drosophila)	NM_172442	1436545_at	1.77525	1.24661	1.07442	1.42406
Parp3	poly (ADP-ribose) polymerase family, member 3	NM_145619	1426210_x_at	1.77515	1.80551	1.15873	-1.0171
Cox7a1	cytochrome c oxidase subunit VIIa 1	NM_009944	1418709_at	1.77434	1.2023	1.46286	1.47579
Ptges3l	prostaglandin E synthase 3 (cytosolic)-like	NM_026865	1432073_at	1.77004	1.48197	1.24235	1.19438
Adora1	adenosine A1 receptor	NM_001008533 /// NM_001039510 /// NM_009629	1427331_at	1.76827	2.17798	1.03431	-1.2317
Ankrd45	ankyrin repeat domain 45	NM_028664	1430395_at	1.76712	1.0099	1.01855	1.7498
Aldoc	aldolase C, fructose-bisphosphate	NM_009657	1451461_a_at	1.76688	1.81878	1.13607	-1.02937
Colq	collagen-like tail subunit (single strand of homotrimer) of asymmetric acetylcholineste	NM_009937	1448081_at	1.76538	1.2632	1.44811	1.39755
1700040L02Rik	RIKEN cDNA 1700040L02 gene	NM_028491	1428812_at	1.76127	1.45543	1.38034	1.21013
Ptges3l	prostaglandin E synthase 3 (cytosolic)-like	NM_026865	1454256_s_at	1.75952	1.67587	1.18753	1.04991
Zbtb7c	zinc finger and BTB domain containing 7C	NM_145356	1436365_at	1.75924	1.8492	1.09607	-1.05114
Sstr3	somatostatin receptor 3	NM_009218	1441603_at	1.7577	1.78905	1.0007	-1.01783
Ada	adenosine deaminase	NM_001272052 /// NM_007398	1417976_at	1.75744	2.5342	1.34235	-1.44199
8030411F24Rik	RIKEN cDNA 8030411F24 gene	NM_030135	1451712_at	1.75682	1.61375	1.05441	1.08865
4930526L06Rik	RIKEN cDNA 4930526L06 gene	NR_045317	1431633_x_at	1.75303	1.18766	-1.01567	1.47604
Zcchc18	zinc finger, CCHC domain containing 18	NM_001035509 /// NM_001035510 /// NM_025893	1425293_a_at	1.75147	1.18266	1.29806	1.48096
Gabrg3	gamma-aminobutyric acid (GABA) A receptor, subunit gamma 3	NM_008074 /// NM_177273	1445846_at	1.74946	-1.02638	1.08579	1.79561
Slc13a5	solute carrier family 13 (sodium-dependent citrate transporter), member 5	NM_001004148	1435936_at	1.74869	1.36401	1.2671	1.28202
Aif1l	allograft inflammatory factor 1-like	NM_145144	1424263_at	1.7472	1.48532	1.29584	1.17631
Fcgr2b	Fc receptor, IgG, low affinity IIb	NM_001077189 /// NM_010187	1435476_a_at	1.74268	1.47649	1.09301	1.18029
Gfra1	glial cell line derived neurotrophic factor family receptor alpha 1	NM_010279	1421973_at	1.7421	1.55312	1.3465	1.12168
Adora1	adenosine A1 receptor	NM_001008533 /// NM_001039510 /// NM_009629	1435495_at	1.74124	2.30007	-1.03838	-1.32094
Trank1	tetratricopeptide repeat and ankyrin repeat containing 1	NM_001164659	1429276_at	1.74059	1.68562	-1.03769	1.03261
Dtx4	deltex 4 homolog (Drosophila)	NM_172442	1455711_at	1.73957	1.26614	1.09242	1.37391
Klkb1	kallikrein B, plasma 1	NM_008455	1449034_at	1.73927	1.5059	1.25546	1.15497
Susd2	sushi domain containing 2	NM_001162913 /// NM_027890	1426511_at	1.73656	-1.01021	-1.06166	1.75428
Necab3	N-terminal EF-hand calcium binding protein 3	NM_021546	1447907_x_at	1.73489	1.42755	1.01474	1.21529
Cntn3	contactin 3	NM_008779	1420739_at	1.73294	-1.13917	1.44446	1.97412
Kcnip1	Kv channel-interacting protein 1	NM_001190885 /// NM_001190886 /// NM_027398	1416785_at	1.73169	2.17177	1.37316	-1.25414
Ccdc160	coiled-coil domain containing 160	NM_001034059	1437936_at	1.73071	1.35949	1.38011	1.27306
Trav9d-3	T cell receptor alpha variable 9D-3	---	1426113_x_at	1.73019	1.46022	1.27885	1.18488
Trim2	tripartite motif-containing 2	NM_001271725 /// NM_001271726 /// NM_001271727 /// NM_001271728 /// NM_030706	1448551_a_at	1.72886	1.69771	1.05813	1.01835
Scara5	scavenger receptor class A, member 5 (putative)	NM_001168318 /// NM_028903	1451204_at	1.72829	-1.00665	1.77552	1.73978
Gabrb3	gamma-aminobutyric acid (GABA) A receptor, subunit beta 3	NM_001038701 /// NM_008071	1435021_at	1.72779	-1.23057	1.12075	2.12616
Tnni3	troponin I, cardiac 3	NM_009406	1422536_at	1.72571	1.54135	1.09866	1.11961
Veph1	ventricular zone expressed PH domain-containing 1	NM_028357 /// NM_145820	1432088_at	1.72445	1.50193	1.0785	1.14815
Lemd1	LEM domain containing 1	NM_001033250	1439954_at	1.72156	1.47799	1.44905	1.16479
Kcnj12	potassium inwardly-rectifying channel, subfamily J, member 12	NM_001267593 /// NM_010603	1422871_at	1.72061	1.13223	1.12706	1.51967
Dsg2	desmoglein 2	NM_007883	1425619_s_at	1.72028	1.96926	1.31155	-1.14473
Plcb4	phospholipase C, beta 4	NM_013829	1441531_at	1.71844	1.39072	1.08982	1.23565
Ddo	D-aspartate oxidase	NM_027442	1454025_at	1.71822	1.48683	1.24156	1.15562
Ap1s2	adaptor-related protein complex 1, sigma 2 subunit	NM_026887	1460036_at	1.71746	1.21891	1.19383	1.40901
Myo6	myosin VI	NM_001039546 /// NM_008662	1433942_at	1.71646	1.5533	1.0199	1.10504
Cacng8	calcium channel, voltage-dependent, gamma subunit 8	NM_133190	1459579_at	1.7162	1.03857	1.05935	1.65245
Car12	carbonic anyhydrase 12	NM_178396	1428485_at	1.716	1.53176	1.46169	1.12028
Nr6a1	nuclear receptor subfamily 6, group A, member 1	NM_001159548 /// NM_001159549 /// NM_010264	1421516_at	1.71431	1.22411	1.65193	1.40045
4930563E18Rik	RIKEN cDNA 4930563E18 gene	NR_045379	1432031_at	1.71356	1.25328	-1.05258	1.36726
Lrrtm3	leucine rich repeat transmembrane neuronal 3	NM_178678	1434760_at	1.70872	1.68901	1.43198	1.01167
Pdk4	pyruvate dehydrogenase kinase, isoenzyme 4	NM_013743	1417273_at	1.70779	1.78739	-1.11257	-1.04661
Trav9d-3	T cell receptor alpha variable 9D-3	---	1452405_x_at	1.70749	1.53241	1.26705	1.11426
Gm5148	predicted gene 5148	NM_198657	1443541_at	1.70482	1.22873	1.28345	1.38747
Ttr	transthyretin	NM_013697	1455913_x_at	1.70461	1.05007	1.04388	1.62333
Abhd4	abhydrolase domain containing 4	NM_001205181 /// NM_134076	1416315_at	1.70417	1.54206	-1.02265	1.10513
Snx5	sorting nexin 5	NM_001199188 /// NM_024225	1417648_s_at	1.70412	1.42295	1.28819	1.1976
Klhdc8a	kelch domain containing 8A	NM_144810	1424885_at	1.70398	1.14806	1.30803	1.48423
Bmp7	bone morphogenetic protein 7	NM_007557	1435479_at	1.70383	1.41847	1.32377	1.20118
Cers4	ceramide synthase 4	NM_026058	1417782_at	1.70358	1.30218	1.12718	1.30826
Rtn1	reticulon 1	NM_001007596 /// NM_153457	1429761_at	1.70093	1.09117	1.29851	1.55881
Hsd17b13	hydroxysteroid (17-beta) dehydrogenase 13	NM_001163486 /// NM_198030	1460606_at	1.69887	1.6104	1.05633	1.05494
Aldoc	aldolase C, fructose-bisphosphate	NM_009657	1424714_at	1.69872	1.73311	-1.22224	-1.02025
Rbfox1	RNA binding protein, fox-1 homolog (C. elegans) 1	NM_021477 /// NM_183188	1418314_a_at	1.69843	1.20077	1.32832	1.41446
Chp2	calcineurin-like EF hand protein 2	NM_027363	1431130_at	1.69831	1.65622	1.51697	1.02541
Kcna2	potassium voltage-gated channel, shaker-related subfamily, member 2	NM_008417	1422197_at	1.69806	1.22217	1.25485	1.38938
Rnf138rt1	ring finger protein 138, retrogene 1	NM_028842 /// NR_003640	1449239_at	1.69712	1.3478	1.19774	1.25918
Slco5a1	solute carrier organic anion transporter family, member 5A1	NM_172841	1439588_at	1.6948	1.45988	1.36632	1.16092
Add3	adducin 3 (gamma)	NM_001164099 /// NM_001164100 /// NM_001164101 /// NM_001277100 /// NM_013758	1456162_x_at	1.69202	1.13848	1.18546	1.48621
BC096441 /// Tnfsf12 /// Tnfsf13	cDNA sequence BC096441 /// tumor necrosis factor (ligand) superfamily, member 12 /// tu	NM_001034097 /// NM_001034098 /// NM_001159503 /// NM_001159505 /// NM_011614 /// NM_02	1418345_at	1.69147	1.24087	1.17446	1.36313
Scn3b	sodium channel, voltage-gated, type III, beta	NM_001083917 /// NM_153522 /// NM_178227	1426328_a_at	1.69095	2.32766	1.09568	-1.37654
Nell1	NEL-like 1	NM_001037906	1433787_at	1.69042	-1.20236	1.14713	2.0325
Sbspon	somatomedin B and thrombospondin, type 1 domain containing	NM_001033288	1457429_s_at	1.68986	-1.10658	1.1118	1.86997
1190003J15Rik	RIKEN cDNA 1190003J15 gene	NM_029821	1431786_s_at	1.68936	1.2607	1.24043	1.34001
Tbc1d4	TBC1 domain family, member 4	NM_001081278 /// NM_173380	1435292_at	1.68928	1.52486	-1.0155	1.10783
Rtn4rl1	reticulon 4 receptor-like 1	NM_177708	1436868_at	1.68761	1.15737	1.00425	1.45813
Isx	intestine specific homeobox	NM_027837	1431922_at	1.68743	1.35449	1.15182	1.24581
Aebp1	AE binding protein 1	NM_009636	1422514_at	1.68723	1.31833	1.15527	1.27983
Parp3	poly (ADP-ribose) polymerase family, member 3	NM_145619	1451969_s_at	1.68704	1.61137	1.16902	1.04696
Dusp5	dual specificity phosphatase 5	NM_001085390	1437199_at	1.68593	1.32323	1.52995	1.27411
Aebp1	AE binding protein 1	NM_009636	1450637_a_at	1.68583	1.2948	1.12239	1.30201
Cdon	cell adhesion molecule-related/down-regulated by oncogenes	NM_021339	1421452_at	1.68234	1.81834	1.1942	-1.08084
Prrt4	proline-rich transmembrane protein 4	NM_001101443	1439728_at	1.68189	1.13446	1.17047	1.48254
Spon1	spondin 1, (f-spondin) extracellular matrix protein	NM_145584	1424415_s_at	1.68116	1.66751	1.27708	1.00819
Rabep2	rabaptin, RAB GTPase binding effector protein 2	NM_030566	1440795_x_at	1.67977	1.32026	1.24344	1.2723
Fmod	fibromodulin	NM_021355	1456084_x_at	1.67926	1.59243	1.29154	1.05453
Anpep	alanyl (membrane) aminopeptidase	NM_008486	1421424_a_at	1.67802	2.09511	-1.38223	-1.24856
Kctd8	potassium channel tetramerisation domain containing 8	NM_175519	1441495_at	1.6777	1.36671	1.24251	1.22754
Cdh23	cadherin 23 (otocadherin)	NM_001252635 /// NM_023370 /// NR_045556	1432346_a_at	1.67714	1.70429	1.39285	-1.01619
Prdm11	PR domain containing 11	NM_001177536	1456186_at	1.67681	1.8764	1.16675	-1.11903
Cyb5b /// LOC100047577	cytochrome b5 type B /// cytochrome b5 type B-like	NM_025558 /// XM_003946454	1417767_at	1.67658	1.12529	1.25193	1.48991
Rras2	related RAS viral (r-ras) oncogene homolog 2	NM_025846	1417398_at	1.67615	1.50982	1.29026	1.11017
Gprc5a	G protein-coupled receptor, family C, group 5, member A	NM_181444	1437486_at	1.67496	1.24085	1.45774	1.34985
Cp	ceruloplasmin	NM_001042611 /// NM_001276248 /// NM_001276250 /// NM_007752	1417497_at	1.67394	1.42224	1.32328	1.17697
Pip5k1b	phosphatidylinositol-4-phosphate 5-kinase, type 1 beta	NM_008846	1450389_s_at	1.67168	1.50931	1.14374	1.10758
Ccnd1	cyclin D1	NM_007631	1448698_at	1.67101	1.45806	1.29696	1.14605
Fcgr2b	Fc receptor, IgG, low affinity IIb	NM_001077189 /// NM_010187	1455332_x_at	1.67066	1.69398	1.0397	-1.01396
Dusp15	dual specificity phosphatase-like 15	NM_001159376 /// NM_145744	1435126_at	1.66644	1.35389	1.32311	1.23085
4930526L06Rik	RIKEN cDNA 4930526L06 gene	NR_045317	1431632_at	1.66453	1.10442	-1.08901	1.50714
Myo6	myosin VI	NM_001039546 /// NM_008662	1421120_at	1.66398	1.52591	1.10809	1.09049
Cdh16	cadherin 16	NM_001252627 /// NM_001252628 /// NM_007663	1448906_at	1.66275	1.15329	1.44845	1.44175
Msx2	homeobox, msh-like 2	NM_013601	1449559_at	1.66189	1.18842	1.5395	1.3984
Ubxn10	UBX domain protein 10	NM_178671	1426007_a_at	1.66155	1.30983	1.20967	1.26852
Cp	ceruloplasmin	NM_001042611 /// NM_001276248 /// NM_001276250 /// NM_007752	1441326_at	1.65954	1.25416	1.14604	1.32323
Bmp7	bone morphogenetic protein 7	NM_007557	1418910_at	1.65935	1.37175	1.16968	1.20965
Faah	fatty acid amide hydrolase	NM_010173	1434091_at	1.65854	1.33699	1.04573	1.2405
Greb1	gene regulated by estrogen in breast cancer protein	NM_001252071 /// NM_015764	1439568_at	1.65607	1.36356	1.27938	1.21451
1190003J15Rik	RIKEN cDNA 1190003J15 gene	NM_029821	1455186_a_at	1.65514	1.39055	1.27759	1.19028
Atp1b2	ATPase, Na+/K+ transporting, beta 2 polypeptide	NM_013415	1422009_at	1.65219	1.57893	1.2179	1.0464
TGME49_082150	hypothetical protein	XM_002371380	1439743_at	1.65008	1.34464	1.1236	1.22716
Wnt4	wingless-related MMTV integration site 4	NM_009523	1441687_at	1.64997	1.25642	-1.18797	1.31323
Abhd3	abhydrolase domain containing 3	NM_134130	1417946_at	1.64986	1.14946	1.13341	1.43533
Slc22a1	solute carrier family 22 (organic cation transporter), member 1	NM_009202	1418118_at	1.6494	1.3418	1.22544	1.22925
Gsta3	glutathione S-transferase, alpha 3	NM_001077353 /// NM_010356	1423436_at	1.64858	1.35591	1.34489	1.21585
Aldh1b1	aldehyde dehydrogenase 1 family, member B1	NM_028270	1451260_at	1.64825	1.6134	-1.12278	1.0216
Sptlc3	serine palmitoyltransferase, long chain base subunit 3	NM_175467	1439492_at	1.6464	1.4013	1.2574	1.17491
Kcne4	potassium voltage-gated channel, Isk-related subfamily, gene 4	NM_021342	1418156_at	1.64561	1.43777	1.07536	1.14455
Greb1	gene regulated by estrogen in breast cancer protein	NM_001252071 /// NM_015764	1445323_at	1.64388	1.55746	1.40877	1.05548
Gpt2	glutamic pyruvate transaminase (alanine aminotransferase) 2	NM_173866	1455007_s_at	1.64341	1.4067	1.1191	1.16828
2900017F05Rik	RIKEN cDNA 2900017F05 gene	---	1430096_at	1.64208	1.28551	1.33352	1.27737
Apoc4	apolipoprotein C-IV	NM_007385	1418708_at	1.64108	1.23447	1.22201	1.32938
Isyna1	myo-inositol 1-phosphate synthase A1	NM_023627	1415977_at	1.63972	1.61044	1.28325	1.01818
Astn2	astrotactin 2	NM_019514 /// NM_207109	1450309_at	1.63868	1.46278	1.52734	1.12025
Tiam1	T cell lymphoma invasion and metastasis 1	NM_001145886 /// NM_001145887 /// NM_009384	1444373_at	1.63845	1.27559	1.14979	1.28446
C030009O12Rik	RIKEN cDNA C030009O12 gene	---	1435095_at	1.63832	1.33945	1.14161	1.22313
Cyp7b1	cytochrome P450, family 7, subfamily b, polypeptide 1	NM_007825	1421074_at	1.63379	1.29028	1.17808	1.26623
Nrp1	neuropilin 1	NM_008737	1448943_at	1.633	1.17973	1.15241	1.38422
1700120C14Rik	RIKEN cDNA 1700120C14 gene	NR_045627	1444789_at	1.63192	1.44284	1.3777	1.13105
Igf2bp1	insulin-like growth factor 2 mRNA binding protein 1	NM_009951	1449210_at	1.63163	1.42236	1.15415	1.14713
Wwc1	WW, C2 and coiled-coil domain containing 1	NM_170779	1420008_s_at	1.63153	1.275	1.37078	1.27963
Syt13	synaptotagmin XIII	NM_030725	1451045_at	1.63136	1.74236	-1.02959	-1.06804
Fam65c	family with sequence similarity 65, member C	NM_001080708	1457368_at	1.63127	1.26546	1.26262	1.28907
Kcnip4	Kv channel interacting protein 4	NM_001199242 /// NM_001199243 /// NM_001199244 /// NM_001199245 /// NM_030265	1450370_a_at	1.62972	1.0711	1.26299	1.52154
Adam8	a disintegrin and metallopeptidase domain 8	NM_007403	1416871_at	1.62926	1.61663	-1.08723	1.00781
Lama5	laminin, alpha 5	NM_001081171	1427009_at	1.62795	1.45351	1.21528	1.12001
Samd10	sterile alpha motif domain containing 10	NM_172676	1435756_at	1.62694	1.29069	1.04374	1.26051
Kcnip4	Kv channel interacting protein 4	NM_001199242 /// NM_001199243 /// NM_001199244 /// NM_001199245 /// NM_030265	1437631_at	1.62684	1.10619	1.3409	1.47067
1810041L15Rik	RIKEN cDNA 1810041L15 gene	NM_001163145	1429440_at	1.62614	1.50118	1.30135	1.08324
Sulf1	sulfatase 1	NM_001198565 /// NM_001198566 /// NM_172294	1436319_at	1.62504	1.57275	1.18692	1.03325
Slc2a1	solute carrier family 2 (facilitated glucose transporter), member 1	NM_011400	1434773_a_at	1.62497	1.43534	1.12519	1.13211
2010300C02Rik	RIKEN cDNA 2010300C02 gene	NM_028096	1452861_at	1.62292	1.51486	1.27817	1.07133
Diras2	DIRAS family, GTP-binding RAS-like 2	NM_001024474	1455436_at	1.62236	1.34814	1.4454	1.20341
Tiam1	T cell lymphoma invasion and metastasis 1	NM_001145886 /// NM_001145887 /// NM_009384	1453887_a_at	1.62127	1.32751	1.18169	1.22129
Gm11744	predicted gene 11744	NM_001163318	1436657_at	1.62107	1.42501	1.17023	1.13759
C2	complement component 2 (within H-2S)	NM_013484	1457664_x_at	1.62078	1.22869	1.38768	1.31911
Npas3	neuronal PAS domain protein 3	NM_013780	1438060_at	1.61959	1.55466	1.17673	1.04176
Tesc	tescalcin	NM_021344	1418743_a_at	1.61927	1.36396	1.19771	1.18718
Kcnk1	potassium channel, subfamily K, member 1	NM_008430	1448690_at	1.6181	1.41581	1.20821	1.14288
Adcyap1r1	adenylate cyclase activating polypeptide 1 receptor 1	NM_001025372 /// NM_007407	1429022_at	1.61791	1.09214	1.23181	1.48142
Wwc1	WW, C2 and coiled-coil domain containing 1	NM_170779	1420009_at	1.6169	1.33452	1.40237	1.2116
Ppp2r2b	protein phosphatase 2 (formerly 2A), regulatory subunit B (PR 52), beta isoform	NM_027531 /// NM_028392 /// NR_073583	1426621_a_at	1.61603	1.15313	1.65997	1.40143
Rras2	related RAS viral (r-ras) oncogene homolog 2	NM_025846	1448689_at	1.61455	1.4126	1.21841	1.14297
Il1rn	interleukin 1 receptor antagonist	NM_001039701 /// NM_001159562 /// NM_031167	1451798_at	1.61424	1.2712	1.16	1.26986
Rab20	RAB20, member RAS oncogene family	NM_011227	1438097_at	1.614	1.40635	1.22015	1.14765
Kirrel3	kin of IRRE like 3 (Drosophila)	NM_001190911 /// NM_001190912 /// NM_001190913 /// NM_001190914 /// NM_026324	1431402_at	1.61372	1.55224	1.08563	1.03961
Lix1	limb expression 1 homolog (chicken)	NM_025681	1421180_at	1.6123	1.26422	1.18699	1.27534
Rbfox1	RNA binding protein, fox-1 homolog (C. elegans) 1	NM_021477 /// NM_183188	1455358_at	1.61108	1.14161	1.23105	1.41124
Rnf43	ring finger protein 43	NM_172448	1427008_at	1.61084	1.55588	1.09793	1.03533
Gpt2	glutamic pyruvate transaminase (alanine aminotransferase) 2	NM_173866	1439029_at	1.61028	1.34436	1.12845	1.1978
Trpm3	transient receptor potential cation channel, subfamily M, member 3	NM_001035239 /// NM_001035240 /// NM_001035241 /// NM_001035242 /// NM_001035243 /// NM	1457927_at	1.61013	1.2651	1.18878	1.27273
Gabrg3	gamma-aminobutyric acid (GABA) A receptor, subunit gamma 3	NM_008074 /// NM_177273	1422187_at	1.6086	1.00357	-1.10747	1.60287
Cck	cholecystokinin	NM_031161	1419473_a_at	1.60748	1.63762	1.20182	-1.01875
AI314831	expressed sequence AI314831	NR_015462	1457698_at	1.60746	1.52876	1.18024	1.05148
Ptpre	protein tyrosine phosphatase, receptor type, E	NM_011212	1418540_a_at	1.60733	2.3752	1.03438	-1.47773
Dusp15	dual specificity phosphatase-like 15	NM_001159376 /// NM_145744	1426189_at	1.60582	1.39228	1.17102	1.15338
Lor	loricrin	NM_008508	1420184_at	1.60473	1.40309	1.22799	1.14371
BC090627 /// Chkb /// Cpt1b	cDNA sequence BC090627 /// choline kinase beta /// carnitine palmitoyltransferase 1b, m	NM_007692 /// NM_009948 /// NR_004843 /// NR_037153 /// NR_037154	1418328_at	1.60448	1.50296	1.36978	1.06755
AW111846	expressed sequence AW111846	---	1445657_at	1.60407	1.21844	1.07847	1.31649
Sp5	trans-acting transcription factor 5	NM_022435	1422914_at	1.60369	1.10483	1.04802	1.45152
Cdcp1	CUB domain containing protein 1	NM_133974	1427095_at	1.60354	1.43486	1.15181	1.11755
Trim2	tripartite motif-containing 2	NM_001271725 /// NM_001271726 /// NM_001271727 /// NM_001271728 /// NM_030706	1417028_a_at	1.60222	1.65332	1.04424	-1.0319
Ndp	Norrie disease (pseudoglioma) (human)	NM_010883	1449251_at	1.60208	1.15639	1.24972	1.38542
Ppp1r1a	protein phosphatase 1, regulatory (inhibitor) subunit 1A	NM_021391	1422605_at	1.59995	1.21723	1.21881	1.31442
Lama5	laminin, alpha 5	NM_001081171	1427010_s_at	1.59934	1.37439	1.30222	1.16367
Wdr78	WD repeat domain 78	NM_146254	1434793_at	1.59923	1.19432	1.09208	1.33902
Aif1l	allograft inflammatory factor 1-like	NM_145144	1424262_at	1.59798	1.13734	1.13853	1.40501
Fcgr2b	Fc receptor, IgG, low affinity IIb	NM_001077189 /// NM_010187	1451941_a_at	1.59776	1.64089	1.10121	-1.02699
D3Bwg0562e	DNA segment, Chr 3, Brigham & Women's Genetics 0562 expressed	NM_177664	1434685_at	1.59712	1.633	-1.00317	-1.02247
E530001K10Rik	RIKEN cDNA E530001K10 gene	XR_104694 /// XR_107378	1444324_at	1.59648	1.26766	1.25321	1.25939
AA517858	expressed sequence AA517858	---	1420122_at	1.59567	1.20009	1.66914	1.32962
Armc2	armadillo repeat containing 2	NM_001034858	1454180_at	1.59381	1.37427	1.41433	1.15975
Syk	spleen tyrosine kinase	NM_001198977 /// NM_011518	1425797_a_at	1.59099	1.40354	1.08113	1.13356
Rnf128	ring finger protein 128	NM_001254761 /// NM_023270	1449036_at	1.59058	1.40042	-1.067	1.13579
Pebp4	phosphatidylethanolamine binding protein 4	NM_028526 /// NM_028560	1430706_at	1.59041	1.14796	1.08295	1.38543
Acot3	acyl-CoA thioesterase 3	NM_134246	1422925_s_at	1.58947	1.30668	1.37513	1.21642
Cp	ceruloplasmin	NM_001042611 /// NM_001276248 /// NM_001276250 /// NM_007752	1455393_at	1.58918	1.28096	1.1266	1.24062
Cryab	crystallin, alpha B	NM_009964	1434369_a_at	1.58635	1.22641	1.60575	1.29349
Greb1	gene regulated by estrogen in breast cancer protein	NM_001252071 /// NM_015764	1419593_at	1.58536	1.44353	1.29268	1.09825
Tmc7	transmembrane channel-like gene family 7	NM_172476	1459099_at	1.58465	1.3728	1.26225	1.15432
Cryab	crystallin, alpha B	NM_009964	1416455_a_at	1.58405	1.21427	1.55922	1.30453
Akap5	A kinase (PRKA) anchor protein 5	NM_001101471	1447301_at	1.58404	1.57496	1.134	1.00576
Kctd8	potassium channel tetramerisation domain containing 8	NM_175519	1455923_at	1.5832	1.24985	-1.06055	1.26671
D5Buc30e	DNA segment, Chr 5, Bucan 30 expressed	---	1443205_at	1.58189	1.18165	-1.01382	1.33871
Pnmt	phenylethanolamine-N-methyltransferase	NM_008890	1449804_at	1.5804	1.46572	1.23609	1.07825
Tbx2	T-box 2	NM_009324	1422545_at	1.58034	1.30815	-1.04738	1.20807
Trib2	tribbles homolog 2 (Drosophila)	NM_144551	1426641_at	1.57926	1.14924	-1.07641	1.37418
Vav2	vav 2 oncogene	NM_009500	1435244_at	1.57773	1.32382	1.10738	1.1918
Adam3	a disintegrin and metallopeptidase domain 3 (cyritestin)	NM_009619	1448329_at	1.57768	1.33775	1.20827	1.17935
Gm22	predicted gene 22	XM_001001798 /// XM_111398	1459622_at	1.57744	1.36564	1.10251	1.15509
Slc16a8	solute carrier family 16 (monocarboxylic acid transporters), member 8	NM_020516	1457014_x_at	1.5767	1.40186	1.25586	1.12472
Rapgef3	Rap guanine nucleotide exchange factor (GEF) 3	NM_001177810 /// NM_001177811 /// NM_144850	1424470_a_at	1.57653	1.30506	1.12942	1.20801
Slc16a14	solute carrier family 16 (monocarboxylic acid transporters), member 14	NM_027921	1439661_at	1.57563	1.226	1.33857	1.28518
Peg3	paternally expressed 3	NM_008817	1417355_at	1.57529	1.34907	1.20711	1.16769
Pex5l	peroxisomal biogenesis factor 5-like	NM_001163516 /// NM_001163517 /// NM_021483	1451062_a_at	1.57481	1.16321	1.16029	1.35384
4833424O15Rik	RIKEN cDNA 4833424O15 gene	NM_029425	1429249_at	1.57453	1.25436	1.28251	1.25524
4932443L11Rik	RIKEN cDNA 4932443L11 gene	NM_001039529 /// XR_105182 /// XR_107981	1431814_at	1.57414	1.50923	1.31015	1.04301
Hepacam	hepatocyte cell adhesion molecule	NM_175189	1434727_at	1.57278	1.21681	1.21307	1.29254
Trim2	tripartite motif-containing 2	NM_001271725 /// NM_001271726 /// NM_001271727 /// NM_001271728 /// NM_030706	1459860_x_at	1.57278	1.81733	1.05734	-1.15549
Npy6r	neuropeptide Y receptor Y6	NM_010935	1422347_at	1.57197	1.16602	1.15042	1.34815
Tst	thiosulfate sulfurtransferase, mitochondrial	NM_009437	1448609_at	1.57142	1.44709	1.02084	1.08592
Agbl4	ATP/GTP binding protein-like 4	NM_001048189 /// NM_030231	1454259_s_at	1.57085	1.15555	1.08955	1.35939
2900018N21Rik	RIKEN cDNA 2900018N21 gene	---	1432825_at	1.5706	1.46921	1.34333	1.06901
Afp	alpha fetoprotein	NM_007423	1416646_at	1.57039	-1.04558	-1.0407	1.64196
Sept12	septin 12	NM_027669 /// NM_029374	1438298_a_at	1.56924	1.21998	1.3083	1.28628
Crip3	cysteine-rich protein 3	NM_053250 /// NM_181664	1451410_a_at	1.56888	1.40181	1.30837	1.11918
Slc22a7	solute carrier family 22 (organic anion transporter), member 7	NM_144856	1451460_a_at	1.56873	1.25578	1.27073	1.2492
Cisd3 /// Gm20267	CDGSH iron sulfur domain 3 /// predicted gene, 20267	NM_001085500 /// XM_003086280 /// XM_003945345	1435017_at	1.56867	1.29622	1.21944	1.21019
Abhd4	abhydrolase domain containing 4	NM_001205181 /// NM_134076	1439259_x_at	1.56847	1.55073	-1.13663	1.01144
AW111846	expressed sequence AW111846	---	1440993_at	1.56845	1.44261	1.16786	1.08723
Lgi3	leucine-rich repeat LGI family, member 3	NM_145219	1433667_at	1.56812	1.14015	-1.03149	1.37537
Rnf128	ring finger protein 128	NM_001254761 /// NM_023270	1418318_at	1.56774	1.35095	-1.20677	1.16047
Zfp462	zinc finger protein 462	NM_172867	1439106_at	1.56527	1.29784	1.14557	1.20606
Vsig8	V-set and immunoglobulin domain containing 8	NM_177723 /// NR_027644	1436671_at	1.56385	1.35515	1.19869	1.154
Rgs7	regulator of G protein signaling 7	NM_001199003 /// NM_011880	1450659_at	1.56327	-1.03421	1.00345	1.61675
Sdr39u1	short chain dehydrogenase/reductase family 39U, member 1	NM_001082975	1459269_at	1.562	1.54218	1.09971	1.01286
Rasl10b	RAS-like, family 10, member B	NM_001013386	1433566_at	1.56087	1.15506	1.1047	1.35133
Myh11	myosin, heavy polypeptide 11, smooth muscle	NM_001161775 /// NM_013607	1448962_at	1.56038	1.56732	1.15415	-1.00444
Tulp2	tubby-like protein 2	NM_001045555 /// NM_008807	1417276_at	1.56036	1.28771	1.06422	1.21174
Notum	notum pectinacetylesterase homolog (Drosophila)	NM_175263	1451857_a_at	1.55907	1.32249	1.16032	1.17889
Cdk18	cyclin-dependent kinase 18	NM_008795	1449151_at	1.55831	1.41557	-1.01692	1.10084
Slc2a1	solute carrier family 2 (facilitated glucose transporter), member 1	NM_011400	1426599_a_at	1.55747	1.42816	1.09375	1.09054
Ftcd	formiminotransferase cyclodeaminase	NM_080845	1419670_at	1.55726	1.41085	1.15445	1.10378
Lemd1	LEM domain containing 1	NM_001033250	1445642_at	1.55521	1.16077	1.08747	1.33981
Igdcc3	immunoglobulin superfamily, DCC subclass, member 3	NM_008988	1423496_a_at	1.55515	1.31377	1.137	1.18373
Ank3	ankyrin 3, epithelial	NM_009670 /// NM_146005 /// NM_170687 /// NM_170688 /// NM_170689 /// NM_170690 /// NM_	1451628_a_at	1.55496	1.42629	1.12163	1.09021
Svs5	seminal vesicle secretory protein 5	NM_009301	1456124_x_at	1.5544	-1.31201	1.2331	2.03939
Gprc5c	G protein-coupled receptor, family C, group 5, member C	NM_001110337 /// NM_001110338 /// NM_147217	1424450_at	1.55407	1.10511	-1.03115	1.40626
Tec	tec protein tyrosine kinase	NM_001113460 /// NM_001113461 /// NM_001113464 /// NM_013689	1460204_at	1.55165	1.71049	1.1805	-1.10237
BC021891	cDNA sequence BC021891	NM_145608	1441213_at	1.55151	2.05168	1.19871	-1.32238
Meox1	mesenchyme homeobox 1	NM_010791	1417595_at	1.5502	1.04149	1.3922	1.48844
C2	complement component 2 (within H-2S)	NM_013484	1416051_at	1.55017	1.15928	1.41974	1.33719
Maob	monoamine oxidase B	NM_172778	1434354_at	1.54995	-1.18006	1.37171	1.82904
Fmod	fibromodulin	NM_021355	1437718_x_at	1.54952	1.40239	1.22027	1.10491
Tspan18	tetraspanin 18	NM_183180	1429856_at	1.54936	1.70867	1.23848	-1.10282
Hs3st3b1	heparan sulfate (glucosamine) 3-O-sulfotransferase 3B1	NM_018805	1433977_at	1.54645	1.27541	-1.09965	1.21251
Ank3	ankyrin 3, epithelial	NM_009670 /// NM_146005 /// NM_170687 /// NM_170688 /// NM_170689 /// NM_170690 /// NM_	1425202_a_at	1.54455	1.4737	1.02265	1.04807
Mum1l1	melanoma associated antigen (mutated) 1-like 1	NM_001164630 /// NM_001164631 /// NM_001164632 /// NM_001164633 /// NM_175541	1455238_at	1.54441	1.0878	1.15662	1.41976
Fmod	fibromodulin	NM_021355	1437685_x_at	1.54431	1.38863	1.19715	1.11211
Fgf12	fibroblast growth factor 12	NM_001276419 /// NM_001276420 /// NM_010199 /// NM_183064	1440270_at	1.54342	1.37291	1.23646	1.1242
Tex40	testis expressed 40	NM_001039494	1449074_at	1.5425	1.28365	1.16832	1.20165
6030498E09Rik	RIKEN cDNA 6030498E09 gene	NM_183126	1430943_at	1.54228	1.49105	-1.04199	1.03436
Gbp6	guanylate binding protein 6	NM_194336	1447927_at	1.5409	1.26086	-1.00035	1.22209
Lgi3	leucine-rich repeat LGI family, member 3	NM_145219	1436238_at	1.54062	1.39321	1.21288	1.1058
Klf12	Kruppel-like factor 12	NM_010636	1422227_at	1.53948	1.30581	1.25547	1.17895
Tbc1d4	TBC1 domain family, member 4	NM_001081278 /// NM_173380	1455903_at	1.53867	1.47738	1.13435	1.04149
Hpca	hippocalcin	NM_001130419 /// NM_010471	1425833_a_at	1.5384	1.3261	1.23292	1.16009
Zfp185	zinc finger protein 185	NM_001109043 /// NM_009549	1420943_at	1.53823	1.08086	1.25113	1.42315
Rnf208	ring finger protein 208	NM_176834	1435105_at	1.53785	1.22184	1.16239	1.25864
Rfx4	regulatory factor X, 4 (influences HLA class II expression)	NM_001024918 /// NM_027689	1432053_at	1.53663	1.16052	1.32211	1.32408
Mamstr	MEF2 activating motif and SAP domain containing transcriptional regulator	NM_001146704 /// NM_172418	1431836_x_at	1.53607	1.12152	1.07788	1.36963
Pifo	primary cilia formation	NM_001200028 /// NM_029604	1453320_at	1.53588	1.29606	1.1684	1.18504
2810459M11Rik	RIKEN cDNA 2810459M11 gene	NM_001144992 /// NM_001144993	1452354_at	1.53583	1.13285	-1.21903	1.35573
Hsd17b11	hydroxysteroid (17-beta) dehydrogenase 11	NM_053262	1421011_at	1.53568	1.9715	1.04869	-1.2838
4833419G08Rik	RIKEN cDNA 4833419G08 gene	XM_994760	1454439_at	1.535	1.42137	1.10048	1.07994
Gsta3	glutathione S-transferase, alpha 3	NM_001077353 /// NM_010356	1423437_at	1.5342	1.28927	1.35757	1.18998
1110017D15Rik	RIKEN cDNA 1110017D15 gene	NM_001048005 /// NM_001253777 /// NM_001253778 /// NM_001253780 /// NM_001253788 /// NM	1429471_at	1.53308	1.44375	1.38101	1.06188
1700123O21Rik	RIKEN cDNA 1700123O21 gene	NR_045799	1447798_at	1.53282	1.01829	1.1231	1.50529
A330021E22Rik	RIKEN cDNA A330021E22 gene	NM_172447	1440796_at	1.53273	1.22888	-1.12646	1.24726
1810065E05Rik	RIKEN cDNA 1810065E05 gene	NM_027239	1424439_at	1.53223	1.24485	1.24032	1.23085
Atp1b2	ATPase, Na+/K+ transporting, beta 2 polypeptide	NM_013415	1435148_at	1.53211	1.41393	1.14158	1.08358
Hs6st2	heparan sulfate 6-O-sulfotransferase 2	NM_001077202 /// NM_015819	1420938_at	1.5317	1.51703	1.3713	1.00967
Ephb1	Eph receptor B1	NM_001168296 /// NM_173447	1455188_at	1.53088	1.26575	1.12712	1.20946
Grtp1	GH regulated TBC protein 1	NM_025768	1425891_a_at	1.53054	1.27607	1.06455	1.19941
Mycn	v-myc myelocytomatosis viral related oncogene, neuroblastoma derived (avian)	NM_008709	1425922_a_at	1.53031	1.46392	1.35349	1.04535
Ppfibp2	PTPRF interacting protein, binding protein 2 (liprin beta 2)	NM_001163557 /// NM_008905	1417801_a_at	1.52746	1.89704	1.14228	-1.24195
Fgf9	fibroblast growth factor 9	NM_013518	1420795_at	1.5265	1.23366	1.25048	1.23737
Ttc30b	tetratricopeptide repeat domain 30B	NM_028235	1423672_at	1.52597	1.21828	1.09058	1.25256
Add3	adducin 3 (gamma)	NM_001164099 /// NM_001164100 /// NM_001164101 /// NM_001277100 /// NM_013758	1426574_a_at	1.52566	1.31025	1.13584	1.1644
1700023B13Rik	RIKEN cDNA 1700023B13 gene	---	1433360_at	1.52537	1.47779	1.21707	1.0322
1700018G05Rik	RIKEN cDNA 1700018G05 gene	NR_045422	1441861_at	1.52528	1.26236	1.32767	1.20828
Cyb5b /// LOC100047577	cytochrome b5 type B /// cytochrome b5 type B-like	NM_025558 /// XM_003946454	1417766_at	1.52504	1.13185	1.25146	1.34739
Utp14b	UTP14, U3 small nucleolar ribonucleoprotein, homolog B (yeast)	NM_001001981 /// NM_001136226	1438579_at	1.52392	1.22606	-1.02391	1.24294
Cers4	ceramide synthase 4	NM_026058	1417780_at	1.52379	1.35264	1.01844	1.12653
Chl1	cell adhesion molecule with homology to L1CAM	NM_007697	1435190_at	1.52284	3.39464	1.21104	-2.22915
Mycbpap	MYCBP associated protein	NM_170671	1424363_at	1.52204	1.33897	1.30048	1.13672
AA414903	expressed sequence AA414903	---	1420301_at	1.52201	1.52769	1.44958	-1.00374
Nkapl	NFKB activating protein-like	NM_025719	1449561_at	1.52197	1.46462	1.0651	1.03915
1700007K13Rik	RIKEN cDNA 1700007K13 gene	NM_027040	1428705_at	1.52185	1.34396	1.1718	1.13236
Slit3	slit homolog 3 (Drosophila)	NM_011412	1427086_at	1.52109	1.1843	1.40374	1.28438
C2	complement component 2 (within H-2S)	NM_013484	1441912_x_at	1.52104	1.23125	1.34915	1.23536
Abat	4-aminobutyrate aminotransferase	NM_001170978 /// NM_172961	1433855_at	1.52072	1.24907	1.21658	1.21748
Slc7a4	solute carrier family 7 (cationic amino acid transporter, y+ system), member 4	NM_144852	1436776_x_at	1.52018	1.16129	1.11256	1.30904
Hepacam	hepatocyte cell adhesion molecule	NM_175189	1429023_at	1.51982	1.21565	1.16489	1.25021
Rtn4rl1	reticulon 4 receptor-like 1	NM_177708	1455664_at	1.51958	1.20247	1.03486	1.26371
4933416I08Rik	RIKEN cDNA 4933416I08 gene	NM_027700	1454154_at	1.51928	1.27599	1.21767	1.19067
Rasl10a	RAS-like, family 10, member A	NM_145216	1427975_at	1.51801	1.79902	1.29381	-1.18512
Apoc1	apolipoprotein C-I	NM_001110009 /// NM_007469	1417561_at	1.51745	1.19977	-1.15782	1.26479
Eno1 /// Gm5506 /// LOC101056352	enolase 1, alpha non-neuron /// predicted gene 5506 /// alpha-enolase-like	NM_001025388 /// NM_023119 /// XM_003946281	1427404_x_at	1.51676	1.2478	-1.04953	1.21555
Sall3	sal-like 3 (Drosophila)	NM_178280	1452386_at	1.51676	1.27697	1.12333	1.18778
Nrp1	neuropilin 1	NM_008737	1448944_at	1.51535	1.12762	1.07287	1.34385
Gpt2	glutamic pyruvate transaminase (alanine aminotransferase) 2	NM_173866	1434542_at	1.51517	1.28778	1.06152	1.17658
1700008A04Rik	RIKEN cDNA 1700008A04 gene	NM_027050	1429989_at	1.51506	1.35643	1.43826	1.11695
Gramd1b	GRAM domain containing 1B	NM_172768	1435402_at	1.51405	1.4158	1.27985	1.06939
Wnt11	wingless-related MMTV integration site 11	NM_009519	1450772_at	1.51319	1.6387	1.2189	-1.08295
Cers4	ceramide synthase 4	NM_026058	1417781_at	1.51313	1.28805	1.05238	1.17475
Nr0b2	nuclear receptor subfamily 0, group B, member 2	NM_011850	1449854_at	1.51301	1.31559	1.33281	1.15006
Vwa3a	von Willebrand factor A domain containing 3A	NM_177697	1456129_at	1.51301	1.39257	1.20254	1.08649
Slc9a3	solute carrier family 9 (sodium/hydrogen exchanger), member 3	NM_001081060	1441236_at	1.51166	1.20017	1.31219	1.25953
Zfp185	zinc finger protein 185	NM_001109043 /// NM_009549	1420944_at	1.51146	1.08138	1.2213	1.39772
2810416A17Rik	RIKEN cDNA 2810416A17 gene	---	1433265_at	1.51087	1.28416	1.07547	1.17655
Trim46	tripartite motif-containing 46	NM_001039466 /// NM_017403 /// NM_183037	1460568_at	1.5095	1.71935	1.11883	-1.13902
9930013L23Rik	RIKEN cDNA 9930013L23 gene	NM_030728	1441478_at	1.50935	1.28949	-1.09398	1.1705
Lrrc8a /// Phyhd1	leucine rich repeat containing 8A /// phytanoyl-CoA dioxygenase domain containing 1	NM_001252568 /// NM_001252570 /// NM_001252571 /// NM_172267 /// NM_177725 /// NR_04554	1428394_at	1.50903	1.19731	1.12867	1.26035
Ky	kyphoscoliosis peptidase	NM_024291	1440435_at	1.50879	1.45745	1.60851	1.03523
Efna1	ephrin A1	NM_001162425 /// NM_010107	1416895_at	1.50778	1.32953	1.15438	1.13407
Spon1	spondin 1, (f-spondin) extracellular matrix protein	NM_145584	1441226_at	1.50769	1.73538	1.19041	-1.15102
Acsl3	acyl-CoA synthetase long-chain family member 3	NM_001033606 /// NM_001136222 /// NM_028817	1428386_at	1.50701	1.42989	1.1858	1.05393
Cdon	cell adhesion molecule-related/down-regulated by oncogenes	NM_021339	1434957_at	1.50525	1.66674	1.15598	-1.10728
Ddx58	DEAD (Asp-Glu-Ala-Asp) box polypeptide 58	NM_172689	1446457_at	1.50419	1.31984	1.29008	1.13968
Klhl29	kelch-like 29	NM_001164493	1434639_at	1.50413	1.48275	1.33487	1.01442
Tfcp2l1	transcription factor CP2-like 1	NM_023755	1418091_at	1.50375	1.27366	1.07506	1.18066
Epha4	Eph receptor A4	NM_007936	1429021_at	1.50366	-1.03786	1.65056	1.56058
Idh2	isocitrate dehydrogenase 2 (NADP+), mitochondrial	NM_173011	1450048_a_at	1.50272	1.28047	1.16815	1.17357
Slc7a2	solute carrier family 7 (cationic amino acid transporter, y+ system), member 2	NM_001044740 /// NM_007514	1436555_at	1.50195	1.58829	-1.07506	-1.05749
D630024D03Rik	RIKEN cDNA D630024D03 gene	NR_102310 /// NR_102311 /// NR_102312 /// NR_102314	1444315_at	1.50194	1.24351	1.18575	1.20782
Elovl6	ELOVL family member 6, elongation of long chain fatty acids (yeast)	NM_130450	1417403_at	1.50194	1.01291	1.30361	1.48279
Pqlc1	PQ loop repeat containing 1	NM_001164420 /// NM_001164421 /// NM_001164422 /// NM_001164423 /// NM_001164424 /// NM	1426567_a_at	1.50095	1.30333	1.21344	1.15163
Cidea	cell death-inducing DNA fragmentation factor, alpha subunit-like effector A	NM_007702	1417956_at	1.50003	1.56065	1.11229	-1.04042
