# Supplementary material for: RUNX1 maintains the identity of the fetal ovary through an interplay with FOXL2
Source: Nat Commun. 2019 Nov 11;10:5116. doi: 10.1038/s41467-019-13060-1 (PMC6848188; doi:10.1038/s41467-019-13060-1)
Supplement: Supplementary file 8 — Supplementary Data 4 [file 41467_2019_13060_MOESM8_ESM.xlsx]

## Sheet: Venn DOWN gene lists (Fig.7b)
Supplementary Data 4 - Gene lists for the Ven diagrams from Figure 7
								Genes DOWN in all (66)	Genes DOWN in DKO only (151)	Genes DOWN in Foxl2KO and DKO (238)	Genes DOWN in Runx1KO and DKO (44)	Genes DOWN in Runx1KO and Foxl2KO (23)	Genes DOWN in Runx1KO only (79)	Genes DOWN in Foxl2KO only (132)
								1190002N15Rik	1600014C10Rik	1110059G02Rik	2900034C19Rik	5730508B09Rik	4930558K02Rik	1110032F04Rik
								8030451A03Rik	2010007H06Rik	2810037O22Rik	9230114K14Rik	Bloc1s6	4933403O08Rik	2810468N07Rik
								Adamts16	2810403D21Rik	2810039B14Rik	AI256396	Cct4	4933416C03Rik	4933400A11Rik
								Akr1c14	4632428N05Rik	2810416G20Rik /// LOC101056638	AI467606	Cstf3	6330403A02Rik	4933409K07Rik /// Gm10590 /// Gm21093 /// Gm2192 /// Gm3893 /// Gm5859 /// Gm7819 /// LOC100041516 /// LOC101055653 /// LOC101056185 /// LOC101056212
								Akr1c18	4732423E21Rik	4832441B07Rik	AW046200	Ebf3	9230112E08Rik	6330416G13Rik
								Akr1c19	4833444G19Rik	4921509J17Rik	Adrb2	Eif2ak4	A130038J17Rik	9630017O17
								Apold1	4930506M07Rik	4930503L19Rik	Ahsp	Gm20559	A730056A06Rik	Aard
								Arhgap30	5830448L01Rik	4930556M19Rik	Ank	Gm2083 /// Mup1 /// Mup10 /// Mup12 /// Mup13 /// Mup14 /// Mup15 /// Mup16 /// Mup19 /// Mup2 /// Mup7 /// Mup8 /// Mup9	AA408954	Acer3
								Astn1	5830490A12Rik	5730433N10Rik	Anxa9	Gm6658	AA986860	Acpl2
								B3gat1	6230424C14Rik	5930427J20Rik	Arap2	Gstm7	AU022245	Acvr1c
								Bace2	6330436F06Rik	6030400A10Rik	Arl4a	H2-K1 /// H2-Q5	Aim2	Aen
								Bfsp1	6330510M09Rik	6330415B21Rik	B3gnt3	Lpgat1	Alcam	Akna
								Calcrl	9130401L11Rik	8430437N05Rik	Car8	Lphn3	Amph	Apoa1
								Clstn2	9430012M22Rik	9430018C23Rik	Car9	Med29	Angptl4	Arsb
								Col8a1	9430087J23Rik	9530071P10Rik	Chodl	Rsad2	Ap2a2	Atp2c1
								Cpa2	A730034C02 /// Map2	A230050P20Rik	Crygb /// Crygc	Slc20a1	Atp2a3	B3galt6
								Cpa3	AI194348	A430035B10Rik	Cyfip2	Slc25a37	C030015A19Rik	B3gnt5
								Cpm	AU019157	A730054J21Rik	Dpep1	Sprr2f	Cbln4	Basp1
								Cwc22	Abca13	Abcb10	Epsti1	Tbc1d24	Ccdc167	Bmp2
								Cyp19a1	Abca8a	Acsm3	Ermp1	Tmem87a	Ccnb3	C79468
								Dab1	Abca9	Angptl1	Fndc9	Tox	Cep95	Cacna2d1
								Dock10	Abcc4	Angptl6	Galnt7	Trim27	Chchd3	Casp3
								Dpp10	Adamts9	Ank2	Glipr1l2	Wdr46	Cst8	Cav2
								Dpysl4	Adk	Anxa1	Hhex		D030020J04Rik	Ccne2
								Edaradd	Aff2	Anxa3	Hmgcs2		D630023F18Rik	Cd44
								Egfr	Aftph	Ap1ar	Il1rl1		Efhc2	Cdc14b
								Emilin2	Agps	Aqp4	Kcnc2		Egfl6	Chst2
								Endod1	Akr1c12 /// Akr1c13	Arhgap31	Kifc2		Exoc8	Chsy3
								Epdr1	Akr1c13	Arhgap42	Lgals2		Fam117b	Cited1
								Frmd5	B130019D13Rik	Arhgdib	Lgals9		Fmr1nb	Clu
								Fst	B230209E15Rik	Armcx5	Lin7a		Glce	Cnksr2
								Gfi1	C030027H14Rik /// Srgap1	Asb13	Lrrc3b		Glipr2	Cnp
								Gm16340 /// Ifi203 /// LOC100862473	C1galt1	Atp10a	Lypd6		Gm10033	Col11a1
								Grid1	C730049O14Rik	Atp10d	Npy2r		Gm1564	Col6a5
								Gstm6	Ccdc85a	Atp8b1	Papss2		Grk4	Cps1
								H2-D1	Cd200r4	Bcat1	Prr5l		Gusb	Cxcl12
								H2-D1 /// H2-L	Cd52	Bcl11a	Rasgrp1		Gxylt2	Cysltr1
								H2-K1	Cdkn1b	Bicd1	Rnf125		Hapln1	D3Ertd108e
								Hsd17b7	Cenpk	Birc6	Ryr2		Hdc	D4Ertd179e
								Hsd3b1	Chchd10	Bmp2k	Sfrp4		Irgm1	Dact1
								Igk-V28 /// Igkc /// Igkj1 /// Igkv4-53 /// Igkv6-23 /// Igkv8-30	Cma1	Bmp4	Slc23a2		Lfng	Donson
								Il2rg	Colec11	Bmper	Slc25a30		Magef1	Dtl
								Itpr2	Ctsc	Bves	Stk17b		Mesdc2	Edn3
								Lhcgr	Ctse	C030048H21Rik	Tmem178		Mettl7a1	Efnb2
								Mamdc2	D16Ertd472e	Cables1			Mettl7a1 /// Mettl7a2	Efr3b
								Mettl24	E330037M01Rik	Cachd1			Mfhas1	Ehd1
								Mfap5	E430022K19Rik	Cacna2d2			Mia	Entpd4
								Ms4a2	Ear12 /// Ear2 /// Ear3	Calb1			Mir1931	Eqtn
								Pdzd8	Elf1	Cbfa2t3			Mmp15	Fabp1
								Popdc3	Emb	Ccdc68			Mta2	Fam174a
								Rabgap1l	Enox1	Cdc42ep5			Nck1	Fgfr1op2
								Rag1	Eppk1	Ceacam1			Pdcl2	Fmn2
								Rnf152	F2rl1	Cela1			Pdha2	Fn3krp
								Rprm	Fabp5 /// Gm3601	Cfh			Phgdh	Gbp8
								Runx2	Fam78b	Chn2			Pi4k2b	Gclm
								Slc18a2	Fgfr4	Chst9			Pigm	Gm13152
								Slc35g1	Fndc3b	Coch			Plbd1	Gpr85
								Sox11	Fosl2	Col12a1			Plekhg4	Gprin3
								Stk35	Foxp1	Colgalt2			Ppp2r2c	Grik3
								Tchh	Gadd45a	Cotl1			Prdm16	Gypc
								Thbs2	Gbp7	Cpeb2			Prorsd1	Hba-a1 /// Hba-a2
								Tifa	Gch1	Crygb			Rps15a /// Rps15a-ps5	Hbb-b1 /// Hbb-b2 /// Hbb-bs /// Hbb-bt
								Tmem215	Glcci1	Csrnp3			Runx1	Hbb-b2
								Tmem27	Glrx3 /// Gm12669	Ctnna2			Spaca1	Helz2
								Trim66	Gm12816 /// Gm5879 /// Rpl3	Ctsl			Spn	Hfe
								Zfp385b	Gm21464 /// Slc25a37	Cxxc4			Sstr4	Hnrnpd
									Gm3417 /// Gm3448 /// Tcte3	Cyr61			Taf9b	Hnrpdl
									Gpr65	D12Ertd673e			Tex18	Hspa1a
									Grip1	D5Ertd566e			Tigd3	Il18
									H2afj	Dach1			Tmem179b	Jakmip2
									Hs3st1	Dcc			Tmem180	Jam2
									Hspa4l	Dkk3			Tspan32	Kcng4
									Ifi202b /// LOC100044068	Dpysl3			Ttll10	Kcnj3
									Ifih1	Dtna			Ube2l6	Kctd15
									Inpp5b	Dync1i1			Ucp2	Lrrc4
									Ints12	Elmo1			Ugt8a	Lrrtm1
									Irf2	Elovl2			Vapa	Lrrtm4
									Itga6	Epha7			Vcan	Map2
									Itgb3	Ephx2			Zc3hav1	Mgll
									Kat2b	Eps8				Neto2
									Kcnd2	Esr2				Nfe2l2
									Kcnma1	Etl4				Nkain2
									Klhl2	Fabp5				Nova1
									Krit1	Fam126a				Nrg1
									Krt18	Fam184b				Nsun3
									Krt19	Fam43a				Nudt10 /// Nudt11
									Krt8	Fam84a				Opcml
									Lancl1	Fat4				P4ha3
									Lhx9	Fbn2 /// LOC100047082				Pbx3
									Lmo4	Fez1				Pcdh17
									Loxl2	Fhdc1				Peg10
									Lrrc4c	Foxl2				Pgm5
									Ly6c1 /// Ly6c2	Fut8				Plk2
									Malt1	Gja1				Polh
									March6	Gls				Pou3f1
									Mcpt4	Gm10471 /// Gm5862 /// Gm7347 /// Speer4b				Ppm1m
									Mctp1	Gm16499				Prnd
									Me2	Gm21093 /// Gm3893 /// Gm5859 /// Gm7819 /// LOC101055653 /// LOC101056212 /// LOC101056243				Prrx1
									Mfsd6	Gp49a /// Lilrb4				Prss23
									Mgam	Gpc4				Prune2
									Mgst3	Gpr155				Ptges
									Micall2	Grem2				Rap2b
									Milr1	Hecw2				Rbm24
									Mkx	Hmga2				Rbm28
									Mmp16	Hopx				Rgs5
									Mthfd2l	Hspa1b				Rnd2
									Nedd4l	Ibtk				Ror1
									Nipal1	Itga1				Rrad
									Nudt12	Ivns1abp				Rufy3
									Nupr1	Kcnt2				Sdc2
									Nxpe3	Kif26b				Sdpr
									Nxpe4	Kitl				Shisa4
									Optn	Krt79				Slc12a6
									Osbpl5	Lama1				Slfn5
									Pcmtd2	Lipg				Smpd4
									Pcyt1b	Lmo3				Srxn1
									Plek	Magi2				St6galnac3
									Plp1	Mapkapk3				Steap4
									Polr3k	Megf9				Stk4
									Ppox	Metrnl				Stox2
									Prdx2	Mfap2				Sulf2
									Rerg	Mfsd7b				Svs5
									Rimklb	Mir22hg				Syt11
									Rnf182	Mmp11				Tex9
									Rps9	Mob3b				Thsd7b
									Rsrc1	Msx1				Tmem56
									Rusc1	Mug-ps1 /// Mug1 /// Mug2				Vash1
									Sema6a	Myo1e				Vegfc
									Serpinb1a	Nap1l2				Vopp1
									Serpini1	Napepld				Wfdc6a
									Slc15a2	Nin				Xk
									Smap1	Nipa1				Zeb2
									Srpx2	Nlrc5
									St8sia4	Nmnat3
									Stim2	Nphs2
									Stx11	Nr3c2
									Syn3	Nr5a2
									Tanc1	Ntn4
									Tgtp1 /// Tgtp2	Nudt19
									Tle3	Osbpl3
									Tll1	Pag1
									Tlr4	Pak3
									Tmem130	Pald1 /// Thbs1
									Tspan8	Pamr1
									Ttc14	Pappa
									Tuft1	Pcdh11x
									Vwc2	Pcdh19
									Was	Pcdh7
									Zbtb16	Pcsk5
									Zfp418	Pde10a
									Zfp830	Pdlim1
										Peli2
										Phactr2
										Phex
										Pik3r1
										Pla2r1
										Plcb1
										Plxnc1
										Pnliprp1
										Pnliprp2
										Pon2
										Prkar2b
										Prnp
										Ptger2
										Ptger3
										Ptgfr
										Ptpro
										Ptprz1
										Ramp1
										Ramp2
										Rcn2
										Reps2
										Ret
										Rgs2
										Rgs4
										Rnf19b
										Robo1
										Robo2
										Rrs1
										Runx1t1
										Samd4
										Scara3
										Sdc4
										Sema3c
										Sema3e
										Serpina3g
										Serpine2
										Sgms1
										Sgms2
										Shisa6
										Shisa9
										Slc26a7
										Slc2a10
										Slc35d1
										Slc35f1
										Slc40a1
										Slc43a2
										Slc5a4a
										Slco1a4
										Slco3a1
										Slitrk1
										Smad3
										Socs2
										Sowaha
										Speer4a
										Speer4b
										Speer7-ps1
										Speer7-ps1 /// Speer8-ps1
										Speer8-ps1
										Spin2
										Spsb1
										St3gal2
										St3gal5
										St3gal6
										Susd4
										Sytl2
										Sytl4
										Tenm4
										Tgfb1i1
										Thbs1
										Thsd7a
										Tmem26
										Tmem30a
										Tmtc2
										Tnc
										Tnik
										Tpbg
										Trak2
										Trhde
										Trim9
										Trpc6
										Tub
										Ubash3b
										Usp32
										Ust
										Vldlr
										Zfp800
										Zg16

## Sheet: Venn UP gene lists (Fig. 7c)
								Genes UP in all (29)	Genes UP in DKO only (219)	Genes UP in Foxl2KO and DKO (153)	Genes UP in Runx1KO and DKO (18)	Genes UP in Runx1KO and Foxl2KO (2)	Genes UP in Runx1KO only (56)	Genes UP in Foxl2KO only (106)
								1500015O10Rik	1110017D15Rik	1110014L15Rik	4930426D05Rik	Cd74	2310050B05Rik	1110028F11Rik
								1600029D21Rik	1190003J15Rik	2010004M13Rik	AA517858	5330430B06Rik	2900012M01Rik	2310068G24Rik
								1810041L15Rik	1700007K13Rik	2010300C02Rik	Astn2		3110038A09Rik	2900057B20Rik
								2900011O08Rik	1700008A04Rik	4930502E18Rik	Bcan		4930423C22Rik	3300002I10Rik
								4833427G06Rik	1700018G05Rik	4931408D14Rik	Cryab		4930449I24Rik /// Gm6309 /// Gm6370	4831407H17Rik
								Aldh1a3	1700023B13Rik	4931432P07Rik	Dusp5		Acbd7	5330423I11Rik
								B230114P17Rik	1700026D08Rik	4932443L11Rik	Epha4		Angptl1	5830432E09Rik
								Bmpr1b	1700040L02Rik	8030411F24Rik	Ky		Bcmo1	6720418B01Rik
								Cdkn1a	1700120C14Rik	9630001P10Rik	Msx2		Caln1	9030201C23Rik
								Cfi	1700123O21Rik	9930013L23Rik	Myh8		Casp12	9230118N17Rik
								Chp2	1810065E05Rik	A330021E22Rik	Nr5a1		Casq2	9330159F19Rik
								Cp	2810416A17Rik	AA414903	Nr6a1		Chrdl1	9430087B13Rik
								Ddo	2810459M11Rik	AA467197	Osr2		Col11a1	AI593442
								Dhh	2900017F05Rik	AI314831	Ppp2r2b		Cxcl10	Adamtsl3
								Dsg2	2900018N21Rik	Abhd4	Rbfox1		Ddc	Adhfe1
								Fabp3	4833419G08Rik	Ada	Scara5		Dpp4	Airn
								Gm3515	4833424O15Rik	Adam8	U90926		Dusp27	Aknad1
								Kcnip1	4930526L06Rik	Adamts8	Wwc1		Efcab6	Bst2
								Mlxipl	4930563E18Rik	Adora1			Ehf	C87490
								Mycn	4933416I08Rik	Agt			Fhod3	Cacna1d
								Nek5	AW111846	Akap5			Fmo2	Ccdc171
								Pax8	Abat	Akr1b7			Fras1	Ccl17
								Pcp4	Abhd3	Aldh1b1			Gm11266	Ccnd3
								Pipox	Acot1	Aldoc			Irs4	Ccrl1
								Plscr2	Acot3	Ank3			Klhl40	Cep85
								Prkg2	Acsbg1	Anpep			Krt14	Chdh
								Rmst	Acsl3	Atp1b2			Ldb3	Cldn11
								Scrn1	Adam3	BC021891			Lrrtm1	Col4a3
								Trpm3	Adamts15	BC090627 /// Chkb /// Cpt1b			Maats1	Col4a4
									Adcyap1r1	Car12			Masp1	Crebrf
									Add3	Cck			Metap1d	Cryl1
									Aebp1	Ccnd1			Mlf1	Csdc2
									Afp	Cd83			Mt4	Ctnna3
									Agbl4	Cdh23			Mybpc1	D6Ertd90e
									Agpat9	Cdon			Myom2	Dcbld1
									Agtr1a	Celsr2			Mypn	Dennd2d
									Aif1l	Chit1			Naip1	Deptor
									Alb	Chl1			Nek1	Dixdc1
									Ankrd45	Cidea			Pdgfd	Dsc2
									Ap1s2	Cldn26			Prss12	Dtx1
									Apoc1	Cst12			Ptger3	Dzank1
									Apoc4	Cst9			Ptges	Efhd2
									Armc2	D3Bwg0562e			Rai2	Eln
									BB144871	D630039A03Rik			Rfpl4	Eml2
									BC096441 /// Tnfsf12 /// Tnfsf13	Defb42			Rgs6	Fam196b
									Bcl11b	Dmpk			Rpap2	Fgf18
									Bhlhe40	Dmrt1			Sema3e	Foxl2os
									Bhmt	Dsp			Sgcg	Fstl3
									Blnk	E330017L17Rik			Sgsm1	Gadd45b
									Bmp7	Efhd1			Slc10a6	Gk5
									C030009O12Rik	Egfl6			Synpo2	Gm7173
									C2	Emid1			Syt4	Gprc5b
									Cacng8	Enkur			Tmco5b	H2-Q10
									Capsl	Fam211b			Txlnb	Heyl
									Ccdc113	Fbln2			Xirp1	Hunk
									Ccdc160	Fcgr2b			Zim2	Ier3
									Cdcp1	Fgf17				Ifit3
									Cdh16	Fmod				Il33
									Cdk18	Foxj1				Iqub
									Cela3b /// Gm13011 /// LOC100862548	Gabra4				Iyd
									Cela3b /// LOC100862548	Gabrb1				Kcnq1
									Cers4	Gas7				Kcnq1ot1
									Chrdl2	Gbp6				Lef1
									Cisd3 /// Gm20267	Gca				Litaf
									Cntn3	Gdpd2				Lrrc8e
									Col22a1	Gfra1				Ltbp3
									Colq	Gm10700				Meg3
									Cox7a1	Gpt2				Mela
									Cpa1	Greb1				Mybph
									Crip3	Gyltl1b				Mybphl
									Ctsh	Hk2				Nav2
									Cyb5b /// LOC100047577	Hs6st2				Ndrg1
									Cyp7b1	Hsbp1l1				Nfat5
									D5Buc30e	Hsd17b11				Npnt
									D630024D03Rik	Hsd17b13				Nr2e3
									Ddx58	Hsd17b14				Nuak2
									Diras2	Hsd17b3				Ociad2
									Dtx4	Ifit2				Pisd-ps3
									Dusp15	Ifitm7				Pkp1
									E530001K10Rik	Isyna1				Plbd1
									Efcab1	Jakmip1				Ppargc1a
									Efna1	Jmjd7 /// Pla2g4b				Ppfia4
									Elovl6	Kcna2				Ppl
									Eno1 /// Gm5506 /// LOC101056352	Kirrel3				Prelp
									Entpd2	Klhdc7a				Prr5l
									Ephb1	Klkb1				Rcsd1
									Exoc3l2	Lor				Rnf144b
									Faah	Lrrtm3				Rragd
									Fam184b	Mmd2				Schip1
									Fam65c	Mpzl2				Sh3d19
									Fat3	Myh11				Slc8a3
									Fga	Myl1				Spock2
									Fgf12	Myo1a				Stk32b
									Fgf9	Myo6				Stra6
									Ftcd	Ncrna00086				Thrsp
									Gabrb3	Necab3				Tmem132c
									Gabrg3	Npas3				Tnni1
									Galnt14	Nqo1				Tns3
									Gm11744	Nr0b1				Tpst2
									Gm22	Papln				Tspan15
									Gm3776 /// Gsta1 /// Gsta2	Parp3				Upk1a
									Gm5148	Pdk4				Vdr
									Gprc5a	Pdlim3				Wfikkn2
									Gprc5c	Pgbd5				Wnt9a
									Gramd1b	Pla2g2f				Wscd2
									Grtp1	Plcb4				Zfp874a
									Gsta2	Podxl
									Gsta3	Ppargc1b
									Hamp2	Ppfibp2
									Hepacam	Pqlc1
									Hpca	Prdm11
									Hs3st3b1	Ptch2
									Idh2	Ptges3l
									Igdcc3	Ptpre
									Igf2bp1	Rasl10a
									Igfbp1	Rassf10
									Il1rn	Rnf43
									Isx	Rras2
									Kcne4	Samd12
									Kcng1	Scn3b
									Kcnip4	Sdr39u1
									Kcnj12	Sgpp2
									Kcnk1	Slc52a3
									Kctd8	Slc7a2
									Klf12	Smoc1
									Klhdc8a	Snx5
									Klhl14	Sorl1
									Klhl29	Sox9
									Lama5	Spon1
									Lemd1	Sstr3
									Lgi3	Stac2
									Lix1	Sulf1
									Lrrc8a /// Phyhd1	Syt13
									Lrrc9	Tac2
									Mal2	Tbc1d4
									Mamstr	Tec
									Maob	Tmc7
									Meox1	Tmem184a
									Morn1	Tmem52
									Mum1l1	Tnni3
									Mycbpap	Tnnt1
									Myh6	Tomm20l
									Ndp	Trank1
									Nell1	Trim2
									Nkapl	Trim46
									Notum	Tspan18
									Npy6r	Usp29
									Nr0b2	Veph1
									Nrp1	Wif1
									Pdgfc	Wnt11
									Pebp4	Zbtb7c
									Peg3	Zim1
									Pex5l
									Pifo
									Pip5k1b
									Pla2g5
									Pnmt
									Ppp1r1a
									Prrt4
									Rab20
									Rabep2
									Rapgef3
									Rasl10b
									Rfx4
									Rgs7
									Rnf128
									Rnf138rt1
									Rnf208
									Rtn1
									Rtn4rl1
									Sall1
									Sall3
									Samd10
									Sbspon
									Scg5
									Sept12
									Slc13a5
									Slc16a14
									Slc16a8
									Slc22a1
									Slc22a7
									Slc2a1
									Slc7a4
									Slc9a3
									Slco5a1
									Slit3
									Sostdc1
									Sp5
									Spink4
									Sptlc3
									Susd2
									Svs5
									Syk
									TGME49_082150
									Tbx1
									Tbx2
									Tesc
									Tex40
									Tfcp2l1
									Tiam1
									Trav9d-3
									Trib2
									Trpm6
									Tst
									Ttc18
									Ttc25
									Ttc30b
									Ttr
									Tulp2
									Ubxn10
									Utp14b
									Vav2
									Vsig8
									Vwa3a
									Wdr78
									Wnt4
									Zcchc18
									Zfp185
									Zfp462
