# Supplementary material for: RUNX1 maintains the identity of the fetal ovary through an interplay with FOXL2
Source: Nat Commun. 2019 Nov 11;10:5116. doi: 10.1038/s41467-019-13060-1 (PMC6848188; doi:10.1038/s41467-019-13060-1)
Supplement: Supplementary file 9 — Supplementary Data 5 [file 41467_2019_13060_MOESM9_ESM.xlsx]

## Sheet: DOWN (170 probes 104 genes)
Supplementary Data 5 - Probe list for the genes differentially expressed in RFdKO vs Foxl2KO (Fig. 7h)
Gene Symbol	Gene Title	RefSeq Transcript ID	Probeset ID	Fold-Change(RFdKO vs. Foxl2 KO)	Fold-Change(RFdKO vs. Ctr)	Fold-Change(Foxl2 KO vs. Ctr)	Fold-Change(Runx1 KO vs. Ctr)	Fold-Change(RFdKO vs. Runx1 KO)
Mela	melanoma antigen	NM_008581	1433438_x_at	-5.79177	1.17708	6.81739	2.12886	-1.80859
Ryr2	ryanodine receptor 2, cardiac	NM_023868	1421126_at	-4.40208	-5.91945	-1.34469	-4.83036	-1.22547
Ryr2	ryanodine receptor 2, cardiac	NM_023868	1450123_at	-4.24764	-5.71652	-1.34581	-6.20463	1.08539
Mela	melanoma antigen	NM_008581	1456182_x_at	-4.15444	1.15801	4.81087	1.75889	-1.5189
Slc8a3	solute carrier family 8 (sodium/calcium exchanger), member 3	NM_001167920 /// NM_080440	1440962_at	-3.65992	1.14952	4.20716	1.15778	-1.00718
Fst	follistatin	NM_008046	1434458_at	-2.74866	-6.2771	-2.28369	-2.21418	-2.83495
Cyfip2	cytoplasmic FMR1 interacting protein 2	NM_001252459 /// NM_001252460 /// NM_133769	1428347_at	-2.68886	-2.70976	-1.00778	-1.74802	-1.55019
Prr5l	proline rich 5 like	NM_001083810 /// NM_001110849 /// NM_175181	1429909_at	-2.66014	-1.78603	1.48942	-1.52785	-1.16899
Ank	progressive ankylosis	NM_020332	1450627_at	-2.60907	-3.74909	-1.43694	-3.4011	-1.10232
Rps9	ribosomal protein S9	NM_029767	1434624_x_at	-2.54054	-2.5037	1.01471	1.03155	-2.58271
Chodl	chondrolectin	NM_139134	1451440_at	-2.47249	-2.83925	-1.14834	-2.07463	-1.36856
---	---	---	1446863_at	-2.27118	-1.04156	2.18057	-1.53404	1.47283
Ermp1	endoplasmic reticulum metallopeptidase 1	NM_001081213 /// NM_146098	1460599_at	-2.27084	-1.87285	1.21251	-1.69079	-1.10768
Fst	follistatin	NM_008046	1421365_at	-2.25507	-4.59958	-2.03966	-2.09771	-2.19266
---	---	---	1445498_at	-2.25042	-3.0026	-1.33424	-2.67501	-1.12246
LOC100503226	uncharacterized LOC100503226	XR_107257	1459187_at	-2.24117	-1.80521	1.2415	1.15112	-2.07801
Chl1	cell adhesion molecule with homology to L1CAM	NM_007697	1435190_at	-2.22915	1.52284	3.39464	1.21104	1.25746
---	---	---	1447370_at	-2.1833	-1.59962	1.36488	-1.2776	-1.25206
Cyfip2	cytoplasmic FMR1 interacting protein 2	NM_001252459 /// NM_001252460 /// NM_133769	1449273_at	-2.17079	-2.06755	1.04993	-1.68283	-1.22862
Dab1	disabled 1	NM_010014 /// NM_177259	1435578_s_at	-2.16131	-3.66441	-1.69546	-2.31131	-1.58542
Rgcc	regulator of cell cycle	NM_025427	1438511_a_at	-2.14372	-1.9143	1.11984	-1.86675	-1.02547
Lgals2	lectin, galactose-binding, soluble 2	NM_025622	1417079_s_at	-2.1325	-2.71357	-1.27248	-2.34379	-1.15777
Ermp1	endoplasmic reticulum metallopeptidase 1	NM_001081213 /// NM_146098	1433702_at	-2.12878	-1.77742	1.19768	-1.70211	-1.04424
Epdr1	ependymin related protein 1 (zebrafish)	NM_134065	1450380_at	-2.11657	-3.21869	-1.52071	-2.25949	-1.42452
---	---	---	1455869_at	-2.10472	-2.78435	-1.32291	-1.21545	-2.29079
Ttll10	tubulin tyrosine ligase-like family, member 10	NM_029264	1442762_at	-2.09508	-1.59747	1.3115	-1.77926	1.1138
---	---	---	1443138_at	-2.07064	-1.35897	1.52369	-1.337	-1.01643
Hmgcs2	3-hydroxy-3-methylglutaryl-Coenzyme A synthase 2	NM_008256	1423858_a_at	-2.0671	-1.43101	1.4445	-3.68335	2.57395
Tspan15	tetraspanin 15	NM_197996	1424653_at	-2.03999	-1.07175	1.90343	-1.40286	1.30895
AI256396	EST AI256396	XR_105003 /// XR_107805	1457042_at	-2.02567	-1.55503	1.30266	-2.55632	1.64391
Prr5l	proline rich 5 like	NM_001083810 /// NM_001110849 /// NM_175181	1452834_at	-2.01253	-1.2104	1.66271	-1.13316	-1.06816
Il33	interleukin 33	NM_001164724 /// NM_133775	1416200_at	-2.00638	1.21679	2.44135	-1.17911	1.43473
Tmem178	transmembrane protein 178	NM_026516	1429175_at	-1.99243	-2.45252	-1.23092	-1.97979	-1.23878
Rnf144b	ring finger protein 144B	NM_001170643 /// NM_146042	1425282_at	-1.98928	-1.31462	1.5132	-1.42441	1.08352
Optn	optineurin	NM_181848	1435679_at	-1.98368	-2.03156	-1.02414	-1.34205	-1.51377
Stx11	syntaxin 11	NM_001163590 /// NM_001163591 /// NM_029075	1453228_at	-1.96811	-1.69293	1.16255	-1.64912	-1.02657
Dab1	disabled 1	NM_010014 /// NM_177259	1435577_at	-1.95451	-3.26919	-1.67264	-2.36271	-1.38366
Kcnq1ot1	KCNQ1 overlapping transcript 1	NR_001461	1446255_at	-1.93567	1.04744	2.0275	-1.24071	1.29957
Kcnq1	potassium voltage-gated channel, subfamily Q, member 1	NM_008434	1449464_at	-1.93263	1.02788	1.9865	-1.44526	1.48555
Slc23a2	solute carrier family 23 (nucleobase transporters), member 2	NM_018824	1417329_at	-1.89954	-2.00645	-1.05628	-1.81619	-1.10476
Npnt	nephronectin	NM_001029836 /// NM_033525	1452106_at	-1.89525	-1.25556	1.50948	-1.35463	1.0789
Lhcgr	luteinizing hormone/choriogonadotropin receptor	NM_013582	1450192_at	-1.88361	-3.02338	-1.6051	-3.47732	1.15014
Gprc5b	G protein-coupled receptor, family C, group 5, member B	NM_001195774 /// NM_022420	1451411_at	-1.87738	-1.1874	1.58109	-1.42461	1.19978
Slc23a2	solute carrier family 23 (nucleobase transporters), member 2	NM_018824	1417330_at	-1.87304	-1.9957	-1.06548	-1.8328	-1.08888
Gpr65	G-protein coupled receptor 65	NM_008152	1449175_at	-1.86688	-1.62186	1.15108	-1.21383	-1.33615
Rerg	RAS-like, estrogen-regulated, growth-inhibitor	NM_001164212 /// NM_001164214 /// NM_181988	1451236_at	-1.86196	-1.96736	-1.05661	-1.16027	-1.69561
Zbtb16	zinc finger and BTB domain containing 16	NM_001033324	1439163_at	-1.86015	-1.73959	1.0693	1.19487	-2.07858
Cntn1	contactin 1	NM_001159647 /// NM_001159648 /// NM_007727	1449563_at	-1.85951	-1.33988	1.38781	-1.0669	-1.25587
Cyfip2	cytoplasmic FMR1 interacting protein 2	NM_001252459 /// NM_001252460 /// NM_133769	1442167_at	-1.85246	-1.81408	1.02116	-1.40485	-1.29129
Kcnma1	potassium large conductance calcium-activated channel, subfamily M, alpha member 1	NM_001253358 /// NM_001253359 /// NM_001253360 /// NM_001253361 /// NM_001253362 /// NM	1457018_at	-1.85041	-1.03983	1.77953	-1.11621	1.07345
Cbln4	cerebellin 4 precursor protein	NM_175631	1433607_at	-1.85036	-1.35321	1.36739	-1.64784	1.21773
Ppargc1a	peroxisome proliferative activated receptor, gamma, coactivator 1 alpha	NM_008904 /// NR_027710	1460336_at	-1.84651	-1.07686	1.71472	-1.1485	1.06653
AW046200	expressed sequence AW046200	NR_040698	1458264_at	-1.84052	-1.64308	1.12016	-1.61188	-1.01936
---	---	---	1446417_at	-1.83859	-1.50083	1.22505	1.05703	-1.58642
Gbp2	guanylate binding protein 2	NM_010260	1435906_x_at	-1.83597	-1.67734	1.09457	-1.22731	-1.36668
Sult5a1	sulfotransferase family 5A, member 1	NM_020564	1449816_at	-1.82913	-1.40226	1.30441	1.11925	-1.56948
2900034C19Rik	RIKEN cDNA 2900034C19 gene	---	1454510_at	-1.82749	-2.30449	-1.26101	-1.75257	-1.31492
Cldn11	claudin 11	NM_008770	1416003_at	-1.81603	1.18709	2.1558	1.10737	1.07199
Plbd1	phospholipase B domain containing 1	NM_025806	1448786_at	-1.81407	-1.1633	1.55942	-1.50025	1.28965
Cldn1	claudin 1	NM_016674	1437932_a_at	-1.81001	-1.23727	1.46291	-1.1229	-1.10185
---	---	---	1441373_at	-1.8014	-1.44436	1.2472	-1.26362	-1.14303
---	---	---	1445894_at	-1.79233	-2.38093	-1.3284	-1.18005	-2.01766
B3gnt3	UDP-GlcNAc:betaGal beta-1,3-N-acetylglucosaminyltransferase 3	NM_028189	1422211_a_at	-1.79214	-1.58951	1.12748	-1.88004	1.18278
Prelp	proline arginine-rich end leucine-rich repeat	NM_054077	1416321_s_at	-1.79134	1.24946	2.2382	-1.01416	1.26715
---	---	---	1458324_x_at	-1.7858	-1.3626	1.31058	1.08772	-1.48212
9330159F19Rik	RIKEN cDNA 9330159F19 gene	NM_001162537	1458379_at	-1.78314	1.46422	2.6109	1.3134	1.11483
Lrrc3b	leucine rich repeat containing 3B	NM_146052	1451245_at	-1.78019	-1.88751	-1.06029	-1.87418	-1.00711
Chl1	cell adhesion molecule with homology to L1CAM	NM_007697	1443713_at	-1.77536	1.00879	1.79096	1.04586	-1.03675
Epdr1	ependymin related protein 1 (zebrafish)	NM_134065	1421815_at	-1.77191	-2.49549	-1.40836	-1.86365	-1.33903
Ccnd3	cyclin D3	NM_001081635 /// NM_001081636 /// NM_007632	1438805_at	-1.77155	-1.08001	1.64031	-1.01584	-1.06316
Rasgrp1	RAS guanyl releasing protein 1	NM_011246	1434295_at	-1.77153	-1.51183	1.17178	-1.58419	1.04786
---	---	---	1458573_at	-1.76719	1.01563	1.79481	1.3012	-1.28118
Fndc9	fibronectin type III domain containing 9	NM_177075	1436484_at	-1.76648	-1.61404	1.09445	-1.56852	-1.02903
Speer7-ps1	spermatogenesis associated glutamate (E)-rich protein 7, pseudogene 1	NR_001585	1453391_at	-1.76422	-3.81586	-2.16292	-1.12138	-3.40282
Fgf18	fibroblast growth factor 18	NM_008005 /// NR_102395	1449545_at	-1.76311	-1.05376	1.67316	-1.05367	-1.00008
Car9	carbonic anhydrase 9	NM_139305	1427013_at	-1.76166	-1.98393	-1.12617	-1.57108	-1.26278
Hmgcs2	3-hydroxy-3-methylglutaryl-Coenzyme A synthase 2	NM_008256	1431833_a_at	-1.75843	-2.13113	-1.21195	-3.43034	1.60964
---	---	---	1446459_at	-1.75029	-1.15024	1.52166	-1.23381	1.07265
Speer4b	spermatogenesis associated glutamate (E)-rich protein 4b	NM_028561	1429992_at	-1.74707	-3.91751	-2.24233	-1.1237	-3.48626
---	---	---	1439526_at	-1.74494	-1.98103	-1.1353	-1.2748	-1.554
Egfr	epidermal growth factor receptor	NM_007912 /// NM_207655	1451530_at	-1.73895	-2.66175	-1.53066	-1.84441	-1.44314
H2-Q10	histocompatibility 2, Q region locus 10	NM_010391	1425137_a_at	-1.73859	1.1135	1.93592	-1.20166	1.33804
Gxylt2	glucoside xylosyltransferase 2	NM_198612	1444302_at	-1.72116	-1.24283	1.38488	-1.96621	1.58205
---	---	---	1444541_at	-1.72018	-1.10555	1.55595	-1.38222	1.25025
Stx11	syntaxin 11	NM_001163590 /// NM_001163591 /// NM_029075	1457780_at	-1.71931	-1.6002	1.07444	-1.45551	-1.0994
---	---	---	1447983_at	-1.7176	-1.54268	1.11338	-1.15407	-1.33673
---	---	---	1445758_at	-1.71667	-1.23563	1.38931	-1.82196	1.47452
Egfr	epidermal growth factor receptor	NM_007912 /// NM_207655	1424932_at	-1.71266	-2.71807	-1.58705	-2.08071	-1.30632
---	---	---	1458608_at	-1.7117	-1.04498	1.63801	-1.16051	1.11055
Cldn1	claudin 1	NM_016674	1450014_at	-1.70394	-1.15728	1.47236	-1.1919	1.02992
6330510M09Rik	RIKEN cDNA 6330510M09 gene	---	1433066_at	-1.70036	-2.09056	-1.22948	-1.3852	-1.50922
Hsd17b3	hydroxysteroid (17-beta) dehydrogenase 3	NM_008291	1421671_at	-1.6993	2.18897	3.71973	1.43945	1.52069
Vat1l	vesicle amine transport protein 1 homolog-like (T. californica)	NM_173016	1433551_at	-1.68794	-1.47155	1.14705	-1.2362	-1.19038
Kcnk2	potassium channel, subfamily K, member 2	NM_001159850 /// NM_010607 /// NR_027627	1449158_at	-1.68507	-1.4942	1.12774	-1.21579	-1.229
---	---	---	1457979_at	-1.68379	-1.04209	1.61577	-1.12892	1.08332
AI467606	expressed sequence AI467606	NM_178901	1433465_a_at	-1.68361	-2.34768	-1.39443	-2.47971	1.05624
Exph5	exophilin 5	NM_176846	1441214_at	-1.68325	-1.26181	1.334	1.05563	-1.33201
Speer7-ps1 /// Speer8-ps1	spermatogenesis associated glutamate (E)-rich protein 7, pseudogene 1 /// spermatogenes	NR_001584 /// NR_001585	1431294_at	-1.68195	-3.16183	-1.87986	-1.1007	-2.87257
Cntn1	contactin 1	NM_001159647 /// NM_001159648 /// NM_007727	1452981_at	-1.67065	-1.1948	1.39827	-1.02033	-1.17099
Dab1	disabled 1	NM_010014 /// NM_177259	1427308_at	-1.66634	-2.58261	-1.54987	-1.57417	-1.64061
Eppk1	epiplakin 1	NM_144848	1427537_at	-1.66208	-1.8709	-1.12564	-1.52142	-1.22971
Adamtsl3	ADAMTS-like 3	NM_001190374	1440668_at	-1.65859	1.00885	1.67327	1.06845	-1.05908
Gprc5b	G protein-coupled receptor, family C, group 5, member B	NM_001195774 /// NM_022420	1424613_at	-1.65816	-1.09068	1.5203	-1.34242	1.23081
---	---	---	1440416_at	-1.65729	-1.26359	1.31158	1.11206	-1.40518
Rnf144b	ring finger protein 144B	NM_001170643 /// NM_146042	1439153_at	-1.65659	-1.17222	1.41321	-1.41459	1.20676
Fam110c	family with sequence similarity 110, member C	NM_027828	1449252_at	-1.65594	-1.42321	1.16353	-1.04741	-1.35879
Pdzd2	PDZ domain containing 2	NM_001081064	1453896_at	-1.64785	-1.30569	1.26206	1.06605	-1.39192
Prr5l	proline rich 5 like	NM_001083810 /// NM_001110849 /// NM_175181	1447914_x_at	-1.63852	-1.26439	1.29589	-1.1928	-1.06002
Slc8a3	solute carrier family 8 (sodium/calcium exchanger), member 3	NM_001167920 /// NM_080440	1450311_at	-1.63633	1.2265	2.00697	1.11351	1.10147
Npnt	nephronectin	NM_001029836 /// NM_033525	1452107_s_at	-1.63351	-1.26531	1.29099	-1.46013	1.15397
---	---	---	1439361_at	-1.63263	1.15038	1.87815	-1.2121	1.39438
Glrx3 /// Gm12669	glutaredoxin 3 /// glutaredoxin 3 pseudogene	NM_023140 /// NR_033611	1449726_at	-1.6316	-1.54495	1.05609	-1.24492	-1.241
Prelp	proline arginine-rich end leucine-rich repeat	NM_054077	1416322_at	-1.62643	1.27564	2.07474	-1.06207	1.35482
Nipal1	NIPA-like domain containing 1	NM_001081205	1453345_at	-1.62599	-1.59185	1.02145	1.248	-1.98663
Wnt9a	wingless-type MMTV integration site 9A	NM_139298	1436978_at	-1.62307	1.22142	1.98245	-1.18846	1.45161
Rag1	recombination activating gene 1	NM_009019	1450680_at	-1.61907	-3.07337	-1.89823	-2.22733	-1.37984
Gbp2	guanylate binding protein 2	NM_010260	1418240_at	-1.61846	-1.4773	1.09555	-1.10023	-1.34272
Lgals9	lectin, galactose binding, soluble 9	NM_001159301 /// NM_010708	1421217_a_at	-1.61656	-2.46419	-1.52434	-2.40486	-1.02467
Kcnma1	potassium large conductance calcium-activated channel, subfamily M, alpha member 1	NM_001253358 /// NM_001253359 /// NM_001253360 /// NM_001253361 /// NM_001253362 /// NM	1424848_at	-1.61569	-1.87233	-1.15885	-1.46865	-1.27486
Dtx1	deltex 1 homolog (Drosophila)	NM_008052	1425822_a_at	-1.61052	-1.02882	1.56541	-1.22158	1.18736
Galnt7	UDP-N-acetyl-alpha-D-galactosamine: polypeptide N-acetylgalactosaminyltransferase 7	NM_001167981 /// NM_144731	1425581_s_at	-1.60761	-1.49724	1.07371	-1.46392	-1.02276
Npnt	nephronectin	NM_001029836 /// NM_033525	1426561_a_at	-1.60433	-1.10922	1.44635	-1.28145	1.15527
Nme7	NME/NM23 family member 7	NM_138314 /// NM_178071	1438874_at	-1.60026	-1.29587	1.23489	-1.01312	-1.27909
Ifnar2	interferon (alpha and beta) receptor 2	NM_001110498 /// NM_010509	1440169_x_at	-1.59521	-1.46517	1.08875	-1.17538	-1.24654
Speer8-ps1	spermatogenesis associated glutamate (E)-rich protein 8, pseudogene 1	NR_001584	1447303_at	-1.59066	-3.02261	-1.90023	-1.07395	-2.81447
Ttll10	tubulin tyrosine ligase-like family, member 10	NM_029264	1431310_s_at	-1.58551	-1.25401	1.26435	-1.44555	1.15274
C1galt1	core 1 synthase, glycoprotein-N-acetylgalactosamine 3-beta-galactosyltransferase, 1	NM_052993	1428490_at	-1.58467	-1.91689	-1.20964	-1.17806	-1.62716
4831407H17Rik	RIKEN cDNA 4831407H17 gene	---	1432224_at	-1.58033	1.20927	1.91104	1.07822	1.12153
---	---	---	1446495_at	-1.57318	-1.09791	1.43288	1.09588	-1.20318
---	---	---	1446014_at	-1.57162	-1.69368	-1.07766	-1.33873	-1.26514
Fbxo32	F-box protein 32	NM_026346	1435265_at	-1.57077	-1.30634	1.20242	-1.00186	-1.30392
Hs3st1	heparan sulfate (glucosamine) 3-O-sulfotransferase 1	NM_010474	1423450_a_at	-1.56801	-1.86568	-1.18984	-1.11682	-1.67053
Gk5	glycerol kinase 5 (putative)	NM_177352	1436210_at	-1.5641	-1.0244	1.52684	1.03191	-1.05709
---	---	---	1446531_at	-1.56311	1.0151	1.58671	1.11037	-1.09386
Trpm7	transient receptor potential cation channel, subfamily M, member 7	NM_001164325 /// NM_021450	1431355_s_at	-1.56208	-1.10285	1.41641	1.13024	-1.24648
Kcnma1	potassium large conductance calcium-activated channel, subfamily M, alpha member 1	NM_001253358 /// NM_001253359 /// NM_001253360 /// NM_001253361 /// NM_001253362 /// NM	1440728_at	-1.55876	-1.04511	1.49149	-1.23966	1.18616
Tpst2	protein-tyrosine sulfotransferase 2	NM_009419	1416086_at	-1.55548	1.13154	1.76009	-1.20357	1.36189
2310068G24Rik	RIKEN cDNA 2310068G24 gene	---	1433023_at	-1.55394	1.42083	2.20787	1.31553	1.08004
Adk	adenosine kinase	NM_001243041 /// NM_134079	1449641_at	-1.5519	-1.55582	-1.00252	-1.35914	-1.1447
Cdkn2b	cyclin-dependent kinase inhibitor 2B (p15, inhibits CDK4)	NM_007670	1449152_at	-1.54694	-1.34014	1.15431	-1.2508	-1.07142
Dennd2d	DENN/MADD domain containing 2D	NM_001093754 /// NM_028110 /// NR_051982	1438712_at	-1.54557	1.03006	1.59203	1.01239	1.01746
---	---	---	1445774_at	-1.54527	-1.09792	1.40745	-1.0117	-1.08523
Kcnma1	potassium large conductance calcium-activated channel, subfamily M, alpha member 1	NM_001253358 /// NM_001253359 /// NM_001253360 /// NM_001253361 /// NM_001253362 /// NM	1425987_a_at	-1.54506	-1.48642	1.03945	-1.22439	-1.21401
---	---	---	1443709_at	-1.5449	-1.34828	1.14583	-1.01243	-1.33173
Syt9	synaptotagmin IX	NM_021889	1423258_at	-1.54383	-1.17963	1.30875	1.18212	-1.39446
Rasgrp1	RAS guanyl releasing protein 1	NM_011246	1450143_at	-1.54128	-1.32466	1.16354	-1.3465	1.01649
Gm10471 /// Gm5862 /// Gm7347 /// Speer4b	predicted gene 10471 /// predicted gene 5862 /// predicted gene 7347 /// spermatogenesi	NM_001177579 /// NM_028561 /// XM_620170 /// XM_973024	1429993_s_at	-1.5398	-2.6895	-1.74666	-1.04533	-2.57287
---	---	---	1458296_at	-1.53724	-1.23174	1.24802	-1.17341	-1.04971
Galnt7	UDP-N-acetyl-alpha-D-galactosamine: polypeptide N-acetylgalactosaminyltransferase 7	NM_001167981 /// NM_144731	1426908_at	-1.53667	-1.5698	-1.02156	-1.53563	-1.02225
Adamts9	a disintegrin-like and metallopeptidase (reprolysin type) with thrombospondin type 1 mo	NM_175314	1430352_at	-1.53508	-1.50464	1.02023	1.01366	-1.52519
---	---	---	1443164_at	-1.5339	-1.17501	1.30544	1.23454	-1.4506
Fam110c	family with sequence similarity 110, member C	NM_027828	1418879_at	-1.53213	-1.36292	1.12415	-1.06655	-1.27787
Cd163	CD163 antigen	NM_001170395 /// NM_053094	1419144_at	-1.53106	-1.2242	1.25066	-1.15297	-1.06178
Ptpre	protein tyrosine phosphatase, receptor type, E	NM_011212	1418539_a_at	-1.52751	1.80012	2.7497	1.22949	1.46413
---	---	---	1446481_at	-1.52488	-1.34656	1.13242	1.01828	-1.37117
4933417O13Rik	RIKEN cDNA 4933417O13 gene	NR_045842	1432040_at	-1.52331	-1.04883	1.45239	-1.12037	1.06821
Dlgap2	discs, large (Drosophila) homolog-associated protein 2	NM_001145965 /// NM_172910	1439767_at	-1.52069	-1.05949	1.43531	-1.22603	1.15719
Gstm6	glutathione S-transferase, mu 6	NM_008184	1422072_a_at	-1.51964	-3.30108	-2.17227	-1.89264	-1.74417
Dsc2	desmocollin 2	NM_013505	1426911_at	-1.51897	1.00964	1.53361	-1.10697	1.11764
Plekhb1	pleckstrin homology domain containing, family B (evectins) member 1	NM_001163182 /// NM_001163183 /// NM_001163184 /// NM_001163185 /// NM_001163186 /// NM	1416178_a_at	-1.51603	-1.02078	1.48516	-1.09559	1.07328
Lgals2	lectin, galactose-binding, soluble 2	NM_025622	1417078_at	-1.51312	-1.69274	-1.11871	-1.58145	-1.07037
Slc4a8	solute carrier family 4 (anion exchanger), member 8	NM_001033218 /// NM_021530	1419851_at	-1.51182	-1.29198	1.17016	-1.07057	-1.20681
---	---	---	1446065_at	-1.51093	-1.63632	-1.08299	-1.16503	-1.40452
Nptx1	neuronal pentraxin 1	NM_008730	1434877_at	-1.50918	-1.09284	1.38097	1.09189	-1.19325
Ttll10	tubulin tyrosine ligase-like family, member 10	NM_029264	1442763_s_at	-1.50763	-1.14329	1.31868	-1.2988	1.13602
Il1rap	interleukin 1 receptor accessory protein	NM_001159317 /// NM_001159318 /// NM_008364 /// NM_134103	1449585_at	-1.50734	-1.104	1.36534	1.08508	-1.19794
AI467606	expressed sequence AI467606	NM_178901	1433466_at	-1.50703	-1.94997	-1.29392	-2.08362	1.06854
Zmiz1	zinc finger, MIZ-type containing 1	NM_001033402 /// NM_183208	1441823_at	-1.50588	-1.30558	1.15342	-1.04677	-1.24724
Foxp1	forkhead box P1	NM_001197321 /// NM_001197322 /// NM_053202	1438802_at	-1.5017	-1.73985	-1.15858	-1.0805	-1.61023
Kcnma1	potassium large conductance calcium-activated channel, subfamily M, alpha member 1	NM_001253358 /// NM_001253359 /// NM_001253360 /// NM_001253361 /// NM_001253362 /// NM	1428948_at	-1.50065	-1.40522	1.06791	1.02429	-1.43935

## Sheet: UP (151 probes 114 genes)
Probeset ID	Gene Symbol	Gene Title	RefSeq Transcript ID	Fold-Change(RFdKO vs. Foxl2 KO)	Fold-Change(RFdKO vs. Ctr)	Fold-Change(Foxl2 KO vs. Ctr)	Fold-Change(Runx1 KO vs. Ctr)	Fold-Change(RFdKO vs. Runx1 KO)
1426155_a_at	Osr2	odd-skipped related 2	NM_054049	2.6019	3.08696	1.18643	2.05172	1.50457
1457589_at	Fat3	FAT tumor suppressor homolog 3 (Drosophila)	NM_001080814	2.36944	2.07248	-1.14329	-1.12022	2.32163
1418548_at	Svs6	seminal vesicle secretory protein 6	NM_013679	2.35184	1.55106	-1.51628	-1.03106	1.59923
1427550_at	Peg10	paternally expressed 10	NM_001040611 /// NM_130877	2.30054	-1.56112	-3.59143	1.28934	-2.01282
1430950_at	Osr2	odd-skipped related 2	NM_054049	2.28894	2.40482	1.05062	1.38012	1.74247
1419347_x_at	Svs5	seminal vesicle secretory protein 5	NM_009301	2.28	1.46993	-1.5511	1.11885	1.31378
1438616_x_at	Svs5	seminal vesicle secretory protein 5	NM_009301	2.27893	1.47996	-1.53986	1.26761	1.16752
1438399_at	Pex5l	peroxisomal biogenesis factor 5-like	NM_001163516 /// NM_001163517 /// NM_021483	2.24557	2.06207	-1.08899	1.19706	1.72262
1441899_x_at	Bcan	brevican	NM_001109758 /// NM_007529	2.21726	3.07643	1.38749	2.58058	1.19215
1424279_at	Fga	fibrinogen alpha chain	NM_001111048 /// NM_010196	2.17935	2.5163	1.15461	-1.00566	2.53055
1418776_at	Gbp8	guanylate-binding protein 8	NM_029509	2.1736	1.39511	-1.55802	1.13787	1.22608
1437373_at	Aen	apoptosis enhancing nuclease	NM_001162939 /// NM_026531	2.16429	1.10607	-1.95673	-1.56664	1.73282
1435021_at	Gabrb3	gamma-aminobutyric acid (GABA) A receptor, subunit beta 3	NM_001038701 /// NM_008071	2.12616	1.72779	-1.23057	1.12075	1.54164
1435832_at	Lrrc4	leucine rich repeat containing 4	NM_138682	2.12324	-1.01949	-2.16462	1.07986	-1.10091
1428826_at	Nr6a1	nuclear receptor subfamily 6, group A, member 1	NM_001159548 /// NM_001159549 /// NM_010264	2.11648	2.14277	1.01242	1.90676	1.12378
1420218_at	---	---	---	2.09369	2.27484	1.08652	1.37701	1.65201
1417404_at	Elovl6	ELOVL family member 6, elongation of long chain fatty acids (yeast)	NM_130450	2.03973	1.45477	-1.4021	1.18363	1.22907
1456124_x_at	Svs5	seminal vesicle secretory protein 5	NM_009301	2.03939	1.5544	-1.31201	1.2331	1.26057
1433787_at	Nell1	NEL-like 1	NM_001037906	2.0325	1.69042	-1.20236	1.14713	1.47361
1437846_x_at	Bace2	beta-site APP-cleaving enzyme 2	NM_019517	2.00894	1.07574	-1.8675	-1.06663	1.14742
1438628_x_at	Cntn3	contactin 3	NM_008779	2.00756	1.4601	-1.37495	1.3384	1.09093
1451780_at	Blnk	B cell linker	NM_008528	2.00441	2.01215	1.00386	1.12036	1.79599
1450624_at	Bhmt	betaine-homocysteine methyltransferase	NM_016668	1.9913	2.47472	1.24277	1.08796	2.27463
1456435_at	Morn1	MORN repeat containing 1	NM_001081100	1.97776	2.08206	1.05274	1.11073	1.8745
1420739_at	Cntn3	contactin 3	NM_008779	1.97412	1.73294	-1.13917	1.44446	1.19972
1427056_at	Adamts15	a disintegrin-like and metallopeptidase (reprolysin type) with thrombospondin type 1 mo	NM_001024139	1.95896	2.27013	1.15884	1.183	1.91897
1435162_at	Prkg2	protein kinase, cGMP-dependent, type II	NM_008926	1.94032	6.9418	3.57765	1.3603	5.10314
1434528_at	Aard	alanine and arginine rich domain containing protein	NM_175503	1.93921	1.04284	-1.85954	-1.38911	1.44863
1436492_x_at	Lemd1	LEM domain containing 1	NM_001033250	1.93399	2.22935	1.15272	1.349	1.65259
1440759_at	Kcna2	potassium voltage-gated channel, shaker-related subfamily, member 2	NM_008417	1.92379	2.91678	1.51616	1.2671	2.30194
1443814_x_at	Ctsh	cathepsin H	NM_007801	1.91116	1.94422	1.0173	1.20516	1.61325
1438645_x_at	Bace2	beta-site APP-cleaving enzyme 2	NM_019517	1.90658	1.08297	-1.76051	-1.06575	1.15417
1418315_at	Nr5a1	nuclear receptor subfamily 5, group A, member 1	NM_139051	1.90499	2.34333	1.2301	1.59649	1.4678
1446685_at	Col6a5	collagen, type VI, alpha 5	NM_001167923	1.90432	-1.07837	-2.05355	-1.02747	-1.04954
1421515_at	Nr6a1	nuclear receptor subfamily 6, group A, member 1	NM_001159548 /// NM_001159549 /// NM_010264	1.89493	1.84654	-1.02621	1.79014	1.0315
1453084_s_at	Col22a1	collagen, type XXII, alpha 1	NM_027174	1.89403	1.93526	1.02177	1.19178	1.62384
1416097_at	Lrrc4	leucine rich repeat containing 4	NM_138682	1.89262	1.10853	-1.70732	1.12991	-1.01929
1457429_s_at	Sbspon	somatomedin B and thrombospondin, type 1 domain containing	NM_001033288	1.86997	1.68986	-1.10658	1.1118	1.51993
1435227_at	Bcl11b	B cell leukemia/lymphoma 11B	NM_001079883 /// NM_021399	1.86125	1.83262	-1.01562	1.22926	1.49082
1449340_at	Sostdc1	sclerostin domain containing 1	NM_025312	1.85293	2.4332	1.31317	1.21681	1.99965
1423760_at	Cd44	CD44 antigen	NM_001039150 /// NM_001039151 /// NM_001177785 /// NM_001177786 /// NM_001177787 /// NM	1.84992	-1.02499	-1.89615	-1.28418	1.25287
1428825_at	Nr6a1	nuclear receptor subfamily 6, group A, member 1	NM_001159548 /// NM_001159549 /// NM_010264	1.83881	2.03626	1.10738	1.80139	1.13039
1455374_at	Kcnj3	potassium inwardly-rectifying channel, subfamily J, member 3	NM_008426	1.8372	-1.15395	-2.12002	1.34892	-1.55657
1434354_at	Maob	monoamine oxidase B	NM_172778	1.82904	1.54995	-1.18006	1.37171	1.12994
1428536_at	Kcng4	potassium voltage-gated channel, subfamily G, member 4	NM_025734	1.81902	1.17845	-1.54356	-1.20692	1.42231
1427119_at	Spink4	serine peptidase inhibitor, Kazal type 4	NM_011463	1.8125	2.32504	1.28278	1.01365	2.29372
1418922_at	Cadm3	cell adhesion molecule 3	NM_053199	1.80462	1.12952	-1.59769	-1.12216	1.2675
1456633_at	Trpm3	transient receptor potential cation channel, subfamily M, member 3	NM_001035239 /// NM_001035240 /// NM_001035241 /// NM_001035242 /// NM_001035243 /// NM	1.80274	2.6315	1.45972	1.46872	1.79169
1445846_at	Gabrg3	gamma-aminobutyric acid (GABA) A receptor, subunit gamma 3	NM_008074 /// NM_177273	1.79561	1.74946	-1.02638	1.08579	1.61123
1433716_x_at	Gfra2	glial cell line derived neurotrophic factor family receptor alpha 2	NM_008115	1.79503	1.25653	-1.42856	1.05486	1.19119
1430143_at	4930426D05Rik	RIKEN cDNA 4930426D05 gene	NM_001271580 /// XR_168573 /// XR_168767	1.77946	2.2609	1.27055	1.7573	1.28658
1421040_a_at	Gsta2	glutathione S-transferase, alpha 2 (Yc2)	NM_008182	1.7729	1.87323	1.05659	1.24725	1.5019
1452358_at	Rai2	retinoic acid induced 2	NM_001103367 /// NM_198409	1.77258	1.37793	-1.28641	1.57752	-1.14485
1451186_at	Aen	apoptosis enhancing nuclease	NM_001162939 /// NM_026531	1.76828	1.11256	-1.58938	-1.42654	1.58711
1439332_at	Ddit4l	DNA-damage-inducible transcript 4-like	NM_030143	1.76532	1.28459	-1.37423	1.25624	1.02257
1426511_at	Susd2	sushi domain containing 2	NM_001162913 /// NM_027890	1.75428	1.73656	-1.01021	-1.06166	1.84364
1430395_at	Ankrd45	ankyrin repeat domain 45	NM_028664	1.7498	1.76712	1.0099	1.01855	1.73495
1452483_a_at	Cd44	CD44 antigen	NM_001039150 /// NM_001039151 /// NM_001177785 /// NM_001177786 /// NM_001177787 /// NM	1.7411	-1.04437	-1.81835	-1.2908	1.23596
1451204_at	Scara5	scavenger receptor class A, member 5 (putative)	NM_001168318 /// NM_028903	1.73978	1.72829	-1.00665	1.77552	-1.02733
1437173_at	S1pr3	sphingosine-1-phosphate receptor 3	NM_010101	1.73425	1.39421	-1.24389	1.15095	1.21136
1444025_at	Kcnj3	potassium inwardly-rectifying channel, subfamily J, member 3	NM_008426	1.73209	-1.31842	-2.28362	1.11978	-1.47634
1425425_a_at	Wif1	Wnt inhibitory factor 1	NM_011915	1.72856	2.83217	1.63845	1.21907	2.32322
1434376_at	Cd44	CD44 antigen	NM_001039150 /// NM_001039151 /// NM_001177785 /// NM_001177786 /// NM_001177787 /// NM	1.72668	-1.09847	-1.8967	-1.21786	1.10868
1438658_a_at	S1pr3	sphingosine-1-phosphate receptor 3	NM_010101	1.71781	1.36487	-1.25858	1.19177	1.14525
1439872_at	Kcna2	potassium voltage-gated channel, shaker-related subfamily, member 2	NM_008417	1.71729	2.00913	1.16995	1.14123	1.76049
1418365_at	Ctsh	cathepsin H	NM_007801	1.71719	1.83111	1.06634	1.24473	1.47108
1418293_at	Ifit2	interferon-induced protein with tetratricopeptide repeats 2	NM_008332	1.71704	3.09282	1.80126	1.19066	2.59758
1423582_at	Dmrt1	doublesex and mab-3 related transcription factor 1	NM_015826	1.71537	3.75833	2.19098	1.14693	3.27686
1423150_at	Scg5	secretogranin V	NM_009162	1.71084	2.19921	1.28546	1.28377	1.71309
1439096_at	Ddo	D-aspartate oxidase	NM_027442	1.70664	2.00496	1.1748	1.30157	1.54041
1447624_s_at	Stox2	storkhead box 2	NM_001114311 /// NM_175162	1.70012	-1.26753	-2.15495	1.0683	-1.3541
1452318_a_at	Hspa1b	heat shock protein 1B	NM_010478	1.68437	-1.63085	-2.74694	-1.16686	-1.39764
1430934_at	Naaladl2	N-acetylated alpha-linked acidic dipeptidase-like 2	XM_910834 /// XM_975226	1.67978	1.34575	-1.2482	1.42166	-1.0564
1424624_at	2900011O08Rik	RIKEN cDNA 2900011O08 gene	NM_144518	1.6764	3.66337	2.18526	1.62741	2.25104
1428434_at	Zcchc12	zinc finger, CCHC domain containing 12	NM_028325	1.67568	1.23568	-1.35607	-1.1779	1.45552
1444139_at	Ddit4l	DNA-damage-inducible transcript 4-like	NM_030143	1.67028	1.26601	-1.31933	1.20951	1.04671
1436453_at	BB144871	expressed sequence BB144871	---	1.66692	1.90779	1.1445	1.14423	1.66732
1456335_at	Sbspon	somatomedin B and thrombospondin, type 1 domain containing	NM_001033288	1.66553	1.51169	-1.10177	1.01664	1.48695
1420994_at	B3gnt5	UDP-GlcNAc:betaGal beta-1,3-N-acetylglucosaminyltransferase 5	NM_001159407 /// NM_001159408 /// NM_054052	1.66267	-1.07045	-1.77981	-1.18513	1.10713
1450506_a_at	Aen	apoptosis enhancing nuclease	NM_001162939 /// NM_026531	1.66014	1.13547	-1.46207	-1.25442	1.42436
1458246_at	---	---	---	1.65527	1.80039	1.08768	1.28954	1.39615
1459579_at	Cacng8	calcium channel, voltage-dependent, gamma subunit 8	NM_133190	1.65245	1.7162	1.03857	1.05935	1.62004
1460627_at	Thsd7b	thrombospondin, type I, domain containing 7B	NM_172485	1.65121	-1.13751	-1.87826	-1.50273	1.32108
1438068_at	---	---	---	1.64535	1.06751	-1.5413	-1.01268	1.08105
1423957_at	Aen	apoptosis enhancing nuclease	NM_001162939 /// NM_026531	1.64326	1.14021	-1.44119	-1.2985	1.48057
1416646_at	Afp	alpha fetoprotein	NM_007423	1.64196	1.57039	-1.04558	-1.0407	1.63429
1447960_at	9630017O17	uncharacterized protein 9630017O17	---	1.64187	-1.27618	-2.09531	1.05624	-1.34795
1454604_s_at	Tspan12	tetraspanin 12	NM_173007	1.63042	1.4678	-1.11079	1.17177	1.25263
1447157_at	4930480K23Rik	RIKEN cDNA 4930480K23 gene	XM_001477965	1.62917	1.18689	-1.37264	-1.10989	1.31731
1429934_at	4930502E18Rik	RIKEN cDNA 4930502E18 gene	NM_029142	1.62505	3.03189	1.86573	1.25689	2.41222
1451257_at	Acsl6	acyl-CoA synthetase long-chain family member 6	NM_001033597 /// NM_001033598 /// NM_001033599 /// NM_144823	1.62466	1.03731	-1.56623	-1.1218	1.16365
1450659_at	Rgs7	regulator of G protein signaling 7	NM_001199003 /// NM_011880	1.61675	1.56327	-1.03421	1.00345	1.55788
1427963_s_at	Rdh9	retinol dehydrogenase 9	NM_153133	1.61485	1.38631	-1.16485	-1.08802	1.50834
1456873_at	Clic5	chloride intracellular channel 5	NM_172621	1.60806	1.39849	-1.14986	1.31153	1.0663
1421730_at	Nr5a1	nuclear receptor subfamily 5, group A, member 1	NM_139051	1.60477	2.10683	1.31285	1.86914	1.12716
1428351_at	Ppm1m	protein phosphatase 1M	NM_026447 /// NM_198931	1.60341	-1.10038	-1.76436	1.06147	-1.16802
1422187_at	Gabrg3	gamma-aminobutyric acid (GABA) A receptor, subunit gamma 3	NM_008074 /// NM_177273	1.60287	1.6086	1.00357	-1.10747	1.78148
1444124_a_at	E330017L17Rik	RIKEN cDNA E330017L17 gene	NR_045190	1.60091	2.91586	1.82138	-1.07728	3.14119
1424638_at	Cdkn1a	cyclin-dependent kinase inhibitor 1A (P21)	NM_001111099 /// NM_007669	1.59141	4.12144	2.58979	1.61375	2.55394
1456521_at	---	---	---	1.58916	-9.32461	-14.8183	-1.48504	-6.27902
1454869_at	Dcaf12l1	DDB1 and CUL4 associated factor 12-like 1	NM_001190718 /// NM_178739	1.58448	1.20313	-1.31696	1.22696	-1.0198
1416673_at	Bace2	beta-site APP-cleaving enzyme 2	NM_019517	1.58266	-1.20591	-1.90855	-1.13035	-1.06685
1450754_at	Cacna2d2	calcium channel, voltage-dependent, alpha 2/delta subunit 2	NM_001174047 /// NM_001174048 /// NM_001174049 /// NM_001174050 /// NM_020263	1.58195	-1.81602	-2.87285	-1.00643	-1.80441
1434007_at	Gyltl1b	glycosyltransferase-like 1B	NM_001166633 /// NM_172670	1.57796	2.58103	1.63568	1.34332	1.92138
1447815_x_at	Irf2bpl	interferon regulatory factor 2 binding protein-like	NM_145836	1.57314	1.19427	-1.31724	-1.08716	1.29836
1437766_at	---	---	---	1.56925	1.95676	1.24694	-1.05952	2.07322
1445040_at	D7Ertd783e	DNA segment, Chr 7, ERATO Doi 783, expressed	---	1.56921	1.19319	-1.31514	-1.18399	1.41273
1421354_at	Prkg2	protein kinase, cGMP-dependent, type II	NM_008926	1.5665	4.46358	2.8494	1.65218	2.70163
1429021_at	Epha4	Eph receptor A4	NM_007936	1.56058	1.50366	-1.03786	1.65056	-1.0977
1434852_at	Pla2g2f	phospholipase A2, group IIF	NM_012045	1.56046	3.26669	2.09341	1.18603	2.7543
1454198_a_at	Efcab1	EF hand calcium binding domain 1	NM_025769	1.55978	1.81157	1.16143	1.00116	1.80947
1429761_at	Rtn1	reticulon 1	NM_001007596 /// NM_153457	1.55881	1.70093	1.09117	1.29851	1.30991
1421190_at	Gabrb3	gamma-aminobutyric acid (GABA) A receptor, subunit beta 3	NM_001038701 /// NM_008071	1.55849	1.38346	-1.12652	-1.09618	1.51651
1423306_at	Smim3	small integral membrane protein 3	NM_134133	1.55248	1.11897	-1.38742	1.00978	1.10813
1453444_at	5730437C12Rik	RIKEN cDNA 5730437C12 gene	---	1.55084	1.36235	-1.13836	-1.47732	2.01263
1439500_at	Scrn1	secernin 1	NM_027268	1.54891	3.5529	2.2938	1.47589	2.40729
1416444_at	Elovl2	elongation of very long chain fatty acids (FEN1/Elo2, SUR4/Elo3, yeast)-like 2	NM_019423	1.54858	-3.62451	-5.61283	-1.25243	-2.89399
1457127_at	Defb42	defensin beta 42	NM_001034910	1.54815	2.90359	1.87552	1.17714	2.46665
1448734_at	Cp	ceruloplasmin	NM_001042611 /// NM_001276248 /// NM_001276250 /// NM_007752	1.54771	2.90351	1.876	1.89377	1.53319
1453630_at	Galnt14	UDP-N-acetyl-alpha-D-galactosamine:polypeptide N-acetylgalactosaminyltransferase 14	NM_027864	1.54472	2.03849	1.31965	1.24694	1.6348
1436790_a_at	Sox11	SRY-box containing gene 11	NM_009234	1.54441	-1.31058	-2.02407	-1.35128	1.03106
1428837_at	Klhl14	kelch-like 14	NM_001081403	1.53872	1.938	1.25949	1.32962	1.45755
1437195_x_at	Mapk10	mitogen-activated protein kinase 10	NM_001081567 /// NM_009158	1.53733	1.35045	-1.13838	1.35127	-1.0006
1429280_at	Col22a1	collagen, type XXII, alpha 1	NM_027174	1.5328	1.36042	-1.12672	1.04733	1.29894
1448789_at	Aldh1a3	aldehyde dehydrogenase family 1, subfamily A3	NM_053080	1.53195	2.6831	1.75143	1.64279	1.63326
1457254_x_at	Tmem229b	transmembrane protein 229B	NM_001170401 /// NM_178745	1.53149	1.16699	-1.31235	1.14693	1.01749
1460061_at	---	---	---	1.53108	1.29641	-1.18102	-1.11484	1.44529
1439026_at	Trpm3	transient receptor potential cation channel, subfamily M, member 3	NM_001035239 /// NM_001035240 /// NM_001035241 /// NM_001035242 /// NM_001035243 /// NM	1.5296	2.40137	1.56994	1.70118	1.41159
1427261_at	Wwc1	WW, C2 and coiled-coil domain containing 1	NM_170779	1.5281	1.93096	1.26363	1.57083	1.22925
1449374_at	Pipox	pipecolic acid oxidase	NM_008952	1.52726	3.13426	2.05222	1.61874	1.93623
1451751_at	Ddit4l	DNA-damage-inducible transcript 4-like	NM_030143	1.52619	1.10734	-1.37825	1.31292	-1.18566
1438217_at	Rbfox1	RNA binding protein, fox-1 homolog (C. elegans) 1	NM_021477 /// NM_183188	1.5252	2.16443	1.41911	1.8162	1.19173
1448601_s_at	Msx1	homeobox, msh-like 1	NM_010835	1.52499	-1.76326	-2.68896	-1.27945	-1.37814
1438654_x_at	Mmd2	monocyte to macrophage differentiation-associated 2	NM_175217	1.52461	2.68458	1.76083	1.2315	2.17993
1448826_at	Myh6	myosin, heavy polypeptide 6, cardiac muscle, alpha	NM_001164171 /// NM_010856	1.52239	1.79064	1.17621	1.19656	1.49649
1450370_a_at	Kcnip4	Kv channel interacting protein 4	NM_001199242 /// NM_001199243 /// NM_001199244 /// NM_001199245 /// NM_030265	1.52154	1.62972	1.0711	1.26299	1.29037
1422871_at	Kcnj12	potassium inwardly-rectifying channel, subfamily J, member 12	NM_001267593 /// NM_010603	1.51967	1.72061	1.13223	1.12706	1.52665
1445062_at	---	---	---	1.51914	1.52539	1.00411	1.22313	1.24712
1436007_a_at	Thumpd1	THUMP domain containing 1	NM_145585	1.51822	1.09746	-1.3834	-1.2037	1.321
1421468_at	Kcnj3	potassium inwardly-rectifying channel, subfamily J, member 3	NM_008426	1.51814	-1.07112	-1.62611	1.14557	-1.22705
1453201_at	Rassf10	Ras association (RalGDS/AF-6) domain family (N-terminal) member 10	NM_175279	1.51768	2.54492	1.67685	1.37008	1.85749
1428717_at	Scrn1	secernin 1	NM_027268	1.51635	3.2522	2.14475	1.40323	2.31766
1439015_at	Gfra1	glial cell line derived neurotrophic factor family receptor alpha 1	NM_010279	1.51624	2.65129	1.7486	1.37958	1.9218
1440452_at	Drp2	dystrophin related protein 2	NM_010078	1.51416	1.31962	-1.14742	-1.07482	1.41836
1455074_at	Efcab1	EF hand calcium binding domain 1	NM_025769	1.51155	1.96367	1.29911	1.38966	1.41306
1456409_at	Klhdc7a	kelch domain containing 7A	NM_173427	1.51142	2.69718	1.78453	1.32411	2.03697
1450961_a_at	Tceal3 /// Tceal5 /// Tceal6	transcription elongation factor A (SII)-like 3 /// transcription elongation factor A (S	NM_001029978 /// NM_025355 /// NM_177919	1.51083	1.40599	-1.07457	1.238	1.13569
1450344_a_at	Ptger3	prostaglandin E receptor 3 (subtype EP3)	NM_011196	1.50803	-2.60461	-3.92781	1.25824	-3.27722
1431632_at	4930526L06Rik	RIKEN cDNA 4930526L06 gene	NR_045317	1.50714	1.66453	1.10442	-1.08901	1.81269
1434455_at	Fbxo44	F-box protein 44	NM_001161851 /// NM_001161852 /// NM_173401	1.50428	1.32288	-1.13713	-1.03422	1.36815
1438822_at	Rmst	rhabdomyosarcoma 2 associated transcript (non-coding RNA)	NR_028262	1.50422	2.97213	1.97586	1.18314	2.51207
