# Supplementary material for: RUNX1 maintains the identity of the fetal ovary through an interplay with FOXL2
Source: Nat Commun. 2019 Nov 11;10:5116. doi: 10.1038/s41467-019-13060-1 (PMC6848188; doi:10.1038/s41467-019-13060-1)
Supplement: Supplementary file 10 — Supplementary Data 6 [file 41467_2019_13060_MOESM10_ESM.xlsx]

## Sheet: Full dataset RUNX1 peaks
Supplementary Data 6 - Full Dataset of RUNX1 ChIP-seq in fetal ovaries
peak	fold change	p-value	overlap FOXL2 peak	genomic context	nearest TSS distance	nearest gene(s) (gene expression in Foxl2 KO; Runx1 KO and Runx1/Foxl2 DKO)		Foxl2KO	Runx1KO	DKO	genes with TSS in 10kb			genes with TSS in 20kb			genes with TSS in 50kb
chr18:7004654-7004953	52.36	2.76e-258	yes	Promoter	0	Mkx|210719|unchanged,unchanged,down	Mkx	unchanged	unchanged	down	1	Mkx|210719|unchanged,unchanged,down	Mkx	1	Mkx|210719|unchanged,unchanged,down	Mkx	1	Mkx|210719|unchanged,unchanged,down	Mkx
chr6:8509262-8509561	25.92	9.35e-44	yes	Promoter	39	Glcci1|170772|unchanged,unchanged,down	Glcci1	unchanged	unchanged	down	2	A430035B10Rik|320312|down,unchanged,down;Glcci1|170772|unchanged,unchanged,down	A430035B10Rik,Glcci1	2	A430035B10Rik|320312|down,unchanged,down;Glcci1|170772|unchanged,unchanged,down	A430035B10Rik,Glcci1	2	A430035B10Rik|320312|down,unchanged,down;Glcci1|170772|unchanged,unchanged,down	A430035B10Rik,Glcci1
chr1:79858337-79858636	24.07	6.54e-27	yes	Intron	29	Serpine2|20720|down,unchanged,down	Serpine2	down	unchanged	down	1	Serpine2|20720|down,unchanged,down	Serpine2	1	Serpine2|20720|down,unchanged,down	Serpine2	1	Serpine2|20720|down,unchanged,down	Serpine2
chr14:79480942-79481241	20.06	7.81e-60	yes	Promoter	0	Elf1|13709|unchanged,unchanged,down	Elf1	unchanged	unchanged	down	2	Elf1|13709|unchanged,unchanged,down;Wbp4|22380|unchanged,unchanged,unchanged	Elf1,Wbp4	2	Elf1|13709|unchanged,unchanged,down;Wbp4|22380|unchanged,unchanged,unchanged	Elf1,Wbp4	3	Elf1|13709|unchanged,unchanged,down;Kbtbd6|432879|unchanged,unchanged,unchanged;Wbp4|22380|unchanged,unchanged,unchanged	Elf1,Kbtbd6,Wbp4
chr1:160792550-160792849	18.98	1.9e-37	yes	Intron	89	Rabgap1l|29809|down,down,down	Rabgap1l	down	down	down	1	Rabgap1l|29809|down,down,down	Rabgap1l	1	Rabgap1l|29809|down,down,down	Rabgap1l	1	Rabgap1l|29809|down,down,down	Rabgap1l
chr19:29667103-29667402	18.28	2.57e-69	yes	Intergenic	18683	Ermp1|226090|unchanged,down,down	Ermp1	unchanged	down	down	0			1	Ermp1|226090|unchanged,down,down	Ermp1	2	Ermp1|226090|unchanged,down,down;Mlana|77836|unchanged,unchanged,unchanged	Ermp1,Mlana
chr13:43615828-43616127	16.97	4e-47	yes	Exon	31	Rnf182|328234|unchanged,unchanged,down	Rnf182	unchanged	unchanged	down	1	Rnf182|328234|unchanged,unchanged,down	Rnf182	1	Rnf182|328234|unchanged,unchanged,down	Rnf182	1	Rnf182|328234|unchanged,unchanged,down	Rnf182
chr14:15438618-15438917	16.66	8.83e-24	yes	Exon	70	Lrrc3b|218763|unchanged,down,down	Lrrc3b	unchanged	down	down	1	Lrrc3b|218763|unchanged,down,down	Lrrc3b	1	Lrrc3b|218763|unchanged,down,down	Lrrc3b	1	Lrrc3b|218763|unchanged,down,down	Lrrc3b
chr4:35156201-35156500	15.74	9.89e-29	yes	Intron	984	Mob3b|214944|down,unchanged,down	Mob3b	down	unchanged	down	2	Ifnk|387510|unavailable,unavailable,unavailable;Mob3b|214944|down,unchanged,down	Ifnk,Mob3b	2	Ifnk|387510|unavailable,unavailable,unavailable;Mob3b|214944|down,unchanged,down	Ifnk,Mob3b	2	Ifnk|387510|unavailable,unavailable,unavailable;Mob3b|214944|down,unchanged,down	Ifnk,Mob3b
chr3:38697993-38698292	15.43	4.7e-41	yes	Intergenic	188648	Fat4|329628|down,unchanged,down	Fat4	down	unchanged	down	0			0			0
chr14:75786662-75786961	14.07	3.44e-30	yes	Intron	76	Slc25a30|67554|unchanged,down,down	Slc25a30	unchanged	down	down	1	Slc25a30|67554|unchanged,down,down	Slc25a30	1	Slc25a30|67554|unchanged,down,down	Slc25a30	2	Cog3|338337|unchanged,unchanged,unchanged;Slc25a30|67554|unchanged,down,down	Cog3,Slc25a30
chr5:96997122-96997421	13.58	4.68e-34	yes	Promoter	268	Bmp2k|140780|down,unchanged,down	Bmp2k	down	unchanged	down	1	Bmp2k|140780|down,unchanged,down	Bmp2k	1	Bmp2k|140780|down,unchanged,down	Bmp2k	1	Bmp2k|140780|down,unchanged,down	Bmp2k
chr2:164443127-164443426	13.27	6.37e-33	yes	Promoter	0	Sdc4|20971|down,unchanged,down	Sdc4	down	unchanged	down	1	Sdc4|20971|down,unchanged,down	Sdc4	2	Sdc4|20971|down,unchanged,down;Sys1|66460|unchanged,unchanged,unchanged	Sdc4,Sys1	6	Dbndd2|52840|unchanged,unchanged,unchanged;Matn4|17183|unchanged,unchanged,unchanged;Rbpjl|19668|unchanged,unchanged,unchanged;Sdc4|20971|down,unchanged,down;Sys1|66460|unchanged,unchanged,unchanged;Trp53tg5|73603|unchanged,unchanged,unchanged	Dbndd2,Matn4,Rbpjl,Sdc4,Sys1,Trp53tg5
chr13:12106217-12106516	12.65	1.1e-30	yes	Intron	429	Ryr2|20191|unchanged,down,down	Ryr2	unchanged	down	down	1	Ryr2|20191|unchanged,down,down	Ryr2	1	Ryr2|20191|unchanged,down,down	Ryr2	1	Ryr2|20191|unchanged,down,down	Ryr2
chr11:85139603-85139902	12.5	1.24e-20	yes	Exon	53	Usp32|237898|down,unchanged,down	Usp32	down	unchanged	down	1	Usp32|237898|down,unchanged,down	Usp32	1	Usp32|237898|down,unchanged,down	Usp32	2	1700125H20Rik|73634|unchanged,unchanged,unchanged;Usp32|237898|down,unchanged,down	1700125H20Rik,Usp32
chr12:77238327-77238626	12.43	1.35e-34	yes	Promoter	113	Fut8|53618|down,unchanged,down	Fut8	down	unchanged	down	1	Fut8|53618|down,unchanged,down	Fut8	1	Fut8|53618|down,unchanged,down	Fut8	1	Fut8|53618|down,unchanged,down	Fut8
chr9:94538639-94538938	11.85	2.95e-45	yes	Promoter	558	1190002N15Rik|68861|down,down,down	1190002N15Rik	down	down	down	1	1190002N15Rik|68861|down,down,down	1190002N15Rik	1	1190002N15Rik|68861|down,down,down	1190002N15Rik	1	1190002N15Rik|68861|down,down,down	1190002N15Rik
chr3:33799922-33800221	11.78	3.58e-49	yes	Promoter	0	Ttc14|67120|unchanged,unchanged,down	Ttc14	unchanged	unchanged	down	1	Ttc14|67120|unchanged,unchanged,down	Ttc14	1	Ttc14|67120|unchanged,unchanged,down	Ttc14	2	Ccdc39|51938|unchanged,unchanged,unchanged;Ttc14|67120|unchanged,unchanged,down	Ccdc39,Ttc14
chr2:59612188-59612487	11.72	2.08e-27	yes	Intron	146	Tanc1|66860|unchanged,unchanged,down	Tanc1	unchanged	unchanged	down	1	Tanc1|66860|unchanged,unchanged,down	Tanc1	1	Tanc1|66860|unchanged,unchanged,down	Tanc1	1	Tanc1|66860|unchanged,unchanged,down	Tanc1
chr3:40745436-40745735	11.11	3.8e-33	yes	Promoter	0	Hspa4l|18415|unchanged,unchanged,down	Hspa4l	unchanged	unchanged	down	1	Hspa4l|18415|unchanged,unchanged,down	Hspa4l	1	Hspa4l|18415|unchanged,unchanged,down	Hspa4l	2	Hspa4l|18415|unchanged,unchanged,down;Slc25a31|73333|unchanged,unchanged,unchanged	Hspa4l,Slc25a31
chr8:84969368-84969667	11.11	2.79e-25	yes	Promoter	0	Prdx2|21672|unchanged,unchanged,down	Prdx2	unchanged	unchanged	down	3	Junb|16477|unchanged,unchanged,unchanged;Prdx2|21672|unchanged,unchanged,down;Rnaseh2a|69724|unchanged,unchanged,unchanged	Junb,Prdx2,Rnaseh2a	3	Junb|16477|unchanged,unchanged,unchanged;Prdx2|21672|unchanged,unchanged,down;Rnaseh2a|69724|unchanged,unchanged,unchanged	Junb,Prdx2,Rnaseh2a	7	Best2|212989|unchanged,unchanged,unchanged;Hook2|170833|unchanged,unchanged,unchanged;Junb|16477|unchanged,unchanged,unchanged;Mast1|56527|unchanged,unchanged,unchanged;Prdx2|21672|unchanged,unchanged,down;Rnaseh2a|69724|unchanged,unchanged,unchanged;Rtbdn|234542|unchanged,unchanged,unchanged	Best2,Hook2,Junb,Mast1,Prdx2,Rnaseh2a,Rtbdn
chr1:167001101-167001400	11.11	2.44e-21	yes	Promoter	17	Fam78b|226610|unchanged,unchanged,down	Fam78b	unchanged	unchanged	down	2	Fam78b|226610|unchanged,unchanged,down;Gm16701|100503962|unavailable,unavailable,unavailable	Fam78b,Gm16701	2	Fam78b|226610|unchanged,unchanged,down;Gm16701|100503962|unavailable,unavailable,unavailable	Fam78b,Gm16701	2	Fam78b|226610|unchanged,unchanged,down;Gm16701|100503962|unavailable,unavailable,unavailable	Fam78b,Gm16701
chr10:93640686-93640985	11.11	2.01e-13	yes	Promoter	64	Ntn4|57764|down,unchanged,down	Ntn4	down	unchanged	down	1	Ntn4|57764|down,unchanged,down	Ntn4	1	Ntn4|57764|down,unchanged,down	Ntn4	3	Gm15915|100504069|unavailable,unavailable,unavailable;Gm8580|667338|unavailable,unavailable,unavailable;Ntn4|57764|down,unchanged,down	Gm15915,Gm8580,Ntn4
chr3:66985669-66985968	10.82	1.12e-50	yes	ProxUpstream	0	Rsrc1|66880|unchanged,unchanged,down	Rsrc1	unchanged	unchanged	down	2	Rsrc1|66880|unchanged,unchanged,down;Shox2|20429|unchanged,unchanged,unchanged	Rsrc1,Shox2	2	Rsrc1|66880|unchanged,unchanged,down;Shox2|20429|unchanged,unchanged,unchanged	Rsrc1,Shox2	2	Rsrc1|66880|unchanged,unchanged,down;Shox2|20429|unchanged,unchanged,unchanged	Rsrc1,Shox2
chr5:19227300-19227599	10.8	3.11e-24	yes	Promoter	254	Magi2|50791|down,unchanged,down	Magi2	down	unchanged	down	2	4921504A21Rik|70832|unavailable,unavailable,unavailable;Magi2|50791|down,unchanged,down	4921504A21Rik,Magi2	2	4921504A21Rik|70832|unavailable,unavailable,unavailable;Magi2|50791|down,unchanged,down	4921504A21Rik,Magi2	2	4921504A21Rik|70832|unavailable,unavailable,unavailable;Magi2|50791|down,unchanged,down	4921504A21Rik,Magi2
chr10:105573598-105573897	10.64	2.43e-16	yes	Promoter	582	Tmtc2|278279|down,unchanged,down	Tmtc2	down	unchanged	down	2	Gm15663|327812|unchanged,unchanged,unchanged;Tmtc2|278279|down,unchanged,down	Gm15663,Tmtc2	2	Gm15663|327812|unchanged,unchanged,unchanged;Tmtc2|278279|down,unchanged,down	Gm15663,Tmtc2	2	Gm15663|327812|unchanged,unchanged,unchanged;Tmtc2|278279|down,unchanged,down	Gm15663,Tmtc2
chr2:164449676-164449975	10.28	6.14e-33	yes	ProxUpstream	6488	Sdc4|20971|down,unchanged,down	Sdc4	down	unchanged	down	1	Sdc4|20971|down,unchanged,down	Sdc4	2	Sdc4|20971|down,unchanged,down;Sys1|66460|unchanged,unchanged,unchanged	Sdc4,Sys1	7	Dbndd2|52840|unchanged,unchanged,unchanged;Matn4|17183|unchanged,unchanged,unchanged;Pigt|78928|unchanged,unchanged,unchanged;Rbpjl|19668|unchanged,unchanged,unchanged;Sdc4|20971|down,unchanged,down;Sys1|66460|unchanged,unchanged,unchanged;Trp53tg5|73603|unchanged,unchanged,unchanged	Dbndd2,Matn4,Pigt,Rbpjl,Sdc4,Sys1,Trp53tg5
chr4:149954938-149955237	9.87	3.62e-21	yes	Promoter	0	Spsb1|74646|down,unchanged,down	Spsb1	down	unchanged	down	1	Spsb1|74646|down,unchanged,down	Spsb1	1	Spsb1|74646|down,unchanged,down	Spsb1	2	H6pd|100198|unchanged,unchanged,unchanged;Spsb1|74646|down,unchanged,down	H6pd,Spsb1
chr2:50066176-50066475	9.72	5.22e-27	yes	Promoter	0	Lypd6|320343|unchanged,down,down	Lypd6	unchanged	down	down	1	Lypd6|320343|unchanged,down,down	Lypd6	1	Lypd6|320343|unchanged,down,down	Lypd6	1	Lypd6|320343|unchanged,down,down	Lypd6
chr11:75531929-75532228	9.72	1.18e-39	yes	Promoter	0	Slc43a2|215113|down,unchanged,down	Slc43a2	down	unchanged	down	1	Slc43a2|215113|down,unchanged,down	Slc43a2	3	Mir3971|100628624|unavailable,unavailable,unavailable;Scarf1|380713|unchanged,unchanged,unchanged;Slc43a2|215113|down,unchanged,down	Mir3971,Scarf1,Slc43a2	5	Mir3971|100628624|unavailable,unavailable,unavailable;Prpf8|192159|unchanged,unchanged,unchanged;Rilp|280408|unchanged,unchanged,unchanged;Scarf1|380713|unchanged,unchanged,unchanged;Slc43a2|215113|down,unchanged,down	Mir3971,Prpf8,Rilp,Scarf1,Slc43a2
chr7:88278203-88278502	9.72	2.66e-14	yes	Exon	118	Ctsc|13032|unchanged,unchanged,down	Ctsc	unchanged	unchanged	down	1	Ctsc|13032|unchanged,unchanged,down	Ctsc	1	Ctsc|13032|unchanged,unchanged,down	Ctsc	1	Ctsc|13032|unchanged,unchanged,down	Ctsc
chr14:65953361-65953660	9.72	2.66e-14	yes	Exon	84	Scara3|219151|down,unchanged,down	Scara3	down	unchanged	down	1	Scara3|219151|down,unchanged,down	Scara3	2	Clu|12759|down,unchanged,unchanged;Scara3|219151|down,unchanged,down	Clu,Scara3	2	Clu|12759|down,unchanged,unchanged;Scara3|219151|down,unchanged,down	Clu,Scara3
chr3:84479969-84480268	9.67	6.32e-30	yes	Promoter	171	Fhdc1|229474|down,unchanged,down	Fhdc1	down	unchanged	down	1	Fhdc1|229474|down,unchanged,down	Fhdc1	1	Fhdc1|229474|down,unchanged,down	Fhdc1	1	Fhdc1|229474|down,unchanged,down	Fhdc1
chr9:85749139-85749438	9.59	9.39e-36	yes	Exon	0	Ibtk|108837|down,unchanged,down	Ibtk	down	unchanged	down	1	Ibtk|108837|down,unchanged,down	Ibtk	1	Ibtk|108837|down,unchanged,down	Ibtk	1	Ibtk|108837|down,unchanged,down	Ibtk
chr18:73815356-73815655	9.52	4.25e-23	yes	Promoter	0	Me2|107029|unchanged,unchanged,down	Me2	unchanged	unchanged	down	1	Me2|107029|unchanged,unchanged,down	Me2	1	Me2|107029|unchanged,unchanged,down	Me2	2	Me2|107029|unchanged,unchanged,down;Mro|71263|unchanged,unchanged,unchanged	Me2,Mro
chr6:137169478-137169777	9.49	5.09e-26	yes	Exon	0	Rerg|232441|unchanged,unchanged,down	Rerg	unchanged	unchanged	down	1	Rerg|232441|unchanged,unchanged,down	Rerg	1	Rerg|232441|unchanged,unchanged,down	Rerg	1	Rerg|232441|unchanged,unchanged,down	Rerg
chr1:144003971-144004270	9.12	1.44e-41	yes	Exon	0	Rgs2|19735|down,unchanged,down	Rgs2	down	unchanged	down	1	Rgs2|19735|down,unchanged,down	Rgs2	1	Rgs2|19735|down,unchanged,down	Rgs2	1	Rgs2|19735|down,unchanged,down	Rgs2
chr1:52232429-52232728	9.02	4.49e-24	yes	Intron	504	Gls|14660|down,unchanged,down	Gls	down	unchanged	down	1	Gls|14660|down,unchanged,down	Gls	1	Gls|14660|down,unchanged,down	Gls	1	Gls|14660|down,unchanged,down	Gls
chr5:90931077-90931376	8.99	3.77e-21	yes	Exon	0	Mthfd2l|665563|unchanged,unchanged,down	Mthfd2l	unchanged	unchanged	down	1	Mthfd2l|665563|unchanged,unchanged,down	Mthfd2l	1	Mthfd2l|665563|unchanged,unchanged,down	Mthfd2l	3	Cxcl1|14825|unchanged,unchanged,unchanged;Cxcl2|20310|unchanged,unchanged,unchanged;Mthfd2l|665563|unchanged,unchanged,down	Cxcl1,Cxcl2,Mthfd2l
chr17:44677801-44678100	8.79	2.42e-12	yes	Intron	58076	Runx2|12393|down,down,down	Runx2	down	down	down	0			0			0
chr3:93447214-93447513	8.79	4.07e-23	yes	Exon	4884	Tchh|99681|down,down,down	Tchh	down	down	down	1	Tchh|99681|down,down,down	Tchh	2	Mir5124a|100628630|unavailable,unavailable,unavailable;Tchh|99681|down,down,down	Mir5124a,Tchh	3	Mir5124a|100628630|unavailable,unavailable,unavailable;Tchhl1|71325|unchanged,unchanged,unchanged;Tchh|99681|down,down,down	Mir5124a,Tchhl1,Tchh
chr10:13474172-13474471	8.79	2.42e-12	yes	Exon	0	Phactr2|215789|down,unchanged,down	Phactr2	down	unchanged	down	1	Phactr2|215789|down,unchanged,down	Phactr2	1	Phactr2|215789|down,unchanged,down	Phactr2	2	Fuca2|66848|unchanged,unchanged,unchanged;Phactr2|215789|down,unchanged,down	Fuca2,Phactr2
chr19:29647995-29648294	8.64	6.94e-33	yes	Exon	126	Ermp1|226090|unchanged,down,down	Ermp1	unchanged	down	down	1	Ermp1|226090|unchanged,down,down	Ermp1	1	Ermp1|226090|unchanged,down,down	Ermp1	2	Ermp1|226090|unchanged,down,down;Mlana|77836|unchanged,unchanged,unchanged	Ermp1,Mlana
chr10:13323800-13324099	8.52	2.46e-14	yes	Intron	61	Phactr2|215789|down,unchanged,down	Phactr2	down	unchanged	down	1	Phactr2|215789|down,unchanged,down	Phactr2	1	Phactr2|215789|down,unchanged,down	Phactr2	1	Phactr2|215789|down,unchanged,down	Phactr2
chr8:57651933-57652232	8.43	3.76e-24	yes	Intron	180	AW046200|100502619|unchanged,down,down	AW046200	unchanged	down	down	2	AW046200|100502619|unchanged,down,down;Galnt7|108150|unchanged,down,down	AW046200,Galnt7	2	AW046200|100502619|unchanged,down,down;Galnt7|108150|unchanged,down,down	AW046200,Galnt7	2	AW046200|100502619|unchanged,down,down;Galnt7|108150|unchanged,down,down	AW046200,Galnt7
chr13:101767586-101767885	8.33	3.93e-26	yes	Intron	332	Pik3r1|18708|down,unchanged,down	Pik3r1	down	unchanged	down	1	Pik3r1|18708|down,unchanged,down	Pik3r1	1	Pik3r1|18708|down,unchanged,down	Pik3r1	1	Pik3r1|18708|down,unchanged,down	Pik3r1
chr19:17837222-17837521	8.1	2.58e-20	yes	Exon	111	Pcsk5|18552|down,unchanged,down	Pcsk5	down	unchanged	down	1	Pcsk5|18552|down,unchanged,down	Pcsk5	1	Pcsk5|18552|down,unchanged,down	Pcsk5	1	Pcsk5|18552|down,unchanged,down	Pcsk5
chr17:74528466-74528765	8.08	3.39e-27	yes	Exon	171	Birc6|12211|down,unchanged,down	Birc6	down	unchanged	down	1	Birc6|12211|down,unchanged,down	Birc6	1	Birc6|12211|down,unchanged,down	Birc6	2	Birc6|12211|down,unchanged,down;Yipf4|67864|unchanged,unchanged,unchanged	Birc6,Yipf4
chr3:98267235-98267534	8.02	2.09e-15	yes	Intergenic	12897	Hmgcs2|15360|unchanged,down,down	Hmgcs2	unchanged	down	down	0			1	Hmgcs2|15360|unchanged,down,down	Hmgcs2	2	Hmgcs2|15360|unchanged,down,down;Reg4|67709|unchanged,unchanged,unchanged	Hmgcs2,Reg4
chr19:32388276-32388575	7.96	2.68e-24	yes	Promoter	0	Sgms1|208449|down,unchanged,down	Sgms1	down	unchanged	down	2	2700046G09Rik|67188|unchanged,unchanged,unchanged;Sgms1|208449|down,unchanged,down	2700046G09Rik,Sgms1	2	2700046G09Rik|67188|unchanged,unchanged,unchanged;Sgms1|208449|down,unchanged,down	2700046G09Rik,Sgms1	2	2700046G09Rik|67188|unchanged,unchanged,unchanged;Sgms1|208449|down,unchanged,down	2700046G09Rik,Sgms1
chr4:70534609-70534908	7.93	2.09e-17	yes	Exon	20	Megf9|230316|down,unchanged,down	Megf9	down	unchanged	down	1	Megf9|230316|down,unchanged,down	Megf9	1	Megf9|230316|down,unchanged,down	Megf9	1	Megf9|230316|down,unchanged,down	Megf9
chr2:165503790-165504089	7.87	1.79e-10	yes	Exon	0	Slc2a10|170441|down,unchanged,down	Slc2a10	down	unchanged	down	1	Slc2a10|170441|down,unchanged,down	Slc2a10	2	Slc2a10|170441|down,unchanged,down;Trp53rka|381406|unavailable,unavailable,unavailable	Slc2a10,Trp53rka	3	Slc13a3|114644|unchanged,unchanged,unchanged;Slc2a10|170441|down,unchanged,down;Trp53rka|381406|unavailable,unavailable,unavailable	Slc13a3,Slc2a10,Trp53rka
chr2:77816938-77817237	7.71	1.68e-14	yes	Promoter	122	Zfp385b|241494|down,down,down	Zfp385b	down	down	down	1	Zfp385b|241494|down,down,down	Zfp385b	1	Zfp385b|241494|down,down,down	Zfp385b	1	Zfp385b|241494|down,down,down	Zfp385b
chr18:69946848-69947147	7.71	1.68e-14	yes	Intron	21289	Ccdc68|381175|down,unchanged,down	Ccdc68	down	unchanged	down	0			0			1	Ccdc68|381175|down,unchanged,down	Ccdc68
chr19:37434859-37435158	7.67	1.66e-16	yes	Exon	18	Hhex|15242|unchanged,down,down	Hhex	unchanged	down	down	1	Hhex|15242|unchanged,down,down	Hhex	1	Hhex|15242|unchanged,down,down	Hhex	2	1700122C19Rik|78640|unavailable,unavailable,unavailable;Hhex|15242|unchanged,down,down	1700122C19Rik,Hhex
chr5:24030209-24030508	7.59	1.67e-22	yes	Promoter	0	Fam126a|84652|down,unchanged,down	Fam126a	down	unchanged	down	1	Fam126a|84652|down,unchanged,down	Fam126a	1	Fam126a|84652|down,unchanged,down	Fam126a	1	Fam126a|84652|down,unchanged,down	Fam126a
chr5:32135400-32135699	7.55	1.75e-28	yes	Promoter	773	Fosl2|14284|unchanged,unchanged,down	Fosl2	unchanged	unchanged	down	1	Fosl2|14284|unchanged,unchanged,down	Fosl2	1	Fosl2|14284|unchanged,unchanged,down	Fosl2	1	Fosl2|14284|unchanged,unchanged,down	Fosl2
chr2:134786043-134786342	7.4	1.29e-23	yes	Exon	0	Plcb1|18795|down,unchanged,down	Plcb1	down	unchanged	down	1	Plcb1|18795|down,unchanged,down	Plcb1	1	Plcb1|18795|down,unchanged,down	Plcb1	1	Plcb1|18795|down,unchanged,down	Plcb1
chr11:20741409-20741708	7.4	1.29e-23	yes	Promoter	0	Aftph|216549|unchanged,unchanged,down	Aftph	unchanged	unchanged	down	1	Aftph|216549|unchanged,unchanged,down	Aftph	1	Aftph|216549|unchanged,unchanged,down	Aftph	1	Aftph|216549|unchanged,unchanged,down	Aftph
chr2:117342141-117342440	7.2	9.43e-19	yes	Intron	437	Rasgrp1|19419|unchanged,down,down	Rasgrp1	unchanged	down	down	1	Rasgrp1|19419|unchanged,down,down	Rasgrp1	1	Rasgrp1|19419|unchanged,down,down	Rasgrp1	1	Rasgrp1|19419|unchanged,down,down	Rasgrp1
chr2:54085326-54085625	7.17	9.45e-17	yes	Exon	0	Rprm|67874|down,down,down	Rprm	down	down	down	1	Rprm|67874|down,down,down	Rprm	1	Rprm|67874|down,down,down	Rprm	1	Rprm|67874|down,down,down	Rprm
chr4:103215088-103215387	7.07	6.94e-22	yes	Promoter	204	Slc35d1|242585|down,unchanged,down	Slc35d1	down	unchanged	down	1	Slc35d1|242585|down,unchanged,down	Slc35d1	1	Slc35d1|242585|down,unchanged,down	Slc35d1	1	Slc35d1|242585|down,unchanged,down	Slc35d1
chr13:12520105-12520404	6.99	6.82e-18	yes	Exon	46	Edaradd|171211|down,down,down	Edaradd	down	down	down	1	Edaradd|171211|down,down,down	Edaradd	1	Edaradd|171211|down,down,down	Edaradd	2	Edaradd|171211|down,down,down;Ero1lb|67475|unchanged,unchanged,unchanged	Edaradd,Ero1lb
chr3:27710693-27710992	6.79	3.49e-22	yes	Promoter	254	Fndc3b|72007|unchanged,unchanged,down	Fndc3b	unchanged	unchanged	down	1	Fndc3b|72007|unchanged,unchanged,down	Fndc3b	1	Fndc3b|72007|unchanged,unchanged,down	Fndc3b	1	Fndc3b|72007|unchanged,unchanged,down	Fndc3b
chr6:122486074-122486373	6.79	6.95e-12	yes	Exon	0	Rimklb|108653|unchanged,unchanged,down	Rimklb	unchanged	unchanged	down	1	Rimklb|108653|unchanged,unchanged,down	Rimklb	1	Rimklb|108653|unchanged,unchanged,down	Rimklb	2	Mfap5|50530|down,down,down;Rimklb|108653|unchanged,unchanged,down	Mfap5,Rimklb
chr3:127789732-127790031	6.66	3.33e-18	yes	Promoter	0	Tifa|211550|down,down,down	Tifa	down	down	down	2	Alpk1|71481|unchanged,unchanged,unchanged;Tifa|211550|down,down,down	Alpk1,Tifa	2	Alpk1|71481|unchanged,unchanged,unchanged;Tifa|211550|down,down,down	Alpk1,Tifa	3	Alpk1|71481|unchanged,unchanged,unchanged;Ap1ar|211556|down,unchanged,down;Tifa|211550|down,down,down	Alpk1,Ap1ar,Tifa
chr9:9238766-9239065	6.66	3.33e-18	yes	Exon	0	Arhgap42|71544|down,unchanged,down	Arhgap42	down	unchanged	down	2	Arhgap42|71544|down,unchanged,down;Gm16833|100579151|unavailable,unavailable,unavailable	Arhgap42,Gm16833	2	Arhgap42|71544|down,unchanged,down;Gm16833|100579151|unavailable,unavailable,unavailable	Arhgap42,Gm16833	2	Arhgap42|71544|down,unchanged,down;Gm16833|100579151|unavailable,unavailable,unavailable	Arhgap42,Gm16833
chr17:53567374-53567673	6.61	4.74e-13	yes	Exon	403	Kat2b|18519|unchanged,unchanged,down	Kat2b	unchanged	unchanged	down	1	Kat2b|18519|unchanged,unchanged,down	Kat2b	1	Kat2b|18519|unchanged,unchanged,down	Kat2b	2	Kat2b|18519|unchanged,unchanged,down;Pp2d1|110332|unavailable,unavailable,unavailable	Kat2b,Pp2d1
chr9:85842573-85842872	6.48	3.21e-14	yes	Promoter	0	Tpbg|21983|down,unchanged,down	Tpbg	down	unchanged	down	1	Tpbg|21983|down,unchanged,down	Tpbg	1	Tpbg|21983|down,unchanged,down	Tpbg	1	Tpbg|21983|down,unchanged,down	Tpbg
chr10:56378507-56378806	6.48	4.76e-11	yes	Intron	1207	Gja1|14609|down,unchanged,down	Gja1	down	unchanged	down	1	Gja1|14609|down,unchanged,down	Gja1	1	Gja1|14609|down,unchanged,down	Gja1	1	Gja1|14609|down,unchanged,down	Gja1
chr2:71787237-71787536	6.38	2.16e-15	yes	Intron	298	Itga6|16403|unchanged,unchanged,down	Itga6	unchanged	unchanged	down	1	Itga6|16403|unchanged,unchanged,down	Itga6	1	Itga6|16403|unchanged,unchanged,down	Itga6	1	Itga6|16403|unchanged,unchanged,down	Itga6
chr1:124045755-124046054	6.35	3.16e-12	yes	Promoter	196	Dpp10|269109|down,down,down	Dpp10	down	down	down	1	Dpp10|269109|down,down,down	Dpp10	1	Dpp10|269109|down,down,down	Dpp10	1	Dpp10|269109|down,down,down	Dpp10
chr6:134962217-134962516	6.35	3.16e-12	yes	Intergenic	19485	Apold1|381823|down,down,down	Apold1	down	down	down	0			1	Apold1|381823|down,down,down	Apold1	4	Apold1|381823|down,down,down;Cdkn1b|12576|unchanged,unchanged,down;Ddx47|67755|unchanged,unchanged,unchanged;Lockd|381822|unchanged,unchanged,unchanged	Apold1,Cdkn1b,Ddx47,Lockd
chr9:14380697-14380996	6.29	1.45e-16	yes	Exon	246	Endod1|71946|down,down,down	Endod1	down	down	down	1	Endod1|71946|down,down,down	Endod1	1	Endod1|71946|down,down,down	Endod1	1	Endod1|71946|down,down,down	Endod1
chr6:149361548-149361847	6.29	4.8e-09	yes	Intergenic	47137	Bicd1|12121|down,unchanged,down	Bicd1	down	unchanged	down	0			0			1	Bicd1|12121|down,unchanged,down	Bicd1
chr11:121702569-121702868	6.29	1.45e-16	yes	Exon	142	Metrnl|210029|down,unchanged,down	Metrnl	down	unchanged	down	1	Metrnl|210029|down,unchanged,down	Metrnl	1	Metrnl|210029|down,unchanged,down	Metrnl	2	B3gntl1|210004|unchanged,unchanged,unchanged;Metrnl|210029|down,unchanged,down	B3gntl1,Metrnl
chr16:72663230-72663529	6.29	1.45e-16	yes	Exon	81	Robo1|19876|down,unchanged,down	Robo1	down	unchanged	down	1	Robo1|19876|down,unchanged,down	Robo1	1	Robo1|19876|down,unchanged,down	Robo1	1	Robo1|19876|down,unchanged,down	Robo1
chr6:146461067-146461366	6.17	3.11e-10	yes	Intron	40857	Itpr2|16439|down,down,down	Itpr2	down	down	down	0			0			1	Itpr2|16439|down,down,down	Itpr2
chr1:53784872-53785171	6.17	8e-32	yes	Intron	44	Stk17b|98267|unchanged,down,down	Stk17b	unchanged	down	down	1	Stk17b|98267|unchanged,down,down	Stk17b	1	Stk17b|98267|unchanged,down,down	Stk17b	1	Stk17b|98267|unchanged,down,down	Stk17b
chr1:80758574-80758873	6.17	3.11e-10	yes	Promoter	21	Dock10|210293|down,down,down	Dock10	down	down	down	1	Dock10|210293|down,down,down	Dock10	1	Dock10|210293|down,down,down	Dock10	1	Dock10|210293|down,down,down	Dock10
chrX:69360467-69360766	6.17	3.11e-10	yes	Exon	136	Aff2|14266|unchanged,unchanged,down	Aff2	unchanged	unchanged	down	1	Aff2|14266|unchanged,unchanged,down	Aff2	1	Aff2|14266|unchanged,unchanged,down	Aff2	1	Aff2|14266|unchanged,unchanged,down	Aff2
chr9:107289533-107289832	6.17	3.11e-10	yes	Promoter	45	Mapkapk3|102626|down,unchanged,down	Mapkapk3	down	unchanged	down	2	Cish|12700|unchanged,unchanged,unchanged;Mapkapk3|102626|down,unchanged,down	Cish,Mapkapk3	2	Cish|12700|unchanged,unchanged,unchanged;Mapkapk3|102626|down,unchanged,down	Cish,Mapkapk3	3	Cish|12700|unchanged,unchanged,unchanged;Hemk1|69536|unchanged,unchanged,unchanged;Mapkapk3|102626|down,unchanged,down	Cish,Hemk1,Mapkapk3
chr18:15759785-15760084	6.17	3.11e-10	yes	Intergenic	41739	Chst9|71367|down,unchanged,down	Chst9	down	unchanged	down	0			0			1	Chst9|71367|down,unchanged,down	Chst9
chr10:114801765-114802064	6.11	9.2e-16	yes	Promoter	395	Trhde|237553|down,unchanged,down	Trhde	down	unchanged	down	1	Trhde|237553|down,unchanged,down	Trhde	1	Trhde|237553|down,unchanged,down	Trhde	1	Trhde|237553|down,unchanged,down	Trhde
chr11:28584145-28584444	6.08	2.02e-11	yes	Exon	0	Ccdc85a|216613|unchanged,unchanged,down	Ccdc85a	unchanged	unchanged	down	1	Ccdc85a|216613|unchanged,unchanged,down	Ccdc85a	1	Ccdc85a|216613|unchanged,unchanged,down	Ccdc85a	1	Ccdc85a|216613|unchanged,unchanged,down	Ccdc85a
chr5:53998771-53999070	6.02	1.32e-12	yes	Exon	248	Stim2|116873|unchanged,unchanged,down	Stim2	unchanged	unchanged	down	1	Stim2|116873|unchanged,unchanged,down	Stim2	1	Stim2|116873|unchanged,unchanged,down	Stim2	1	Stim2|116873|unchanged,unchanged,down	Stim2
chr6:28261603-28261902	6.02	4.06e-18	yes	Promoter	2	Zfp800|627049|down,unchanged,down	Zfp800	down	unchanged	down	1	Zfp800|627049|down,unchanged,down	Zfp800	1	Zfp800|627049|down,unchanged,down	Zfp800	1	Zfp800|627049|down,unchanged,down	Zfp800
chr8:64850012-64850311	6.02	1.32e-12	yes	Promoter	88	Klhl2|77113|unchanged,unchanged,down	Klhl2	unchanged	unchanged	down	1	Klhl2|77113|unchanged,unchanged,down	Klhl2	1	Klhl2|77113|unchanged,unchanged,down	Klhl2	1	Klhl2|77113|unchanged,unchanged,down	Klhl2
chr14:48120871-48121170	5.97	8.61e-14	yes	Exon	2	Peli2|93834|down,unchanged,down	Peli2	down	unchanged	down	1	Peli2|93834|down,unchanged,down	Peli2	1	Peli2|93834|down,unchanged,down	Peli2	1	Peli2|93834|down,unchanged,down	Peli2
chr6:149408957-149409256	5.92	2.7e-28	yes	Exon	0	Bicd1|12121|down,unchanged,down	Bicd1	down	unchanged	down	1	Bicd1|12121|down,unchanged,down	Bicd1	1	Bicd1|12121|down,unchanged,down	Bicd1	1	Bicd1|12121|down,unchanged,down	Bicd1
chr15:31530305-31530604	5.86	1.93e-09	yes	Intron	433	March6|223455|unchanged,unchanged,down	March6	unchanged	unchanged	down	1	March6|223455|unchanged,unchanged,down	March6	1	March6|223455|unchanged,unchanged,down	March6	2	Cmbl|69574|unchanged,unchanged,unchanged;March6|223455|unchanged,unchanged,down	Cmbl,March6
chr11:85140246-85140545	5.84	1.62e-18	yes	Promoter	291	Usp32|237898|down,unchanged,down	Usp32	down	unchanged	down	1	Usp32|237898|down,unchanged,down	Usp32	1	Usp32|237898|down,unchanged,down	Usp32	2	1700125H20Rik|73634|unchanged,unchanged,unchanged;Usp32|237898|down,unchanged,down	1700125H20Rik,Usp32
chr10:40683279-40683578	5.74	3.37e-14	yes	Exon	0	Mettl24|327747|down,down,down	Mettl24	down	down	down	1	Mettl24|327747|down,down,down	Mettl24	1	Mettl24|327747|down,down,down	Mettl24	1	Mettl24|327747|down,down,down	Mettl24
chr11:53479451-53479750	5.72	2.2e-15	yes	Exon	445	Sowaha|237761|down,unchanged,down	Sowaha	down	unchanged	down	1	Sowaha|237761|down,unchanged,down	Sowaha	1	Sowaha|237761|down,unchanged,down	Sowaha	5	Gdf9|14566|unchanged,unchanged,unchanged;Sept8|20362|unchanged,unchanged,unchanged;Shroom1|71774|unchanged,unchanged,unchanged;Sowaha|237761|down,unchanged,down;Uqcrq|22272|unchanged,unchanged,unchanged	Gdf9,Sept8,Shroom1,Sowaha,Uqcrq
chr2:129800707-129801006	5.71	1.45e-16	yes	Exon	190	Stk35|67333|down,down,down	Stk35	down	down	down	2	4932416H05Rik|654409|unchanged,unchanged,unchanged;Stk35|67333|down,down,down	4932416H05Rik,Stk35	2	4932416H05Rik|654409|unchanged,unchanged,unchanged;Stk35|67333|down,down,down	4932416H05Rik,Stk35	2	4932416H05Rik|654409|unchanged,unchanged,unchanged;Stk35|67333|down,down,down	4932416H05Rik,Stk35
chr4:28815133-28815432	5.71	1.45e-16	yes	Intron	1988	Epha7|13841|down,unchanged,down	Epha7	down	unchanged	down	1	Epha7|13841|down,unchanged,down	Epha7	1	Epha7|13841|down,unchanged,down	Epha7	1	Epha7|13841|down,unchanged,down	Epha7
chr10:8518354-8518653	5.71	1.45e-16	yes	Exon	172	Ust|338362|down,unchanged,down	Ust	down	unchanged	down	1	Ust|338362|down,unchanged,down	Ust	1	Ust|338362|down,unchanged,down	Ust	1	Ust|338362|down,unchanged,down	Ust
chr9:56041943-56042242	5.68	4.16e-20	yes	Exon	98	Rcn2|26611|down,unchanged,down	Rcn2	down	unchanged	down	1	Rcn2|26611|down,unchanged,down	Rcn2	2	Gm7444|665005|unchanged,unchanged,unchanged;Rcn2|26611|down,unchanged,down	Gm7444,Rcn2	3	Gm7444|665005|unchanged,unchanged,unchanged;Pstpip1|19200|unchanged,unchanged,unchanged;Rcn2|26611|down,unchanged,down	Gm7444,Pstpip1,Rcn2
chr17:71310736-71311035	5.55	7.26e-10	yes	Exon	0	Emilin2|246707|down,down,down	Emilin2	down	down	down	1	Emilin2|246707|down,down,down	Emilin2	1	Emilin2|246707|down,down,down	Emilin2	2	Emilin2|246707|down,down,down;Gm4566|100043644|unavailable,unavailable,unavailable	Emilin2,Gm4566
chr17:80944493-80944792	5.55	3e-12	yes	Exon	0	Tmem178|68027|unchanged,down,down	Tmem178	unchanged	down	down	1	Tmem178|68027|unchanged,down,down	Tmem178	1	Tmem178|68027|unchanged,down,down	Tmem178	2	C230072F16Rik|320784|unchanged,unchanged,unchanged;Tmem178|68027|unchanged,down,down	C230072F16Rik,Tmem178
chr8:46740902-46741201	5.55	1.95e-13	yes	ProxUpstream	1157	Irf2|16363|unchanged,unchanged,down	Irf2	unchanged	unchanged	down	2	Gm16675|100503498|unavailable,unavailable,unavailable;Irf2|16363|unchanged,unchanged,down	Gm16675,Irf2	2	Gm16675|100503498|unavailable,unavailable,unavailable;Irf2|16363|unchanged,unchanged,down	Gm16675,Irf2	2	Gm16675|100503498|unavailable,unavailable,unavailable;Irf2|16363|unchanged,unchanged,down	Gm16675,Irf2
chr14:21075825-21076124	5.55	4.65e-11	yes	Promoter	28	Adk|11534|unchanged,unchanged,down	Adk	unchanged	unchanged	down	1	Adk|11534|unchanged,unchanged,down	Adk	1	Adk|11534|unchanged,unchanged,down	Adk	2	Adk|11534|unchanged,unchanged,down;Ap3m1|55946|unchanged,unchanged,unchanged	Adk,Ap3m1
chr18:64888141-64888440	5.41	3.05e-16	yes	Intron	385	Nedd4l|83814|unchanged,unchanged,down	Nedd4l	unchanged	unchanged	down	1	Nedd4l|83814|unchanged,unchanged,down	Nedd4l	1	Nedd4l|83814|unchanged,unchanged,down	Nedd4l	1	Nedd4l|83814|unchanged,unchanged,down	Nedd4l
chr19:27216962-27217261	5.37	1.09e-12	yes	Exon	0	Vldlr|22359|down,unchanged,down	Vldlr	down	unchanged	down	1	Vldlr|22359|down,unchanged,down	Vldlr	1	Vldlr|22359|down,unchanged,down	Vldlr	1	Vldlr|22359|down,unchanged,down	Vldlr
chr11:28365470-28365769	5.35	1.68e-11	yes	Intergenic	218555	Ccdc85a|216613|unchanged,unchanged,down	Ccdc85a	unchanged	unchanged	down	0			0			0
chr17:53568018-53568317	5.35	1.68e-11	yes	Intron	1047	Kat2b|18519|unchanged,unchanged,down	Kat2b	unchanged	unchanged	down	1	Kat2b|18519|unchanged,unchanged,down	Kat2b	1	Kat2b|18519|unchanged,unchanged,down	Kat2b	2	Kat2b|18519|unchanged,unchanged,down;Pp2d1|110332|unavailable,unavailable,unavailable	Kat2b,Pp2d1
chr18:43392572-43392871	5.29	4.07e-09	yes	Intron	506	Dpysl3|22240|down,unchanged,down	Dpysl3	down	unchanged	down	1	Dpysl3|22240|down,unchanged,down	Dpysl3	1	Dpysl3|22240|down,unchanged,down	Dpysl3	1	Dpysl3|22240|down,unchanged,down	Dpysl3
chr4:35157244-35157543	5.25	2.52e-14	yes	Exon	0	Mob3b|214944|down,unchanged,down	Mob3b	down	unchanged	down	2	Ifnk|387510|unavailable,unavailable,unavailable;Mob3b|214944|down,unchanged,down	Ifnk,Mob3b	2	Ifnk|387510|unavailable,unavailable,unavailable;Mob3b|214944|down,unchanged,down	Ifnk,Mob3b	2	Ifnk|387510|unavailable,unavailable,unavailable;Mob3b|214944|down,unchanged,down	Ifnk,Mob3b
chr4:104367458-104367757	5.18	5.88e-12	yes	Exon	0	Dab1|13131|down,down,down	Dab1	down	down	down	1	Dab1|13131|down,down,down	Dab1	1	Dab1|13131|down,down,down	Dab1	1	Dab1|13131|down,down,down	Dab1
chr19:59345381-59345680	5.12	8.94e-19	yes	Exon	100	Pdzd8|107368|down,down,down	Pdzd8	down	down	down	1	Pdzd8|107368|down,down,down	Pdzd8	1	Pdzd8|107368|down,down,down	Pdzd8	1	Pdzd8|107368|down,down,down	Pdzd8
chr2:73386607-73386906	5.09	1.33e-13	yes	Promoter	127	Gpr155|68526|down,unchanged,down	Gpr155	down	unchanged	down	1	Gpr155|68526|down,unchanged,down	Gpr155	1	Gpr155|68526|down,unchanged,down	Gpr155	1	Gpr155|68526|down,unchanged,down	Gpr155
chr18:65083868-65084167	5.09	1.4e-09	yes	Intron	60341	Nedd4l|83814|unchanged,unchanged,down	Nedd4l	unchanged	unchanged	down	0			0			0
chr4:28813618-28813917	5.06	2.01e-16	yes	Intron	473	Epha7|13841|down,unchanged,down	Epha7	down	unchanged	down	1	Epha7|13841|down,unchanged,down	Epha7	1	Epha7|13841|down,unchanged,down	Epha7	1	Epha7|13841|down,unchanged,down	Epha7
chr13:114457221-114457520	5.05	2.02e-12	yes	Intron	1431	Fst|14313|down,down,down	Fst	down	down	down	1	Fst|14313|down,down,down	Fst	1	Fst|14313|down,down,down	Fst	1	Fst|14313|down,down,down	Fst
chr17:8801226-8801525	5.02	3.02e-15	yes	Promoter	220	Pde10a|23984|down,unchanged,down	Pde10a	down	unchanged	down	1	Pde10a|23984|down,unchanged,down	Pde10a	1	Pde10a|23984|down,unchanged,down	Pde10a	1	Pde10a|23984|down,unchanged,down	Pde10a
chr4:17853183-17853482	4.98	4.53e-14	yes	Promoter	0	Mmp16|17389|unchanged,unchanged,down	Mmp16	unchanged	unchanged	down	1	Mmp16|17389|unchanged,unchanged,down	Mmp16	1	Mmp16|17389|unchanged,unchanged,down	Mmp16	1	Mmp16|17389|unchanged,unchanged,down	Mmp16
chr2:77945908-77946207	4.89	1.92e-37	yes	Intron	149	Cwc22|80744|down,down,down	Cwc22	down	down	down	1	Cwc22|80744|down,down,down	Cwc22	1	Cwc22|80744|down,down,down	Cwc22	1	Cwc22|80744|down,down,down	Cwc22
chr6:146501842-146502141	4.88	1.03e-11	yes	Exon	82	Itpr2|16439|down,down,down	Itpr2	down	down	down	1	Itpr2|16439|down,down,down	Itpr2	1	Itpr2|16439|down,down,down	Itpr2	1	Itpr2|16439|down,down,down	Itpr2
chr18:20961502-20961801	4.86	7.19e-09	yes	Intron	16877	Rnf125|67664|unchanged,down,down	Rnf125	unchanged	down	down	0			1	Rnf125|67664|unchanged,down,down	Rnf125	2	Rnf125|67664|unchanged,down,down;Rnf138|56515|unchanged,unchanged,unchanged	Rnf125,Rnf138
chr16:78576420-78576719	4.81	1.76e-19	yes	Exon	0	D16Ertd472e|67102|unchanged,unchanged,down	D16Ertd472e	unchanged	unchanged	down	1	D16Ertd472e|67102|unchanged,unchanged,down	D16Ertd472e	2	4930478L05Rik|75818|unchanged,unchanged,unchanged;D16Ertd472e|67102|unchanged,unchanged,down	4930478L05Rik,D16Ertd472e	2	4930478L05Rik|75818|unchanged,unchanged,unchanged;D16Ertd472e|67102|unchanged,unchanged,down	4930478L05Rik,D16Ertd472e
chr13:117220808-117221107	4.73	2.34e-09	yes	Exon	235	Emb|13723|unchanged,unchanged,down	Emb	unchanged	unchanged	down	1	Emb|13723|unchanged,unchanged,down	Emb	1	Emb|13723|unchanged,unchanged,down	Emb	1	Emb|13723|unchanged,unchanged,down	Emb
chr19:59075444-59075743	4.73	2.34e-09	yes	Exon	326	Shtn1|71653|unchanged,unchanged,down	Shtn1	unchanged	unchanged	down	1	Shtn1|71653|unchanged,unchanged,down	Shtn1	1	Shtn1|71653|unchanged,unchanged,down	Shtn1	1	Shtn1|71653|unchanged,unchanged,down	Shtn1
chr4:100777035-100777334	4.69	2.46e-14	yes	Exon	356	Cachd1|320508|down,unchanged,down	Cachd1	down	unchanged	down	1	Cachd1|320508|down,unchanged,down	Cachd1	1	Cachd1|320508|down,unchanged,down	Cachd1	1	Cachd1|320508|down,unchanged,down	Cachd1
chr18:65430982-65431281	4.69	2.46e-14	yes	Exon	0	Malt1|240354|unchanged,unchanged,down	Malt1	unchanged	unchanged	down	1	Malt1|240354|unchanged,unchanged,down	Malt1	1	Malt1|240354|unchanged,unchanged,down	Malt1	2	Alpk2|225638|unchanged,unchanged,unchanged;Malt1|240354|unchanged,unchanged,down	Alpk2,Malt1
chr8:119831584-119831883	4.63	3.54e-08	yes	Intron	8696	Cotl1|72042|down,unchanged,down	Cotl1	down	unchanged	down	1	Cotl1|72042|down,unchanged,down	Cotl1	1	Cotl1|72042|down,unchanged,down	Cotl1	2	Cotl1|72042|down,unchanged,down;Klhl36|234796|unchanged,unchanged,unchanged	Cotl1,Klhl36
chr11:66526285-66526584	4.63	7.53e-10	yes	Promoter	159	Shisa6|380702|down,unchanged,down	Shisa6	down	unchanged	down	1	Shisa6|380702|down,unchanged,down	Shisa6	1	Shisa6|380702|down,unchanged,down	Shisa6	1	Shisa6|380702|down,unchanged,down	Shisa6
chr18:23310134-23310433	4.63	3.54e-08	yes	Intron	114	Dtna|13527|down,unchanged,down	Dtna	down	unchanged	down	1	Dtna|13527|down,unchanged,down	Dtna	1	Dtna|13527|down,unchanged,down	Dtna	1	Dtna|13527|down,unchanged,down	Dtna
chr13:76384133-76384432	4.54	2.4e-10	yes	Promoter	529	Mctp1|78771|unchanged,unchanged,down	Mctp1	unchanged	unchanged	down	1	Mctp1|78771|unchanged,unchanged,down	Mctp1	1	Mctp1|78771|unchanged,unchanged,down	Mctp1	1	Mctp1|78771|unchanged,unchanged,down	Mctp1
chr18:62179916-62180215	4.53	1.12e-08	yes	Promoter	0	Adrb2|11555|unchanged,down,down	Adrb2	unchanged	down	down	1	Adrb2|11555|unchanged,down,down	Adrb2	1	Adrb2|11555|unchanged,down,down	Adrb2	1	Adrb2|11555|unchanged,down,down	Adrb2
chr1:52726333-52726632	4.53	1.12e-08	yes	Intron	686	Mfsd6|98682|unchanged,unchanged,down	Mfsd6	unchanged	unchanged	down	1	Mfsd6|98682|unchanged,unchanged,down	Mfsd6	1	Mfsd6|98682|unchanged,unchanged,down	Mfsd6	1	Mfsd6|98682|unchanged,unchanged,down	Mfsd6
chr19:32595768-32596067	4.5	5.34e-07	yes	Intron	53	Papss2|23972|unchanged,down,down	Papss2	unchanged	down	down	1	Papss2|23972|unchanged,down,down	Papss2	1	Papss2|23972|unchanged,down,down	Papss2	1	Papss2|23972|unchanged,down,down	Papss2
chr9:98296612-98296911	4.5	1.68e-12	yes	Exon	29	Nmnat3|74080|down,unchanged,down	Nmnat3	down	unchanged	down	1	Nmnat3|74080|down,unchanged,down	Nmnat3	1	Nmnat3|74080|down,unchanged,down	Nmnat3	1	Nmnat3|74080|down,unchanged,down	Nmnat3
chr2:181837692-181837991	4.44	3.52e-09	yes	Promoter	0	Pcmtd2|245867|unchanged,unchanged,down	Pcmtd2	unchanged	unchanged	down	1	Pcmtd2|245867|unchanged,unchanged,down	Pcmtd2	1	Pcmtd2|245867|unchanged,unchanged,down	Pcmtd2	3	Myt1|17932|unchanged,unchanged,unchanged;Pcmtd2|245867|unchanged,unchanged,down;Polr3k|67005|unchanged,unchanged,down	Myt1,Pcmtd2,Polr3k
chr3:9833405-9833704	4.44	5.34e-13	yes	Exon	0	Pag1|94212|down,unchanged,down	Pag1	down	unchanged	down	1	Pag1|94212|down,unchanged,down	Pag1	1	Pag1|94212|down,unchanged,down	Pag1	1	Pag1|94212|down,unchanged,down	Pag1
chr15:10714739-10715038	4.44	3.52e-09	yes	Promoter	0	4930556M19Rik|75259|down,unchanged,down	4930556M19Rik	down	unchanged	down	2	4930556M19Rik|75259|down,unchanged,down;Rai14|75646|unchanged,unchanged,unchanged	4930556M19Rik,Rai14	2	4930556M19Rik|75259|down,unchanged,down;Rai14|75646|unchanged,unchanged,unchanged	4930556M19Rik,Rai14	2	4930556M19Rik|75259|down,unchanged,down;Rai14|75646|unchanged,unchanged,unchanged	4930556M19Rik,Rai14
chr12:40037472-40037771	4.32	1.69e-14	yes	Promoter	96	Arl4a|11861|unchanged,down,down	Arl4a	unchanged	down	down	1	Arl4a|11861|unchanged,down,down	Arl4a	1	Arl4a|11861|unchanged,down,down	Arl4a	1	Arl4a|11861|unchanged,down,down	Arl4a
chr3:28263210-28263509	4.32	3.45e-10	yes	Exon	0	Tnik|665113|down,unchanged,down	Tnik	down	unchanged	down	1	Tnik|665113|down,unchanged,down	Tnik	1	Tnik|665113|down,unchanged,down	Tnik	1	Tnik|665113|down,unchanged,down	Tnik
chr6:99028685-99028984	4.32	5.12e-08	yes	Promoter	387	Foxp1|108655|unchanged,unchanged,down	Foxp1	unchanged	unchanged	down	1	Foxp1|108655|unchanged,unchanged,down	Foxp1	1	Foxp1|108655|unchanged,unchanged,down	Foxp1	1	Foxp1|108655|unchanged,unchanged,down	Foxp1
chr8:110920054-110920353	4.32	5.12e-08	yes	Intron	189	St3gal2|20444|down,unchanged,down	St3gal2	down	unchanged	down	1	St3gal2|20444|down,unchanged,down	St3gal2	2	Fuk|234730|unchanged,unchanged,unchanged;St3gal2|20444|down,unchanged,down	Fuk,St3gal2	2	Fuk|234730|unchanged,unchanged,unchanged;St3gal2|20444|down,unchanged,down	Fuk,St3gal2
chr16:30599703-30600002	4.32	1.69e-14	yes	Exon	0	Fam43a|224093|down,unchanged,down	Fam43a	down	unchanged	down	1	Fam43a|224093|down,unchanged,down	Fam43a	2	Fam43a|224093|down,unchanged,down;Lsg1|224092|unchanged,unchanged,unchanged	Fam43a,Lsg1	3	Fam43a|224093|down,unchanged,down;Lsg1|224092|unchanged,unchanged,unchanged;Tmem44|224090|unchanged,unchanged,unchanged	Fam43a,Lsg1,Tmem44
chr8:123982549-123982848	4.27	1.07e-10	yes	Exon	274	Abcb10|56199|down,unchanged,down	Abcb10	down	unchanged	down	1	Abcb10|56199|down,unchanged,down	Abcb10	1	Abcb10|56199|down,unchanged,down	Abcb10	5	Abcb10|56199|down,unchanged,down;Mir1967|100316819|unavailable,unavailable,unavailable;Nup133|234865|unchanged,unchanged,unchanged;Taf5l|102162|unchanged,unchanged,unchanged;Urb2|382038|unchanged,unchanged,unchanged	Abcb10,Mir1967,Nup133,Taf5l,Urb2
chr13:3634032-3634331	4.26	1.58e-08	yes	Intron	0	Asb13|142688|down,unchanged,down	Asb13	down	unchanged	down	1	Asb13|142688|down,unchanged,down	Asb13	1	Asb13|142688|down,unchanged,down	Asb13	2	Asb13|142688|down,unchanged,down;Fam208b|105203|unavailable,unavailable,unavailable	Asb13,Fam208b
chr1:138841452-138841751	4.17	1.5e-09	yes	Intron	693	Lhx9|16876|unchanged,unchanged,down	Lhx9	unchanged	unchanged	down	1	Lhx9|16876|unchanged,unchanged,down	Lhx9	2	2310009B15Rik|69549|unchanged,unchanged,unchanged;Lhx9|16876|unchanged,unchanged,down	2310009B15Rik,Lhx9	3	1700019P21Rik|75546|unchanged,unchanged,unchanged;2310009B15Rik|69549|unchanged,unchanged,unchanged;Lhx9|16876|unchanged,unchanged,down	1700019P21Rik,2310009B15Rik,Lhx9
chr4:129058627-129058926	4.17	3.24e-12	yes	Exon	356	Rnf19b|75234|down,unchanged,down	Rnf19b	down	unchanged	down	1	Rnf19b|75234|down,unchanged,down	Rnf19b	1	Rnf19b|75234|down,unchanged,down	Rnf19b	2	Rnf19b|75234|down,unchanged,down;Tmem54|66260|unchanged,unchanged,unchanged	Rnf19b,Tmem54
chr5:21701545-21701844	4.17	1.62e-17	yes	Promoter	200	Napepld|242864|down,unchanged,down	Napepld	down	unchanged	down	1	Napepld|242864|down,unchanged,down	Napepld	1	Napepld|242864|down,unchanged,down	Napepld	2	Napepld|242864|down,unchanged,down;Pmpcb|73078|unchanged,unchanged,unchanged	Napepld,Pmpcb
chr6:134919851-134920150	4.13	4.64e-10	yes	Promoter	251	Cdkn1b|12576|unchanged,unchanged,down	Cdkn1b	unchanged	unchanged	down	2	Cdkn1b|12576|unchanged,unchanged,down;Lockd|381822|unchanged,unchanged,unchanged	Cdkn1b,Lockd	2	Cdkn1b|12576|unchanged,unchanged,down;Lockd|381822|unchanged,unchanged,unchanged	Cdkn1b,Lockd	4	2810454H06Rik|72813|unchanged,unchanged,unchanged;Cdkn1b|12576|unchanged,unchanged,down;Gpr19|14760|unchanged,unchanged,unchanged;Lockd|381822|unchanged,unchanged,unchanged	2810454H06Rik,Cdkn1b,Gpr19,Lockd
chr9:41157395-41157694	4.13	4.64e-10	yes	Promoter	0	Ubash3b|72828|down,unchanged,down	Ubash3b	down	unchanged	down	1	Ubash3b|72828|down,unchanged,down	Ubash3b	1	Ubash3b|72828|down,unchanged,down	Ubash3b	2	1700063D05Rik|78500|unchanged,unchanged,unchanged;Ubash3b|72828|down,unchanged,down	1700063D05Rik,Ubash3b
chr15:27466901-27467200	4.04	2.08e-08	yes	Exon	224	Ank|11732|unchanged,down,down	Ank	unchanged	down	down	1	Ank|11732|unchanged,down,down	Ank	1	Ank|11732|unchanged,down,down	Ank	1	Ank|11732|unchanged,down,down	Ank
chr7:139086022-139086321	4.03	4.19e-12	yes	Intron	21	Dpysl4|26757|down,down,down	Dpysl4	down	down	down	1	Dpysl4|26757|down,down,down	Dpysl4	1	Dpysl4|26757|down,down,down	Dpysl4	1	Dpysl4|26757|down,down,down	Dpysl4
chr7:114116866-114117165	26.29	3.55e-73	yes	Intron	616	Rras2|66922|up,unchanged,up	Rras2	up	unchanged	up	1	Rras2|66922|up,unchanged,up	Rras2	1	Rras2|66922|up,unchanged,up	Rras2	1	Rras2|66922|up,unchanged,up	Rras2
chr3:92080866-92081165	17.59	1.31e-49	yes	Exon	1977	Lor|16939|up,unchanged,up	Lor	up	unchanged	up	1	Lor|16939|up,unchanged,up	Lor	1	Lor|16939|up,unchanged,up	Lor	2	Lor|16939|up,unchanged,up;Prr9|109314|unchanged,unchanged,unchanged	Lor,Prr9
chr3:81036632-81036931	15.74	9.89e-29	yes	Exon	216	Pdgfc|54635|up,unchanged,up	Pdgfc	up	unchanged	up	1	Pdgfc|54635|up,unchanged,up	Pdgfc	1	Pdgfc|54635|up,unchanged,up	Pdgfc	1	Pdgfc|54635|up,unchanged,up	Pdgfc
chr19:12501634-12501933	11.85	1.79e-23	yes	Exon	63	Dtx4|207521|unchanged,unchanged,up	Dtx4	unchanged	unchanged	up	1	Dtx4|207521|unchanged,unchanged,up	Dtx4	1	Dtx4|207521|unchanged,unchanged,up	Dtx4	2	Dtx4|207521|unchanged,unchanged,up;Mpeg1|17476|unchanged,unchanged,unchanged	Dtx4,Mpeg1
chr4:155150821-155151120	11.31	3.95e-38	yes	ProxDownstream	64244	Morn1|76866|unchanged,unchanged,up	Morn1	unchanged	unchanged	up	0			0			0
chr1:78657846-78658145	10.98	1.23e-55	yes	Promoter	21	Acsl3|74205|unchanged,unchanged,up;Utp14b|195434|unchanged,unchanged,up	Acsl3,Utp14b	unchanged	unchanged	up	2	Acsl3|74205|unchanged,unchanged,up;Utp14b|195434|unchanged,unchanged,up	Acsl3,Utp14b	2	Acsl3|74205|unchanged,unchanged,up;Utp14b|195434|unchanged,unchanged,up	Acsl3,Utp14b	2	Acsl3|74205|unchanged,unchanged,up;Utp14b|195434|unchanged,unchanged,up	Acsl3,Utp14b
chr3:142168975-142169274	9.87	2.36e-11	yes	Intron	0	Bmpr1b|12167|up,up,up	Bmpr1b	up	up	up	1	Bmpr1b|12167|up,up,up	Bmpr1b	1	Bmpr1b|12167|up,up,up	Bmpr1b	1	Bmpr1b|12167|up,up,up	Bmpr1b
chr5:37029127-37029426	9.72	5.22e-27	yes	Intergenic	21431	Jakmip1|76071|up,unchanged,up	Jakmip1	up	unchanged	up	0			0			2	Jakmip1|76071|up,unchanged,up;Wfs1|22393|unchanged,unchanged,unchanged	Jakmip1,Wfs1
chr14:101608207-101608506	9.52	4.25e-23	yes	Exon	685	Tbc1d4|210789|up,unchanged,up	Tbc1d4	up	unchanged	up	1	Tbc1d4|210789|up,unchanged,up	Tbc1d4	1	Tbc1d4|210789|up,unchanged,up	Tbc1d4	3	Commd6|66200|unchanged,unchanged,unchanged;Tbc1d4|210789|up,unchanged,up;Uchl3|50933|unchanged,unchanged,unchanged	Commd6,Tbc1d4,Uchl3
chr19:25505910-25506209	9.02	4.49e-24	yes	Exon	204	Dmrt1|50796|up,unchanged,up	Dmrt1	up	unchanged	up	1	Dmrt1|50796|up,unchanged,up	Dmrt1	1	Dmrt1|50796|up,unchanged,up	Dmrt1	1	Dmrt1|50796|up,unchanged,up	Dmrt1
chr13:63957206-63957505	8.64	2.88e-17	yes	Intergenic	131696	Hsd17b3|15487|up,unchanged,up	Hsd17b3	up	unchanged	up	0			0			0
chr5:72868215-72868514	8.52	2.46e-14	yes	Intron	0	Tec|21682|up,unchanged,up	Tec	up	unchanged	up	1	Tec|21682|up,unchanged,up	Tec	1	Tec|21682|up,unchanged,up	Tec	2	Slain2|75991|unchanged,unchanged,unchanged;Tec|21682|up,unchanged,up	Slain2,Tec
chr2:93333640-93333939	8.33	3.08e-21	yes	Intron	548	Tspan18|241556|up,unchanged,up	Tspan18	up	unchanged	up	1	Tspan18|241556|up,unchanged,up	Tspan18	1	Tspan18|241556|up,unchanged,up	Tspan18	1	Tspan18|241556|up,unchanged,up	Tspan18
chr5:71701078-71701377	8.15	2.11e-13	yes	Intron	1062	Gabrb1|14400|up,unchanged,up	Gabrb1	up	unchanged	up	1	Gabrb1|14400|up,unchanged,up	Gabrb1	1	Gabrb1|14400|up,unchanged,up	Gabrb1	2	Gabra4|14397|up,unchanged,up;Gabrb1|14400|up,unchanged,up	Gabra4,Gabrb1
chr3:117360067-117360366	7.93	2.09e-17	yes	Exon	510	Plppr4|229791|up,unchanged,up	Plppr4	up	unchanged	up	1	Plppr4|229791|up,unchanged,up	Plppr4	1	Plppr4|229791|up,unchanged,up	Plppr4	1	Plppr4|229791|up,unchanged,up	Plppr4
chr14:100285818-100286117	7.78	1.73e-12	yes	Intergenic	136022	Klf12|16597|unchanged,unchanged,up	Klf12	unchanged	unchanged	up	0			0			0
chr6:108659393-108659692	7.64	1.66e-18	yes	ProxUpstream	937	Bhlhe40|20893|unchanged,unchanged,up	Bhlhe40	unchanged	unchanged	up	2	0610040F04Rik|75394|unchanged,unchanged,unchanged;Bhlhe40|20893|unchanged,unchanged,up	0610040F04Rik,Bhlhe40	2	0610040F04Rik|75394|unchanged,unchanged,unchanged;Bhlhe40|20893|unchanged,unchanged,up	0610040F04Rik,Bhlhe40	2	0610040F04Rik|75394|unchanged,unchanged,unchanged;Bhlhe40|20893|unchanged,unchanged,up	0610040F04Rik,Bhlhe40
chr6:31563495-31563794	7.4	1.27e-21	yes	Exon	143	Podxl|27205|up,unchanged,up	Podxl	up	unchanged	up	1	Podxl|27205|up,unchanged,up	Podxl	1	Podxl|27205|up,unchanged,up	Podxl	1	Podxl|27205|up,unchanged,up	Podxl
chr11:5861605-5861904	7.14	9.54e-15	yes	Promoter	0	Aebp1|11568|unchanged,unchanged,up	Aebp1	unchanged	unchanged	up	1	Aebp1|11568|unchanged,unchanged,up	Aebp1	2	Aebp1|11568|unchanged,unchanged,up;Pold2|18972|unchanged,unchanged,unchanged	Aebp1,Pold2	4	Aebp1|11568|unchanged,unchanged,up;Myl7|17898|unchanged,unchanged,unchanged;Pold2|18972|unchanged,unchanged,unchanged;Polm|54125|unchanged,unchanged,unchanged	Aebp1,Myl7,Pold2,Polm
chr6:29178837-29179136	6.94	6.81e-16	yes	Intron	448	Prrt4|101359|unchanged,unchanged,up	Prrt4	unchanged	unchanged	up	1	Prrt4|101359|unchanged,unchanged,up	Prrt4	2	Prrt4|101359|unchanged,unchanged,up;Rbm28|68272|down,unchanged,unchanged	Prrt4,Rbm28	3	Impdh1|23917|unchanged,unchanged,unchanged;Prrt4|101359|unchanged,unchanged,up;Rbm28|68272|down,unchanged,unchanged	Impdh1,Prrt4,Rbm28
chr18:80986084-80986383	6.94	5.01e-23	yes	Intron	195	Sall3|20689|unchanged,unchanged,up	Sall3	unchanged	unchanged	up	1	Sall3|20689|unchanged,unchanged,up	Sall3	1	Sall3|20689|unchanged,unchanged,up	Sall3	1	Sall3|20689|unchanged,unchanged,up	Sall3
chr16:28446151-28446450	6.71	4.75e-15	yes	Promoter	76	Fgf12|14167|unchanged,unchanged,up	Fgf12	unchanged	unchanged	up	1	Fgf12|14167|unchanged,unchanged,up	Fgf12	1	Fgf12|14167|unchanged,unchanged,up	Fgf12	1	Fgf12|14167|unchanged,unchanged,up	Fgf12
chr12:16760381-16760680	6.38	2.16e-15	yes	ProxUpstream	3142	Greb1|268527|up,unchanged,up	Greb1	up	unchanged	up	1	Greb1|268527|up,unchanged,up	Greb1	1	Greb1|268527|up,unchanged,up	Greb1	1	Greb1|268527|up,unchanged,up	Greb1
chr19:53142668-53142967	6.13	2.16e-24	yes	ProxUpstream	0	Add3|27360|unchanged,unchanged,up	Add3	unchanged	unchanged	up	1	Add3|27360|unchanged,unchanged,up	Add3	1	Add3|27360|unchanged,unchanged,up	Add3	1	Add3|27360|unchanged,unchanged,up	Add3
chr18:10706166-10706465	6.02	1.32e-12	yes	Promoter	231	Abhd3|106861|unchanged,unchanged,up	Abhd3	unchanged	unchanged	up	2	4930563E18Rik|75370|unchanged,unchanged,up;Abhd3|106861|unchanged,unchanged,up	4930563E18Rik,Abhd3	3	4930563E18Rik|75370|unchanged,unchanged,up;Abhd3|106861|unchanged,unchanged,up;Mib1|225164|unchanged,unchanged,unchanged	4930563E18Rik,Abhd3,Mib1	3	4930563E18Rik|75370|unchanged,unchanged,up;Abhd3|106861|unchanged,unchanged,up;Mib1|225164|unchanged,unchanged,unchanged	4930563E18Rik,Abhd3,Mib1
chr13:53472526-53472825	6.02	1.32e-12	yes	Exon	0	Msx2|17702|unchanged,up,up	Msx2	unchanged	up	up	1	Msx2|17702|unchanged,up,up	Msx2	1	Msx2|17702|unchanged,up,up	Msx2	1	Msx2|17702|unchanged,up,up	Msx2
chr12:12942416-12942715	5.95	1.8e-20	yes	Promoter	580	Mycn|18109|up,up,up	Mycn	up	up	up	1	Mycn|18109|up,up,up	Mycn	1	Mycn|18109|up,up,up	Mycn	1	Mycn|18109|up,up,up	Mycn
chr13:52583100-52583399	5.79	7.97e-12	yes	Promoter	38	Syk|20963|unchanged,unchanged,up	Syk	unchanged	unchanged	up	2	Gm2848|100040572|unavailable,unavailable,unavailable;Syk|20963|unchanged,unchanged,up	Gm2848,Syk	2	Gm2848|100040572|unavailable,unavailable,unavailable;Syk|20963|unchanged,unchanged,up	Gm2848,Syk	2	Gm2848|100040572|unavailable,unavailable,unavailable;Syk|20963|unchanged,unchanged,up	Gm2848,Syk
chr12:107980487-107980786	5.76	5.17e-13	yes	Intron	22628	Bcl11b|58208|unchanged,unchanged,up	Bcl11b	unchanged	unchanged	up	0			0			1	Bcl11b|58208|unchanged,unchanged,up	Bcl11b
chr9:111311370-111311669	5.69	6.29e-19	yes	Promoter	70	Trank1|320429|up,unchanged,up	Trank1	up	unchanged	up	1	Trank1|320429|up,unchanged,up	Trank1	1	Trank1|320429|up,unchanged,up	Trank1	3	Epm2aip1|77781|unchanged,unchanged,unchanged;Mlh1|17350|unchanged,unchanged,unchanged;Trank1|320429|up,unchanged,up	Epm2aip1,Mlh1,Trank1
chr9:102354092-102354391	5.55	8.3e-16	yes	Intron	302	Ephb1|270190|unchanged,unchanged,up	Ephb1	unchanged	unchanged	up	1	Ephb1|270190|unchanged,unchanged,up	Ephb1	1	Ephb1|270190|unchanged,unchanged,up	Ephb1	2	Ephb1|270190|unchanged,unchanged,up;Mir7243|102466241|unavailable,unavailable,unavailable	Ephb1,Mir7243
chr12:5375068-5375367	5.55	3.59e-18	yes	ProxUpstream	315	Klhl29|208439|unchanged,unchanged,up	Klhl29	unchanged	unchanged	up	2	2810032G03Rik|72669|unchanged,unchanged,unchanged;Klhl29|208439|unchanged,unchanged,up	2810032G03Rik,Klhl29	2	2810032G03Rik|72669|unchanged,unchanged,unchanged;Klhl29|208439|unchanged,unchanged,up	2810032G03Rik,Klhl29	2	2810032G03Rik|72669|unchanged,unchanged,unchanged;Klhl29|208439|unchanged,unchanged,up	2810032G03Rik,Klhl29
chr11:69605333-69605632	5.39	7.09e-14	yes	Exon	328	Atp1b2|11932|up,unchanged,up	Atp1b2	up	unchanged	up	1	Atp1b2|11932|up,unchanged,up	Atp1b2	3	Atp1b2|11932|up,unchanged,up;Sat2|69215|unchanged,unchanged,unchanged;Shbg|20415|unchanged,unchanged,unchanged	Atp1b2,Sat2,Shbg	8	Atp1b2|11932|up,unchanged,up;Efnb3|13643|unchanged,unchanged,unchanged;Fxr2|23879|unchanged,unchanged,unchanged;Sat2|69215|unchanged,unchanged,unchanged;Shbg|20415|unchanged,unchanged,unchanged;Sox15|20670|unchanged,unchanged,unchanged;Trp53|22059|unchanged,unchanged,unchanged;Wrap53|216853|unchanged,unchanged,unchanged	Atp1b2,Efnb3,Fxr2,Sat2,Shbg,Sox15,Trp53,Wrap53
chr16:15084953-15085252	5.32	2.6e-10	yes	Intergenic	178307	Efcab1|66793|unchanged,unchanged,up	Efcab1	unchanged	unchanged	up	0			0			0
chr17:73709987-73710286	5.32	2.6e-10	yes	Exon	165	Galnt14|71685|unchanged,unchanged,up	Galnt14	unchanged	unchanged	up	1	Galnt14|71685|unchanged,unchanged,up	Galnt14	1	Galnt14|71685|unchanged,unchanged,up	Galnt14	1	Galnt14|71685|unchanged,unchanged,up	Galnt14
chr6:82723334-82723633	5.29	4.07e-09	yes	ProxDownstream	50821	Hk2|15277|up,unchanged,up	Hk2	up	unchanged	up	0			0			0
chr18:61400112-61400411	5.29	1.09e-16	yes	Intron	20	Ppargc1b|170826|up,unchanged,up	Ppargc1b	up	unchanged	up	1	Ppargc1b|170826|up,unchanged,up	Ppargc1b	1	Ppargc1b|170826|up,unchanged,up	Ppargc1b	1	Ppargc1b|170826|up,unchanged,up	Ppargc1b
chr19:25406808-25407107	5.14	9.05e-11	yes	Intron	98599	Dmrt1|50796|up,unchanged,up	Dmrt1	up	unchanged	up	0			0			0
chr8:40862551-40862850	5.05	2.02e-12	yes	Intron	184	Slc7a2|11988|up,unchanged,up	Slc7a2	up	unchanged	up	1	Slc7a2|11988|up,unchanged,up	Slc7a2	1	Slc7a2|11988|up,unchanged,up	Slc7a2	2	Adam39|546055|unavailable,unavailable,unavailable;Slc7a2|11988|up,unchanged,up	Adam39,Slc7a2
chr18:80256200-80256499	4.94	1.02e-15	yes	ProxUpstream	0	Pqlc1|66943|up,unchanged,up	Pqlc1	up	unchanged	up	2	Hsbp1l1|66255|up,unchanged,up;Pqlc1|66943|up,unchanged,up	Hsbp1l1,Pqlc1	2	Hsbp1l1|66255|up,unchanged,up;Pqlc1|66943|up,unchanged,up	Hsbp1l1,Pqlc1	3	Hsbp1l1|66255|up,unchanged,up;Pqlc1|66943|up,unchanged,up;Txnl4a|27366|unchanged,unchanged,unchanged	Hsbp1l1,Pqlc1,Txnl4a
chr13:38151356-38151655	4.78	3.39e-12	yes	Exon	62	Dsp|109620|up,unchanged,up	Dsp	up	unchanged	up	1	Dsp|109620|up,unchanged,up	Dsp	1	Dsp|109620|up,unchanged,up	Dsp	1	Dsp|109620|up,unchanged,up	Dsp
chr18:20558048-20558347	4.78	3.39e-12	yes	Exon	0	Dsg2|13511|up,up,up	Dsg2	up	up	up	1	Dsg2|13511|up,up,up	Dsg2	1	Dsg2|13511|up,up,up	Dsg2	2	Dsg2|13511|up,up,up;Dsg3|13512|unavailable,unavailable,unavailable	Dsg2,Dsg3
chr6:54565904-54566203	4.53	1.12e-08	yes	Intron	179	Scrn1|69938|up,up,up	Scrn1	up	up	up	1	Scrn1|69938|up,up,up	Scrn1	1	Scrn1|69938|up,up,up	Scrn1	3	Fkbp14|231997|unchanged,unchanged,unchanged;Plekha8|231999|unchanged,unchanged,unchanged;Scrn1|69938|up,up,up	Fkbp14,Plekha8,Scrn1
chr8:85492491-85492790	4.51	3.73e-14	yes	Exon	0	Gpt2|108682|up,unchanged,up	Gpt2	up	unchanged	up	1	Gpt2|108682|up,unchanged,up	Gpt2	1	Gpt2|108682|up,unchanged,up	Gpt2	1	Gpt2|108682|up,unchanged,up	Gpt2
chr2:152029533-152029832	4.32	3.45e-10	yes	Intergenic	29667	Slc52a3|69698|up,unchanged,up	Slc52a3	up	unchanged	up	0			0			2	Fam110a|73847|unchanged,unchanged,unchanged;Slc52a3|69698|up,unchanged,up	Fam110a,Slc52a3
chr12:72408424-72408723	4.32	5.12e-08	yes	Exon	331	Rtn1|104001|unchanged,unchanged,up	Rtn1	unchanged	unchanged	up	1	Rtn1|104001|unchanged,unchanged,up	Rtn1	1	Rtn1|104001|unchanged,unchanged,up	Rtn1	2	Lrrc9|78257|unchanged,unchanged,up;Rtn1|104001|unchanged,unchanged,up	Lrrc9,Rtn1
chr19:22139009-22139308	4.32	5.12e-08	yes	Exon	0	Trpm3|226025|up,up,up	Trpm3	up	up	up	1	Trpm3|226025|up,up,up	Trpm3	1	Trpm3|226025|up,up,up	Trpm3	1	Trpm3|226025|up,up,up	Trpm3
chr9:35421643-35421942	4.2	1.04e-11	yes	Intergenic	30134	Cdon|57810|up,unchanged,up	Cdon	up	unchanged	up	0			0			1	Cdon|57810|up,unchanged,up	Cdon
chr11:78322940-78323239	4.07	6.82e-08	yes	ProxUpstream	0	Aldoc|11676|up,unchanged,up	Aldoc	up	unchanged	up	2	Aldoc|11676|up,unchanged,up;Pigs|276846|unchanged,unchanged,unchanged	Aldoc,Pigs	2	Aldoc|11676|up,unchanged,up;Pigs|276846|unchanged,unchanged,unchanged	Aldoc,Pigs	5	Aldoc|11676|up,unchanged,up;BC030499|216976|unchanged,unchanged,unchanged;Pigs|276846|unchanged,unchanged,unchanged;Spag5|54141|unchanged,unchanged,unchanged;Unc119|22248|unchanged,unchanged,unchanged	Aldoc,BC030499,Pigs,Spag5,Unc119
chr1:58973474-58973773	24.68	6.14e-41	yes	Promoter	0	Stradb|227154|unchanged,unchanged,unchanged;Trak2|70827|down,unchanged,down	Stradb,Trak2	multiple	unchanged	multiple	2	Stradb|227154|unchanged,unchanged,unchanged;Trak2|70827|down,unchanged,down	Stradb,Trak2	2	Stradb|227154|unchanged,unchanged,unchanged;Trak2|70827|down,unchanged,down	Stradb,Trak2	2	Stradb|227154|unchanged,unchanged,unchanged;Trak2|70827|down,unchanged,down	Stradb,Trak2
chr12:81532643-81532942	24.07	6.54e-27	yes	Exon	0	Gm20498|105940408|unavailable,unavailable,unavailable;Synj2bp|24071|unchanged,unchanged,unchanged	Gm20498,Synj2bp	multiple	multiple	multiple	2	Gm20498|105940408|unavailable,unavailable,unavailable;Synj2bp|24071|unchanged,unchanged,unchanged	Gm20498,Synj2bp	2	Gm20498|105940408|unavailable,unavailable,unavailable;Synj2bp|24071|unchanged,unchanged,unchanged	Gm20498,Synj2bp	4	Adam21|56622|unchanged,unchanged,unchanged;Cox16|66272|unchanged,unchanged,unchanged;Gm20498|105940408|unavailable,unavailable,unavailable;Synj2bp|24071|unchanged,unchanged,unchanged	Adam21,Cox16,Gm20498,Synj2bp
chr17:35262943-35263242	20.36	3.64e-140	yes	Promoter	0	H2-D1|14964|down,down,down;H2-L|14980|unchanged,unchanged,unchanged	H2-D1,H2-L	multiple	multiple	multiple	2	H2-D1|14964|down,down,down;H2-L|14980|unchanged,unchanged,unchanged	H2-D1,H2-L	4	H2-D1|14964|down,down,down;H2-L|14980|unchanged,unchanged,unchanged;Mir6975|102465589|unavailable,unavailable,unavailable;Mir8094|102465886|unavailable,unavailable,unavailable	H2-D1,H2-L,Mir6975,Mir8094	7	Atp6v1g2|66237|unchanged,unchanged,unchanged;Ddx39b|53817|unchanged,unchanged,unchanged;H2-D1|14964|down,down,down;H2-L|14980|unchanged,unchanged,unchanged;Mir6975|102465589|unavailable,unavailable,unavailable;Mir8094|102465886|unavailable,unavailable,unavailable;Nfkbil1|18038|unchanged,unchanged,unchanged	Atp6v1g2,Ddx39b,H2-D1,H2-L,Mir6975,Mir8094,Nfkbil1
chr17:24719834-24720133	15.97	5.97e-57	yes	Promoter	0	Rps2|16898|unchanged,unchanged,unchanged;Snhg9|73474|unavailable,unavailable,unavailable	Rps2,Snhg9	multiple	multiple	multiple	7	Ndufb10|68342|unchanged,unchanged,unchanged;Rnf151|67504|unchanged,unchanged,unchanged;Rpl3l|66211|unchanged,unchanged,unchanged;Rps2|16898|unchanged,unchanged,unchanged;Snhg9|73474|unavailable,unavailable,unavailable;Snora64|104366|unavailable,unavailable,unavailable;Snora78|100306952|unavailable,unavailable,unavailable	Ndufb10,Rnf151,Rpl3l,Rps2,Snhg9,Snora64,Snora78	9	Msrb1|27361|unchanged,unchanged,unchanged;Ndufb10|68342|unchanged,unchanged,unchanged;Rnf151|67504|unchanged,unchanged,unchanged;Rpl3l|66211|unchanged,unchanged,unchanged;Rps2|16898|unchanged,unchanged,unchanged;Snhg9|73474|unavailable,unavailable,unavailable;Snora64|104366|unavailable,unavailable,unavailable;Snora78|100306952|unavailable,unavailable,unavailable;Tbl3|213773|unchanged,unchanged,un…	Msrb1,Ndufb10,Rnf151,Rpl3l,Rps2,Snhg9,Snora64,Snora78,Tbl3	13	Gfer|11692|unchanged,unchanged,unchanged;Hs3st6|328779|unchanged,unchanged,unchanged;Msrb1|27361|unchanged,unchanged,unchanged;Ndufb10|68342|unchanged,unchanged,unchanged;Noxo1|71893|unchanged,unchanged,unchanged;Rnf151|67504|unchanged,unchanged,unchanged;Rpl3l|66211|unchanged,unchanged,unchanged;Rps2|16898|unchanged,unchanged,unchanged;Snhg9|73474|unavailable,unavailable,unavailable;Snora64|1043…	Gfer,Hs3st6,Msrb1,Ndufb10,Noxo1,Rnf151,Rpl3l,Rps2,Snhg9,Snora64,Snora78,Syngr3,Tbl3
chr19:12794882-12795181	14.44	2.38e-31	yes	ProxUpstream	942	Gm44505|664779|unavailable,unavailable,unavailable;Zfp91|109910|unchanged,unchanged,unchanged	Gm44505,Zfp91	multiple	multiple	multiple	3	Gm44505|664779|unavailable,unavailable,unavailable;Lpxn|107321|unchanged,unchanged,unchanged;Zfp91|109910|unchanged,unchanged,unchanged	Gm44505,Lpxn,Zfp91	3	Gm44505|664779|unavailable,unavailable,unavailable;Lpxn|107321|unchanged,unchanged,unchanged;Zfp91|109910|unchanged,unchanged,unchanged	Gm44505,Lpxn,Zfp91	4	Cntf|12803|unchanged,unchanged,unchanged;Gm44505|664779|unavailable,unavailable,unavailable;Lpxn|107321|unchanged,unchanged,unchanged;Zfp91|109910|unchanged,unchanged,unchanged	Cntf,Gm44505,Lpxn,Zfp91
chr18:70472319-70472618	12.5	1.32e-39	yes	Promoter	0	4930503L19Rik|269033|down,unchanged,down;Stard6|170461|unchanged,unchanged,unchanged	4930503L19Rik,Stard6	multiple	unchanged	multiple	2	4930503L19Rik|269033|down,unchanged,down;Stard6|170461|unchanged,unchanged,unchanged	4930503L19Rik,Stard6	2	4930503L19Rik|269033|down,unchanged,down;Stard6|170461|unchanged,unchanged,unchanged	4930503L19Rik,Stard6	3	4930503L19Rik|269033|down,unchanged,down;Mir6357|102466152|unavailable,unavailable,unavailable;Stard6|170461|unchanged,unchanged,unchanged	4930503L19Rik,Mir6357,Stard6
chr14:50807751-50808050	11.11	2.01e-13	yes	Promoter	0	Parp2|11546|unchanged,unchanged,unchanged;Rpph1|85029|unavailable,unavailable,unavailable	Parp2,Rpph1	multiple	multiple	multiple	2	Parp2|11546|unchanged,unchanged,unchanged;Rpph1|85029|unavailable,unavailable,unavailable	Parp2,Rpph1	3	Ccnb1ip1|239083|unchanged,unchanged,unchanged;Parp2|11546|unchanged,unchanged,unchanged;Rpph1|85029|unavailable,unavailable,unavailable	Ccnb1ip1,Parp2,Rpph1	4	Ccnb1ip1|239083|unchanged,unchanged,unchanged;Parp2|11546|unchanged,unchanged,unchanged;Rpph1|85029|unavailable,unavailable,unavailable;Ttc5|219022|unchanged,unchanged,unchanged	Ccnb1ip1,Parp2,Rpph1,Ttc5
chr2:130906332-130906631	10.37	2.93e-19	yes	Promoter	0	A730017L22Rik|613258|unavailable,unavailable,unavailable;Atrn|11990|unchanged,unchanged,unchanged	A730017L22Rik,Atrn	multiple	multiple	multiple	2	A730017L22Rik|613258|unavailable,unavailable,unavailable;Atrn|11990|unchanged,unchanged,unchanged	A730017L22Rik,Atrn	2	A730017L22Rik|613258|unavailable,unavailable,unavailable;Atrn|11990|unchanged,unchanged,unchanged	A730017L22Rik,Atrn	2	A730017L22Rik|613258|unavailable,unavailable,unavailable;Atrn|11990|unchanged,unchanged,unchanged	A730017L22Rik,Atrn
chr19:12795831-12796130	9.26	4.06e-22	yes	ProxUpstream	0	Gm44505|664779|unavailable,unavailable,unavailable;Zfp91|109910|unchanged,unchanged,unchanged	Gm44505,Zfp91	multiple	multiple	multiple	3	Gm44505|664779|unavailable,unavailable,unavailable;Lpxn|107321|unchanged,unchanged,unchanged;Zfp91|109910|unchanged,unchanged,unchanged	Gm44505,Lpxn,Zfp91	3	Gm44505|664779|unavailable,unavailable,unavailable;Lpxn|107321|unchanged,unchanged,unchanged;Zfp91|109910|unchanged,unchanged,unchanged	Gm44505,Lpxn,Zfp91	4	Cntf|12803|unchanged,unchanged,unchanged;Gm44505|664779|unavailable,unavailable,unavailable;Lpxn|107321|unchanged,unchanged,unchanged;Zfp91|109910|unchanged,unchanged,unchanged	Cntf,Gm44505,Lpxn,Zfp91
chr18:33463953-33464252	9.13	1.78e-44	yes	Promoter	0	Gm10549|433171|unavailable,unavailable,unavailable;Nrep|27528|unchanged,unchanged,unchanged	Gm10549,Nrep	multiple	multiple	multiple	2	Gm10549|433171|unavailable,unavailable,unavailable;Nrep|27528|unchanged,unchanged,unchanged	Gm10549,Nrep	2	Gm10549|433171|unavailable,unavailable,unavailable;Nrep|27528|unchanged,unchanged,unchanged	Gm10549,Nrep	2	Gm10549|433171|unavailable,unavailable,unavailable;Nrep|27528|unchanged,unchanged,unchanged	Gm10549,Nrep
chr17:24169378-24169677	7.75	3.16e-36	yes	Promoter	0	Atp6v0c-ps2|100039636|unavailable,unavailable,unavailable;Atp6v0c|11984|unchanged,unchanged,unchanged	Atp6v0c-ps2,Atp6v0c	multiple	multiple	multiple	3	Amdhd2|245847|unchanged,unchanged,unchanged;Atp6v0c-ps2|100039636|unavailable,unavailable,unavailable;Atp6v0c|11984|unchanged,unchanged,unchanged	Amdhd2,Atp6v0c-ps2,Atp6v0c	4	Amdhd2|245847|unchanged,unchanged,unchanged;Atp6v0c-ps2|100039636|unavailable,unavailable,unavailable;Atp6v0c|11984|unchanged,unchanged,unchanged;Pdpk1|18607|unchanged,unchanged,unchanged	Amdhd2,Atp6v0c-ps2,Atp6v0c,Pdpk1	6	Amdhd2|245847|unchanged,unchanged,unchanged;Atp6v0c-ps2|100039636|unavailable,unavailable,unavailable;Atp6v0c|11984|unchanged,unchanged,unchanged;Ntn3|18209|unchanged,unchanged,unchanged;Pdpk1|18607|unchanged,unchanged,unchanged;Tbc1d24|224617|down,down,unchanged	Amdhd2,Atp6v0c-ps2,Atp6v0c,Ntn3,Pdpk1,Tbc1d24
chr11:68901549-68901848	7.55	1.75e-28	yes	Intron	0	Gm15772|100034726|unavailable,unavailable,unavailable;Rpl26|19941|unchanged,unchanged,unchanged	Gm15772,Rpl26	multiple	multiple	multiple	2	Gm15772|100034726|unavailable,unavailable,unavailable;Rpl26|19941|unchanged,unchanged,unchanged	Gm15772,Rpl26	3	Gm15772|100034726|unavailable,unavailable,unavailable;Rnf222|320040|unchanged,unchanged,unchanged;Rpl26|19941|unchanged,unchanged,unchanged	Gm15772,Rnf222,Rpl26	5	Gm15772|100034726|unavailable,unavailable,unavailable;Ndel1|83431|unchanged,unchanged,unchanged;Odf4|252868|unchanged,unchanged,unchanged;Rnf222|320040|unchanged,unchanged,unchanged;Rpl26|19941|unchanged,unchanged,unchanged	Gm15772,Ndel1,Odf4,Rnf222,Rpl26
chr18:11839252-11839551	6.94	5.01e-23	yes	Promoter	0	Cables1|63955|down,unchanged,down;Gm6277|621998|unavailable,unavailable,unavailable	Cables1,Gm6277	multiple	multiple	multiple	3	Cables1|63955|down,unchanged,down;Gm6277|621998|unavailable,unavailable,unavailable;Mir1901|100316686|unavailable,unavailable,unavailable	Cables1,Gm6277,Mir1901	3	Cables1|63955|down,unchanged,down;Gm6277|621998|unavailable,unavailable,unavailable;Mir1901|100316686|unavailable,unavailable,unavailable	Cables1,Gm6277,Mir1901	3	Cables1|63955|down,unchanged,down;Gm6277|621998|unavailable,unavailable,unavailable;Mir1901|100316686|unavailable,unavailable,unavailable	Cables1,Gm6277,Mir1901
chr12:102743509-102743808	6.94	6.81e-16	yes	Promoter	0	Moap1|64113|unchanged,unchanged,unchanged;Tmem251|320351|unavailable,unavailable,unavailable	Moap1,Tmem251	multiple	multiple	multiple	2	Moap1|64113|unchanged,unchanged,unchanged;Tmem251|320351|unavailable,unavailable,unavailable	Moap1,Tmem251	5	Gm20604|100859931|unchanged,unchanged,unchanged;Gon7|100233175|unavailable,unavailable,unavailable;Moap1|64113|unchanged,unchanged,unchanged;Tmem251|320351|unavailable,unavailable,unavailable;Ubr7|66622|unchanged,unchanged,unchanged	Gm20604,Gon7,Moap1,Tmem251,Ubr7	6	Gm20604|100859931|unchanged,unchanged,unchanged;Gon7|100233175|unavailable,unavailable,unavailable;Itpk1|217837|unchanged,unchanged,unchanged;Moap1|64113|unchanged,unchanged,unchanged;Tmem251|320351|unavailable,unavailable,unavailable;Ubr7|66622|unchanged,unchanged,unchanged	Gm20604,Gon7,Itpk1,Moap1,Tmem251,Ubr7
chr11:82764145-82764444	6.48	3.21e-14	yes	Promoter	0	Cct6b|12467|unchanged,unchanged,unchanged;Zfp830|66983|unchanged,unchanged,down	Cct6b,Zfp830	unchanged	unchanged	multiple	2	Cct6b|12467|unchanged,unchanged,unchanged;Zfp830|66983|unchanged,unchanged,down	Cct6b,Zfp830	4	Cct6b|12467|unchanged,unchanged,unchanged;Gm11423|100503272|unavailable,unavailable,unavailable;Lig3|16882|unchanged,unchanged,unchanged;Zfp830|66983|unchanged,unchanged,down	Cct6b,Gm11423,Lig3,Zfp830	4	Cct6b|12467|unchanged,unchanged,unchanged;Gm11423|100503272|unavailable,unavailable,unavailable;Lig3|16882|unchanged,unchanged,unchanged;Zfp830|66983|unchanged,unchanged,down	Cct6b,Gm11423,Lig3,Zfp830
chr12:102757692-102757991	6.27	6.98e-21	yes	Promoter	0	Gm20604|100859931|unchanged,unchanged,unchanged;Gon7|100233175|unavailable,unavailable,unavailable;Ubr7|66622|unchanged,unchanged,unchanged	Gm20604,Gon7,Ubr7	multiple	multiple	multiple	3	Gm20604|100859931|unchanged,unchanged,unchanged;Gon7|100233175|unavailable,unavailable,unavailable;Ubr7|66622|unchanged,unchanged,unchanged	Gm20604,Gon7,Ubr7	5	Gm20604|100859931|unchanged,unchanged,unchanged;Gon7|100233175|unavailable,unavailable,unavailable;Moap1|64113|unchanged,unchanged,unchanged;Tmem251|320351|unavailable,unavailable,unavailable;Ubr7|66622|unchanged,unchanged,unchanged	Gm20604,Gon7,Moap1,Tmem251,Ubr7	5	Gm20604|100859931|unchanged,unchanged,unchanged;Gon7|100233175|unavailable,unavailable,unavailable;Moap1|64113|unchanged,unchanged,unchanged;Tmem251|320351|unavailable,unavailable,unavailable;Ubr7|66622|unchanged,unchanged,unchanged	Gm20604,Gon7,Moap1,Tmem251,Ubr7
chr5:3802898-3803197	6.17	3.19e-23	yes	Promoter	0	Ankib1|70797|unchanged,unchanged,unchanged;Krit1|79264|unchanged,unchanged,down	Ankib1,Krit1	unchanged	unchanged	multiple	2	Ankib1|70797|unchanged,unchanged,unchanged;Krit1|79264|unchanged,unchanged,down	Ankib1,Krit1	2	Ankib1|70797|unchanged,unchanged,unchanged;Krit1|79264|unchanged,unchanged,down	Ankib1,Krit1	3	Ankib1|70797|unchanged,unchanged,unchanged;Krit1|79264|unchanged,unchanged,down;Lrrd1|242838|unavailable,unavailable,unavailable	Ankib1,Krit1,Lrrd1
chr7:79742976-79743275	5.89	3.72e-16	yes	Promoter	0	Pex11a|18631|unchanged,unchanged,unchanged;Wdr93|626359|unavailable,unavailable,unavailable	Pex11a,Wdr93	multiple	multiple	multiple	2	Pex11a|18631|unchanged,unchanged,unchanged;Wdr93|626359|unavailable,unavailable,unavailable	Pex11a,Wdr93	3	Pex11a|18631|unchanged,unchanged,unchanged;Plin1|103968|unavailable,unavailable,unavailable;Wdr93|626359|unavailable,unavailable,unavailable	Pex11a,Plin1,Wdr93	4	Kif7|16576|unchanged,unchanged,unchanged;Pex11a|18631|unchanged,unchanged,unchanged;Plin1|103968|unavailable,unavailable,unavailable;Wdr93|626359|unavailable,unavailable,unavailable	Kif7,Pex11a,Plin1,Wdr93
chr16:91011195-91011494	5.84	1.62e-18	yes	Promoter	0	4930404I05Rik|67394|unavailable,unavailable,unavailable;Synj1|104015|unchanged,unchanged,unchanged	4930404I05Rik,Synj1	multiple	multiple	multiple	2	4930404I05Rik|67394|unavailable,unavailable,unavailable;Synj1|104015|unchanged,unchanged,unchanged	4930404I05Rik,Synj1	2	4930404I05Rik|67394|unavailable,unavailable,unavailable;Synj1|104015|unchanged,unchanged,unchanged	4930404I05Rik,Synj1	3	4930404I05Rik|67394|unavailable,unavailable,unavailable;Paxbp1|67367|unchanged,unchanged,unchanged;Synj1|104015|unchanged,unchanged,unchanged	4930404I05Rik,Paxbp1,Synj1
chrX:135742410-135742709	5.82	1.24e-10	yes	Promoter	0	Armcx5|494468|down,unchanged,down;Gprasp1|67298|unchanged,unchanged,unchanged	Armcx5,Gprasp1	multiple	unchanged	multiple	3	Armcx5|494468|down,unchanged,down;Gprasp1|67298|unchanged,unchanged,unchanged;Mir7646|102465755|unavailable,unavailable,unavailable	Armcx5,Gprasp1,Mir7646	3	Armcx5|494468|down,unchanged,down;Gprasp1|67298|unchanged,unchanged,unchanged;Mir7646|102465755|unavailable,unavailable,unavailable	Armcx5,Gprasp1,Mir7646	5	Armcx5|494468|down,unchanged,down;Gprasp1|67298|unchanged,unchanged,unchanged;Mir7646|102465755|unavailable,unavailable,unavailable;Tcp11x2|71841|unchanged,unchanged,unchanged;Tmsb15a|78478|unchanged,unchanged,unchanged	Armcx5,Gprasp1,Mir7646,Tcp11x2,Tmsb15a
chr2:127208244-127208543	5.72	2.2e-15	yes	Promoter	0	1810024B03Rik|329509|unavailable,unavailable,unavailable;Snrnp200|320632|unchanged,unchanged,unchanged	1810024B03Rik,Snrnp200	multiple	multiple	multiple	2	1810024B03Rik|329509|unavailable,unavailable,unavailable;Snrnp200|320632|unchanged,unchanged,unchanged	1810024B03Rik,Snrnp200	2	1810024B03Rik|329509|unavailable,unavailable,unavailable;Snrnp200|320632|unchanged,unchanged,unchanged	1810024B03Rik,Snrnp200	4	1810024B03Rik|329509|unavailable,unavailable,unavailable;Ciao1|26371|unchanged,unchanged,unchanged;Snrnp200|320632|unchanged,unchanged,unchanged;Tmem127|69470|unchanged,unchanged,unchanged	1810024B03Rik,Ciao1,Snrnp200,Tmem127
chr14:59440697-59440996	5.71	1.45e-16	yes	Promoter	0	Cab39l|69008|unchanged,unchanged,unchanged;Setdb2-phf11c|107303348|unavailable,unavailable,unavailable;Setdb2|239122|unchanged,unchanged,unchanged	Cab39l,Setdb2-phf11c,Setdb2	multiple	multiple	multiple	3	Cab39l|69008|unchanged,unchanged,unchanged;Setdb2-phf11c|107303348|unavailable,unavailable,unavailable;Setdb2|239122|unchanged,unchanged,unchanged	Cab39l,Setdb2-phf11c,Setdb2	3	Cab39l|69008|unchanged,unchanged,unchanged;Setdb2-phf11c|107303348|unavailable,unavailable,unavailable;Setdb2|239122|unchanged,unchanged,unchanged	Cab39l,Setdb2-phf11c,Setdb2	4	Cab39l|69008|unchanged,unchanged,unchanged;Phf11c|628705|unavailable,unavailable,unavailable;Setdb2-phf11c|107303348|unavailable,unavailable,unavailable;Setdb2|239122|unchanged,unchanged,unchanged	Cab39l,Phf11c,Setdb2-phf11c,Setdb2
chr2:25332490-25332789	5.66	1.83e-22	yes	Promoter	0	AA543186|100272219|unavailable,unavailable,unavailable;Man1b1|227619|unchanged,unchanged,unchanged	AA543186,Man1b1	multiple	multiple	multiple	2	AA543186|100272219|unavailable,unavailable,unavailable;Man1b1|227619|unchanged,unchanged,unchanged	AA543186,Man1b1	3	AA543186|100272219|unavailable,unavailable,unavailable;Grin1|14810|unchanged,unchanged,unchanged;Man1b1|227619|unchanged,unchanged,unchanged	AA543186,Grin1,Man1b1	9	AA543186|100272219|unavailable,unavailable,unavailable;Dpp7|83768|unchanged,unchanged,unchanged;Grin1os|320354|unavailable,unavailable,unavailable;Grin1|14810|unchanged,unchanged,unchanged;Lrrc26|227618|unchanged,unchanged,unchanged;Man1b1|227619|unchanged,unchanged,unchanged;Sapcd2|72080|unchanged,unchanged,unchanged;Tmem210|78217|unchanged,unchanged,unchanged;Uap1l1|227620|unchanged,unchanged,u…	AA543186,Dpp7,Grin1os,Grin1,Lrrc26,Man1b1,Sapcd2,Tmem210,Uap1l1
chr11:101425071-101425370	5.55	5.45e-17	yes	ProxUpstream	0	Ptges3l|73635|up,unchanged,up;Rundc1|217201|unchanged,unchanged,unchanged	Ptges3l,Rundc1	multiple	unchanged	multiple	4	Aarsd1|69684|unchanged,unchanged,unchanged;Mir6929|102465560|unavailable,unavailable,unavailable;Ptges3l|73635|up,unchanged,up;Rundc1|217201|unchanged,unchanged,unchanged	Aarsd1,Mir6929,Ptges3l,Rundc1	5	Aarsd1|69684|unchanged,unchanged,unchanged;Mir6929|102465560|unavailable,unavailable,unavailable;Ptges3l|73635|up,unchanged,up;Rpl27|19942|unchanged,unchanged,unchanged;Rundc1|217201|unchanged,unchanged,unchanged	Aarsd1,Mir6929,Ptges3l,Rpl27,Rundc1	8	Aarsd1|69684|unchanged,unchanged,unchanged;Ifi35|70110|unchanged,unchanged,unchanged;Mir6929|102465560|unavailable,unavailable,unavailable;Ptges3l|73635|up,unchanged,up;Rnd2|11858|down,unchanged,unchanged;Rpl27|19942|unchanged,unchanged,unchanged;Rundc1|217201|unchanged,unchanged,unchanged;Vat1|26949|unchanged,unchanged,unchanged	Aarsd1,Ifi35,Mir6929,Ptges3l,Rnd2,Rpl27,Rundc1,Vat1
chr4:138725251-138725550	5.44	8.76e-20	yes	Promoter	0	Pla2g2c|18781|unchanged,unchanged,unchanged;Ubxn10|212190|unchanged,unchanged,up	Pla2g2c,Ubxn10	unchanged	unchanged	multiple	2	Pla2g2c|18781|unchanged,unchanged,unchanged;Ubxn10|212190|unchanged,unchanged,up	Pla2g2c,Ubxn10	2	Pla2g2c|18781|unchanged,unchanged,unchanged;Ubxn10|212190|unchanged,unchanged,up	Pla2g2c,Ubxn10	3	Pla2g2c|18781|unchanged,unchanged,unchanged;Pla2g2f|26971|up,unchanged,up;Ubxn10|212190|unchanged,unchanged,up	Pla2g2c,Pla2g2f,Ubxn10
chr19:40894653-40894952	5.16	5.81e-16	yes	Intron	0	Mir8092|102466881|unavailable,unavailable,unavailable;Zfp518a|72672|unchanged,unchanged,unchanged	Mir8092,Zfp518a	multiple	multiple	multiple	2	Mir8092|102466881|unavailable,unavailable,unavailable;Zfp518a|72672|unchanged,unchanged,unchanged	Mir8092,Zfp518a	2	Mir8092|102466881|unavailable,unavailable,unavailable;Zfp518a|72672|unchanged,unchanged,unchanged	Mir8092,Zfp518a	3	E030044B06Rik|381223|unavailable,unavailable,unavailable;Mir8092|102466881|unavailable,unavailable,unavailable;Zfp518a|72672|unchanged,unchanged,unchanged	E030044B06Rik,Mir8092,Zfp518a
chr3:89164961-89165260	4.94	6.82e-13	yes	ProxUpstream	166	Clk2-scamp3|105943584|unavailable,unavailable,unavailable;Clk2|12748|unchanged,unchanged,unchanged	Clk2-scamp3,Clk2	multiple	multiple	multiple	3	Clk2-scamp3|105943584|unavailable,unavailable,unavailable;Clk2|12748|unchanged,unchanged,unchanged;Hcn3|15168|unchanged,unchanged,unchanged	Clk2-scamp3,Clk2,Hcn3	5	Clk2-scamp3|105943584|unavailable,unavailable,unavailable;Clk2|12748|unchanged,unchanged,unchanged;Fam189b|68521|unchanged,unchanged,unchanged;Hcn3|15168|unchanged,unchanged,unchanged;Scamp3|24045|unchanged,unchanged,unchanged	Clk2-scamp3,Clk2,Fam189b,Hcn3,Scamp3	9	Clk2-scamp3|105943584|unavailable,unavailable,unavailable;Clk2|12748|unchanged,unchanged,unchanged;Fam189b|68521|unchanged,unchanged,unchanged;Gba|14466|unchanged,unchanged,unchanged;Hcn3|15168|unchanged,unchanged,unchanged;Mtx1|17827|unchanged,unchanged,unchanged;Pklr|18770|unchanged,unchanged,unchanged;Scamp3|24045|unchanged,unchanged,unchanged;Thbs3|21827|unchanged,unchanged,unchanged	Clk2-scamp3,Clk2,Fam189b,Gba,Hcn3,Mtx1,Pklr,Scamp3,Thbs3
chr17:29614737-29615036	4.89	1.52e-14	yes	Exon	0	Gm28043|106014251|unavailable,unavailable,unavailable;Rnf8|58230|unchanged,unchanged,unchanged	Gm28043,Rnf8	multiple	multiple	multiple	2	Gm28043|106014251|unavailable,unavailable,unavailable;Rnf8|58230|unchanged,unchanged,unchanged	Gm28043,Rnf8	3	Gm28043|106014251|unavailable,unavailable,unavailable;Rnf8|58230|unchanged,unchanged,unchanged;Tbc1d22bos|74092|unchanged,unchanged,unchanged	Gm28043,Rnf8,Tbc1d22bos	4	Cmtr1|74157|unchanged,unchanged,unchanged;Gm28043|106014251|unavailable,unavailable,unavailable;Rnf8|58230|unchanged,unchanged,unchanged;Tbc1d22bos|74092|unchanged,unchanged,unchanged	Cmtr1,Gm28043,Rnf8,Tbc1d22bos
chr4:57567860-57568159	4.53	1.12e-08	yes	Promoter	89	Pakap|677884|unavailable,unavailable,unavailable;Palm2|242481|unchanged,unchanged,unchanged	Pakap,Palm2	multiple	multiple	multiple	2	Pakap|677884|unavailable,unavailable,unavailable;Palm2|242481|unchanged,unchanged,unchanged	Pakap,Palm2	2	Pakap|677884|unavailable,unavailable,unavailable;Palm2|242481|unchanged,unchanged,unchanged	Pakap,Palm2	2	Pakap|677884|unavailable,unavailable,unavailable;Palm2|242481|unchanged,unchanged,unchanged	Pakap,Palm2
chr2:31152259-31152558	4.41	2.41e-11	yes	Promoter	0	D330023K18Rik|320973|unavailable,unavailable,unavailable;Gpr107|277463|unchanged,unchanged,unchanged	D330023K18Rik,Gpr107	multiple	multiple	multiple	2	D330023K18Rik|320973|unavailable,unavailable,unavailable;Gpr107|277463|unchanged,unchanged,unchanged	D330023K18Rik,Gpr107	3	D330023K18Rik|320973|unavailable,unavailable,unavailable;Fnbp1|14269|unchanged,unchanged,unchanged;Gpr107|277463|unchanged,unchanged,unchanged	D330023K18Rik,Fnbp1,Gpr107	3	D330023K18Rik|320973|unavailable,unavailable,unavailable;Fnbp1|14269|unchanged,unchanged,unchanged;Gpr107|277463|unchanged,unchanged,unchanged	D330023K18Rik,Fnbp1,Gpr107
chr14:8080165-8080464	4.36	7.61e-12	yes	Exon	0	LOC109729085|109729085|unavailable,unavailable,unavailable;Rpp14|67053|unchanged,unchanged,unchanged	LOC109729085,Rpp14	multiple	multiple	multiple	2	LOC109729085|109729085|unavailable,unavailable,unavailable;Rpp14|67053|unchanged,unchanged,unchanged	LOC109729085,Rpp14	3	LOC109729085|109729085|unavailable,unavailable,unavailable;Pxk|218699|unchanged,unchanged,unchanged;Rpp14|67053|unchanged,unchanged,unchanged	LOC109729085,Pxk,Rpp14	3	LOC109729085|109729085|unavailable,unavailable,unavailable;Pxk|218699|unchanged,unchanged,unchanged;Rpp14|67053|unchanged,unchanged,unchanged	LOC109729085,Pxk,Rpp14
chr13:100651121-100651420	4.27	1.21e-17	yes	Promoter	0	Ak6|102216272|unavailable,unavailable,unavailable;Taf9|108143|unchanged,unchanged,unchanged	Ak6,Taf9	multiple	multiple	multiple	3	Ak6|102216272|unavailable,unavailable,unavailable;Rad17|19356|unchanged,unchanged,unchanged;Taf9|108143|unchanged,unchanged,unchanged	Ak6,Rad17,Taf9	4	Ak6|102216272|unavailable,unavailable,unavailable;Ccdc125|76041|unchanged,unchanged,unchanged;Rad17|19356|unchanged,unchanged,unchanged;Taf9|108143|unchanged,unchanged,unchanged	Ak6,Ccdc125,Rad17,Taf9	5	Ak6|102216272|unavailable,unavailable,unavailable;Ccdc125|76041|unchanged,unchanged,unchanged;Marveld2|218518|unchanged,unchanged,unchanged;Rad17|19356|unchanged,unchanged,unchanged;Taf9|108143|unchanged,unchanged,unchanged	Ak6,Ccdc125,Marveld2,Rad17,Taf9
chr4:142084032-142084331	4.23	3.35e-11	yes	Promoter	0	Tmem51os1|100038693|unavailable,unavailable,unavailable;Tmem51|214359|unchanged,unchanged,unchanged	Tmem51os1,Tmem51	multiple	multiple	multiple	2	Tmem51os1|100038693|unavailable,unavailable,unavailable;Tmem51|214359|unchanged,unchanged,unchanged	Tmem51os1,Tmem51	2	Tmem51os1|100038693|unavailable,unavailable,unavailable;Tmem51|214359|unchanged,unchanged,unchanged	Tmem51os1,Tmem51	2	Tmem51os1|100038693|unavailable,unavailable,unavailable;Tmem51|214359|unchanged,unchanged,unchanged	Tmem51os1,Tmem51
chr2:168230163-168230462	4.2	1.04e-11	yes	Promoter	0	Dpm1|13480|unchanged,unchanged,unchanged;Gm20716|105980075|unavailable,unavailable,unavailable	Dpm1,Gm20716	multiple	multiple	multiple	3	Dpm1|13480|unchanged,unchanged,unchanged;Gm20716|105980075|unavailable,unavailable,unavailable;Mocs3|69372|unchanged,unchanged,unchanged	Dpm1,Gm20716,Mocs3	3	Dpm1|13480|unchanged,unchanged,unchanged;Gm20716|105980075|unavailable,unavailable,unavailable;Mocs3|69372|unchanged,unchanged,unchanged	Dpm1,Gm20716,Mocs3	5	Adnp|11538|unchanged,unchanged,unchanged;Dpm1|13480|unchanged,unchanged,unchanged;Gm20716|105980075|unavailable,unavailable,unavailable;Kcng1|241794|unchanged,unchanged,up;Mocs3|69372|unchanged,unchanged,unchanged	Adnp,Dpm1,Gm20716,Kcng1,Mocs3
chr3:133091622-133091921	4.09	9.7e-14	yes	Promoter	0	Gstcd|67553|unchanged,unchanged,unchanged;Ints12|71793|unchanged,unchanged,down	Gstcd,Ints12	unchanged	unchanged	multiple	2	Gstcd|67553|unchanged,unchanged,unchanged;Ints12|71793|unchanged,unchanged,down	Gstcd,Ints12	2	Gstcd|67553|unchanged,unchanged,unchanged;Ints12|71793|unchanged,unchanged,down	Gstcd,Ints12	2	Gstcd|67553|unchanged,unchanged,unchanged;Ints12|71793|unchanged,unchanged,down	Gstcd,Ints12
chr1:185574694-185574993	68.5	3.17e-106	yes	Intron	37358	Mir297c|100124483|unavailable,unavailable,unavailable	Mir297c	unavailable	unavailable	unavailable	0			0			1	Mir297c|100124483|unavailable,unavailable,unavailable	Mir297c
chr6:126394200-126394499	66.64	6.97e-27	yes	Intergenic	65514	Gm10415|100038574|unavailable,unavailable,unavailable	Gm10415	unavailable	unavailable	unavailable	0			0			0
chr1:23256559-23256858	48.13	2.39e-67	yes	Intergenic	15411	Mir30a|387225|unavailable,unavailable,unavailable	Mir30a	unavailable	unavailable	unavailable	0			1	Mir30a|387225|unavailable,unavailable,unavailable	Mir30a	2	Mir30a|387225|unavailable,unavailable,unavailable;Mir30c-2|723964|unavailable,unavailable,unavailable	Mir30a,Mir30c-2
chr4:143162100-143162399	35.87	9.49e-178	yes	Intron	25938	Mir7021|102465618|unavailable,unavailable,unavailable	Mir7021	unavailable	unavailable	unavailable	0			0			1	Mir7021|102465618|unavailable,unavailable,unavailable	Mir7021
chr9:52048351-52048650	27.15	1.3e-46	yes	Intron	55	Gm6981|629557|unavailable,unavailable,unavailable	Gm6981	unavailable	unavailable	unavailable	2	Gm6981|629557|unavailable,unavailable,unavailable;Rdx|19684|unchanged,unchanged,unchanged	Gm6981,Rdx	2	Gm6981|629557|unavailable,unavailable,unavailable;Rdx|19684|unchanged,unchanged,unchanged	Gm6981,Rdx	2	Gm6981|629557|unavailable,unavailable,unavailable;Rdx|19684|unchanged,unchanged,unchanged	Gm6981,Rdx
chr9:31280552-31280851	23.14	3.3e-73	yes	ProxDownstream	9151	Gm7244|638580|unavailable,unavailable,unavailable	Gm7244	unavailable	unavailable	unavailable	1	Gm7244|638580|unavailable,unavailable,unavailable	Gm7244	1	Gm7244|638580|unavailable,unavailable,unavailable	Gm7244	2	Gm7244|638580|unavailable,unavailable,unavailable;Prdm10|382066|unchanged,unchanged,unchanged	Gm7244,Prdm10
chr10:53410847-53411146	20.36	1.74e-21	yes	Intergenic	30996	Cep85l|100038725|unavailable,unavailable,unavailable	Cep85l	unavailable	unavailable	unavailable	0			0			1	Cep85l|100038725|unavailable,unavailable,unavailable	Cep85l
chr2:145681699-145681998	19.13	8e-29	yes	Intergenic	19197	BC039771|408057|unavailable,unavailable,unavailable	BC039771	unavailable	unavailable	unavailable	0			1	BC039771|408057|unavailable,unavailable,unavailable	BC039771	1	BC039771|408057|unavailable,unavailable,unavailable	BC039771
chr10:61759959-61760258	19.13	8e-29	yes	Intron	14479	Mir5108|100628583|unavailable,unavailable,unavailable	Mir5108	unavailable	unavailable	unavailable	0			1	Mir5108|100628583|unavailable,unavailable,unavailable	Mir5108	3	Aifm2|71361|unchanged,unchanged,unchanged;H2afy2|404634|unchanged,unchanged,unchanged;Mir5108|100628583|unavailable,unavailable,unavailable	Aifm2,H2afy2,Mir5108
chr4:103619802-103620101	17.72	3.33e-58	yes	Intergenic	237302	Gm12718|622167|unavailable,unavailable,unavailable	Gm12718	unavailable	unavailable	unavailable	0			0			0
chr4:123663912-123664211	17.12	2.13e-32	yes	ProxUpstream	1670	Gm12925|102633214|unavailable,unavailable,unavailable	Gm12925	unavailable	unavailable	unavailable	1	Gm12925|102633214|unavailable,unavailable,unavailable	Gm12925	1	Gm12925|102633214|unavailable,unavailable,unavailable	Gm12925	3	Gm12925|102633214|unavailable,unavailable,unavailable;Macf1|11426|unchanged,unchanged,unchanged;Mir6398|102465214|unavailable,unavailable,unavailable	Gm12925,Macf1,Mir6398
chr11:84179321-84179620	17.12	2.13e-32	yes	Intergenic	11845	Gm11437|628813|unavailable,unavailable,unavailable	Gm11437	unavailable	unavailable	unavailable	0			2	Acaca|107476|unchanged,unchanged,unchanged;Gm11437|628813|unavailable,unavailable,unavailable	Acaca,Gm11437	3	Acaca|107476|unchanged,unchanged,unchanged;Gm11437|628813|unavailable,unavailable,unavailable;Tada2a|217031|unchanged,unchanged,unchanged	Acaca,Gm11437,Tada2a
chr6:100581116-100581415	16.13	8.23e-51	yes	Intron	53716	1700049E22Rik|73395|unavailable,unavailable,unavailable	1700049E22Rik	unavailable	unavailable	unavailable	0			0			0
chr2:20968277-20968576	15.43	2.37e-21	yes	Promoter	298	Gm13375|433408|unavailable,unavailable,unavailable	Gm13375	unavailable	unavailable	unavailable	2	Arhgap21|71435|unchanged,unchanged,unchanged;Gm13375|433408|unavailable,unavailable,unavailable	Arhgap21,Gm13375	2	Arhgap21|71435|unchanged,unchanged,unchanged;Gm13375|433408|unavailable,unavailable,unavailable	Arhgap21,Gm13375	2	Arhgap21|71435|unchanged,unchanged,unchanged;Gm13375|433408|unavailable,unavailable,unavailable	Arhgap21,Gm13375
chr4:43492728-43493027	15.43	4.7e-41	yes	Promoter	32	Rmrp|19782|unavailable,unavailable,unavailable	Rmrp	unavailable	unavailable	unavailable	4	Arhgef39|230098|unchanged,unchanged,unchanged;Ccdc107|622404|unchanged,unchanged,unchanged;Rmrp|19782|unavailable,unavailable,unavailable;Sit1|54390|unchanged,unchanged,unchanged	Arhgef39,Ccdc107,Rmrp,Sit1	5	Arhgef39|230098|unchanged,unchanged,unchanged;Car9|230099|unchanged,down,down;Ccdc107|622404|unchanged,unchanged,unchanged;Rmrp|19782|unavailable,unavailable,unavailable;Sit1|54390|unchanged,unchanged,unchanged	Arhgef39,Car9,Ccdc107,Rmrp,Sit1	7	Arhgef39|230098|unchanged,unchanged,unchanged;Car9|230099|unchanged,down,down;Ccdc107|622404|unchanged,unchanged,unchanged;Cd72|12517|unchanged,unchanged,unchanged;Rmrp|19782|unavailable,unavailable,unavailable;Sit1|54390|unchanged,unchanged,unchanged;Tpm2|22004|unchanged,unchanged,unchanged	Arhgef39,Car9,Ccdc107,Cd72,Rmrp,Sit1,Tpm2
chr12:33147550-33147849	14.5	1.63e-37	yes	Promoter	0	F730043M19Rik|320046|unavailable,unavailable,unavailable	F730043M19Rik	unavailable	unavailable	unavailable	1	F730043M19Rik|320046|unavailable,unavailable,unavailable	F730043M19Rik	1	F730043M19Rik|320046|unavailable,unavailable,unavailable	F730043M19Rik	1	F730043M19Rik|320046|unavailable,unavailable,unavailable	F730043M19Rik
chr7:82056880-82057179	14.35	3.54e-25	yes	Intergenic	13208	Gm20744|434205|unavailable,unavailable,unavailable	Gm20744	unavailable	unavailable	unavailable	0			1	Gm20744|434205|unavailable,unavailable,unavailable	Gm20744	1	Gm20744|434205|unavailable,unavailable,unavailable	Gm20744
chr5:106925792-106926091	14.07	3.44e-30	yes	Promoter	0	Hfm1|330149|unavailable,unavailable,unavailable	Hfm1	unavailable	unavailable	unavailable	1	Hfm1|330149|unavailable,unavailable,unavailable	Hfm1	1	Hfm1|330149|unavailable,unavailable,unavailable	Hfm1	2	Cdc7|12545|unchanged,unchanged,unchanged;Hfm1|330149|unavailable,unavailable,unavailable	Cdc7,Hfm1
chr6:127330438-127330737	13.33	6.66e-28	yes	Intergenic	22471	Gm38404|232386|unavailable,unavailable,unavailable	Gm38404	unavailable	unavailable	unavailable	0			0			1	Gm38404|232386|unavailable,unavailable,unavailable	Gm38404
chr5:29434685-29434984	13.19	6.02e-43	yes	Exon	18	Nom1|433864|unavailable,unavailable,unavailable	Nom1	unavailable	unavailable	unavailable	1	Nom1|433864|unavailable,unavailable,unavailable	Nom1	1	Nom1|433864|unavailable,unavailable,unavailable	Nom1	2	Mnx1|15285|unchanged,unchanged,unchanged;Nom1|433864|unavailable,unavailable,unavailable	Mnx1,Nom1
chr16:29945980-29946279	12.96	9.54e-22	yes	Intergenic	32845	Gm1968|328657|unavailable,unavailable,unavailable	Gm1968	unavailable	unavailable	unavailable	0			0			1	Gm1968|328657|unavailable,unavailable,unavailable	Gm1968
chr2:93014410-93014709	12.14	2.01e-42	yes	Intron	14639	4631405J19Rik|433456|unavailable,unavailable,unavailable	4631405J19Rik	unavailable	unavailable	unavailable	0			1	4631405J19Rik|433456|unavailable,unavailable,unavailable	4631405J19Rik	2	4631405J19Rik|433456|unavailable,unavailable,unavailable;Prdm11|100042784|up,unchanged,up	4631405J19Rik,Prdm11
chr2:151670316-151670615	11.72	1.7e-14	yes	ProxUpstream	1783	Rad21l|668929|unavailable,unavailable,unavailable	Rad21l	unavailable	unavailable	unavailable	1	Rad21l|668929|unavailable,unavailable,unavailable	Rad21l	1	Rad21l|668929|unavailable,unavailable,unavailable	Rad21l	3	Rad21l|668929|unavailable,unavailable,unavailable;Snph|241727|unchanged,unchanged,unchanged;Tmem74b|108832|unchanged,unchanged,unchanged	Rad21l,Snph,Tmem74b
chr3:90293674-90293973	11.72	1.7e-14	yes	Intergenic	23525	Mir7012|102465612|unavailable,unavailable,unavailable	Mir7012	unavailable	unavailable	unavailable	0			0			5	Crtc2|74343|unchanged,unchanged,unchanged;Dennd4b|229541|unchanged,unchanged,unchanged;Gatad2b|229542|unchanged,unchanged,unchanged;Mir7012|102465612|unavailable,unavailable,unavailable;Slc39a1|30791|unchanged,unchanged,unchanged	Crtc2,Dennd4b,Gatad2b,Mir7012,Slc39a1
chr9:51103515-51103814	11.72	1.7e-14	yes	Promoter	0	Mir34b|723849|unavailable,unavailable,unavailable	Mir34b	unavailable	unavailable	unavailable	3	4833427G06Rik|235345|up,up,up;Mir34b|723849|unavailable,unavailable,unavailable;Mir34c|723932|unavailable,unavailable,unavailable	4833427G06Rik,Mir34b,Mir34c	4	4833427G06Rik|235345|up,up,up;Btg4|56057|unchanged,unchanged,unchanged;Mir34b|723849|unavailable,unavailable,unavailable;Mir34c|723932|unavailable,unavailable,unavailable	4833427G06Rik,Btg4,Mir34b,Mir34c	5	4833427G06Rik|235345|up,up,up;Btg4|56057|unchanged,unchanged,unchanged;Layn|244864|unchanged,unchanged,unchanged;Mir34b|723849|unavailable,unavailable,unavailable;Mir34c|723932|unavailable,unavailable,unavailable	4833427G06Rik,Btg4,Layn,Mir34b,Mir34c
chr16:59600574-59600873	11.57	1.88e-18	yes	Intergenic	36072	4930547E14Rik|75145|unavailable,unavailable,unavailable	4930547E14Rik	unavailable	unavailable	unavailable	0			0			3	4930547E14Rik|75145|unavailable,unavailable,unavailable;Arl6|56297|unchanged,unchanged,unchanged;Crybg3|224273|unchanged,unchanged,unchanged	4930547E14Rik,Arl6,Crybg3
chr1:74397302-74397601	11.42	2.44e-26	yes	ProxDownstream	2992	Mir26b|387219|unavailable,unavailable,unavailable	Mir26b	unavailable	unavailable	unavailable	2	Ctdsp1|227292|unchanged,unchanged,unchanged;Mir26b|387219|unavailable,unavailable,unavailable	Ctdsp1,Mir26b	3	Ctdsp1|227292|unchanged,unchanged,unchanged;Mir26b|387219|unavailable,unavailable,unavailable;Vil1|22349|unchanged,unchanged,unchanged	Ctdsp1,Mir26b,Vil1	5	Catip|241112|unavailable,unavailable,unavailable;Ctdsp1|227292|unchanged,unchanged,unchanged;Mir26b|387219|unavailable,unavailable,unavailable;Slc11a1|18173|unchanged,unchanged,unchanged;Vil1|22349|unchanged,unchanged,unchanged	Catip,Ctdsp1,Mir26b,Slc11a1,Vil1
chr4:53631695-53631994	11.11	3.24e-29	yes	Intron	224	Fsd1l|319636|unavailable,unavailable,unavailable	Fsd1l	unavailable	unavailable	unavailable	1	Fsd1l|319636|unavailable,unavailable,unavailable	Fsd1l	1	Fsd1l|319636|unavailable,unavailable,unavailable	Fsd1l	1	Fsd1l|319636|unavailable,unavailable,unavailable	Fsd1l
chr5:74944154-74944453	11.11	2.18e-17	yes	ProxUpstream	4741	Gm6116|619945|unavailable,unavailable,unavailable	Gm6116	unavailable	unavailable	unavailable	1	Gm6116|619945|unavailable,unavailable,unavailable	Gm6116	1	Gm6116|619945|unavailable,unavailable,unavailable	Gm6116	1	Gm6116|619945|unavailable,unavailable,unavailable	Gm6116
chr18:25168932-25169231	10.8	3.11e-24	yes	Promoter	0	AW554918|225289|unavailable,unavailable,unavailable	AW554918	unavailable	unavailable	unavailable	2	AW554918|225289|unavailable,unavailable,unavailable;Tpgs2|66648|unchanged,unchanged,unchanged	AW554918,Tpgs2	2	AW554918|225289|unavailable,unavailable,unavailable;Tpgs2|66648|unchanged,unchanged,unchanged	AW554918,Tpgs2	2	AW554918|225289|unavailable,unavailable,unavailable;Tpgs2|66648|unchanged,unchanged,unchanged	AW554918,Tpgs2
chr4:103754586-103754885	10.74	6.48e-39	yes	Intergenic	372086	Gm12718|622167|unavailable,unavailable,unavailable	Gm12718	unavailable	unavailable	unavailable	0			0			0
chr5:105415990-105416289	10.74	2.72e-20	yes	Intron	215	Lrrc8b|433926|unavailable,unavailable,unavailable	Lrrc8b	unavailable	unavailable	unavailable	1	Lrrc8b|433926|unavailable,unavailable,unavailable	Lrrc8b	1	Lrrc8b|433926|unavailable,unavailable,unavailable	Lrrc8b	1	Lrrc8b|433926|unavailable,unavailable,unavailable	Lrrc8b
chr4:21688969-21689268	10.64	2.43e-16	yes	ProxUpstream	3006	Prdm13|230025|unavailable,unavailable,unavailable	Prdm13	unavailable	unavailable	unavailable	1	Prdm13|230025|unavailable,unavailable,unavailable	Prdm13	1	Prdm13|230025|unavailable,unavailable,unavailable	Prdm13	2	Ccnc|51813|unchanged,unchanged,unchanged;Prdm13|230025|unavailable,unavailable,unavailable	Ccnc,Prdm13
chr11:106065951-106066250	10.64	4.6e-31	yes	Promoter	0	Taco1|70207|unavailable,unavailable,unavailable	Taco1	unavailable	unavailable	unavailable	1	Taco1|70207|unavailable,unavailable,unavailable	Taco1	2	Map3k3|26406|unchanged,unchanged,unchanged;Taco1|70207|unavailable,unavailable,unavailable	Map3k3,Taco1	3	Dcaf7|71833|unchanged,unchanged,unchanged;Map3k3|26406|unchanged,unchanged,unchanged;Taco1|70207|unavailable,unavailable,unavailable	Dcaf7,Map3k3,Taco1
chr19:34846573-34846872	10.49	2.24e-12	yes	Intron	25800	Mir107|723826|unavailable,unavailable,unavailable	Mir107	unavailable	unavailable	unavailable	0			0			2	Mir107|723826|unavailable,unavailable,unavailable;Pank1|75735|unchanged,unchanged,unchanged	Mir107,Pank1
chr7:127707952-127708251	10.41	4.91e-30	yes	Promoter	236	Mir762|791073|unavailable,unavailable,unavailable	Mir762	unavailable	unavailable	unavailable	3	Bcl7c|12055|unchanged,unchanged,unchanged;Ctf1|13019|unchanged,unchanged,unchanged;Mir762|791073|unavailable,unavailable,unavailable	Bcl7c,Ctf1,Mir762	4	Bcl7c|12055|unchanged,unchanged,unchanged;Ctf1|13019|unchanged,unchanged,unchanged;Ctf2|244218|unavailable,unavailable,unavailable;Mir762|791073|unavailable,unavailable,unavailable	Bcl7c,Ctf1,Ctf2,Mir762	5	Bcl7c|12055|unchanged,unchanged,unchanged;Ctf1|13019|unchanged,unchanged,unchanged;Ctf2|244218|unavailable,unavailable,unavailable;Fbxl19|233902|unchanged,unchanged,unchanged;Mir762|791073|unavailable,unavailable,unavailable	Bcl7c,Ctf1,Ctf2,Fbxl19,Mir762
chr3:108554608-108554907	10.41	4.91e-30	yes	Promoter	206	Scarna2|100217438|unavailable,unavailable,unavailable	Scarna2	unavailable	unavailable	unavailable	2	Scarna2|100217438|unavailable,unavailable,unavailable;Tmem167b|67495|unchanged,unchanged,unchanged	Scarna2,Tmem167b	5	1700013F07Rik|75504|unchanged,unchanged,unchanged;5330417C22Rik|229722|unchanged,unchanged,unchanged;Scarna2|100217438|unavailable,unavailable,unavailable;Taf13|99730|unchanged,unchanged,unchanged;Tmem167b|67495|unchanged,unchanged,unchanged	1700013F07Rik,5330417C22Rik,Scarna2,Taf13,Tmem167b	6	1700013F07Rik|75504|unchanged,unchanged,unchanged;5330417C22Rik|229722|unchanged,unchanged,unchanged;Scarna2|100217438|unavailable,unavailable,unavailable;Taf13|99730|unchanged,unchanged,unchanged;Tmem167b|67495|unchanged,unchanged,unchanged;Wdr47|99512|unchanged,unchanged,unchanged	1700013F07Rik,5330417C22Rik,Scarna2,Taf13,Tmem167b,Wdr47
chr7:117380617-117380916	10.18	2.6e-15	yes	Promoter	63	Xylt1|233781|unavailable,unavailable,unavailable	Xylt1	unavailable	unavailable	unavailable	1	Xylt1|233781|unavailable,unavailable,unavailable	Xylt1	1	Xylt1|233781|unavailable,unavailable,unavailable	Xylt1	1	Xylt1|233781|unavailable,unavailable,unavailable	Xylt1
chr12:109067367-109067666	10.18	2.6e-15	yes	Intron	551	Begain|380785|unavailable,unavailable,unavailable	Begain	unavailable	unavailable	unavailable	1	Begain|380785|unavailable,unavailable,unavailable	Begain	1	Begain|380785|unavailable,unavailable,unavailable	Begain	1	Begain|380785|unavailable,unavailable,unavailable	Begain
chr10:122985415-122985714	10.08	6.32e-32	yes	ProxDownstream	10	Mirlet7i|387251|unavailable,unavailable,unavailable	Mirlet7i	unavailable	unavailable	unavailable	1	Mirlet7i|387251|unavailable,unavailable,unavailable	Mirlet7i	1	Mirlet7i|387251|unavailable,unavailable,unavailable	Mirlet7i	1	Mirlet7i|387251|unavailable,unavailable,unavailable	Mirlet7i
chr14:62760550-62760849	10.05	4.3e-25	yes	Exon	49	4931440J10Rik|71000|unavailable,unavailable,unavailable	4931440J10Rik	unavailable	unavailable	unavailable	2	4931440J10Rik|71000|unavailable,unavailable,unavailable;Ints6|18130|unchanged,unchanged,unchanged	4931440J10Rik,Ints6	2	4931440J10Rik|71000|unavailable,unavailable,unavailable;Ints6|18130|unchanged,unchanged,unchanged	4931440J10Rik,Ints6	2	4931440J10Rik|71000|unavailable,unavailable,unavailable;Ints6|18130|unchanged,unchanged,unchanged	4931440J10Rik,Ints6
chr17:10335337-10335636	10	3.05e-18	yes	ProxDownstream	10735	1700110C19Rik|76634|unavailable,unavailable,unavailable	1700110C19Rik	unavailable	unavailable	unavailable	0			3	1700110C19Rik|76634|unavailable,unavailable,unavailable;Cahm|100526796|unchanged,unchanged,unchanged;Qk|19317|unchanged,unchanged,unchanged	1700110C19Rik,Cahm,Qk	3	1700110C19Rik|76634|unavailable,unavailable,unavailable;Cahm|100526796|unchanged,unchanged,unchanged;Qk|19317|unchanged,unchanged,unchanged	1700110C19Rik,Cahm,Qk
chr6:117508897-117509196	9.95	5.23e-28	yes	Intergenic	242573	1700030F04Rik|72263|unavailable,unavailable,unavailable	1700030F04Rik	unavailable	unavailable	unavailable	0			0			0
chr6:144781702-144782001	9.87	6.39e-31	yes	Intergenic	108834	Sox5os3|66760|unavailable,unavailable,unavailable	Sox5os3	unavailable	unavailable	unavailable	0			0			0
chr15:35326508-35326807	9.79	4.33e-24	yes	Intron	1728	BC048602|100126269|unavailable,unavailable,unavailable	BC048602	unavailable	unavailable	unavailable	1	BC048602|100126269|unavailable,unavailable,unavailable	BC048602	1	BC048602|100126269|unavailable,unavailable,unavailable	BC048602	3	BC048602|100126269|unavailable,unavailable,unavailable;Osr2|107587|unchanged,up,up;Vps13b|666173|unchanged,unchanged,unchanged	BC048602,Osr2,Vps13b
chr10:12922845-12923144	9.72	5.22e-27	yes	Exon	0	B230208H11Rik|320273|unavailable,unavailable,unavailable	B230208H11Rik	unavailable	unavailable	unavailable	1	B230208H11Rik|320273|unavailable,unavailable,unavailable	B230208H11Rik	1	B230208H11Rik|320273|unavailable,unavailable,unavailable	B230208H11Rik	2	B230208H11Rik|320273|unavailable,unavailable,unavailable;Stx11|74732|unchanged,unchanged,down	B230208H11Rik,Stx11
chr15:75746982-75747281	9.68	1.46e-42	yes	Exon	641	Mafa|378435|unavailable,unavailable,unavailable	Mafa	unavailable	unavailable	unavailable	1	Mafa|378435|unavailable,unavailable,unavailable	Mafa	1	Mafa|378435|unavailable,unavailable,unavailable	Mafa	2	Mafa|378435|unavailable,unavailable,unavailable;Rhpn1|14787|unchanged,unchanged,unchanged	Mafa,Rhpn1
chr2:19657626-19657925	9.63	7.69e-33	yes	Promoter	0	Gm3230|100041244|unavailable,unavailable,unavailable	Gm3230	unavailable	unavailable	unavailable	2	Gm3230|100041244|unavailable,unavailable,unavailable;Otud1|71198|unchanged,unchanged,unchanged	Gm3230,Otud1	2	Gm3230|100041244|unavailable,unavailable,unavailable;Otud1|71198|unchanged,unchanged,unchanged	Gm3230,Otud1	2	Gm3230|100041244|unavailable,unavailable,unavailable;Otud1|71198|unchanged,unchanged,unchanged	Gm3230,Otud1
chr7:71705594-71705893	9.56	3.59e-20	yes	Intergenic	203802	4930441H08Rik|78156|unavailable,unavailable,unavailable	4930441H08Rik	unavailable	unavailable	unavailable	0			0			0
chr2:180257382-180257681	9.49	5.09e-26	yes	Promoter	0	Mir3091|100526556|unavailable,unavailable,unavailable	Mir3091	unavailable	unavailable	unavailable	2	Mir3091|100526556|unavailable,unavailable,unavailable;Rps21|66481|unchanged,unchanged,unchanged	Mir3091,Rps21	3	Cables2|252966|unchanged,unchanged,unchanged;Mir3091|100526556|unavailable,unavailable,unavailable;Rps21|66481|unchanged,unchanged,unchanged	Cables2,Mir3091,Rps21	5	Cables2|252966|unchanged,unchanged,unchanged;Lama5|16776|unchanged,unchanged,up;Mir3091|100526556|unavailable,unavailable,unavailable;Rbbp8nl|271887|unavailable,unavailable,unavailable;Rps21|66481|unchanged,unchanged,unchanged	Cables2,Lama5,Mir3091,Rbbp8nl,Rps21
chr3:52102297-52102596	9.49	5.09e-26	yes	Intron	2410	Maml3|433586|unavailable,unavailable,unavailable	Maml3	unavailable	unavailable	unavailable	1	Maml3|433586|unavailable,unavailable,unavailable	Maml3	1	Maml3|433586|unavailable,unavailable,unavailable	Maml3	1	Maml3|433586|unavailable,unavailable,unavailable	Maml3
chr15:102954800-102955099	9.26	3.44e-19	yes	ProxUpstream	274	Hoxc11|109663|unavailable,unavailable,unavailable	Hoxc11	unavailable	unavailable	unavailable	2	Hotair|100503872|unavailable,unavailable,unavailable;Hoxc11|109663|unavailable,unavailable,unavailable	Hotair,Hoxc11	5	Hotair|100503872|unavailable,unavailable,unavailable;Hoxc10|209448|unchanged,unchanged,unchanged;Hoxc11|109663|unavailable,unavailable,unavailable;Hoxc12|15421|unavailable,unavailable,unavailable;Mir196a-2|723958|unavailable,unavailable,unavailable	Hotair,Hoxc10,Hoxc11,Hoxc12,Mir196a-2	8	Hotair|100503872|unavailable,unavailable,unavailable;Hoxc10|209448|unchanged,unchanged,unchanged;Hoxc11|109663|unavailable,unavailable,unavailable;Hoxc12|15421|unavailable,unavailable,unavailable;Hoxc13|15422|unchanged,unchanged,unchanged;Hoxc8|15426|unchanged,unchanged,unchanged;Hoxc9|15427|unchanged,unchanged,unchanged;Mir196a-2|723958|unavailable,unavailable,unavailable	Hotair,Hoxc10,Hoxc11,Hoxc12,Hoxc13,Hoxc8,Hoxc9,Mir196a-2
chrX:99820910-99821209	9.26	3.44e-19	yes	Promoter	0	Tmem28|620592|unavailable,unavailable,unavailable	Tmem28	unavailable	unavailable	unavailable	1	Tmem28|620592|unavailable,unavailable,unavailable	Tmem28	1	Tmem28|620592|unavailable,unavailable,unavailable	Tmem28	1	Tmem28|620592|unavailable,unavailable,unavailable	Tmem28
chr5:20951568-20951867	9.05	5.39e-27	yes	Exon	0	Rsbn1l|242860|unavailable,unavailable,unavailable	Rsbn1l	unavailable	unavailable	unavailable	2	A630072M18Rik|320770|unchanged,unchanged,unchanged;Rsbn1l|242860|unavailable,unavailable,unavailable	A630072M18Rik,Rsbn1l	2	A630072M18Rik|320770|unchanged,unchanged,unchanged;Rsbn1l|242860|unavailable,unavailable,unavailable	A630072M18Rik,Rsbn1l	2	A630072M18Rik|320770|unchanged,unchanged,unchanged;Rsbn1l|242860|unavailable,unavailable,unavailable	A630072M18Rik,Rsbn1l
chr2:18766979-18767278	8.92	7.2e-32	yes	ProxUpstream	6117	Gm3363|100041479|unavailable,unavailable,unavailable	Gm3363	unavailable	unavailable	unavailable	1	Gm3363|100041479|unavailable,unavailable,unavailable	Gm3363	1	Gm3363|100041479|unavailable,unavailable,unavailable	Gm3363	2	Carlr|66774|unchanged,unchanged,unchanged;Gm3363|100041479|unavailable,unavailable,unavailable	Carlr,Gm3363
chr5:131538228-131538527	8.89	5.92e-29	yes	Intron	230706	Wbscr17|212996|unavailable,unavailable,unavailable	Wbscr17	unavailable	unavailable	unavailable	0			0			0
chr17:56425453-56425752	8.89	5.92e-29	yes	ProxUpstream	6544	Mir6977|102465590|unavailable,unavailable,unavailable	Mir6977	unavailable	unavailable	unavailable	1	Mir6977|102465590|unavailable,unavailable,unavailable	Mir6977	1	Mir6977|102465590|unavailable,unavailable,unavailable	Mir6977	2	Mir6977|102465590|unavailable,unavailable,unavailable;Ptprs|19280|unchanged,unchanged,unchanged	Mir6977,Ptprs
chr11:6528674-6528973	8.84	4.89e-26	yes	Promoter	0	Snhg15|100041286|unavailable,unavailable,unavailable	Snhg15	unavailable	unavailable	unavailable	2	Myo1g|246177|unchanged,unchanged,unchanged;Snhg15|100041286|unavailable,unavailable,unavailable	Myo1g,Snhg15	3	Ccm2|216527|unchanged,unchanged,unchanged;Myo1g|246177|unchanged,unchanged,unchanged;Snhg15|100041286|unavailable,unavailable,unavailable	Ccm2,Myo1g,Snhg15	3	Ccm2|216527|unchanged,unchanged,unchanged;Myo1g|246177|unchanged,unchanged,unchanged;Snhg15|100041286|unavailable,unavailable,unavailable	Ccm2,Myo1g,Snhg15
chr12:11455993-11456292	8.79	2.42e-12	yes	Exon	0	Rad51ap2|209550|unavailable,unavailable,unavailable	Rad51ap2	unavailable	unavailable	unavailable	1	Rad51ap2|209550|unavailable,unavailable,unavailable	Rad51ap2	3	4930511A02Rik|74712|unchanged,unchanged,unchanged;Rad51ap2|209550|unavailable,unavailable,unavailable;Vsnl1|26950|unchanged,unchanged,unchanged	4930511A02Rik,Rad51ap2,Vsnl1	3	4930511A02Rik|74712|unchanged,unchanged,unchanged;Rad51ap2|209550|unavailable,unavailable,unavailable;Vsnl1|26950|unchanged,unchanged,unchanged	4930511A02Rik,Rad51ap2,Vsnl1
chr19:12011812-12012111	8.64	4.34e-25	yes	Intergenic	24629	Olfr1423|258675|unavailable,unavailable,unavailable	Olfr1423	unavailable	unavailable	unavailable	0			0			3	Olfr1423|258675|unavailable,unavailable,unavailable;Olfr1424|258676|unavailable,unavailable,unavailable;Osbp|76303|unchanged,unchanged,unchanged	Olfr1423,Olfr1424,Osbp
chr15:101053943-101054242	8.56	3.59e-22	yes	Exon	157	Fignl2|668225|unavailable,unavailable,unavailable	Fignl2	unavailable	unavailable	unavailable	1	Fignl2|668225|unavailable,unavailable,unavailable	Fignl2	1	Fignl2|668225|unavailable,unavailable,unavailable	Fignl2	1	Fignl2|668225|unavailable,unavailable,unavailable	Fignl2
chr3:84625720-84626019	8.52	2.46e-14	yes	Intergenic	32146	Tigd4|403175|unavailable,unavailable,unavailable	Tigd4	unavailable	unavailable	unavailable	0			0			3	Arfip1|99889|unchanged,unchanged,unchanged;Tigd4|403175|unavailable,unavailable,unavailable;Tmem154|320782|unchanged,unchanged,unchanged	Arfip1,Tigd4,Tmem154
chr1:192834890-192835189	8.52	2.46e-14	yes	ProxUpstream	6516	1700065J18Rik|73455|unavailable,unavailable,unavailable	1700065J18Rik	unavailable	unavailable	unavailable	1	1700065J18Rik|73455|unavailable,unavailable,unavailable	1700065J18Rik	3	1700065J18Rik|73455|unavailable,unavailable,unavailable;Gm15867|100503471|unchanged,unchanged,unchanged;Sertad4|214791|unchanged,unchanged,unchanged	1700065J18Rik,Gm15867,Sertad4	3	1700065J18Rik|73455|unavailable,unavailable,unavailable;Gm15867|100503471|unchanged,unchanged,unchanged;Sertad4|214791|unchanged,unchanged,unchanged	1700065J18Rik,Gm15867,Sertad4
chr2:3332357-3332656	8.48	6.01e-32	yes	ProxUpstream	0	Rpp38|227522|unavailable,unavailable,unavailable	Rpp38	unavailable	unavailable	unavailable	2	Acbd7|78245|unchanged,up,unchanged;Rpp38|227522|unavailable,unavailable,unavailable	Acbd7,Rpp38	2	Acbd7|78245|unchanged,up,unchanged;Rpp38|227522|unavailable,unavailable,unavailable	Acbd7,Rpp38	4	Acbd7|78245|unchanged,up,unchanged;Nmt2|18108|unchanged,unchanged,unchanged;Olah|99035|unchanged,unchanged,unchanged;Rpp38|227522|unavailable,unavailable,unavailable	Acbd7,Nmt2,Olah,Rpp38
chr4:123411471-123411770	8.4	6.37e-34	yes	Exon	141	D830031N03Rik|442834|unavailable,unavailable,unavailable	D830031N03Rik	unavailable	unavailable	unavailable	1	D830031N03Rik|442834|unavailable,unavailable,unavailable	D830031N03Rik	1	D830031N03Rik|442834|unavailable,unavailable,unavailable	D830031N03Rik	1	D830031N03Rik|442834|unavailable,unavailable,unavailable	D830031N03Rik
chr4:21678235-21678534	8.33	3.08e-21	yes	Exon	7429	Prdm13|230025|unavailable,unavailable,unavailable	Prdm13	unavailable	unavailable	unavailable	1	Prdm13|230025|unavailable,unavailable,unavailable	Prdm13	1	Prdm13|230025|unavailable,unavailable,unavailable	Prdm13	2	Ccnc|51813|unchanged,unchanged,unchanged;Prdm13|230025|unavailable,unavailable,unavailable	Ccnc,Prdm13
chr12:87299925-87300224	8.33	3.08e-21	yes	Promoter	220	Ism2|217738|unavailable,unavailable,unavailable	Ism2	unavailable	unavailable	unavailable	1	Ism2|217738|unavailable,unavailable,unavailable	Ism2	1	Ism2|217738|unavailable,unavailable,unavailable	Ism2	3	Ahsa1|217737|unchanged,unchanged,unchanged;Ism2|217738|unavailable,unavailable,unavailable;Vipas39|104799|unchanged,unchanged,unchanged	Ahsa1,Ism2,Vipas39
chr6:70956402-70956701	8.23	3.18e-23	yes	Promoter	0	Foxi3|232077|unavailable,unavailable,unavailable	Foxi3	unavailable	unavailable	unavailable	1	Foxi3|232077|unavailable,unavailable,unavailable	Foxi3	1	Foxi3|232077|unavailable,unavailable,unavailable	Foxi3	2	Foxi3|232077|unavailable,unavailable,unavailable;Tex37|74221|unchanged,unchanged,unchanged	Foxi3,Tex37
chr4:123665208-123665507	8.2	2.53e-18	yes	Promoter	374	Gm12925|102633214|unavailable,unavailable,unavailable	Gm12925	unavailable	unavailable	unavailable	1	Gm12925|102633214|unavailable,unavailable,unavailable	Gm12925	2	Gm12925|102633214|unavailable,unavailable,unavailable;Macf1|11426|unchanged,unchanged,unchanged	Gm12925,Macf1	3	Gm12925|102633214|unavailable,unavailable,unavailable;Macf1|11426|unchanged,unchanged,unchanged;Mir6398|102465214|unavailable,unavailable,unavailable	Gm12925,Macf1,Mir6398
chr2:71656058-71656357	8.15	2.11e-13	yes	Intron	63060	Platr26|381371|unavailable,unavailable,unavailable	Platr26	unavailable	unavailable	unavailable	0			0			0
chrX:170675673-170675972	8.15	2.11e-13	yes	Exon	3029	Asmt|107626|unavailable,unavailable,unavailable	Asmt	unavailable	unavailable	unavailable	1	Asmt|107626|unavailable,unavailable,unavailable	Asmt	1	Asmt|107626|unavailable,unavailable,unavailable	Asmt	1	Asmt|107626|unavailable,unavailable,unavailable	Asmt
chr8:19784502-19784801	8.02	9.6e-50	yes	Intron	54926	4930467E23Rik|626415|unavailable,unavailable,unavailable	4930467E23Rik	unavailable	unavailable	unavailable	0			0			0
chr19:4257662-4257961	7.97	3.62e-31	yes	ProxDownstream	5917	Mir6985|102465595|unavailable,unavailable,unavailable	Mir6985	unavailable	unavailable	unavailable	1	Mir6985|102465595|unavailable,unavailable,unavailable	Mir6985	2	Mir6985|102465595|unavailable,unavailable,unavailable;Ssh3|245857|unchanged,unchanged,unchanged	Mir6985,Ssh3	7	Adrbk1|110355|unchanged,unchanged,unchanged;Ankrd13d|68423|unchanged,unchanged,unchanged;Clcf1-pold4|105948585|unavailable,unavailable,unavailable;Clcf1|56708|unchanged,unchanged,unchanged;Mir6985|102465595|unavailable,unavailable,unavailable;Pold4|69745|unchanged,unchanged,unchanged;Ssh3|245857|unchanged,unchanged,unchanged	Adrbk1,Ankrd13d,Clcf1-pold4,Clcf1,Mir6985,Pold4,Ssh3
chr7:30143522-30143821	7.96	2.68e-24	yes	ProxDownstream	21574	Zfp382|233060|unavailable,unavailable,unavailable	Zfp382	unavailable	unavailable	unavailable	0			0			5	Cox7a1|12865|unchanged,unchanged,up;Gm5113|330503|unchanged,unchanged,unchanged;Zfp146|26465|unchanged,unchanged,unchanged;Zfp260|26466|unchanged,unchanged,unchanged;Zfp382|233060|unavailable,unavailable,unavailable	Cox7a1,Gm5113,Zfp146,Zfp260,Zfp382
chr5:107437839-107438138	7.96	2.68e-24	yes	Promoter	0	Btbd8|100503185|unavailable,unavailable,unavailable	Btbd8	unavailable	unavailable	unavailable	2	Btbd8|100503185|unavailable,unavailable,unavailable;Lpcat2b|70902|unchanged,unchanged,unchanged	Btbd8,Lpcat2b	2	Btbd8|100503185|unavailable,unavailable,unavailable;Lpcat2b|70902|unchanged,unchanged,unchanged	Btbd8,Lpcat2b	3	Btbd8|100503185|unavailable,unavailable,unavailable;Ephx4|384214|unchanged,unchanged,unchanged;Lpcat2b|70902|unchanged,unchanged,unchanged	Btbd8,Ephx4,Lpcat2b
chr2:30707741-30708040	7.82	2.11e-21	yes	Intergenic	13170	Mir3089|100526499|unavailable,unavailable,unavailable	Mir3089	unavailable	unavailable	unavailable	0			1	Mir3089|100526499|unavailable,unavailable,unavailable	Mir3089	2	Gm14486|665635|unavailable,unavailable,unavailable;Mir3089|100526499|unavailable,unavailable,unavailable	Gm14486,Mir3089
chr2:29747218-29747517	7.78	1.73e-12	yes	ProxDownstream	14011	Gm13547|433416|unavailable,unavailable,unavailable	Gm13547	unavailable	unavailable	unavailable	0			1	Gm13547|433416|unavailable,unavailable,unavailable	Gm13547	3	Coq4|227683|unchanged,unchanged,unchanged;Gm13547|433416|unavailable,unavailable,unavailable;Trub2|227682|unchanged,unchanged,unchanged	Coq4,Gm13547,Trub2
chr8:26828364-26828663	7.67	1.66e-16	yes	ProxUpstream	3941	2310008N11Rik|72316|unavailable,unavailable,unavailable	2310008N11Rik	unavailable	unavailable	unavailable	1	2310008N11Rik|72316|unavailable,unavailable,unavailable	2310008N11Rik	1	2310008N11Rik|72316|unavailable,unavailable,unavailable	2310008N11Rik	1	2310008N11Rik|72316|unavailable,unavailable,unavailable	2310008N11Rik
chr7:30280043-30280342	7.64	1.66e-18	yes	Exon	0	LOC108167416|108167416|unavailable,unavailable,unavailable	LOC108167416	unavailable	unavailable	unavailable	2	LOC108167416|108167416|unavailable,unavailable,unavailable;Wdr62|233064|unchanged,unchanged,unchanged	LOC108167416,Wdr62	3	Clip3|76686|unchanged,unchanged,unchanged;LOC108167416|108167416|unavailable,unavailable,unavailable;Wdr62|233064|unchanged,unchanged,unchanged	Clip3,LOC108167416,Wdr62	9	Alkbh6|233065|unchanged,unchanged,unchanged;Clip3|76686|unchanged,unchanged,unchanged;LOC108167416|108167416|unavailable,unavailable,unavailable;Ovol3|381867|unavailable,unavailable,unavailable;Polr2i|69920|unchanged,unchanged,unchanged;Sdhaf1|68332|unchanged,unchanged,unchanged;Syne4|233066|unchanged,unchanged,unchanged;Tbcb|66411|unchanged,unchanged,unchanged;Wdr62|233064|unchanged,unchanged,un…	Alkbh6,Clip3,LOC108167416,Ovol3,Polr2i,Sdhaf1,Syne4,Tbcb,Wdr62
chr2:94273477-94273776	7.57	1.69e-24	yes	Intergenic	12078	Mir670|735259|unavailable,unavailable,unavailable	Mir670	unavailable	unavailable	unavailable	0			1	Mir670|735259|unavailable,unavailable,unavailable	Mir670	3	Mir129-2|723953|unavailable,unavailable,unavailable;Mir129b|102465777|unavailable,unavailable,unavailable;Mir670|735259|unavailable,unavailable,unavailable	Mir129-2,Mir129b,Mir670
chr3:108840429-108840728	7.57	1.69e-24	yes	Promoter	0	Stxbp3|20912|unavailable,unavailable,unavailable	Stxbp3	unavailable	unavailable	unavailable	1	Stxbp3|20912|unavailable,unavailable,unavailable	Stxbp3	1	Stxbp3|20912|unavailable,unavailable,unavailable	Stxbp3	2	Fndc7|320181|unchanged,unchanged,unchanged;Stxbp3|20912|unavailable,unavailable,unavailable	Fndc7,Stxbp3
chr19:40873192-40873491	7.56	1.72e-26	yes	Intron	4876	E030044B06Rik|381223|unavailable,unavailable,unavailable	E030044B06Rik	unavailable	unavailable	unavailable	1	E030044B06Rik|381223|unavailable,unavailable,unavailable	E030044B06Rik	1	E030044B06Rik|381223|unavailable,unavailable,unavailable	E030044B06Rik	4	Ccnj|240665|unchanged,unchanged,unchanged;E030044B06Rik|381223|unavailable,unavailable,unavailable;Mir8092|102466881|unavailable,unavailable,unavailable;Zfp518a|72672|unchanged,unchanged,unchanged	Ccnj,E030044B06Rik,Mir8092,Zfp518a
chr8:69271053-69271352	7.4	1.31e-13	yes	Intron	0	D130040H23Rik|211135|unavailable,unavailable,unavailable	D130040H23Rik	unavailable	unavailable	unavailable	1	D130040H23Rik|211135|unavailable,unavailable,unavailable	D130040H23Rik	1	D130040H23Rik|211135|unavailable,unavailable,unavailable	D130040H23Rik	1	D130040H23Rik|211135|unavailable,unavailable,unavailable	D130040H23Rik
chr3:158561301-158561600	7.4	1.35e-11	yes	Exon	621	Lrrc7|242274|unavailable,unavailable,unavailable	Lrrc7	unavailable	unavailable	unavailable	1	Lrrc7|242274|unavailable,unavailable,unavailable	Lrrc7	1	Lrrc7|242274|unavailable,unavailable,unavailable	Lrrc7	1	Lrrc7|242274|unavailable,unavailable,unavailable	Lrrc7
chr4:89295013-89295312	7.4	1.27e-21	yes	Promoter	0	Gm12610|102633081|unavailable,unavailable,unavailable	Gm12610	unavailable	unavailable	unavailable	2	Cdkn2a|12578|unchanged,unchanged,unchanged;Gm12610|102633081|unavailable,unavailable,unavailable	Cdkn2a,Gm12610	3	Cdkn2a|12578|unchanged,unchanged,unchanged;Cdkn2b|12579|unchanged,unchanged,unchanged;Gm12610|102633081|unavailable,unavailable,unavailable	Cdkn2a,Cdkn2b,Gm12610	3	Cdkn2a|12578|unchanged,unchanged,unchanged;Cdkn2b|12579|unchanged,unchanged,unchanged;Gm12610|102633081|unavailable,unavailable,unavailable	Cdkn2a,Cdkn2b,Gm12610
chr4:114648774-114649073	7.4	1.28e-15	yes	Intergenic	172647	Gm12830|433746|unavailable,unavailable,unavailable	Gm12830	unavailable	unavailable	unavailable	0			0			0
chr4:120287686-120287985	7.4	1.27e-21	yes	Promoter	425	Foxo6|329934|unavailable,unavailable,unavailable	Foxo6	unavailable	unavailable	unavailable	1	Foxo6|329934|unavailable,unavailable,unavailable	Foxo6	1	Foxo6|329934|unavailable,unavailable,unavailable	Foxo6	1	Foxo6|329934|unavailable,unavailable,unavailable	Foxo6
chr10:130470283-130470582	7.4	1.31e-13	yes	ProxDownstream	14389	Vmn2r86|625109|unavailable,unavailable,unavailable	Vmn2r86	unavailable	unavailable	unavailable	0			1	Vmn2r86|625109|unavailable,unavailable,unavailable	Vmn2r86	3	Vmn2r85|623734|unavailable,unavailable,unavailable;Vmn2r86|625109|unavailable,unavailable,unavailable;Vmn2r87|625131|unavailable,unavailable,unavailable	Vmn2r85,Vmn2r86,Vmn2r87
chr15:101053080-101053379	7.4	1.27e-19	yes	Exon	1020	Fignl2|668225|unavailable,unavailable,unavailable	Fignl2	unavailable	unavailable	unavailable	1	Fignl2|668225|unavailable,unavailable,unavailable	Fignl2	1	Fignl2|668225|unavailable,unavailable,unavailable	Fignl2	1	Fignl2|668225|unavailable,unavailable,unavailable	Fignl2
chr17:47139732-47140031	7.4	1.28e-15	yes	ProxUpstream	911	Trerf1|224829|unavailable,unavailable,unavailable	Trerf1	unavailable	unavailable	unavailable	1	Trerf1|224829|unavailable,unavailable,unavailable	Trerf1	1	Trerf1|224829|unavailable,unavailable,unavailable	Trerf1	1	Trerf1|224829|unavailable,unavailable,unavailable	Trerf1
chr18:11239853-11240152	7.4	1.35e-11	yes	Intergenic	187286	1010001N08Rik|68434|unavailable,unavailable,unavailable	1010001N08Rik	unavailable	unavailable	unavailable	0			0			0
chr16:13437176-13437475	7.25	9.68e-25	yes	Intergenic	12048	Mir193b|100124432|unavailable,unavailable,unavailable	Mir193b	unavailable	unavailable	unavailable	0			2	Mir193b|100124432|unavailable,unavailable,unavailable;Mir365-1|723899|unavailable,unavailable,unavailable	Mir193b,Mir365-1	3	Mir193b|100124432|unavailable,unavailable,unavailable;Mir365-1|723899|unavailable,unavailable,unavailable;Mir6365|102466153|unavailable,unavailable,unavailable	Mir193b,Mir365-1,Mir6365
chr18:11840016-11840315	7.22	9.46e-21	yes	Promoter	123	Mir1901|100316686|unavailable,unavailable,unavailable	Mir1901	unavailable	unavailable	unavailable	3	Cables1|63955|down,unchanged,down;Gm6277|621998|unavailable,unavailable,unavailable;Mir1901|100316686|unavailable,unavailable,unavailable	Cables1,Gm6277,Mir1901	3	Cables1|63955|down,unchanged,down;Gm6277|621998|unavailable,unavailable,unavailable;Mir1901|100316686|unavailable,unavailable,unavailable	Cables1,Gm6277,Mir1901	3	Cables1|63955|down,unchanged,down;Gm6277|621998|unavailable,unavailable,unavailable;Mir1901|100316686|unavailable,unavailable,unavailable	Cables1,Gm6277,Mir1901
chr16:42190140-42190439	7.2	9.43e-19	yes	ProxDownstream	113030	Mir6540|102466172|unavailable,unavailable,unavailable	Mir6540	unavailable	unavailable	unavailable	0			0			0
chr14:45657027-45657326	7.17	9.45e-17	yes	Intron	727	Mir5131|100628600|unavailable,unavailable,unavailable	Mir5131	unavailable	unavailable	unavailable	2	Ddhd1|114874|unchanged,unchanged,unchanged;Mir5131|100628600|unavailable,unavailable,unavailable	Ddhd1,Mir5131	2	Ddhd1|114874|unchanged,unchanged,unchanged;Mir5131|100628600|unavailable,unavailable,unavailable	Ddhd1,Mir5131	2	Ddhd1|114874|unchanged,unchanged,unchanged;Mir5131|100628600|unavailable,unavailable,unavailable	Ddhd1,Mir5131
chr14:102982079-102982378	7.16	7.49e-30	yes	Exon	254	Mir5130|100628599|unavailable,unavailable,unavailable	Mir5130	unavailable	unavailable	unavailable	2	Kctd12|239217|unchanged,unchanged,unchanged;Mir5130|100628599|unavailable,unavailable,unavailable	Kctd12,Mir5130	2	Kctd12|239217|unchanged,unchanged,unchanged;Mir5130|100628599|unavailable,unavailable,unavailable	Kctd12,Mir5130	2	Kctd12|239217|unchanged,unchanged,unchanged;Mir5130|100628599|unavailable,unavailable,unavailable	Kctd12,Mir5130
chr7:28277710-28278009	7.14	9.54e-15	yes	Exon	4	Eid2b|434156|unavailable,unavailable,unavailable	Eid2b	unavailable	unavailable	unavailable	2	Eid2b|434156|unavailable,unavailable,unavailable;Eid2|386655|unchanged,unchanged,unchanged	Eid2b,Eid2	3	Eid2b|434156|unavailable,unavailable,unavailable;Eid2|386655|unchanged,unchanged,unchanged;Selenov|280621|unchanged,unchanged,unchanged	Eid2b,Eid2,Selenov	5	Dll3|13389|unchanged,unchanged,unchanged;Eid2b|434156|unavailable,unavailable,unavailable;Eid2|386655|unchanged,unchanged,unchanged;Selenov|280621|unchanged,unchanged,unchanged;Timm50|66525|unchanged,unchanged,unchanged	Dll3,Eid2b,Eid2,Selenov,Timm50
chr14:115042199-115042498	7.14	9.54e-15	yes	ProxUpstream	1173	Mir17|723905|unavailable,unavailable,unavailable	Mir17	unavailable	unavailable	unavailable	7	Mir17hg|75957|unchanged,unchanged,unchanged;Mir17|723905|unavailable,unavailable,unavailable;Mir18|387135|unavailable,unavailable,unavailable;Mir19a|723891|unavailable,unavailable,unavailable;Mir19b-1|751527|unavailable,unavailable,unavailable;Mir20a|387139|unavailable,unavailable,unavailable;Mir92-1|751549|unavailable,unavailable,unavailable	Mir17hg,Mir17,Mir18,Mir19a,Mir19b-1,Mir20a,Mir92-1	7	Mir17hg|75957|unchanged,unchanged,unchanged;Mir17|723905|unavailable,unavailable,unavailable;Mir18|387135|unavailable,unavailable,unavailable;Mir19a|723891|unavailable,unavailable,unavailable;Mir19b-1|751527|unavailable,unavailable,unavailable;Mir20a|387139|unavailable,unavailable,unavailable;Mir92-1|751549|unavailable,unavailable,unavailable	Mir17hg,Mir17,Mir18,Mir19a,Mir19b-1,Mir20a,Mir92-1	8	Gpc5|103978|unchanged,unchanged,unchanged;Mir17hg|75957|unchanged,unchanged,unchanged;Mir17|723905|unavailable,unavailable,unavailable;Mir18|387135|unavailable,unavailable,unavailable;Mir19a|723891|unavailable,unavailable,unavailable;Mir19b-1|751527|unavailable,unavailable,unavailable;Mir20a|387139|unavailable,unavailable,unavailable;Mir92-1|751549|unavailable,unavailable,unavailable	Gpc5,Mir17hg,Mir17,Mir18,Mir19a,Mir19b-1,Mir20a,Mir92-1
chr1:164898949-164899248	7.03	1.01e-10	yes	Intergenic	35828	Gm20743|433374|unavailable,unavailable,unavailable	Gm20743	unavailable	unavailable	unavailable	0			0			2	Gm20743|433374|unavailable,unavailable,unavailable;Xcl1|16963|unchanged,unchanged,unchanged	Gm20743,Xcl1
chr12:4768970-4769269	7.01	5.24e-27	yes	Promoter	0	Fam228b|207921|unavailable,unavailable,unavailable	Fam228b	unavailable	unavailable	unavailable	2	Fam228b|207921|unavailable,unavailable,unavailable;Pfn4|382562|unchanged,unchanged,unchanged	Fam228b,Pfn4	2	Fam228b|207921|unavailable,unavailable,unavailable;Pfn4|382562|unchanged,unchanged,unchanged	Fam228b,Pfn4	4	Fam228a|74855|unchanged,unchanged,unchanged;Fam228b|207921|unavailable,unavailable,unavailable;Pfn4|382562|unchanged,unchanged,unchanged;Sf3b6|66055|unchanged,unchanged,unchanged	Fam228a,Fam228b,Pfn4,Sf3b6
chr5:74093200-74093499	6.9	4.92e-21	yes	Promoter	31	Snora26|100313943|unavailable,unavailable,unavailable	Snora26	unavailable	unavailable	unavailable	2	Dancr|70036|unchanged,unchanged,unchanged;Snora26|100313943|unavailable,unavailable,unavailable	Dancr,Snora26	2	Dancr|70036|unchanged,unchanged,unchanged;Snora26|100313943|unavailable,unavailable,unavailable	Dancr,Snora26	3	Dancr|70036|unchanged,unchanged,unchanged;Snora26|100313943|unavailable,unavailable,unavailable;Usp46|69727|unchanged,unchanged,unchanged	Dancr,Snora26,Usp46
chr5:145280512-145280811	6.9	4.92e-21	yes	ProxUpstream	2532	Zscan25|666311|unavailable,unavailable,unavailable	Zscan25	unavailable	unavailable	unavailable	1	Zscan25|666311|unavailable,unavailable,unavailable	Zscan25	1	Zscan25|666311|unavailable,unavailable,unavailable	Zscan25	2	Zfp655|72611|unchanged,unchanged,unchanged;Zscan25|666311|unavailable,unavailable,unavailable	Zfp655,Zscan25
chr11:97781858-97782157	6.74	2.54e-25	yes	Promoter	92	Snora21|100302498|unavailable,unavailable,unavailable	Snora21	unavailable	unavailable	unavailable	3	1700001P01Rik|72215|unchanged,unchanged,unchanged;Rpl23|65019|unchanged,unchanged,unchanged;Snora21|100302498|unavailable,unavailable,unavailable	1700001P01Rik,Rpl23,Snora21	5	1700001P01Rik|72215|unchanged,unchanged,unchanged;Cwc25|67480|unchanged,unchanged,unchanged;Lasp1|16796|unchanged,unchanged,unchanged;Rpl23|65019|unchanged,unchanged,unchanged;Snora21|100302498|unavailable,unavailable,unavailable	1700001P01Rik,Cwc25,Lasp1,Rpl23,Snora21	7	1700001P01Rik|72215|unchanged,unchanged,unchanged;Cwc25|67480|unchanged,unchanged,unchanged;Lasp1|16796|unchanged,unchanged,unchanged;Mir8102|102466256|unavailable,unavailable,unavailable;Pip4k2b|108083|unchanged,unchanged,unchanged;Rpl23|65019|unchanged,unchanged,unchanged;Snora21|100302498|unavailable,unavailable,unavailable	1700001P01Rik,Cwc25,Lasp1,Mir8102,Pip4k2b,Rpl23,Snora21
chr1:162659750-162660049	6.71	4.75e-15	yes	ProxUpstream	1531	7420461P10Rik|100038657|unavailable,unavailable,unavailable	7420461P10Rik	unavailable	unavailable	unavailable	1	7420461P10Rik|100038657|unavailable,unavailable,unavailable	7420461P10Rik	1	7420461P10Rik|100038657|unavailable,unavailable,unavailable	7420461P10Rik	2	7420461P10Rik|100038657|unavailable,unavailable,unavailable;Myoc|17926|unchanged,unchanged,unchanged	7420461P10Rik,Myoc
chr2:30237465-30237764	6.71	4.75e-15	yes	Promoter	0	1700084E18Rik|67350|unavailable,unavailable,unavailable	1700084E18Rik	unavailable	unavailable	unavailable	2	1700084E18Rik|67350|unavailable,unavailable,unavailable;Lrrc8a|241296|unchanged,unchanged,unchanged	1700084E18Rik,Lrrc8a	2	1700084E18Rik|67350|unavailable,unavailable,unavailable;Lrrc8a|241296|unchanged,unchanged,unchanged	1700084E18Rik,Lrrc8a	6	1700084E18Rik|67350|unavailable,unavailable,unavailable;Dolk|227697|unchanged,unchanged,unchanged;Kyat1|70266|unchanged,unchanged,unchanged;Lrrc8a|241296|unchanged,unchanged,unchanged;Nup188|227699|unchanged,unchanged,unchanged;Phyhd1|227696|unchanged,unchanged,unchanged	1700084E18Rik,Dolk,Kyat1,Lrrc8a,Nup188,Phyhd1
chr7:18958350-18958649	6.71	4.75e-15	yes	Exon	28875	Nanos2|378430|unavailable,unavailable,unavailable	Nanos2	unavailable	unavailable	unavailable	0			0			5	Ccdc61|232933|unchanged,unchanged,unchanged;Irf2bp1|272359|unchanged,unchanged,unchanged;Mypop|232934|unchanged,unchanged,unchanged;Nanos2|378430|unavailable,unavailable,unavailable;Nova2|384569|unchanged,unchanged,unchanged	Ccdc61,Irf2bp1,Mypop,Nanos2,Nova2
chr1:34090794-34091093	6.66	7.14e-10	yes	Intron	26266	Mir6896|102466987|unavailable,unavailable,unavailable	Mir6896	unavailable	unavailable	unavailable	0			0			1	Mir6896|102466987|unavailable,unavailable,unavailable	Mir6896
chr4:9831052-9831351	6.66	7.14e-10	yes	ProxDownstream	13021	Gdf6|242316|unavailable,unavailable,unavailable	Gdf6	unavailable	unavailable	unavailable	0			1	Gdf6|242316|unavailable,unavailable,unavailable	Gdf6	1	Gdf6|242316|unavailable,unavailable,unavailable	Gdf6
chr4:46344476-46344775	6.55	1.65e-22	yes	Exon	282	Foxe1|110805|unavailable,unavailable,unavailable	Foxe1	unavailable	unavailable	unavailable	1	Foxe1|110805|unavailable,unavailable,unavailable	Foxe1	1	Foxe1|110805|unavailable,unavailable,unavailable	Foxe1	2	Foxe1|110805|unavailable,unavailable,unavailable;Trmo|74753|unchanged,unchanged,unchanged	Foxe1,Trmo
chr11:112818910-112819209	6.48	3.21e-14	yes	ProxDownstream	5919	1700012H19Rik|76393|unavailable,unavailable,unavailable	1700012H19Rik	unavailable	unavailable	unavailable	1	1700012H19Rik|76393|unavailable,unavailable,unavailable	1700012H19Rik	2	1700012H19Rik|76393|unavailable,unavailable,unavailable;Gm11681|100038732|unchanged,unchanged,unchanged	1700012H19Rik,Gm11681	3	1700012H19Rik|76393|unavailable,unavailable,unavailable;Gm11681|100038732|unchanged,unchanged,unchanged;Sox9|20682|up,unchanged,up	1700012H19Rik,Gm11681,Sox9
chr3:139205656-139205955	6.48	1.14e-23	yes	Promoter	0	Stpg2|381476|unavailable,unavailable,unavailable	Stpg2	unavailable	unavailable	unavailable	1	Stpg2|381476|unavailable,unavailable,unavailable	Stpg2	1	Stpg2|381476|unavailable,unavailable,unavailable	Stpg2	1	Stpg2|381476|unavailable,unavailable,unavailable	Stpg2
chr19:37174414-37174713	6.48	1.58e-20	yes	Exon	571	A330032B11Rik|319931|unavailable,unavailable,unavailable	A330032B11Rik	unavailable	unavailable	unavailable	2	A330032B11Rik|319931|unavailable,unavailable,unavailable;Cpeb3|208922|unchanged,unchanged,unchanged	A330032B11Rik,Cpeb3	2	A330032B11Rik|319931|unavailable,unavailable,unavailable;Cpeb3|208922|unchanged,unchanged,unchanged	A330032B11Rik,Cpeb3	3	A330032B11Rik|319931|unavailable,unavailable,unavailable;Cpeb3|208922|unchanged,unchanged,unchanged;March5|69104|unchanged,unchanged,unchanged	A330032B11Rik,Cpeb3,March5
chr6:34877827-34878126	6.4	1.52e-18	yes	Exon	0	3110062M04Rik|78412|unavailable,unavailable,unavailable	3110062M04Rik	unavailable	unavailable	unavailable	1	3110062M04Rik|78412|unavailable,unavailable,unavailable	3110062M04Rik	2	3110062M04Rik|78412|unavailable,unavailable,unavailable;Tmem140|68487|unchanged,unchanged,unchanged	3110062M04Rik,Tmem140	4	3110062M04Rik|78412|unavailable,unavailable,unavailable;Stra8|20899|unchanged,unchanged,unchanged;Tmem140|68487|unchanged,unchanged,unchanged;Wdr91|101240|unchanged,unchanged,unchanged	3110062M04Rik,Stra8,Tmem140,Wdr91
chr9:50768172-50768471	6.4	1.52e-18	yes	Promoter	0	Fdxacb1|382137|unavailable,unavailable,unavailable	Fdxacb1	unavailable	unavailable	unavailable	3	1110032A03Rik|68721|unchanged,unchanged,unchanged;Alg9|102580|unchanged,unchanged,unchanged;Fdxacb1|382137|unavailable,unavailable,unavailable	1110032A03Rik,Alg9,Fdxacb1	5	1110032A03Rik|68721|unchanged,unchanged,unchanged;Alg9|102580|unchanged,unchanged,unchanged;Cryab|12955|unchanged,up,up;Fdxacb1|382137|unavailable,unavailable,unavailable;Hspb2|69253|unchanged,unchanged,unchanged	1110032A03Rik,Alg9,Cryab,Fdxacb1,Hspb2	7	1110032A03Rik|68721|unchanged,unchanged,unchanged;2310030G06Rik|66952|unchanged,unchanged,unchanged;Alg9|102580|unchanged,unchanged,unchanged;Cryab|12955|unchanged,up,up;Dixdc1|330938|up,unchanged,unchanged;Fdxacb1|382137|unavailable,unavailable,unavailable;Hspb2|69253|unchanged,unchanged,unchanged	1110032A03Rik,2310030G06Rik,Alg9,Cryab,Dixdc1,Fdxacb1,Hspb2
chr11:88718621-88718920	6.38	2.16e-15	yes	Promoter	0	C030037D09Rik|193280|unavailable,unavailable,unavailable	C030037D09Rik	unavailable	unavailable	unavailable	2	C030037D09Rik|193280|unavailable,unavailable,unavailable;Msi2|76626|unchanged,unchanged,unchanged	C030037D09Rik,Msi2	2	C030037D09Rik|193280|unavailable,unavailable,unavailable;Msi2|76626|unchanged,unchanged,unchanged	C030037D09Rik,Msi2	2	C030037D09Rik|193280|unavailable,unavailable,unavailable;Msi2|76626|unchanged,unchanged,unchanged	C030037D09Rik,Msi2
chr16:29813747-29814046	6.33	1.03e-19	yes	Intergenic	165078	Gm1968|328657|unavailable,unavailable,unavailable	Gm1968	unavailable	unavailable	unavailable	0			0			0
chr8:46686791-46687090	6.29	4.8e-09	yes	Intergenic	52425	Gm16675|100503498|unavailable,unavailable,unavailable	Gm16675	unavailable	unavailable	unavailable	0			0			0
chrX:95711677-95711976	6.27	6.98e-21	yes	Exon	0	Zc3h12b|547176|unavailable,unavailable,unavailable	Zc3h12b	unavailable	unavailable	unavailable	1	Zc3h12b|547176|unavailable,unavailable,unavailable	Zc3h12b	1	Zc3h12b|547176|unavailable,unavailable,unavailable	Zc3h12b	2	1700010D01Rik|76386|unchanged,unchanged,unchanged;Zc3h12b|547176|unavailable,unavailable,unavailable	1700010D01Rik,Zc3h12b
chr17:22081155-22081454	6.25	2.09e-13	yes	Intergenic	84523	Zfp947|210853|unavailable,unavailable,unavailable	Zfp947	unavailable	unavailable	unavailable	0			0			0
chr2:18057625-18057924	6.23	9.76e-18	yes	Promoter	0	Mir7655|102466840|unavailable,unavailable,unavailable	Mir7655	unavailable	unavailable	unavailable	3	Mir7655|102466840|unavailable,unavailable,unavailable;Mllt10|17354|unchanged,unchanged,unchanged;Skida1|72668|unchanged,unchanged,unchanged	Mir7655,Mllt10,Skida1	4	A930004D18Rik|77940|unchanged,unchanged,unchanged;Mir7655|102466840|unavailable,unavailable,unavailable;Mllt10|17354|unchanged,unchanged,unchanged;Skida1|72668|unchanged,unchanged,unchanged	A930004D18Rik,Mir7655,Mllt10,Skida1	5	A930004D18Rik|77940|unchanged,unchanged,unchanged;Gm17762|100034739|unchanged,unchanged,unchanged;Mir7655|102466840|unavailable,unavailable,unavailable;Mllt10|17354|unchanged,unchanged,unchanged;Skida1|72668|unchanged,unchanged,unchanged	A930004D18Rik,Gm17762,Mir7655,Mllt10,Skida1
chr6:87981876-87982175	6.17	1.39e-14	yes	Promoter	193	Gm5577|434064|unavailable,unavailable,unavailable	Gm5577	unavailable	unavailable	unavailable	2	Gm5577|434064|unavailable,unavailable,unavailable;H1fx|243529|unchanged,unchanged,unchanged	Gm5577,H1fx	2	Gm5577|434064|unavailable,unavailable,unavailable;H1fx|243529|unchanged,unchanged,unchanged	Gm5577,H1fx	3	Gm5577|434064|unavailable,unavailable,unavailable;H1fx|243529|unchanged,unchanged,unchanged;Rab7|19349|unchanged,unchanged,unchanged	Gm5577,H1fx,Rab7
chr11:97745053-97745352	6.11	9.2e-16	yes	Promoter	156	Mir8102|102466256|unavailable,unavailable,unavailable	Mir8102	unavailable	unavailable	unavailable	2	Mir8102|102466256|unavailable,unavailable,unavailable;Pip4k2b|108083|unchanged,unchanged,unchanged	Mir8102,Pip4k2b	2	Mir8102|102466256|unavailable,unavailable,unavailable;Pip4k2b|108083|unchanged,unchanged,unchanged	Mir8102,Pip4k2b	8	1700001P01Rik|72215|unchanged,unchanged,unchanged;Cwc25|67480|unchanged,unchanged,unchanged;Mir8102|102466256|unavailable,unavailable,unavailable;Pcgf2|22658|unchanged,unchanged,unchanged;Pip4k2b|108083|unchanged,unchanged,unchanged;Psmb3|26446|unchanged,unchanged,unchanged;Rpl23|65019|unchanged,unchanged,unchanged;Snora21|100302498|unavailable,unavailable,unavailable	1700001P01Rik,Cwc25,Mir8102,Pcgf2,Pip4k2b,Psmb3,Rpl23,Snora21
chr12:40222758-40223057	6.1	1.46e-25	yes	Promoter	0	Mir1938|100316693|unavailable,unavailable,unavailable	Mir1938	unavailable	unavailable	unavailable	3	Gm7008|629820|unchanged,unchanged,unchanged;Ifrd1|15982|unchanged,unchanged,unchanged;Mir1938|100316693|unavailable,unavailable,unavailable	Gm7008,Ifrd1,Mir1938	3	Gm7008|629820|unchanged,unchanged,unchanged;Ifrd1|15982|unchanged,unchanged,unchanged;Mir1938|100316693|unavailable,unavailable,unavailable	Gm7008,Ifrd1,Mir1938	4	Gm7008|629820|unchanged,unchanged,unchanged;Ifrd1|15982|unchanged,unchanged,unchanged;Lsmem1|380755|unavailable,unavailable,unavailable;Mir1938|100316693|unavailable,unavailable,unavailable	Gm7008,Ifrd1,Lsmem1,Mir1938
chr16:58727938-58728237	6.08	2.02e-11	yes	ProxUpstream	28	Cldnd1|224250|unavailable,unavailable,unavailable	Cldnd1	unavailable	unavailable	unavailable	2	Cldnd1|224250|unavailable,unavailable,unavailable;Gpr15|71223|unchanged,unchanged,unchanged	Cldnd1,Gpr15	2	Cldnd1|224250|unavailable,unavailable,unavailable;Gpr15|71223|unchanged,unchanged,unchanged	Cldnd1,Gpr15	3	Cldnd1|224250|unavailable,unavailable,unavailable;Gpr15|71223|unchanged,unchanged,unchanged;Olfr172|259003|unavailable,unavailable,unavailable	Cldnd1,Gpr15,Olfr172
chr1:118459225-118459524	6.06	6.11e-17	yes	Promoter	0	2900060B14Rik|68204|unavailable,unavailable,unavailable	2900060B14Rik	unavailable	unavailable	unavailable	1	2900060B14Rik|68204|unavailable,unavailable,unavailable	2900060B14Rik	1	2900060B14Rik|68204|unavailable,unavailable,unavailable	2900060B14Rik	1	2900060B14Rik|68204|unavailable,unavailable,unavailable	2900060B14Rik
chr8:126474375-126474674	6.06	6.11e-17	yes	Exon	391	Tarbp1|212728|unavailable,unavailable,unavailable	Tarbp1	unavailable	unavailable	unavailable	1	Tarbp1|212728|unavailable,unavailable,unavailable	Tarbp1	1	Tarbp1|212728|unavailable,unavailable,unavailable	Tarbp1	1	Tarbp1|212728|unavailable,unavailable,unavailable	Tarbp1
chr11:84879814-84880113	6.02	4.48e-29	yes	Promoter	82	Pigw|70325|unavailable,unavailable,unavailable	Pigw	unavailable	unavailable	unavailable	4	Ggnbp2os|102635561|unavailable,unavailable,unavailable;Ggnbp2|217039|unchanged,unchanged,unchanged;Myo19|66196|unchanged,unchanged,unchanged;Pigw|70325|unavailable,unavailable,unavailable	Ggnbp2os,Ggnbp2,Myo19,Pigw	4	Ggnbp2os|102635561|unavailable,unavailable,unavailable;Ggnbp2|217039|unchanged,unchanged,unchanged;Myo19|66196|unchanged,unchanged,unchanged;Pigw|70325|unavailable,unavailable,unavailable	Ggnbp2os,Ggnbp2,Myo19,Pigw	5	Ggnbp2os|102635561|unavailable,unavailable,unavailable;Ggnbp2|217039|unchanged,unchanged,unchanged;Myo19|66196|unchanged,unchanged,unchanged;Pigw|70325|unavailable,unavailable,unavailable;Znhit3|448850|unchanged,unchanged,unchanged	Ggnbp2os,Ggnbp2,Myo19,Pigw,Znhit3
chr4:21679501-21679800	6.02	4.06e-18	yes	Exon	6163	Prdm13|230025|unavailable,unavailable,unavailable	Prdm13	unavailable	unavailable	unavailable	1	Prdm13|230025|unavailable,unavailable,unavailable	Prdm13	1	Prdm13|230025|unavailable,unavailable,unavailable	Prdm13	2	Ccnc|51813|unchanged,unchanged,unchanged;Prdm13|230025|unavailable,unavailable,unavailable	Ccnc,Prdm13
chr4:101356031-101356330	6.02	1.32e-12	yes	ProxUpstream	0	E130102H24Rik|77866|unavailable,unavailable,unavailable	E130102H24Rik	unavailable	unavailable	unavailable	3	0610043K17Rik|68400|unavailable,unavailable,unavailable;E130102H24Rik|77866|unavailable,unavailable,unavailable;Mir101a|387143|unavailable,unavailable,unavailable	0610043K17Rik,E130102H24Rik,Mir101a	3	0610043K17Rik|68400|unavailable,unavailable,unavailable;E130102H24Rik|77866|unavailable,unavailable,unavailable;Mir101a|387143|unavailable,unavailable,unavailable	0610043K17Rik,E130102H24Rik,Mir101a	3	0610043K17Rik|68400|unavailable,unavailable,unavailable;E130102H24Rik|77866|unavailable,unavailable,unavailable;Mir101a|387143|unavailable,unavailable,unavailable	0610043K17Rik,E130102H24Rik,Mir101a
chr4:151107704-151108003	6.02	4.06e-18	yes	Intron	18134	Gm13090|105704528|unavailable,unavailable,unavailable	Gm13090	unavailable	unavailable	unavailable	0			1	Gm13090|105704528|unavailable,unavailable,unavailable	Gm13090	2	Gm13090|105704528|unavailable,unavailable,unavailable;Vamp3|22319|unchanged,unchanged,unchanged	Gm13090,Vamp3
chr5:19226642-19226941	6.02	4.06e-18	yes	Promoter	87	4921504A21Rik|70832|unavailable,unavailable,unavailable	4921504A21Rik	unavailable	unavailable	unavailable	2	4921504A21Rik|70832|unavailable,unavailable,unavailable;Magi2|50791|down,unchanged,down	4921504A21Rik,Magi2	2	4921504A21Rik|70832|unavailable,unavailable,unavailable;Magi2|50791|down,unchanged,down	4921504A21Rik,Magi2	2	4921504A21Rik|70832|unavailable,unavailable,unavailable;Magi2|50791|down,unchanged,down	4921504A21Rik,Magi2
chr8:107096030-107096329	6.02	1.32e-12	yes	Promoter	0	Mir7075|102465652|unavailable,unavailable,unavailable	Mir7075	unavailable	unavailable	unavailable	2	Mir7075|102465652|unavailable,unavailable,unavailable;Terf2|21750|unchanged,unchanged,unchanged	Mir7075,Terf2	2	Mir7075|102465652|unavailable,unavailable,unavailable;Terf2|21750|unchanged,unchanged,unchanged	Mir7075,Terf2	6	Cog8|97484|unchanged,unchanged,unchanged;Mir7075|102465652|unavailable,unavailable,unavailable;Nip7|66164|unchanged,unchanged,unchanged;Pdf|68023|unchanged,unchanged,unchanged;Terf2|21750|unchanged,unchanged,unchanged;Tmed6|66269|unchanged,unchanged,unchanged	Cog8,Mir7075,Nip7,Pdf,Terf2,Tmed6
chr15:9140738-9141037	6.02	1.32e-12	yes	Promoter	168	Lmbrd2|320506|unavailable,unavailable,unavailable	Lmbrd2	unavailable	unavailable	unavailable	2	Lmbrd2|320506|unavailable,unavailable,unavailable;Skp2|27401|unchanged,unchanged,unchanged	Lmbrd2,Skp2	2	Lmbrd2|320506|unavailable,unavailable,unavailable;Skp2|27401|unchanged,unchanged,unchanged	Lmbrd2,Skp2	2	Lmbrd2|320506|unavailable,unavailable,unavailable;Skp2|27401|unchanged,unchanged,unchanged	Lmbrd2,Skp2
chr2:104712275-104712574	5.92	5.65e-15	yes	Promoter	113	Tcp11l1|320554|unavailable,unavailable,unavailable	Tcp11l1	unavailable	unavailable	unavailable	2	Pin1rt1|241593|unchanged,unchanged,unchanged;Tcp11l1|320554|unavailable,unavailable,unavailable	Pin1rt1,Tcp11l1	2	Pin1rt1|241593|unchanged,unchanged,unchanged;Tcp11l1|320554|unavailable,unavailable,unavailable	Pin1rt1,Tcp11l1	3	Depdc7|211896|unchanged,unchanged,unchanged;Pin1rt1|241593|unchanged,unchanged,unchanged;Tcp11l1|320554|unavailable,unavailable,unavailable	Depdc7,Pin1rt1,Tcp11l1
chr7:102512943-102513242	5.92	3.05e-08	yes	Intergenic	18170	Olfr545|258837|unavailable,unavailable,unavailable	Olfr545	unavailable	unavailable	unavailable	0			1	Olfr545|258837|unavailable,unavailable,unavailable	Olfr545	5	Olfr543|257947|unavailable,unavailable,unavailable;Olfr544|257926|unchanged,unchanged,unchanged;Olfr545|258837|unavailable,unavailable,unavailable;Olfr547|259083|unavailable,unavailable,unavailable;Olfr549|259105|unavailable,unavailable,unavailable	Olfr543,Olfr544,Olfr545,Olfr547,Olfr549
chr6:61180495-61180794	5.86	1.93e-09	yes	Exon	16	A730020E08Rik|100504262|unavailable,unavailable,unavailable	A730020E08Rik	unavailable	unavailable	unavailable	2	A730020E08Rik|100504262|unavailable,unavailable,unavailable;Ccser1|232035|unchanged,unchanged,unchanged	A730020E08Rik,Ccser1	2	A730020E08Rik|100504262|unavailable,unavailable,unavailable;Ccser1|232035|unchanged,unchanged,unchanged	A730020E08Rik,Ccser1	2	A730020E08Rik|100504262|unavailable,unavailable,unavailable;Ccser1|232035|unchanged,unchanged,unchanged	A730020E08Rik,Ccser1
chr19:44684114-44684413	5.86	1.93e-09	yes	Intergenic	72981	Pax2|18504|unavailable,unavailable,unavailable	Pax2	unavailable	unavailable	unavailable	0			0			0
chrX:99442579-99442878	5.86	1.93e-09	yes	Intron	919	Gm14812|100038584|unavailable,unavailable,unavailable	Gm14812	unavailable	unavailable	unavailable	1	Gm14812|100038584|unavailable,unavailable,unavailable	Gm14812	1	Gm14812|100038584|unavailable,unavailable,unavailable	Gm14812	2	Gm14812|100038584|unavailable,unavailable,unavailable;Pja1|18744|unchanged,unchanged,unchanged	Gm14812,Pja1
chr14:32321886-32322185	5.84	1.62e-18	yes	Exon	0	Ogdhl|239017|unavailable,unavailable,unavailable	Ogdhl	unavailable	unavailable	unavailable	1	Ogdhl|239017|unavailable,unavailable,unavailable	Ogdhl	1	Ogdhl|239017|unavailable,unavailable,unavailable	Ogdhl	1	Ogdhl|239017|unavailable,unavailable,unavailable	Ogdhl
chr4:20778370-20778669	5.82	1.24e-10	yes	Exon	0	Nkain3|269513|unavailable,unavailable,unavailable	Nkain3	unavailable	unavailable	unavailable	1	Nkain3|269513|unavailable,unavailable,unavailable	Nkain3	1	Nkain3|269513|unavailable,unavailable,unavailable	Nkain3	1	Nkain3|269513|unavailable,unavailable,unavailable	Nkain3
chr4:88937924-88938223	5.79	7.97e-12	yes	Intron	3819	LOC106557447|106557447|unavailable,unavailable,unavailable	LOC106557447	unavailable	unavailable	unavailable	1	LOC106557447|106557447|unavailable,unavailable,unavailable	LOC106557447	1	LOC106557447|106557447|unavailable,unavailable,unavailable	LOC106557447	2	LOC106557447|106557447|unavailable,unavailable,unavailable;Mir31|723895|unavailable,unavailable,unavailable	LOC106557447,Mir31
chr5:52618520-52618819	5.79	7.97e-12	yes	Intron	192	8030423F21Rik|211001|unavailable,unavailable,unavailable	8030423F21Rik	unavailable	unavailable	unavailable	1	8030423F21Rik|211001|unavailable,unavailable,unavailable	8030423F21Rik	1	8030423F21Rik|211001|unavailable,unavailable,unavailable	8030423F21Rik	1	8030423F21Rik|211001|unavailable,unavailable,unavailable	8030423F21Rik
chr13:91370976-91371275	5.79	7.97e-12	yes	Exon	16810	A830009L08Rik|320297|unavailable,unavailable,unavailable	A830009L08Rik	unavailable	unavailable	unavailable	0			1	A830009L08Rik|320297|unavailable,unavailable,unavailable	A830009L08Rik	1	A830009L08Rik|320297|unavailable,unavailable,unavailable	A830009L08Rik
chr3:79287312-79287611	5.76	5.17e-13	yes	Intergenic	57765	Gm17359|100233207|unavailable,unavailable,unavailable	Gm17359	unavailable	unavailable	unavailable	0			0			0
chr6:18848409-18848708	5.74	3.37e-14	yes	Promoter	0	Lsm8|76522|unavailable,unavailable,unavailable	Lsm8	unavailable	unavailable	unavailable	1	Lsm8|76522|unavailable,unavailable,unavailable	Lsm8	2	Ankrd7|75196|unchanged,unchanged,unchanged;Lsm8|76522|unavailable,unavailable,unavailable	Ankrd7,Lsm8	2	Ankrd7|75196|unchanged,unchanged,unchanged;Lsm8|76522|unavailable,unavailable,unavailable	Ankrd7,Lsm8
chr7:67803547-67803846	5.72	2.2e-15	yes	Promoter	51	4833412C05Rik|73904|unavailable,unavailable,unavailable	4833412C05Rik	unavailable	unavailable	unavailable	1	4833412C05Rik|73904|unavailable,unavailable,unavailable	4833412C05Rik	1	4833412C05Rik|73904|unavailable,unavailable,unavailable	4833412C05Rik	2	4833412C05Rik|73904|unavailable,unavailable,unavailable;Synm|233335|unchanged,unchanged,unchanged	4833412C05Rik,Synm
chr2:20968990-20969289	5.55	5.45e-17	yes	ProxUpstream	116	Gm13375|433408|unavailable,unavailable,unavailable	Gm13375	unavailable	unavailable	unavailable	2	Arhgap21|71435|unchanged,unchanged,unchanged;Gm13375|433408|unavailable,unavailable,unavailable	Arhgap21,Gm13375	2	Arhgap21|71435|unchanged,unchanged,unchanged;Gm13375|433408|unavailable,unavailable,unavailable	Arhgap21,Gm13375	2	Arhgap21|71435|unchanged,unchanged,unchanged;Gm13375|433408|unavailable,unavailable,unavailable	Arhgap21,Gm13375
chr4:150854741-150855040	5.55	3.59e-18	yes	Promoter	0	1700045H11Rik|73348|unavailable,unavailable,unavailable	1700045H11Rik	unavailable	unavailable	unavailable	2	1700045H11Rik|73348|unavailable,unavailable,unavailable;Errfi1|74155|unchanged,unchanged,unchanged	1700045H11Rik,Errfi1	2	1700045H11Rik|73348|unavailable,unavailable,unavailable;Errfi1|74155|unchanged,unchanged,unchanged	1700045H11Rik,Errfi1	2	1700045H11Rik|73348|unavailable,unavailable,unavailable;Errfi1|74155|unchanged,unchanged,unchanged	1700045H11Rik,Errfi1
chr5:64970147-64970446	5.55	4.65e-11	yes	Promoter	0	Mir574|100124451|unavailable,unavailable,unavailable	Mir574	unavailable	unavailable	unavailable	2	Fam114a1|68303|unchanged,unchanged,unchanged;Mir574|100124451|unavailable,unavailable,unavailable	Fam114a1,Mir574	3	Fam114a1|68303|unchanged,unchanged,unchanged;Mir574|100124451|unavailable,unavailable,unavailable;Tlr6|21899|unchanged,unchanged,unchanged	Fam114a1,Mir574,Tlr6	4	Fam114a1|68303|unchanged,unchanged,unchanged;Mir574|100124451|unavailable,unavailable,unavailable;Tlr1|21897|unchanged,unchanged,unchanged;Tlr6|21899|unchanged,unchanged,unchanged	Fam114a1,Mir574,Tlr1,Tlr6
chr5:110979947-110980246	5.55	1.14e-08	yes	Intron	23898	Mir701|735278|unavailable,unavailable,unavailable	Mir701	unavailable	unavailable	unavailable	0			0			1	Mir701|735278|unavailable,unavailable,unavailable	Mir701
chr8:32883390-32883689	5.55	1.95e-13	yes	ProxDownstream	66337	Gm3985|100042715|unavailable,unavailable,unavailable	Gm3985	unavailable	unavailable	unavailable	0			0			0
chr9:8134142-8134441	5.55	8.3e-16	yes	Exon	0	Cep126|234915|unavailable,unavailable,unavailable	Cep126	unavailable	unavailable	unavailable	1	Cep126|234915|unavailable,unavailable,unavailable	Cep126	1	Cep126|234915|unavailable,unavailable,unavailable	Cep126	1	Cep126|234915|unavailable,unavailable,unavailable	Cep126
chr14:26669054-26669353	5.55	3.59e-18	yes	Exon	255	Mir7672|102465773|unavailable,unavailable,unavailable	Mir7672	unavailable	unavailable	unavailable	2	Mir7672|102465773|unavailable,unavailable,unavailable;Pde12|211948|unchanged,unchanged,unchanged	Mir7672,Pde12	2	Mir7672|102465773|unavailable,unavailable,unavailable;Pde12|211948|unchanged,unchanged,unchanged	Mir7672,Pde12	3	Arf4|11843|unchanged,unchanged,unchanged;Mir7672|102465773|unavailable,unavailable,unavailable;Pde12|211948|unchanged,unchanged,unchanged	Arf4,Mir7672,Pde12
chr3:52104760-52105059	5.43	1.32e-18	yes	Exon	0	Maml3|433586|unavailable,unavailable,unavailable	Maml3	unavailable	unavailable	unavailable	1	Maml3|433586|unavailable,unavailable,unavailable	Maml3	1	Maml3|433586|unavailable,unavailable,unavailable	Maml3	1	Maml3|433586|unavailable,unavailable,unavailable	Maml3
chr3:103968288-103968587	5.42	2.01e-17	yes	Promoter	0	Phtf1os|100125931|unavailable,unavailable,unavailable	Phtf1os	unavailable	unavailable	unavailable	2	Phtf1os|100125931|unavailable,unavailable,unavailable;Phtf1|18685|unchanged,unchanged,unchanged	Phtf1os,Phtf1	2	Phtf1os|100125931|unavailable,unavailable,unavailable;Phtf1|18685|unchanged,unchanged,unchanged	Phtf1os,Phtf1	2	Phtf1os|100125931|unavailable,unavailable,unavailable;Phtf1|18685|unchanged,unchanged,unchanged	Phtf1os,Phtf1
chr11:20201256-20201555	5.4	4.64e-15	yes	Promoter	47	Rab1a|19324|unavailable,unavailable,unavailable	Rab1a	unavailable	unavailable	unavailable	1	Rab1a|19324|unavailable,unavailable,unavailable	Rab1a	1	Rab1a|19324|unavailable,unavailable,unavailable	Rab1a	2	Cep68|216543|unchanged,unchanged,unchanged;Rab1a|19324|unavailable,unavailable,unavailable	Cep68,Rab1a
chr9:66511774-66512073	5.39	4.17e-26	yes	Exon	2520	Fbxl22|74165|unavailable,unavailable,unavailable	Fbxl22	unavailable	unavailable	unavailable	1	Fbxl22|74165|unavailable,unavailable,unavailable	Fbxl22	1	Fbxl22|74165|unavailable,unavailable,unavailable	Fbxl22	1	Fbxl22|74165|unavailable,unavailable,unavailable	Fbxl22
chr7:30121713-30122012	5.39	7.09e-14	yes	Promoter	0	Zfp382|233060|unavailable,unavailable,unavailable	Zfp382	unavailable	unavailable	unavailable	1	Zfp382|233060|unavailable,unavailable,unavailable	Zfp382	1	Zfp382|233060|unavailable,unavailable,unavailable	Zfp382	6	Gm5113|330503|unchanged,unchanged,unchanged;Zfp146|26465|unchanged,unchanged,unchanged;Zfp260|26466|unchanged,unchanged,unchanged;Zfp382|233060|unavailable,unavailable,unavailable;Zfp566|72556|unchanged,unchanged,unchanged;Zfp82|330502|unchanged,unchanged,unchanged	Gm5113,Zfp146,Zfp260,Zfp382,Zfp566,Zfp82
chrX:11664400-11664699	5.35	1.68e-11	yes	Intergenic	336578	H2al1j|236663|unavailable,unavailable,unavailable	H2al1j	unavailable	unavailable	unavailable	0			0			0
chr13:23746276-23746575	5.29	4.07e-09	yes	Promoter	159	Hist1h2bb|319178|unavailable,unavailable,unavailable	Hist1h2bb	unavailable	unavailable	unavailable	5	Hist1h1c|50708|unchanged,unchanged,unchanged;Hist1h2ab|319172|unchanged,unchanged,unchanged;Hist1h2bb|319178|unavailable,unavailable,unavailable;Hist1h3b|319150|unchanged,unchanged,unchanged;Hist1h3c|319148|unchanged,unchanged,unchanged	Hist1h1c,Hist1h2ab,Hist1h2bb,Hist1h3b,Hist1h3c	9	Hist1h1a|80838|unavailable,unavailable,unavailable;Hist1h1c|50708|unchanged,unchanged,unchanged;Hist1h2ab|319172|unchanged,unchanged,unchanged;Hist1h2bb|319178|unavailable,unavailable,unavailable;Hist1h3a|360198|unchanged,unchanged,unchanged;Hist1h3b|319150|unchanged,unchanged,unchanged;Hist1h3c|319148|unchanged,unchanged,unchanged;Hist1h4a|326619|unchanged,unchanged,unchanged;Hist1h4b|326620|unc…	Hist1h1a,Hist1h1c,Hist1h2ab,Hist1h2bb,Hist1h3a,Hist1h3b,Hist1h3c,Hist1h4a,Hist1h4b	12	Hfe|15216|down,unchanged,unchanged;Hist1h1a|80838|unavailable,unavailable,unavailable;Hist1h1c|50708|unchanged,unchanged,unchanged;Hist1h2ab|319172|unchanged,unchanged,unchanged;Hist1h2bb|319178|unavailable,unavailable,unavailable;Hist1h3a|360198|unchanged,unchanged,unchanged;Hist1h3b|319150|unchanged,unchanged,unchanged;Hist1h3c|319148|unchanged,unchanged,unchanged;Hist1h4a|326619|unchanged,unch…	Hfe,Hist1h1a,Hist1h1c,Hist1h2ab,Hist1h2bb,Hist1h3a,Hist1h3b,Hist1h3c,Hist1h4a,Hist1h4b,Hist1h4c,Trim38
chr2:75138011-75138310	5.25	6.43e-08	yes	Intergenic	305869	9430019J16Rik|77269|unavailable,unavailable,unavailable	9430019J16Rik	unavailable	unavailable	unavailable	0			0			0
chr2:131041274-131041573	5.25	2.52e-14	yes	ProxUpstream	876	Mir6973b|102465606|unavailable,unavailable,unavailable	Mir6973b	unavailable	unavailable	unavailable	2	Gfra4|14588|unchanged,unchanged,unchanged;Mir6973b|102465606|unavailable,unavailable,unavailable	Gfra4,Mir6973b	2	Gfra4|14588|unchanged,unchanged,unchanged;Mir6973b|102465606|unavailable,unavailable,unavailable	Gfra4,Mir6973b	4	Adam33|110751|unchanged,unchanged,unchanged;Gfra4|14588|unchanged,unchanged,unchanged;Mir6973b|102465606|unavailable,unavailable,unavailable;Siglec1|20612|unchanged,unchanged,unchanged	Adam33,Gfra4,Mir6973b,Siglec1
chr2:147194619-147194918	5.22	3.84e-13	yes	ProxUpstream	7195	6430503K07Rik|78068|unavailable,unavailable,unavailable	6430503K07Rik	unavailable	unavailable	unavailable	2	6430503K07Rik|78068|unavailable,unavailable,unavailable;Nkx2-2|18088|unchanged,unchanged,unchanged	6430503K07Rik,Nkx2-2	3	6430503K07Rik|78068|unavailable,unavailable,unavailable;Nkx2-2os|100313531|unavailable,unavailable,unavailable;Nkx2-2|18088|unchanged,unchanged,unchanged	6430503K07Rik,Nkx2-2os,Nkx2-2	3	6430503K07Rik|78068|unavailable,unavailable,unavailable;Nkx2-2os|100313531|unavailable,unavailable,unavailable;Nkx2-2|18088|unchanged,unchanged,unchanged	6430503K07Rik,Nkx2-2os,Nkx2-2
chr14:115040309-115040608	5.18	3.85e-17	yes	ProxUpstream	3063	Mir17|723905|unavailable,unavailable,unavailable	Mir17	unavailable	unavailable	unavailable	7	Mir17hg|75957|unchanged,unchanged,unchanged;Mir17|723905|unavailable,unavailable,unavailable;Mir18|387135|unavailable,unavailable,unavailable;Mir19a|723891|unavailable,unavailable,unavailable;Mir19b-1|751527|unavailable,unavailable,unavailable;Mir20a|387139|unavailable,unavailable,unavailable;Mir92-1|751549|unavailable,unavailable,unavailable	Mir17hg,Mir17,Mir18,Mir19a,Mir19b-1,Mir20a,Mir92-1	7	Mir17hg|75957|unchanged,unchanged,unchanged;Mir17|723905|unavailable,unavailable,unavailable;Mir18|387135|unavailable,unavailable,unavailable;Mir19a|723891|unavailable,unavailable,unavailable;Mir19b-1|751527|unavailable,unavailable,unavailable;Mir20a|387139|unavailable,unavailable,unavailable;Mir92-1|751549|unavailable,unavailable,unavailable	Mir17hg,Mir17,Mir18,Mir19a,Mir19b-1,Mir20a,Mir92-1	7	Mir17hg|75957|unchanged,unchanged,unchanged;Mir17|723905|unavailable,unavailable,unavailable;Mir18|387135|unavailable,unavailable,unavailable;Mir19a|723891|unavailable,unavailable,unavailable;Mir19b-1|751527|unavailable,unavailable,unavailable;Mir20a|387139|unavailable,unavailable,unavailable;Mir92-1|751549|unavailable,unavailable,unavailable	Mir17hg,Mir17,Mir18,Mir19a,Mir19b-1,Mir20a,Mir92-1
chr2:18056844-18057143	5.18	3.85e-17	yes	Promoter	703	Mir7655|102466840|unavailable,unavailable,unavailable	Mir7655	unavailable	unavailable	unavailable	3	Mir7655|102466840|unavailable,unavailable,unavailable;Mllt10|17354|unchanged,unchanged,unchanged;Skida1|72668|unchanged,unchanged,unchanged	Mir7655,Mllt10,Skida1	4	A930004D18Rik|77940|unchanged,unchanged,unchanged;Mir7655|102466840|unavailable,unavailable,unavailable;Mllt10|17354|unchanged,unchanged,unchanged;Skida1|72668|unchanged,unchanged,unchanged	A930004D18Rik,Mir7655,Mllt10,Skida1	5	A930004D18Rik|77940|unchanged,unchanged,unchanged;Gm17762|100034739|unchanged,unchanged,unchanged;Mir7655|102466840|unavailable,unavailable,unavailable;Mllt10|17354|unchanged,unchanged,unchanged;Skida1|72668|unchanged,unchanged,unchanged	A930004D18Rik,Gm17762,Mir7655,Mllt10,Skida1
chr17:80373250-80373549	5.18	3.85e-17	yes	Exon	0	Gm10190|791338|unavailable,unavailable,unavailable	Gm10190	unavailable	unavailable	unavailable	1	Gm10190|791338|unavailable,unavailable,unavailable	Gm10190	1	Gm10190|791338|unavailable,unavailable,unavailable	Gm10190	1	Gm10190|791338|unavailable,unavailable,unavailable	Gm10190
chr13:24937202-24937501	5.14	9.05e-11	yes	Promoter	0	9330162012Rik|493800|unavailable,unavailable,unavailable	9330162012Rik	unavailable	unavailable	unavailable	3	9330162012Rik|493800|unavailable,unavailable,unavailable;Aldh5a1|214579|unchanged,unchanged,unchanged;Gpld1|14756|unchanged,unchanged,unchanged	9330162012Rik,Aldh5a1,Gpld1	3	9330162012Rik|493800|unavailable,unavailable,unavailable;Aldh5a1|214579|unchanged,unchanged,unchanged;Gpld1|14756|unchanged,unchanged,unchanged	9330162012Rik,Aldh5a1,Gpld1	4	4932702P03Rik|73326|unchanged,unchanged,unchanged;9330162012Rik|493800|unavailable,unavailable,unavailable;Aldh5a1|214579|unchanged,unchanged,unchanged;Gpld1|14756|unchanged,unchanged,unchanged	4932702P03Rik,9330162012Rik,Aldh5a1,Gpld1
chr19:8774503-8774802	5.09	1.39e-21	yes	Promoter	18	Gm2518|100039957|unavailable,unavailable,unavailable	Gm2518	unavailable	unavailable	unavailable	3	Gm2518|100039957|unavailable,unavailable,unavailable;Tmem179b|67706|unchanged,down,unchanged;Tmem223|66836|unchanged,unchanged,unchanged	Gm2518,Tmem179b,Tmem223	6	Gm2518|100039957|unavailable,unavailable,unavailable;LOC102640359|102640359|unavailable,unavailable,unavailable;Nxf1|53319|unchanged,unchanged,unchanged;Taf6l|225895|unchanged,unchanged,unchanged;Tmem179b|67706|unchanged,down,unchanged;Tmem223|66836|unchanged,unchanged,unchanged	Gm2518,LOC102640359,Nxf1,Taf6l,Tmem179b,Tmem223	15	1700092M07Rik|74307|unavailable,unavailable,unavailable;Gm2518|100039957|unavailable,unavailable,unavailable;Hnrnpul2|68693|unchanged,unchanged,unchanged;LOC102640359|102640359|unavailable,unavailable,unavailable;Mir6992|102465599|unavailable,unavailable,unavailable;Nxf1|53319|unchanged,unchanged,unchanged;Polr2g|67710|unchanged,unchanged,unchanged;Snord22|100127111|unavailable,unavailable,unavai…	1700092M07Rik,Gm2518,Hnrnpul2,LOC102640359,Mir6992,Nxf1,Polr2g,Snord22,Stx5a,Taf6l,Tmem179b,Tmem223,Ttc9c,Wdr74,Zbtb3
chrX:74023392-74023691	5.04	3.08e-19	yes	Exon	0	Mir5132|100628601|unavailable,unavailable,unavailable	Mir5132	unavailable	unavailable	unavailable	3	Irak1|16179|unchanged,unchanged,unchanged;Mir5132|100628601|unavailable,unavailable,unavailable;Mir718|751533|unavailable,unavailable,unavailable	Irak1,Mir5132,Mir718	3	Irak1|16179|unchanged,unchanged,unchanged;Mir5132|100628601|unavailable,unavailable,unavailable;Mir718|751533|unavailable,unavailable,unavailable	Irak1,Mir5132,Mir718	3	Irak1|16179|unchanged,unchanged,unchanged;Mir5132|100628601|unavailable,unavailable,unavailable;Mir718|751533|unavailable,unavailable,unavailable	Irak1,Mir5132,Mir718
chr5:150384825-150385124	5.02	2.18e-08	yes	Intron	117095	Gm5|194292|unavailable,unavailable,unavailable	Gm5	unavailable	unavailable	unavailable	0			0			0
chr3:19628551-19628850	5.01	4.6e-18	yes	Intergenic	15610	Trim55|381485|unavailable,unavailable,unavailable	Trim55	unavailable	unavailable	unavailable	0			1	Trim55|381485|unavailable,unavailable,unavailable	Trim55	1	Trim55|381485|unavailable,unavailable,unavailable	Trim55
chr5:105415290-105415589	4.94	1.02e-15	yes	Promoter	186	Lrrc8b|433926|unavailable,unavailable,unavailable	Lrrc8b	unavailable	unavailable	unavailable	1	Lrrc8b|433926|unavailable,unavailable,unavailable	Lrrc8b	1	Lrrc8b|433926|unavailable,unavailable,unavailable	Lrrc8b	1	Lrrc8b|433926|unavailable,unavailable,unavailable	Lrrc8b
chr13:28757903-28758202	4.94	3.41e-07	yes	Intron	47030	Mir6368|102466635|unavailable,unavailable,unavailable	Mir6368	unavailable	unavailable	unavailable	0			0			1	Mir6368|102466635|unavailable,unavailable,unavailable	Mir6368
chr17:33978546-33978845	4.94	4.69e-10	yes	ProxUpstream	0	H2-K2|630499|unavailable,unavailable,unavailable	H2-K2	unavailable	unavailable	unavailable	2	AA388235|433100|unchanged,unchanged,unchanged;H2-K2|630499|unavailable,unavailable,unavailable	AA388235,H2-K2	2	AA388235|433100|unchanged,unchanged,unchanged;H2-K2|630499|unavailable,unavailable,unavailable	AA388235,H2-K2	13	AA388235|433100|unchanged,unchanged,unchanged;B3galt4|54218|unchanged,unchanged,unchanged;H2-K1|14972|down,down,down;H2-K2|630499|unavailable,unavailable,unavailable;H2-Ke6|14979|unchanged,unchanged,unchanged;Mir219a-1|723823|unavailable,unavailable,unavailable;Mir219c|102466848|unavailable,unavailable,unavailable;Pfdn6|14976|unchanged,unchanged,unchanged;Rgl2|19732|unchanged,unchanged,unchanged;…	AA388235,B3galt4,H2-K1,H2-K2,H2-Ke6,Mir219a-1,Mir219c,Pfdn6,Rgl2,Ring1,Rps18,Vps52,Wdr46
chr15:57975652-57975951	4.89	1.52e-14	yes	ProxDownstream	9952	Fam83a|239463|unavailable,unavailable,unavailable	Fam83a	unavailable	unavailable	unavailable	1	Fam83a|239463|unavailable,unavailable,unavailable	Fam83a	1	Fam83a|239463|unavailable,unavailable,unavailable	Fam83a	1	Fam83a|239463|unavailable,unavailable,unavailable	Fam83a
chr5:52115850-52116149	4.88	1.03e-11	yes	Intergenic	19868	Mir6417|102466648|unavailable,unavailable,unavailable	Mir6417	unavailable	unavailable	unavailable	0			1	Mir6417|102466648|unavailable,unavailable,unavailable	Mir6417	1	Mir6417|102466648|unavailable,unavailable,unavailable	Mir6417
chr3:146345246-146345545	4.86	7.19e-09	yes	Intergenic	33399	Gm10636|100038607|unavailable,unavailable,unavailable	Gm10636	unavailable	unavailable	unavailable	0			0			1	Gm10636|100038607|unavailable,unavailable,unavailable	Gm10636
chr7:70325471-70325770	4.86	7.19e-09	yes	Intron	12052	Gm29683|624549|unavailable,unavailable,unavailable	Gm29683	unavailable	unavailable	unavailable	0			1	Gm29683|624549|unavailable,unavailable,unavailable	Gm29683	3	B130024G19Rik|434198|unchanged,unchanged,unchanged;Gm29683|624549|unavailable,unavailable,unavailable;Nr2f2|11819|unchanged,unchanged,unchanged	B130024G19Rik,Gm29683,Nr2f2
chr2:74727450-74727749	4.81	1.55e-10	yes	Exon	1380	Mir10b|387144|unavailable,unavailable,unavailable	Mir10b	unavailable	unavailable	unavailable	2	Hoxd4|15436|unchanged,unchanged,unchanged;Mir10b|387144|unavailable,unavailable,unavailable	Hoxd4,Mir10b	4	Hoxd3os1|73429|unchanged,unchanged,unchanged;Hoxd3|15434|unchanged,unchanged,unchanged;Hoxd4|15436|unchanged,unchanged,unchanged;Mir10b|387144|unavailable,unavailable,unavailable	Hoxd3os1,Hoxd3,Hoxd4,Mir10b	11	Haglr|102634678|unavailable,unavailable,unavailable;Hoxd10|15430|unchanged,unchanged,unchanged;Hoxd11|15431|unchanged,unchanged,unchanged;Hoxd1|15429|unchanged,unchanged,unchanged;Hoxd3os1|73429|unchanged,unchanged,unchanged;Hoxd3|15434|unchanged,unchanged,unchanged;Hoxd4|15436|unchanged,unchanged,unchanged;Hoxd8|15437|unchanged,unchanged,unchanged;Hoxd9|15438|unchanged,unchanged,unchanged;LOC102…	Haglr,Hoxd10,Hoxd11,Hoxd1,Hoxd3os1,Hoxd3,Hoxd4,Hoxd8,Hoxd9,LOC102634401,Mir10b
chr2:119337865-119338164	4.81	5.08e-15	yes	ProxDownstream	11668	Gm14207|100043609|unavailable,unavailable,unavailable	Gm14207	unavailable	unavailable	unavailable	0			3	Chac1|69065|unchanged,unchanged,unchanged;Dll4|54485|unchanged,unchanged,unchanged;Gm14207|100043609|unavailable,unavailable,unavailable	Chac1,Dll4,Gm14207	4	Chac1|69065|unchanged,unchanged,unchanged;Dll4|54485|unchanged,unchanged,unchanged;Gm14207|100043609|unavailable,unavailable,unavailable;Vps18|228545|unchanged,unchanged,unchanged	Chac1,Dll4,Gm14207,Vps18
chr12:71015322-71015621	4.78	3.39e-12	yes	Promoter	202	3110056K07Rik|73204|unavailable,unavailable,unavailable	3110056K07Rik	unavailable	unavailable	unavailable	2	3110056K07Rik|73204|unavailable,unavailable,unavailable;Arid4a|238247|unchanged,unchanged,unchanged	3110056K07Rik,Arid4a	2	3110056K07Rik|73204|unavailable,unavailable,unavailable;Arid4a|238247|unchanged,unchanged,unchanged	3110056K07Rik,Arid4a	3	3110056K07Rik|73204|unavailable,unavailable,unavailable;Arid4a|238247|unchanged,unchanged,unchanged;Psma3|19167|unchanged,unchanged,unchanged	3110056K07Rik,Arid4a,Psma3
chr13:3610596-3610895	4.78	3.39e-12	yes	Intron	213	Fam208b|105203|unavailable,unavailable,unavailable	Fam208b	unavailable	unavailable	unavailable	1	Fam208b|105203|unavailable,unavailable,unavailable	Fam208b	1	Fam208b|105203|unavailable,unavailable,unavailable	Fam208b	2	Asb13|142688|down,unchanged,down;Fam208b|105203|unavailable,unavailable,unavailable	Asb13,Fam208b
chr2:37735078-37735377	4.76	1.11e-07	yes	Intergenic	40872	Crb2|241324|unavailable,unavailable,unavailable	Crb2	unavailable	unavailable	unavailable	0			0			1	Crb2|241324|unavailable,unavailable,unavailable	Crb2
chr1:194976184-194976483	4.74	1.68e-15	yes	Exon	476	Gm16897|320400|unavailable,unavailable,unavailable	Gm16897	unavailable	unavailable	unavailable	1	Gm16897|320400|unavailable,unavailable,unavailable	Gm16897	1	Gm16897|320400|unavailable,unavailable,unavailable	Gm16897	3	A330023F24Rik|320977|unchanged,unchanged,unchanged;Cd34|12490|unchanged,unchanged,unchanged;Gm16897|320400|unavailable,unavailable,unavailable	A330023F24Rik,Cd34,Gm16897
chr17:88256081-88256380	4.73	2.34e-09	yes	Intergenic	130569	Gm4832|225058|unavailable,unavailable,unavailable	Gm4832	unavailable	unavailable	unavailable	0			0			0
chr14:61648392-61648691	4.71	5.06e-11	yes	Intron	16282	Mir15a|387174|unavailable,unavailable,unavailable	Mir15a	unavailable	unavailable	unavailable	0			2	Mir15a|387174|unavailable,unavailable,unavailable;Mir16-1|387134|unavailable,unavailable,unavailable	Mir15a,Mir16-1	5	Dleu2|668253|unchanged,unchanged,unchanged;Kcnrg|328424|unavailable,unavailable,unavailable;Mir15a|387174|unavailable,unavailable,unavailable;Mir16-1|387134|unavailable,unavailable,unavailable;Trim13|66597|unchanged,unchanged,unchanged	Dleu2,Kcnrg,Mir15a,Mir16-1,Trim13
chr3:94363736-94364035	4.63	1.79e-16	yes	ProxUpstream	1292	C2cd4d|271944|unavailable,unavailable,unavailable	C2cd4d	unavailable	unavailable	unavailable	2	C2cd4d|271944|unavailable,unavailable,unavailable;Rorc|19885|unchanged,unchanged,unchanged	C2cd4d,Rorc	2	C2cd4d|271944|unavailable,unavailable,unavailable;Rorc|19885|unchanged,unchanged,unchanged	C2cd4d,Rorc	5	C2cd4d|271944|unavailable,unavailable,unavailable;Lingo4|320747|unavailable,unavailable,unavailable;Rorc|19885|unchanged,unchanged,unchanged;Tdrkh|72634|unchanged,unchanged,unchanged;Them5|66198|unchanged,unchanged,unchanged	C2cd4d,Lingo4,Rorc,Tdrkh,Them5
chr4:114843210-114843509	4.63	3.54e-08	yes	Intron	21490	Gm12830|433746|unavailable,unavailable,unavailable	Gm12830	unavailable	unavailable	unavailable	0			0			1	Gm12830|433746|unavailable,unavailable,unavailable	Gm12830
chr4:155891543-155891842	4.63	1.79e-16	yes	Promoter	0	Pusl1|433813|unavailable,unavailable,unavailable	Pusl1	unavailable	unavailable	unavailable	2	Acap3|140500|unchanged,unchanged,unchanged;Pusl1|433813|unavailable,unavailable,unavailable	Acap3,Pusl1	2	Acap3|140500|unchanged,unchanged,unchanged;Pusl1|433813|unavailable,unavailable,unavailable	Acap3,Pusl1	6	Acap3|140500|unchanged,unchanged,unchanged;Cptp|79554|unchanged,unchanged,unchanged;Dvl1|13542|unchanged,unchanged,unchanged;Ints11|71957|unchanged,unchanged,unchanged;Pusl1|433813|unavailable,unavailable,unavailable;Tas1r3|83771|unchanged,unchanged,unchanged	Acap3,Cptp,Dvl1,Ints11,Pusl1,Tas1r3
chr8:69654379-69654678	4.63	7.53e-10	yes	Promoter	0	Zfp964|636741|unavailable,unavailable,unavailable	Zfp964	unavailable	unavailable	unavailable	1	Zfp964|636741|unavailable,unavailable,unavailable	Zfp964	1	Zfp964|636741|unavailable,unavailable,unavailable	Zfp964	2	Zfp868|234362|unchanged,unchanged,unchanged;Zfp964|636741|unavailable,unavailable,unavailable	Zfp868,Zfp964
chr14:66868796-66869095	4.63	3.6e-13	yes	Promoter	0	Gm5464|432870|unavailable,unavailable,unavailable	Gm5464	unavailable	unavailable	unavailable	2	Dpysl2|12934|unchanged,unchanged,unchanged;Gm5464|432870|unavailable,unavailable,unavailable	Dpysl2,Gm5464	2	Dpysl2|12934|unchanged,unchanged,unchanged;Gm5464|432870|unavailable,unavailable,unavailable	Dpysl2,Gm5464	3	Dpysl2|12934|unchanged,unchanged,unchanged;Gm5464|432870|unavailable,unavailable,unavailable;Pnma2|239157|unchanged,unchanged,unchanged	Dpysl2,Gm5464,Pnma2
chr12:100187483-100187782	4.57	2.59e-15	yes	Promoter	186	Gm10433|100038378|unavailable,unavailable,unavailable	Gm10433	unavailable	unavailable	unavailable	1	Gm10433|100038378|unavailable,unavailable,unavailable	Gm10433	2	Calm1|12313|unchanged,unchanged,unchanged;Gm10433|100038378|unavailable,unavailable,unavailable	Calm1,Gm10433	3	Calm1|12313|unchanged,unchanged,unchanged;Gm10433|100038378|unavailable,unavailable,unavailable;Nrde2|217827|unchanged,unchanged,unchanged	Calm1,Gm10433,Nrde2
chr11:79711400-79711699	4.56	5.25e-12	yes	Promoter	270	Mir193a|387188|unavailable,unavailable,unavailable	Mir193a	unavailable	unavailable	unavailable	1	Mir193a|387188|unavailable,unavailable,unavailable	Mir193a	2	Mir193a|387188|unavailable,unavailable,unavailable;Mir365-2|723853|unavailable,unavailable,unavailable	Mir193a,Mir365-2	3	Mir193a|387188|unavailable,unavailable,unavailable;Mir365-2|723853|unavailable,unavailable,unavailable;Rab11fip4os2|72218|unavailable,unavailable,unavailable	Mir193a,Mir365-2,Rab11fip4os2
chr15:101078922-101079221	4.56	5.25e-12	yes	Intergenic	24523	Fignl2|668225|unavailable,unavailable,unavailable	Fignl2	unavailable	unavailable	unavailable	0			0			3	Acvrl1|11482|unchanged,unchanged,unchanged;Ankrd33|208258|unchanged,unchanged,unchanged;Fignl2|668225|unavailable,unavailable,unavailable	Acvrl1,Ankrd33,Fignl2
chr4:151128967-151129266	4.53	8.34e-16	yes	Intron	39397	Gm13090|105704528|unavailable,unavailable,unavailable	Gm13090	unavailable	unavailable	unavailable	0			0			1	Gm13090|105704528|unavailable,unavailable,unavailable	Gm13090
chr6:129533433-129533732	4.5	5.34e-07	yes	Promoter	149	1700101I11Rik|100504641|unavailable,unavailable,unavailable	1700101I11Rik	unavailable	unavailable	unavailable	2	1700101I11Rik|100504641|unavailable,unavailable,unavailable;Gabarapl1|57436|unchanged,unchanged,unchanged	1700101I11Rik,Gabarapl1	2	1700101I11Rik|100504641|unavailable,unavailable,unavailable;Gabarapl1|57436|unchanged,unchanged,unchanged	1700101I11Rik,Gabarapl1	5	1700101I11Rik|100504641|unavailable,unavailable,unavailable;Gabarapl1|57436|unchanged,unchanged,unchanged;Klre1|243655|unchanged,unchanged,unchanged;Olr1|108078|unchanged,unchanged,unchanged;Tmem52b|330428|unchanged,unchanged,unchanged	1700101I11Rik,Gabarapl1,Klre1,Olr1,Tmem52b
chr3:88177592-88177891	4.48	2.68e-16	yes	Exon	0	1700113A16Rik|76642|unavailable,unavailable,unavailable	1700113A16Rik	unavailable	unavailable	unavailable	1	1700113A16Rik|76642|unavailable,unavailable,unavailable	1700113A16Rik	1	1700113A16Rik|76642|unavailable,unavailable,unavailable	1700113A16Rik	4	1700113A16Rik|76642|unavailable,unavailable,unavailable;Mef2d|17261|unchanged,unchanged,unchanged;Mir3093|100526540|unavailable,unavailable,unavailable;Mir9-1|387133|unavailable,unavailable,unavailable	1700113A16Rik,Mef2d,Mir3093,Mir9-1
chr1:15286619-15286918	4.44	3.52e-09	yes	Intergenic	25534	Kcnb2|98741|unavailable,unavailable,unavailable	Kcnb2	unavailable	unavailable	unavailable	0			0			1	Kcnb2|98741|unavailable,unavailable,unavailable	Kcnb2
chr5:113220852-113221151	4.44	5.34e-13	yes	ProxUpstream	5758	Tmem211|333048|unavailable,unavailable,unavailable	Tmem211	unavailable	unavailable	unavailable	1	Tmem211|333048|unavailable,unavailable,unavailable	Tmem211	1	Tmem211|333048|unavailable,unavailable,unavailable	Tmem211	1	Tmem211|333048|unavailable,unavailable,unavailable	Tmem211
chr5:122264077-122264376	4.4	1.66e-07	yes	Exon	84	Tctn1|654470|unavailable,unavailable,unavailable	Tctn1	unavailable	unavailable	unavailable	1	Tctn1|654470|unavailable,unavailable,unavailable	Tctn1	1	Tctn1|654470|unavailable,unavailable,unavailable	Tctn1	2	Pptc7|320717|unchanged,unchanged,unchanged;Tctn1|654470|unavailable,unavailable,unavailable	Pptc7,Tctn1
chr4:44232971-44233270	4.32	5.12e-08	yes	Intergenic	11704	Mir5106|100628618|unavailable,unavailable,unavailable	Mir5106	unavailable	unavailable	unavailable	0			1	Mir5106|100628618|unavailable,unavailable,unavailable	Mir5106	1	Mir5106|100628618|unavailable,unavailable,unavailable	Mir5106
chr7:114414710-114415009	4.32	3.45e-10	yes	Promoter	152	4933406I18Rik|71045|unavailable,unavailable,unavailable	4933406I18Rik	unavailable	unavailable	unavailable	2	4933406I18Rik|71045|unavailable,unavailable,unavailable;Pde3b|18576|unchanged,unchanged,unchanged	4933406I18Rik,Pde3b	2	4933406I18Rik|71045|unavailable,unavailable,unavailable;Pde3b|18576|unchanged,unchanged,unchanged	4933406I18Rik,Pde3b	2	4933406I18Rik|71045|unavailable,unavailable,unavailable;Pde3b|18576|unchanged,unchanged,unchanged	4933406I18Rik,Pde3b
chr9:62122426-62122725	4.32	2.39e-12	yes	Exon	0	Mir5133|100628602|unavailable,unavailable,unavailable	Mir5133	unavailable	unavailable	unavailable	1	Mir5133|100628602|unavailable,unavailable,unavailable	Mir5133	1	Mir5133|100628602|unavailable,unavailable,unavailable	Mir5133	1	Mir5133|100628602|unavailable,unavailable,unavailable	Mir5133
chr15:85653422-85653721	4.28	7.5e-13	yes	Intergenic	50052	Lncppara|102800312|unavailable,unavailable,unavailable	Lncppara	unavailable	unavailable	unavailable	0			0			0
chr6:88105988-88106287	4.27	1.07e-10	yes	ProxUpstream	1730	Mir6376|102465196|unavailable,unavailable,unavailable	Mir6376	unavailable	unavailable	unavailable	1	Mir6376|102465196|unavailable,unavailable,unavailable	Mir6376	1	Mir6376|102465196|unavailable,unavailable,unavailable	Mir6376	2	Mir6376|102465196|unavailable,unavailable,unavailable;Rpn1|103963|unchanged,unchanged,unchanged	Mir6376,Rpn1
chr10:4482567-4482866	4.26	1.58e-08	yes	Intergenic	27006	Ccdc170|100504234|unavailable,unavailable,unavailable	Ccdc170	unavailable	unavailable	unavailable	0			0			2	Armt1|73419|unchanged,unchanged,unchanged;Ccdc170|100504234|unavailable,unavailable,unavailable	Armt1,Ccdc170
chr3:34642378-34642677	4.26	1.58e-08	yes	ProxUpstream	3914	Mir1897|100316679|unavailable,unavailable,unavailable	Mir1897	unavailable	unavailable	unavailable	2	Mir1897|100316679|unavailable,unavailable,unavailable;Sox2|20674|unchanged,unchanged,unchanged	Mir1897,Sox2	2	Mir1897|100316679|unavailable,unavailable,unavailable;Sox2|20674|unchanged,unchanged,unchanged	Mir1897,Sox2	2	Mir1897|100316679|unavailable,unavailable,unavailable;Sox2|20674|unchanged,unchanged,unchanged	Mir1897,Sox2
chr14:30654313-30654612	4.25	2.35e-13	yes	Exon	0	Rft1|328370|unavailable,unavailable,unavailable	Rft1	unavailable	unavailable	unavailable	1	Rft1|328370|unavailable,unavailable,unavailable	Rft1	1	Rft1|328370|unavailable,unavailable,unavailable	Rft1	2	Prkcd|18753|unchanged,unchanged,unchanged;Rft1|328370|unavailable,unavailable,unavailable	Prkcd,Rft1
chr7:27195780-27196079	4.21	4.88e-09	yes	Promoter	0	BC024978|414069|unavailable,unavailable,unavailable	BC024978	unavailable	unavailable	unavailable	2	BC024978|414069|unavailable,unavailable,unavailable;Snrpa|53607|unchanged,unchanged,unchanged	BC024978,Snrpa	5	BC024978|414069|unavailable,unavailable,unavailable;Mia|12587|unchanged,down,unchanged;Mir3101|100526505|unavailable,unavailable,unavailable;Rab4b|19342|unchanged,unchanged,unchanged;Snrpa|53607|unchanged,unchanged,unchanged	BC024978,Mia,Mir3101,Rab4b,Snrpa	9	BC024978|414069|unavailable,unavailable,unavailable;Coq8b|76889|unchanged,unchanged,unchanged;Cyp2t4|384724|unavailable,unavailable,unavailable;Egln2|112406|unchanged,unchanged,unchanged;Itpkc|233011|unchanged,unchanged,unchanged;Mia|12587|unchanged,down,unchanged;Mir3101|100526505|unavailable,unavailable,unavailable;Rab4b|19342|unchanged,unchanged,unchanged;Snrpa|53607|unchanged,unchanged,unchan…	BC024978,Coq8b,Cyp2t4,Egln2,Itpkc,Mia,Mir3101,Rab4b,Snrpa
chr19:44720303-44720602	4.21	4.88e-09	yes	Intergenic	36792	Pax2|18504|unavailable,unavailable,unavailable	Pax2	unavailable	unavailable	unavailable	0			0			1	Pax2|18504|unavailable,unavailable,unavailable	Pax2
chr16:29839264-29839563	4.17	7.39e-07	yes	Intergenic	139561	Gm1968|328657|unavailable,unavailable,unavailable	Gm1968	unavailable	unavailable	unavailable	0			0			0
chr3:96414441-96414740	4.17	1.5e-09	yes	Exon	93	Terc|21748|unavailable,unavailable,unavailable	Terc	unavailable	unavailable	unavailable	1	Terc|21748|unavailable,unavailable,unavailable	Terc	1	Terc|21748|unavailable,unavailable,unavailable	Terc	2	BC107364|329716|unavailable,unavailable,unavailable;Terc|21748|unavailable,unavailable,unavailable	BC107364,Terc
chr4:53217959-53218258	4.17	7.39e-07	yes	Intergenic	27938	4930522O17Rik|78180|unavailable,unavailable,unavailable	4930522O17Rik	unavailable	unavailable	unavailable	0			0			2	4930522O17Rik|78180|unavailable,unavailable,unavailable;AI427809|381524|unavailable,unavailable,unavailable	4930522O17Rik,AI427809
chr5:91739724-91740023	4.17	7.39e-07	yes	Intergenic	27277	1700063O14Rik|73452|unavailable,unavailable,unavailable	1700063O14Rik	unavailable	unavailable	unavailable	0			0			1	1700063O14Rik|73452|unavailable,unavailable,unavailable	1700063O14Rik
chr8:33517277-33517576	4.17	1.5e-09	yes	Intergenic	32966	Hmgb1-rs17|628431|unavailable,unavailable,unavailable	Hmgb1-rs17	unavailable	unavailable	unavailable	0			0			1	Hmgb1-rs17|628431|unavailable,unavailable,unavailable	Hmgb1-rs17
chr8:121922102-121922401	4.17	7.39e-07	yes	Intron	14269	BC048644|407789|unavailable,unavailable,unavailable	BC048644	unavailable	unavailable	unavailable	0			2	BC048644|407789|unavailable,unavailable,unavailable;Slc7a5|20539|unchanged,unchanged,unchanged	BC048644,Slc7a5	4	BC048644|407789|unavailable,unavailable,unavailable;Banp|53325|unchanged,unchanged,unchanged;Car5a|12352|unchanged,unchanged,unchanged;Slc7a5|20539|unchanged,unchanged,unchanged	BC048644,Banp,Car5a,Slc7a5
chr9:22188001-22188300	4.17	7.39e-07	yes	Promoter	0	Zfp872|619310|unavailable,unavailable,unavailable	Zfp872	unavailable	unavailable	unavailable	1	Zfp872|619310|unavailable,unavailable,unavailable	Zfp872	1	Zfp872|619310|unavailable,unavailable,unavailable	Zfp872	4	1810064F22Rik|69862|unchanged,unchanged,unchanged;Pigyl|66268|unchanged,unchanged,unchanged;Zfp809|235047|unchanged,unchanged,unchanged;Zfp872|619310|unavailable,unavailable,unavailable	1810064F22Rik,Pigyl,Zfp809,Zfp872
chr14:50062460-50062759	4.17	7.39e-07	yes	Intergenic	21920	Olfr726|258313|unavailable,unavailable,unavailable	Olfr726	unavailable	unavailable	unavailable	0			0			2	Olfr725|258314|unavailable,unavailable,unavailable;Olfr726|258313|unavailable,unavailable,unavailable	Olfr725,Olfr726
chrX:160994694-160994993	4.17	7.39e-07	yes	Promoter	13	Cdkl5|382253|unavailable,unavailable,unavailable	Cdkl5	unavailable	unavailable	unavailable	1	Cdkl5|382253|unavailable,unavailable,unavailable	Cdkl5	1	Cdkl5|382253|unavailable,unavailable,unavailable	Cdkl5	1	Cdkl5|382253|unavailable,unavailable,unavailable	Cdkl5
chr6:51321067-51321366	4.11	2.24e-07	yes	Intergenic	51157	Mir148a|387166|unavailable,unavailable,unavailable	Mir148a	unavailable	unavailable	unavailable	0			0			0
chr11:67025096-67025395	4.11	2.24e-07	yes	Exon	0	Tmem220|338369|unavailable,unavailable,unavailable	Tmem220	unavailable	unavailable	unavailable	1	Tmem220|338369|unavailable,unavailable,unavailable	Tmem220	1	Tmem220|338369|unavailable,unavailable,unavailable	Tmem220	3	Adprm|66358|unchanged,unchanged,unchanged;Sco1|52892|unchanged,unchanged,unchanged;Tmem220|338369|unavailable,unavailable,unavailable	Adprm,Sco1,Tmem220
chr12:108274824-108275123	4.11	3.12e-13	yes	Exon	294	Ccdc85c|668158|unavailable,unavailable,unavailable	Ccdc85c	unavailable	unavailable	unavailable	1	Ccdc85c|668158|unavailable,unavailable,unavailable	Ccdc85c	1	Ccdc85c|668158|unavailable,unavailable,unavailable	Ccdc85c	2	Ccdc85c|668158|unavailable,unavailable,unavailable;Hhipl1|214305|unchanged,unchanged,unchanged	Ccdc85c,Hhipl1
chr2:151962532-151962831	4.07	6.82e-08	yes	ProxDownstream	4786	Mir1953|100316704|unavailable,unavailable,unavailable	Mir1953	unavailable	unavailable	unavailable	1	Mir1953|100316704|unavailable,unavailable,unavailable	Mir1953	2	Fam110a|73847|unchanged,unchanged,unchanged;Mir1953|100316704|unavailable,unavailable,unavailable	Fam110a,Mir1953	3	Fam110a|73847|unchanged,unchanged,unchanged;Mir1953|100316704|unavailable,unavailable,unavailable;Slc52a3|69698|up,unchanged,up	Fam110a,Mir1953,Slc52a3
chr4:58943564-58943863	4.07	6.82e-08	yes	Intron	0	Zkscan16|100041581|unavailable,unavailable,unavailable	Zkscan16	unavailable	unavailable	unavailable	1	Zkscan16|100041581|unavailable,unavailable,unavailable	Zkscan16	1	Zkscan16|100041581|unavailable,unavailable,unavailable	Zkscan16	3	AI314180|230249|unchanged,unchanged,unchanged;Ptgr1|67103|unchanged,unchanged,unchanged;Zkscan16|100041581|unavailable,unavailable,unavailable	AI314180,Ptgr1,Zkscan16
chr9:122886829-122887128	4.07	6.82e-08	yes	ProxUpstream	1343	Zkscan7|382118|unavailable,unavailable,unavailable	Zkscan7	unavailable	unavailable	unavailable	1	Zkscan7|382118|unavailable,unavailable,unavailable	Zkscan7	1	Zkscan7|382118|unavailable,unavailable,unavailable	Zkscan7	3	Zfp105|22646|unchanged,unchanged,unchanged;Zfp445|235682|unchanged,unchanged,unchanged;Zkscan7|382118|unavailable,unavailable,unavailable	Zfp105,Zfp445,Zkscan7
chr9:122903131-122903430	4.07	6.82e-08	yes	ProxDownstream	14660	Zkscan7|382118|unavailable,unavailable,unavailable	Zkscan7	unavailable	unavailable	unavailable	0			2	Zfp105|22646|unchanged,unchanged,unchanged;Zkscan7|382118|unavailable,unavailable,unavailable	Zfp105,Zkscan7	5	1110059G10Rik|66202|unchanged,unchanged,unchanged;Kif15|209737|unchanged,unchanged,unchanged;Zfp105|22646|unchanged,unchanged,unchanged;Zfp445|235682|unchanged,unchanged,unchanged;Zkscan7|382118|unavailable,unavailable,unavailable	1110059G10Rik,Kif15,Zfp105,Zfp445,Zkscan7
chr16:32430694-32430993	87.93	0	yes	Promoter	0	Pcyt1a|13026|unchanged,unchanged,unchanged	Pcyt1a	unchanged	unchanged	unchanged	1	Pcyt1a|13026|unchanged,unchanged,unchanged	Pcyt1a	2	Pcyt1a|13026|unchanged,unchanged,unchanged;Tctex1d2|66061|unchanged,unchanged,unchanged	Pcyt1a,Tctex1d2	3	Pcyt1a|13026|unchanged,unchanged,unchanged;Tctex1d2|66061|unchanged,unchanged,unchanged;Tm4sf19|277203|unavailable,unavailable,unavailable	Pcyt1a,Tctex1d2,Tm4sf19
chr6:120364131-120364430	87.01	0	yes	ProxUpstream	0	Ccdc77|67200|unchanged,unchanged,unchanged	Ccdc77	unchanged	unchanged	unchanged	2	Ccdc77|67200|unchanged,unchanged,unchanged;Kdm5a|214899|unchanged,unchanged,unchanged	Ccdc77,Kdm5a	2	Ccdc77|67200|unchanged,unchanged,unchanged;Kdm5a|214899|unchanged,unchanged,unchanged	Ccdc77,Kdm5a	2	Ccdc77|67200|unchanged,unchanged,unchanged;Kdm5a|214899|unchanged,unchanged,unchanged	Ccdc77,Kdm5a
chr13:21326940-21327239	77.14	0	yes	ProxDownstream	14737	Gpx6|75512|unchanged,unchanged,unchanged	Gpx6	unchanged	unchanged	unchanged	0			2	Gpx6|75512|unchanged,unchanged,unchanged;Olfr1367|258526|unavailable,unavailable,unavailable	Gpx6,Olfr1367	4	Gpx5|14780|unchanged,unchanged,unchanged;Gpx6|75512|unchanged,unchanged,unchanged;Olfr1367|258526|unavailable,unavailable,unavailable;Zscan12|22758|unchanged,unchanged,unchanged	Gpx5,Gpx6,Olfr1367,Zscan12
chr7:82534067-82534366	71.27	9.11e-112	yes	Intron	114162	Saxo2|330577|unchanged,unchanged,unchanged	Saxo2	unchanged	unchanged	unchanged	0			0			0
chr13:56134938-56135237	62.94	1.59e-48	yes	Intron	313	H2afy|26914|unchanged,unchanged,unchanged	H2afy	unchanged	unchanged	unchanged	1	H2afy|26914|unchanged,unchanged,unchanged	H2afy	1	H2afy|26914|unchanged,unchanged,unchanged	H2afy	2	H2afy|26914|unchanged,unchanged,unchanged;Tifab|212937|unchanged,unchanged,unchanged	H2afy,Tifab
chr10:37422618-37422917	61.09	1e-46	yes	Intergenic	283692	Marcks|17118|unchanged,unchanged,unchanged	Marcks	unchanged	unchanged	unchanged	0			0			0
chr7:141327830-141328129	60.27	0	yes	Promoter	1	Tmem80|71448|unchanged,unchanged,unchanged	Tmem80	unchanged	unchanged	unchanged	2	Deaf1|54006|unchanged,unchanged,unchanged;Tmem80|71448|unchanged,unchanged,unchanged	Deaf1,Tmem80	3	Deaf1|54006|unchanged,unchanged,unchanged;Eps8l2|98845|unchanged,unchanged,unchanged;Tmem80|71448|unchanged,unchanged,unchanged	Deaf1,Eps8l2,Tmem80	6	B230206H07Rik|320871|unavailable,unavailable,unavailable;Deaf1|54006|unchanged,unchanged,unchanged;Drd4|13491|unchanged,unchanged,unchanged;Eps8l2|98845|unchanged,unchanged,unchanged;Sct|20287|unchanged,unchanged,unchanged;Tmem80|71448|unchanged,unchanged,unchanged	B230206H07Rik,Deaf1,Drd4,Eps8l2,Sct,Tmem80
chr4:137993324-137993623	58.93	7.48e-259	yes	Exon	0	Eif4g3|230861|unchanged,unchanged,unchanged	Eif4g3	unchanged	unchanged	unchanged	1	Eif4g3|230861|unchanged,unchanged,unchanged	Eif4g3	1	Eif4g3|230861|unchanged,unchanged,unchanged	Eif4g3	1	Eif4g3|230861|unchanged,unchanged,unchanged	Eif4g3
chr5:147077652-147077951	53.69	1.15e-39	yes	ProxUpstream	306	Polr1d|20018|unchanged,unchanged,unchanged	Polr1d	unchanged	unchanged	unchanged	2	Lnx2|140887|unchanged,unchanged,unchanged;Polr1d|20018|unchanged,unchanged,unchanged	Lnx2,Polr1d	2	Lnx2|140887|unchanged,unchanged,unchanged;Polr1d|20018|unchanged,unchanged,unchanged	Lnx2,Polr1d	2	Lnx2|140887|unchanged,unchanged,unchanged;Polr1d|20018|unchanged,unchanged,unchanged	Lnx2,Polr1d
chr4:141139375-141139674	51.83	6.2e-38	yes	ProxUpstream	122	Szrd1|213491|unchanged,unchanged,unchanged	Szrd1	unchanged	unchanged	unchanged	2	Fbxo42|213499|unchanged,unchanged,unchanged;Szrd1|213491|unchanged,unchanged,unchanged	Fbxo42,Szrd1	2	Fbxo42|213499|unchanged,unchanged,unchanged;Szrd1|213491|unchanged,unchanged,unchanged	Fbxo42,Szrd1	2	Fbxo42|213499|unchanged,unchanged,unchanged;Szrd1|213491|unchanged,unchanged,unchanged	Fbxo42,Szrd1
chr4:136311302-136311601	48.75	8.25e-102	yes	Intron	360	Hnrnpr|74326|unchanged,unchanged,unchanged	Hnrnpr	unchanged	unchanged	unchanged	1	Hnrnpr|74326|unchanged,unchanged,unchanged	Hnrnpr	1	Hnrnpr|74326|unchanged,unchanged,unchanged	Hnrnpr	2	Hnrnpr|74326|unchanged,unchanged,unchanged;Zfp46|22704|unchanged,unchanged,unchanged	Hnrnpr,Zfp46
chr15:75940834-75941133	47.52	5.72e-195	yes	Exon	0	Zfp623|78834|unchanged,unchanged,unchanged	Zfp623	unchanged	unchanged	unchanged	1	Zfp623|78834|unchanged,unchanged,unchanged	Zfp623	3	Pycrl|66194|unchanged,unchanged,unchanged;Tsta3|22122|unchanged,unchanged,unchanged;Zfp623|78834|unchanged,unchanged,unchanged	Pycrl,Tsta3,Zfp623	8	Ccdc166|223648|unchanged,unchanged,unchanged;Eef1d|66656|unchanged,unchanged,unchanged;Naprt|223646|unchanged,unchanged,unchanged;Pycrl|66194|unchanged,unchanged,unchanged;Tigd5|105734|unchanged,unchanged,unchanged;Tsta3|22122|unchanged,unchanged,unchanged;Zfp623|78834|unchanged,unchanged,unchanged;Zfp707|69020|unchanged,unchanged,unchanged	Ccdc166,Eef1d,Naprt,Pycrl,Tigd5,Tsta3,Zfp623,Zfp707
chr10:80590211-80590510	46.28	7.73e-33	yes	Promoter	0	Abhd17a|216169|unchanged,unchanged,unchanged	Abhd17a	unchanged	unchanged	unchanged	1	Abhd17a|216169|unchanged,unchanged,unchanged	Abhd17a	5	Abhd17a|216169|unchanged,unchanged,unchanged;Adat3|100113398|unchanged,unchanged,unchanged;Klf16|118445|unchanged,unchanged,unchanged;Mir6912|102465550|unavailable,unavailable,unavailable;Scamp4|56214|unchanged,unchanged,unchanged	Abhd17a,Adat3,Klf16,Mir6912,Scamp4	7	Abhd17a|216169|unchanged,unchanged,unchanged;Adat3|100113398|unchanged,unchanged,unchanged;Csnk1g2|103236|unchanged,unchanged,unchanged;Klf16|118445|unchanged,unchanged,unchanged;Mir6912|102465550|unavailable,unavailable,unavailable;Rexo1|66932|unchanged,unchanged,unchanged;Scamp4|56214|unchanged,unchanged,unchanged	Abhd17a,Adat3,Csnk1g2,Klf16,Mir6912,Rexo1,Scamp4
chr2:128967149-128967448	45.82	1.68e-124	yes	Promoter	0	Zc3h6|78751|unchanged,unchanged,unchanged	Zc3h6	unchanged	unchanged	unchanged	1	Zc3h6|78751|unchanged,unchanged,unchanged	Zc3h6	1	Zc3h6|78751|unchanged,unchanged,unchanged	Zc3h6	2	Zc3h6|78751|unchanged,unchanged,unchanged;Zc3h8|57432|unchanged,unchanged,unchanged	Zc3h6,Zc3h8
chr2:126675526-126675825	45.25	4.27e-273	yes	Promoter	0	Gabpb1|14391|unchanged,unchanged,unchanged	Gabpb1	unchanged	unchanged	unchanged	1	Gabpb1|14391|unchanged,unchanged,unchanged	Gabpb1	1	Gabpb1|14391|unchanged,unchanged,unchanged	Gabpb1	2	Gabpb1|14391|unchanged,unchanged,unchanged;Usp8|84092|unchanged,unchanged,unchanged	Gabpb1,Usp8
chr4:155223173-155223472	44.43	0	yes	Promoter	638	Ski|20481|unchanged,unchanged,unchanged	Ski	unchanged	unchanged	unchanged	1	Ski|20481|unchanged,unchanged,unchanged	Ski	1	Ski|20481|unchanged,unchanged,unchanged	Ski	2	Faap20|67513|unchanged,unchanged,unchanged;Ski|20481|unchanged,unchanged,unchanged	Faap20,Ski
chr17:28177165-28177464	44.43	6.2e-149	yes	Promoter	0	Zfp523|224656|unchanged,unchanged,unchanged	Zfp523	unchanged	unchanged	unchanged	1	Zfp523|224656|unchanged,unchanged,unchanged	Zfp523	1	Zfp523|224656|unchanged,unchanged,unchanged	Zfp523	3	Def6|23853|unchanged,unchanged,unchanged;Scube3|268935|unchanged,unchanged,unchanged;Zfp523|224656|unchanged,unchanged,unchanged	Def6,Scube3,Zfp523
chr3:19894733-19895032	43.81	1.83e-88	yes	Exon	0	4632415L05Rik|70808|unchanged,unchanged,unchanged	4632415L05Rik	unchanged	unchanged	unchanged	1	4632415L05Rik|70808|unchanged,unchanged,unchanged	4632415L05Rik	1	4632415L05Rik|70808|unchanged,unchanged,unchanged	4632415L05Rik	1	4632415L05Rik|70808|unchanged,unchanged,unchanged	4632415L05Rik
chr18:77767615-77767914	41.65	9.41e-56	yes	ProxUpstream	0	Haus1|225745|unchanged,unchanged,unchanged	Haus1	unchanged	unchanged	unchanged	2	Atp5a1|11946|unchanged,unchanged,unchanged;Haus1|225745|unchanged,unchanged,unchanged	Atp5a1,Haus1	2	Atp5a1|11946|unchanged,unchanged,unchanged;Haus1|225745|unchanged,unchanged,unchanged	Atp5a1,Haus1	3	Atp5a1|11946|unchanged,unchanged,unchanged;Haus1|225745|unchanged,unchanged,unchanged;Pstpip2|19201|unchanged,unchanged,unchanged	Atp5a1,Haus1,Pstpip2
chr6:134928350-134928649	38.35	1.66e-170	yes	Promoter	443	Lockd|381822|unchanged,unchanged,unchanged	Lockd	unchanged	unchanged	unchanged	2	Cdkn1b|12576|unchanged,unchanged,down;Lockd|381822|unchanged,unchanged,unchanged	Cdkn1b,Lockd	2	Cdkn1b|12576|unchanged,unchanged,down;Lockd|381822|unchanged,unchanged,unchanged	Cdkn1b,Lockd	4	2810454H06Rik|72813|unchanged,unchanged,unchanged;Cdkn1b|12576|unchanged,unchanged,down;Gpr19|14760|unchanged,unchanged,unchanged;Lockd|381822|unchanged,unchanged,unchanged	2810454H06Rik,Cdkn1b,Gpr19,Lockd
chrX:101222464-101222763	38.03	7.66e-264	yes	Promoter	0	Snx12|55988|unchanged,unchanged,unchanged	Snx12	unchanged	unchanged	unchanged	1	Snx12|55988|unchanged,unchanged,unchanged	Snx12	1	Snx12|55988|unchanged,unchanged,unchanged	Snx12	4	Foxo4|54601|unchanged,unchanged,unchanged;Gm614|245536|unchanged,unchanged,unchanged;Il2rg|16186|down,down,down;Snx12|55988|unchanged,unchanged,unchanged	Foxo4,Gm614,Il2rg,Snx12
chr2:168207288-168207587	37.36	1.56e-257	yes	Promoter	176	Adnp|11538|unchanged,unchanged,unchanged	Adnp	unchanged	unchanged	unchanged	1	Adnp|11538|unchanged,unchanged,unchanged	Adnp	1	Adnp|11538|unchanged,unchanged,unchanged	Adnp	4	Adnp|11538|unchanged,unchanged,unchanged;Dpm1|13480|unchanged,unchanged,unchanged;Gm20716|105980075|unavailable,unavailable,unavailable;Mocs3|69372|unchanged,unchanged,unchanged	Adnp,Dpm1,Gm20716,Mocs3
chr5:125389762-125390061	36.82	6.11e-207	yes	Exon	0	Ubc|22190|unchanged,unchanged,unchanged	Ubc	unchanged	unchanged	unchanged	1	Ubc|22190|unchanged,unchanged,unchanged	Ubc	1	Ubc|22190|unchanged,unchanged,unchanged	Ubc	3	Dhx37|208144|unchanged,unchanged,unchanged;Scarb1|20778|unchanged,unchanged,unchanged;Ubc|22190|unchanged,unchanged,unchanged	Dhx37,Scarb1,Ubc
chr11:104550208-104550507	36.41	4.6e-271	yes	Promoter	113	Cdc27|217232|unchanged,unchanged,unchanged	Cdc27	unchanged	unchanged	unchanged	2	Cdc27|217232|unchanged,unchanged,unchanged;Myl4|17896|unchanged,unchanged,unchanged	Cdc27,Myl4	3	Cdc27|217232|unchanged,unchanged,unchanged;Gm11665|100415912|unavailable,unavailable,unavailable;Myl4|17896|unchanged,unchanged,unchanged	Cdc27,Gm11665,Myl4	3	Cdc27|217232|unchanged,unchanged,unchanged;Gm11665|100415912|unavailable,unavailable,unavailable;Myl4|17896|unchanged,unchanged,unchanged	Cdc27,Gm11665,Myl4
chr6:134792205-134792504	35.17	3.97e-23	yes	Exon	124	Dusp16|70686|unchanged,unchanged,unchanged	Dusp16	unchanged	unchanged	unchanged	1	Dusp16|70686|unchanged,unchanged,unchanged	Dusp16	1	Dusp16|70686|unchanged,unchanged,unchanged	Dusp16	2	Crebl2|232430|unchanged,unchanged,unchanged;Dusp16|70686|unchanged,unchanged,unchanged	Crebl2,Dusp16
chr19:55315953-55316252	35.17	1.69e-87	yes	Promoter	0	Vti1a|53611|unchanged,unchanged,unchanged;Zdhhc6|66980|unchanged,unchanged,unchanged	Vti1a,Zdhhc6	unchanged	unchanged	unchanged	2	Vti1a|53611|unchanged,unchanged,unchanged;Zdhhc6|66980|unchanged,unchanged,unchanged	Vti1a,Zdhhc6	2	Vti1a|53611|unchanged,unchanged,unchanged;Zdhhc6|66980|unchanged,unchanged,unchanged	Vti1a,Zdhhc6	2	Vti1a|53611|unchanged,unchanged,unchanged;Zdhhc6|66980|unchanged,unchanged,unchanged	Vti1a,Zdhhc6
chr19:5637699-5637998	34.25	4.43e-43	yes	Intron	209	Rela|19697|unchanged,unchanged,unchanged	Rela	unchanged	unchanged	unchanged	1	Rela|19697|unchanged,unchanged,unchanged	Rela	1	Rela|19697|unchanged,unchanged,unchanged	Rela	5	Kat5|81601|unchanged,unchanged,unchanged;Mir6987|102465596|unavailable,unavailable,unavailable;Rela|19697|unchanged,unchanged,unchanged;Rnaseh2c|68209|unchanged,unchanged,unchanged;Sipa1|20469|unchanged,unchanged,unchanged	Kat5,Mir6987,Rela,Rnaseh2c,Sipa1
chr8:46210862-46211161	32.4	4.31e-231	yes	Promoter	0	Slc25a4|11739|unchanged,unchanged,unchanged	Slc25a4	unchanged	unchanged	unchanged	1	Slc25a4|11739|unchanged,unchanged,unchanged	Slc25a4	1	Slc25a4|11739|unchanged,unchanged,unchanged	Slc25a4	2	Cfap97|66756|unchanged,unchanged,unchanged;Slc25a4|11739|unchanged,unchanged,unchanged	Cfap97,Slc25a4
chr9:50659351-50659650	32.4	1.56e-116	yes	Exon	130	Dlat|235339|unchanged,unchanged,unchanged	Dlat	unchanged	unchanged	unchanged	1	Dlat|235339|unchanged,unchanged,unchanged	Dlat	1	Dlat|235339|unchanged,unchanged,unchanged	Dlat	3	AU019823|270156|unchanged,unchanged,unchanged;Dlat|235339|unchanged,unchanged,unchanged;Pih1d2|72614|unchanged,unchanged,unchanged	AU019823,Dlat,Pih1d2
chr2:59882274-59882573	31.84	3.68e-95	yes	Exon	33	Wdsub1|72137|unchanged,unchanged,unchanged	Wdsub1	unchanged	unchanged	unchanged	1	Wdsub1|72137|unchanged,unchanged,unchanged	Wdsub1	1	Wdsub1|72137|unchanged,unchanged,unchanged	Wdsub1	1	Wdsub1|72137|unchanged,unchanged,unchanged	Wdsub1
chr7:100930935-100931234	31.81	9.97e-207	yes	Exon	927	Arhgef17|207212|unchanged,unchanged,unchanged	Arhgef17	unchanged	unchanged	unchanged	1	Arhgef17|207212|unchanged,unchanged,unchanged	Arhgef17	1	Arhgef17|207212|unchanged,unchanged,unchanged	Arhgef17	3	Arhgef17|207212|unchanged,unchanged,unchanged;Mir3102|100526508|unavailable,unavailable,unavailable;P2ry6|233571|unchanged,unchanged,unchanged	Arhgef17,Mir3102,P2ry6
chr9:20459754-20460053	31.47	1.64e-38	yes	Intron	107	Zfp26|22688|unchanged,unchanged,unchanged	Zfp26	unchanged	unchanged	unchanged	1	Zfp26|22688|unchanged,unchanged,unchanged	Zfp26	1	Zfp26|22688|unchanged,unchanged,unchanged	Zfp26	2	Zfp26|22688|unchanged,unchanged,unchanged;Zfp426|235028|unchanged,unchanged,unchanged	Zfp26,Zfp426
chr8:94666746-94667045	31.47	6.48e-57	yes	Promoter	46	Arl2bp|107566|unchanged,unchanged,unchanged	Arl2bp	unchanged	unchanged	unchanged	1	Arl2bp|107566|unchanged,unchanged,unchanged	Arl2bp	1	Arl2bp|107566|unchanged,unchanged,unchanged	Arl2bp	2	Arl2bp|107566|unchanged,unchanged,unchanged;Pllp|67801|unchanged,unchanged,unchanged	Arl2bp,Pllp
chr5:140321546-140321845	31.01	8.54e-74	yes	Promoter	0	Mad1l1|17120|unchanged,unchanged,unchanged	Mad1l1	unchanged	unchanged	unchanged	1	Mad1l1|17120|unchanged,unchanged,unchanged	Mad1l1	3	Mad1l1|17120|unchanged,unchanged,unchanged;Mrm2|68017|unchanged,unchanged,unchanged;Nudt1|17766|unchanged,unchanged,unchanged	Mad1l1,Mrm2,Nudt1	3	Mad1l1|17120|unchanged,unchanged,unchanged;Mrm2|68017|unchanged,unchanged,unchanged;Nudt1|17766|unchanged,unchanged,unchanged	Mad1l1,Mrm2,Nudt1
chr4:126967955-126968254	30.85	2.04e-55	yes	Promoter	32	Zmym4|67785|unchanged,unchanged,unchanged	Zmym4	unchanged	unchanged	unchanged	1	Zmym4|67785|unchanged,unchanged,unchanged	Zmym4	1	Zmym4|67785|unchanged,unchanged,unchanged	Zmym4	1	Zmym4|67785|unchanged,unchanged,unchanged	Zmym4
chr14:54603353-54603652	30.78	3.19e-144	yes	Intron	2256	4931414P19Rik|74359|unchanged,unchanged,unchanged	4931414P19Rik	unchanged	unchanged	unchanged	1	4931414P19Rik|74359|unchanged,unchanged,unchanged	4931414P19Rik	3	4931414P19Rik|74359|unchanged,unchanged,unchanged;Mir686|751525|unavailable,unavailable,unavailable;Psmb5|19173|unchanged,unchanged,unchanged	4931414P19Rik,Mir686,Psmb5	9	4930579G18Rik|75913|unchanged,unchanged,unchanged;4931414P19Rik|74359|unchanged,unchanged,unchanged;Ajuba|16475|unchanged,unchanged,unchanged;Cdh24|239096|unavailable,unavailable,unavailable;Haus4|219072|unchanged,unchanged,unchanged;Mir686|751525|unavailable,unavailable,unavailable;Mir6948|102466771|unavailable,unavailable,unavailable;Psmb11|73902|unchanged,unchanged,unchanged;Psmb5|19173|unchan…	4930579G18Rik,4931414P19Rik,Ajuba,Cdh24,Haus4,Mir686,Mir6948,Psmb11,Psmb5
chr15:38078148-38078447	30.55	5.17e-37	yes	Intron	407	Ubr5|70790|unchanged,unchanged,unchanged	Ubr5	unchanged	unchanged	unchanged	1	Ubr5|70790|unchanged,unchanged,unchanged	Ubr5	1	Ubr5|70790|unchanged,unchanged,unchanged	Ubr5	1	Ubr5|70790|unchanged,unchanged,unchanged	Ubr5
chr3:10331125-10331424	30.24	4.78e-106	yes	Intron	15	Impa1|55980|unchanged,unchanged,unchanged	Impa1	unchanged	unchanged	unchanged	2	Impa1|55980|unchanged,unchanged,unchanged;Slc10a5|241877|unavailable,unavailable,unavailable	Impa1,Slc10a5	3	Impa1|55980|unchanged,unchanged,unchanged;Slc10a5|241877|unavailable,unavailable,unavailable;Zfand1|66361|unchanged,unchanged,unchanged	Impa1,Slc10a5,Zfand1	5	Chmp4c|66371|unchanged,unchanged,unchanged;Fabp12|75497|unchanged,unchanged,unchanged;Impa1|55980|unchanged,unchanged,unchanged;Slc10a5|241877|unavailable,unavailable,unavailable;Zfand1|66361|unchanged,unchanged,unchanged	Chmp4c,Fabp12,Impa1,Slc10a5,Zfand1
chr8:27128609-27128908	29.62	1.91e-52	yes	Promoter	0	Brf2|66653|unchanged,unchanged,unchanged	Brf2	unchanged	unchanged	unchanged	1	Brf2|66653|unchanged,unchanged,unchanged	Brf2	2	4933416M07Rik|71082|unchanged,unchanged,unchanged;Brf2|66653|unchanged,unchanged,unchanged	4933416M07Rik,Brf2	4	4933416M07Rik|71082|unchanged,unchanged,unchanged;Adgra2|78560|unchanged,unchanged,unchanged;Brf2|66653|unchanged,unchanged,unchanged;Rab11fip1|75767|unchanged,unchanged,unchanged	4933416M07Rik,Adgra2,Brf2,Rab11fip1
chr11:116418395-116418694	29.62	1.91e-52	yes	ProxUpstream	5363	Rnf157|217340|unchanged,unchanged,unchanged	Rnf157	unchanged	unchanged	unchanged	1	Rnf157|217340|unchanged,unchanged,unchanged	Rnf157	3	Gm7367|664849|unchanged,unchanged,unchanged;Rnf157|217340|unchanged,unchanged,unchanged;Ubald2|319370|unchanged,unchanged,unchanged	Gm7367,Rnf157,Ubald2	4	Gm7367|664849|unchanged,unchanged,unchanged;Qrich2|217341|unchanged,unchanged,unchanged;Rnf157|217340|unchanged,unchanged,unchanged;Ubald2|319370|unchanged,unchanged,unchanged	Gm7367,Qrich2,Rnf157,Ubald2
chr5:33629454-33629753	29.47	9.35e-203	yes	Exon	0	Fam53a|74504|unchanged,unchanged,unchanged	Fam53a	unchanged	unchanged	unchanged	1	Fam53a|74504|unchanged,unchanged,unchanged	Fam53a	1	Fam53a|74504|unchanged,unchanged,unchanged	Fam53a	4	Fam53a|74504|unchanged,unchanged,unchanged;Slbp|20492|unchanged,unchanged,unchanged;Tacc3|21335|unchanged,unchanged,unchanged;Tmem129|68366|unchanged,unchanged,unchanged	Fam53a,Slbp,Tacc3,Tmem129
chr19:47731121-47731420	29	3.76e-100	yes	Promoter	336	Sfr1|67788|unchanged,unchanged,unchanged	Sfr1	unchanged	unchanged	unchanged	1	Sfr1|67788|unchanged,unchanged,unchanged	Sfr1	1	Sfr1|67788|unchanged,unchanged,unchanged	Sfr1	3	Col17a1|12821|unchanged,unchanged,unchanged;Mir8090|102465883|unavailable,unavailable,unavailable;Sfr1|67788|unchanged,unchanged,unchanged	Col17a1,Mir8090,Sfr1
chr8:70873607-70873906	28.69	2.11e-66	yes	Promoter	117	Ccdc124|234388|unchanged,unchanged,unchanged	Ccdc124	unchanged	unchanged	unchanged	1	Ccdc124|234388|unchanged,unchanged,unchanged	Ccdc124	3	Ccdc124|234388|unchanged,unchanged,unchanged;Kcnn1|84036|unchanged,unchanged,unchanged;Slc5a5|114479|unchanged,unchanged,unchanged	Ccdc124,Kcnn1,Slc5a5	8	Arrdc2|70807|unchanged,unchanged,unchanged;Ccdc124|234388|unchanged,unchanged,unchanged;Kcnn1|84036|unchanged,unchanged,unchanged;Map1s|270058|unchanged,unchanged,unchanged;Mir7067|102465984|unavailable,unavailable,unavailable;Rpl18a|76808|unchanged,unchanged,unchanged;Slc5a5|114479|unchanged,unchanged,unchanged;Snora68|104370|unavailable,unavailable,unavailable	Arrdc2,Ccdc124,Kcnn1,Map1s,Mir7067,Rpl18a,Slc5a5,Snora68
chr9:42944613-42944912	28.69	4.69e-34	yes	Promoter	242	Grik4|110637|unchanged,unchanged,unchanged	Grik4	unchanged	unchanged	unchanged	1	Grik4|110637|unchanged,unchanged,unchanged	Grik4	1	Grik4|110637|unchanged,unchanged,unchanged	Grik4	1	Grik4|110637|unchanged,unchanged,unchanged	Grik4
chr2:119477458-119477757	28.14	2.3e-80	yes	Exon	0	Ino80|68142|unchanged,unchanged,unchanged	Ino80	unchanged	unchanged	unchanged	1	Ino80|68142|unchanged,unchanged,unchanged	Ino80	1	Ino80|68142|unchanged,unchanged,unchanged	Ino80	1	Ino80|68142|unchanged,unchanged,unchanged	Ino80
chr7:25781645-25781944	27.95	2.22e-157	yes	Intron	6789	Axl|26362|unchanged,unchanged,unchanged	Axl	unchanged	unchanged	unchanged	1	Axl|26362|unchanged,unchanged,unchanged	Axl	1	Axl|26362|unchanged,unchanged,unchanged	Axl	3	Axl|26362|unchanged,unchanged,unchanged;Cyp2s1|74134|unchanged,unchanged,unchanged;Hnrnpul1|232989|unchanged,unchanged,unchanged	Axl,Cyp2s1,Hnrnpul1
chr3:96697078-96697377	27.77	1.35e-32	yes	Intron	2	Pias3|229615|unchanged,unchanged,unchanged	Pias3	unchanged	unchanged	unchanged	1	Pias3|229615|unchanged,unchanged,unchanged	Pias3	2	Nudt17|78373|unchanged,unchanged,unchanged;Pias3|229615|unchanged,unchanged,unchanged	Nudt17,Pias3	5	Ankrd35|213121|unchanged,unchanged,unchanged;Nudt17|78373|unchanged,unchanged,unchanged;Pias3|229615|unchanged,unchanged,unchanged;Polr3c|74414|unchanged,unchanged,unchanged;Rnf115|67845|unchanged,unchanged,unchanged	Ankrd35,Nudt17,Pias3,Polr3c,Rnf115
chr5:33983424-33983723	27.77	1.71e-63	yes	Exon	0	Gm1673|381633|unchanged,unchanged,unchanged	Gm1673	unchanged	unchanged	unchanged	1	Gm1673|381633|unchanged,unchanged,unchanged	Gm1673	2	Gm1673|381633|unchanged,unchanged,unchanged;Nat8l|269642|unchanged,unchanged,unchanged	Gm1673,Nat8l	3	Gm1673|381633|unchanged,unchanged,unchanged;Nat8l|269642|unchanged,unchanged,unchanged;Nelfa|24116|unchanged,unchanged,unchanged	Gm1673,Nat8l,Nelfa
chr11:77607615-77607914	27.77	1.35e-32	yes	Exon	0	Taok1|216965|unchanged,unchanged,unchanged	Taok1	unchanged	unchanged	unchanged	1	Taok1|216965|unchanged,unchanged,unchanged	Taok1	1	Taok1|216965|unchanged,unchanged,unchanged	Taok1	1	Taok1|216965|unchanged,unchanged,unchanged	Taok1
chr13:90923034-90923333	27.77	1.35e-32	yes	Exon	0	Rps23|66475|unchanged,unchanged,unchanged	Rps23	unchanged	unchanged	unchanged	1	Rps23|66475|unchanged,unchanged,unchanged	Rps23	2	Atp6ap1l|435376|unavailable,unavailable,unavailable;Rps23|66475|unchanged,unchanged,unchanged	Atp6ap1l,Rps23	2	Atp6ap1l|435376|unavailable,unavailable,unavailable;Rps23|66475|unchanged,unchanged,unchanged	Atp6ap1l,Rps23
chr13:63431501-63431800	27.46	6.95e-93	yes	Exon	0	Fancc|14088|unchanged,unchanged,unchanged	Fancc	unchanged	unchanged	unchanged	1	Fancc|14088|unchanged,unchanged,unchanged	Fancc	1	Fancc|14088|unchanged,unchanged,unchanged	Fancc	1	Fancc|14088|unchanged,unchanged,unchanged	Fancc
chr15:98093212-98093511	27.46	6.95e-93	yes	Exon	58	Senp1|223870|unchanged,unchanged,unchanged	Senp1	unchanged	unchanged	unchanged	2	Pfkm|18642|unchanged,unchanged,unchanged;Senp1|223870|unchanged,unchanged,unchanged	Pfkm,Senp1	2	Pfkm|18642|unchanged,unchanged,unchanged;Senp1|223870|unchanged,unchanged,unchanged	Pfkm,Senp1	2	Pfkm|18642|unchanged,unchanged,unchanged;Senp1|223870|unchanged,unchanged,unchanged	Pfkm,Senp1
chr6:71633161-71633460	27.4	4.76e-153	yes	Promoter	244	Kdm3a|104263|unchanged,unchanged,unchanged	Kdm3a	unchanged	unchanged	unchanged	1	Kdm3a|104263|unchanged,unchanged,unchanged	Kdm3a	1	Kdm3a|104263|unchanged,unchanged,unchanged	Kdm3a	1	Kdm3a|104263|unchanged,unchanged,unchanged	Kdm3a
chr3:94953920-94954219	27.31	4.75e-62	yes	Promoter	796	Rfx5|53970|unchanged,unchanged,unchanged	Rfx5	unchanged	unchanged	unchanged	1	Rfx5|53970|unchanged,unchanged,unchanged	Rfx5	1	Rfx5|53970|unchanged,unchanged,unchanged	Rfx5	4	Mir7013|102465613|unavailable,unavailable,unavailable;Pi4kb|107650|unchanged,unchanged,unchanged;Rfx5|53970|unchanged,unchanged,unchanged;Selenbp1|20341|unchanged,unchanged,unchanged	Mir7013,Pi4kb,Rfx5,Selenbp1
chr14:65343949-65344248	27.31	4.75e-62	yes	Intergenic	14428	Zfp395|380912|unchanged,unchanged,unchanged	Zfp395	unchanged	unchanged	unchanged	0			1	Zfp395|380912|unchanged,unchanged,unchanged	Zfp395	1	Zfp395|380912|unchanged,unchanged,unchanged	Zfp395
chr11:50915729-50916028	27.31	4.75e-62	yes	Intron	148	Zfp2|22678|unchanged,unchanged,unchanged	Zfp2	unchanged	unchanged	unchanged	1	Zfp2|22678|unchanged,unchanged,unchanged	Zfp2	2	Zfp2|22678|unchanged,unchanged,unchanged;Zfp354b|27274|unchanged,unchanged,unchanged	Zfp2,Zfp354b	4	Prop1|19127|unchanged,unchanged,unchanged;Zfp2|22678|unchanged,unchanged,unchanged;Zfp354b|27274|unchanged,unchanged,unchanged;Zfp454|237758|unchanged,unchanged,unchanged	Prop1,Zfp2,Zfp354b,Zfp454
chr7:27553234-27553533	26.84	3.75e-31	yes	Promoter	0	2310022A10Rik|66367|unchanged,unchanged,unchanged	2310022A10Rik	unchanged	unchanged	unchanged	2	2310022A10Rik|66367|unchanged,unchanged,unchanged;Pld3|18807|unchanged,unchanged,unchanged	2310022A10Rik,Pld3	2	2310022A10Rik|66367|unchanged,unchanged,unchanged;Pld3|18807|unchanged,unchanged,unchanged	2310022A10Rik,Pld3	4	2310022A10Rik|66367|unchanged,unchanged,unchanged;Akt2|11652|unchanged,unchanged,unchanged;Hipk4|233020|unavailable,unavailable,unavailable;Pld3|18807|unchanged,unchanged,unchanged	2310022A10Rik,Akt2,Hipk4,Pld3
chr8:123949016-123949315	26.53	1.39e-88	yes	Exon	0	Nup133|234865|unchanged,unchanged,unchanged	Nup133	unchanged	unchanged	unchanged	1	Nup133|234865|unchanged,unchanged,unchanged	Nup133	1	Nup133|234865|unchanged,unchanged,unchanged	Nup133	2	Abcb10|56199|down,unchanged,down;Nup133|234865|unchanged,unchanged,unchanged	Abcb10,Nup133
chr7:45395361-45395660	26.12	4.44e-129	yes	Exon	82	Snrnp70|20637|unchanged,unchanged,unchanged	Snrnp70	unchanged	unchanged	unchanged	1	Snrnp70|20637|unchanged,unchanged,unchanged	Snrnp70	3	Kcna7|16495|unchanged,unchanged,unchanged;Ntf5|78405|unchanged,unchanged,unchanged;Snrnp70|20637|unchanged,unchanged,unchanged	Kcna7,Ntf5,Snrnp70	9	Gys1|14936|unchanged,unchanged,unchanged;Kcna7|16495|unchanged,unchanged,unchanged;Lhb|16866|unchanged,unchanged,unchanged;Lin7b|22342|unchanged,unchanged,unchanged;Mtag2|50994|unchanged,unchanged,unchanged;Ntf5|78405|unchanged,unchanged,unchanged;Ppfia3|76787|unchanged,unchanged,unchanged;Ruvbl2|20174|unchanged,unchanged,unchanged;Snrnp70|20637|unchanged,unchanged,unchanged	Gys1,Kcna7,Lhb,Lin7b,Mtag2,Ntf5,Ppfia3,Ruvbl2,Snrnp70
chr3:125938171-125938470	25.92	9.35e-44	yes	Intron	80	Ugt8a|22239|unchanged,down,unchanged	Ugt8a	unchanged	down	unchanged	1	Ugt8a|22239|unchanged,down,unchanged	Ugt8a	1	Ugt8a|22239|unchanged,down,unchanged	Ugt8a	1	Ugt8a|22239|unchanged,down,unchanged	Ugt8a
chr2:32137647-32137946	25.92	9.2e-58	yes	Intergenic	13202	Prrc2b|227723|unchanged,unchanged,unchanged	Prrc2b	unchanged	unchanged	unchanged	0			1	Prrc2b|227723|unchanged,unchanged,unchanged	Prrc2b	2	Plpp7|227721|unchanged,unchanged,unchanged;Prrc2b|227723|unchanged,unchanged,unchanged	Plpp7,Prrc2b
chr17:65782589-65782888	25.92	9.2e-58	yes	Promoter	467	Ppp4r1|70351|unchanged,unchanged,unchanged	Ppp4r1	unchanged	unchanged	unchanged	2	Ppp4r1|70351|unchanged,unchanged,unchanged;Rab31|106572|unchanged,unchanged,unchanged	Ppp4r1,Rab31	2	Ppp4r1|70351|unchanged,unchanged,unchanged;Rab31|106572|unchanged,unchanged,unchanged	Ppp4r1,Rab31	2	Ppp4r1|70351|unchanged,unchanged,unchanged;Rab31|106572|unchanged,unchanged,unchanged	Ppp4r1,Rab31
chr5:76303912-76304211	25.92	1.01e-29	yes	Promoter	337	Clock|12753|unchanged,unchanged,unchanged	Clock	unchanged	unchanged	unchanged	1	Clock|12753|unchanged,unchanged,unchanged	Clock	1	Clock|12753|unchanged,unchanged,unchanged	Clock	2	Clock|12753|unchanged,unchanged,unchanged;Pdcl2|79455|unchanged,down,unchanged	Clock,Pdcl2
chr1:75142588-75142887	25.37	2.62e-232	yes	Promoter	0	Fam134a|227298|unchanged,unchanged,unchanged	Fam134a	unchanged	unchanged	unchanged	3	Cnppd1|69171|unchanged,unchanged,unchanged;Fam134a|227298|unchanged,unchanged,unchanged;Slc23a3|22626|unchanged,unchanged,unchanged	Cnppd1,Fam134a,Slc23a3	3	Cnppd1|69171|unchanged,unchanged,unchanged;Fam134a|227298|unchanged,unchanged,unchanged;Slc23a3|22626|unchanged,unchanged,unchanged	Cnppd1,Fam134a,Slc23a3	7	Abcb6|74104|unchanged,unchanged,unchanged;Ankzf1|52231|unchanged,unchanged,unchanged;Atg9a|245860|unchanged,unchanged,unchanged;Cnppd1|69171|unchanged,unchanged,unchanged;Fam134a|227298|unchanged,unchanged,unchanged;Slc23a3|22626|unchanged,unchanged,unchanged;Zfand2b|68818|unchanged,unchanged,unchanged	Abcb6,Ankzf1,Atg9a,Cnppd1,Fam134a,Slc23a3,Zfand2b
chr3:34020055-34020354	25.3	2.43e-42	yes	Intron	0	Fxr1|14359|unchanged,unchanged,unchanged	Fxr1	unchanged	unchanged	unchanged	1	Fxr1|14359|unchanged,unchanged,unchanged	Fxr1	1	Fxr1|14359|unchanged,unchanged,unchanged	Fxr1	1	Fxr1|14359|unchanged,unchanged,unchanged	Fxr1
chr7:16119820-16120119	25.24	5.88e-150	yes	ProxUpstream	0	Kptn|70394|unchanged,unchanged,unchanged	Kptn	unchanged	unchanged	unchanged	2	Kptn|70394|unchanged,unchanged,unchanged;Slc8a2|110891|unchanged,unchanged,unchanged	Kptn,Slc8a2	2	Kptn|70394|unchanged,unchanged,unchanged;Slc8a2|110891|unchanged,unchanged,unchanged	Kptn,Slc8a2	4	Kptn|70394|unchanged,unchanged,unchanged;Napa|108124|unchanged,unchanged,unchanged;Slc8a2|110891|unchanged,unchanged,unchanged;Zfp541|666528|unchanged,unchanged,unchanged	Kptn,Napa,Slc8a2,Zfp541
chr15:98917899-98918198	24.99	1.36e-134	yes	Exon	0	Lmbr1l|74775|unchanged,unchanged,unchanged	Lmbr1l	unchanged	unchanged	unchanged	1	Lmbr1l|74775|unchanged,unchanged,unchanged	Lmbr1l	3	Dhh|13363|up,up,up;Lmbr1l|74775|unchanged,unchanged,unchanged;Tuba1b|22143|unchanged,unchanged,unchanged	Dhh,Lmbr1l,Tuba1b	6	Dhh|13363|up,up,up;Kmt2d|381022|unchanged,unchanged,unchanged;Lmbr1l|74775|unchanged,unchanged,unchanged;Rhebl1|69159|unchanged,unchanged,unchanged;Tuba1a|22142|unchanged,unchanged,unchanged;Tuba1b|22143|unchanged,unchanged,unchanged	Dhh,Kmt2d,Lmbr1l,Rhebl1,Tuba1a,Tuba1b
chr14:63606103-63606402	24.99	2.61e-28	yes	Promoter	128	Xkr6|219149|unchanged,unchanged,unchanged	Xkr6	unchanged	unchanged	unchanged	1	Xkr6|219149|unchanged,unchanged,unchanged	Xkr6	1	Xkr6|219149|unchanged,unchanged,unchanged	Xkr6	1	Xkr6|219149|unchanged,unchanged,unchanged	Xkr6
chr12:101975898-101976197	24.81	1.56e-67	yes	Exon	0	Cpsf2|51786|unchanged,unchanged,unchanged	Cpsf2	unchanged	unchanged	unchanged	1	Cpsf2|51786|unchanged,unchanged,unchanged	Cpsf2	2	Atxn3|110616|unchanged,unchanged,unchanged;Cpsf2|51786|unchanged,unchanged,unchanged	Atxn3,Cpsf2	2	Atxn3|110616|unchanged,unchanged,unchanged;Cpsf2|51786|unchanged,unchanged,unchanged	Atxn3,Cpsf2
chr3:107278897-107279196	24.68	3.12e-119	yes	Exon	39	Lamtor5|68576|unchanged,unchanged,unchanged	Lamtor5	unchanged	unchanged	unchanged	1	Lamtor5|68576|unchanged,unchanged,unchanged	Lamtor5	2	Lamtor5|68576|unchanged,unchanged,unchanged;Slc16a4|229699|unchanged,unchanged,unchanged	Lamtor5,Slc16a4	4	A630076J17Rik|319929|unavailable,unavailable,unavailable;Lamtor5|68576|unchanged,unchanged,unchanged;Prok1|246691|unavailable,unavailable,unavailable;Slc16a4|229699|unchanged,unchanged,unchanged	A630076J17Rik,Lamtor5,Prok1,Slc16a4
chr15:99457974-99458273	24.68	6.14e-41	yes	Promoter	226	Nckap5l|380969|unchanged,unchanged,unchanged	Nckap5l	unchanged	unchanged	unchanged	1	Nckap5l|380969|unchanged,unchanged,unchanged	Nckap5l	2	Bcdin3d|75284|unchanged,unchanged,unchanged;Nckap5l|380969|unchanged,unchanged,unchanged	Bcdin3d,Nckap5l	2	Bcdin3d|75284|unchanged,unchanged,unchanged;Nckap5l|380969|unchanged,unchanged,unchanged	Bcdin3d,Nckap5l
chr5:115341042-115341341	24.4	5.64e-143	yes	Promoter	0	Gatc|384281|unchanged,unchanged,unchanged;Triap1|69076|unchanged,unchanged,unchanged	Gatc,Triap1	unchanged	unchanged	unchanged	3	Cox6a1|12861|unchanged,unchanged,unchanged;Gatc|384281|unchanged,unchanged,unchanged;Triap1|69076|unchanged,unchanged,unchanged	Cox6a1,Gatc,Triap1	4	Cox6a1|12861|unchanged,unchanged,unchanged;Gatc|384281|unchanged,unchanged,unchanged;Srsf9|108014|unchanged,unchanged,unchanged;Triap1|69076|unchanged,unchanged,unchanged	Cox6a1,Gatc,Srsf9,Triap1	6	Cox6a1|12861|unchanged,unchanged,unchanged;Dynll1|56455|unchanged,unchanged,unchanged;Gatc|384281|unchanged,unchanged,unchanged;Gm13830|102639268|unavailable,unavailable,unavailable;Srsf9|108014|unchanged,unchanged,unchanged;Triap1|69076|unchanged,unchanged,unchanged	Cox6a1,Dynll1,Gatc,Gm13830,Srsf9,Triap1
chr8:22807947-22808246	24.07	2.46e-77	yes	ProxUpstream	2293	Ap3m2|64933|unchanged,unchanged,unchanged	Ap3m2	unchanged	unchanged	unchanged	1	Ap3m2|64933|unchanged,unchanged,unchanged	Ap3m2	1	Ap3m2|64933|unchanged,unchanged,unchanged	Ap3m2	1	Ap3m2|64933|unchanged,unchanged,unchanged	Ap3m2
chr10:53156447-53156746	24.07	6.54e-27	yes	Intergenic	123524	Gm19395|100502820|unchanged,unchanged,unchanged	Gm19395	unchanged	unchanged	unchanged	0			0			0
chr14:51089111-51089410	24.07	6.54e-27	yes	ProxUpstream	1667	Ang|11727|unchanged,unchanged,unchanged;Rnase4|58809|unchanged,unchanged,unchanged	Ang,Rnase4	unchanged	unchanged	unchanged	2	Ang|11727|unchanged,unchanged,unchanged;Rnase4|58809|unchanged,unchanged,unchanged	Ang,Rnase4	3	Ang|11727|unchanged,unchanged,unchanged;Olfr750|404319|unavailable,unavailable,unavailable;Rnase4|58809|unchanged,unchanged,unchanged	Ang,Olfr750,Rnase4	8	Ang|11727|unchanged,unchanged,unchanged;Eddm3b|219026|unavailable,unavailable,unavailable;Olfr750|404319|unavailable,unavailable,unavailable;Rnase11|497113|unavailable,unavailable,unavailable;Rnase12|497106|unavailable,unavailable,unavailable;Rnase4|58809|unchanged,unchanged,unchanged;Rnase6|78416|unchanged,unchanged,unchanged;Rnase9|328401|unavailable,unavailable,unavailable	Ang,Eddm3b,Olfr750,Rnase11,Rnase12,Rnase4,Rnase6,Rnase9
chr2:109890951-109891250	24.07	1.52e-39	yes	Intron	73	Lin7c|22343|unchanged,unchanged,unchanged	Lin7c	unchanged	unchanged	unchanged	1	Lin7c|22343|unchanged,unchanged,unchanged	Lin7c	1	Lin7c|22343|unchanged,unchanged,unchanged	Lin7c	3	Lgr4|107515|unchanged,unchanged,unchanged;Lin7c|22343|unchanged,unchanged,unchanged;Platr8|100038454|unavailable,unavailable,unavailable	Lgr4,Lin7c,Platr8
chr5:34370526-34370825	24.07	6.54e-27	yes	Intron	593	Fam193a|231128|unchanged,unchanged,unchanged	Fam193a	unchanged	unchanged	unchanged	1	Fam193a|231128|unchanged,unchanged,unchanged	Fam193a	1	Fam193a|231128|unchanged,unchanged,unchanged	Fam193a	2	Fam193a|231128|unchanged,unchanged,unchanged;Rnf4|19822|unchanged,unchanged,unchanged	Fam193a,Rnf4
chr6:92943441-92943740	24.07	1.52e-39	yes	Intron	2859	9530026P05Rik|330385|unchanged,unchanged,unchanged	9530026P05Rik	unchanged	unchanged	unchanged	1	9530026P05Rik|330385|unchanged,unchanged,unchanged	9530026P05Rik	1	9530026P05Rik|330385|unchanged,unchanged,unchanged	9530026P05Rik	2	9530026P05Rik|330385|unchanged,unchanged,unchanged;Adamts9|101401|unchanged,unchanged,down	9530026P05Rik,Adamts9
chr13:9764615-9764914	24.07	6.54e-27	yes	Promoter	42	Zmynd11|66505|unchanged,unchanged,unchanged	Zmynd11	unchanged	unchanged	unchanged	1	Zmynd11|66505|unchanged,unchanged,unchanged	Zmynd11	1	Zmynd11|66505|unchanged,unchanged,unchanged	Zmynd11	1	Zmynd11|66505|unchanged,unchanged,unchanged	Zmynd11
chr16:18876888-18877187	24.07	1.52e-39	yes	Promoter	138	Hira|15260|unchanged,unchanged,unchanged	Hira	unchanged	unchanged	unchanged	2	Hira|15260|unchanged,unchanged,unchanged;Mrpl40|18100|unchanged,unchanged,unchanged	Hira,Mrpl40	2	Hira|15260|unchanged,unchanged,unchanged;Mrpl40|18100|unchanged,unchanged,unchanged	Hira,Mrpl40	3	2510002D24Rik|72307|unchanged,unchanged,unchanged;Hira|15260|unchanged,unchanged,unchanged;Mrpl40|18100|unchanged,unchanged,unchanged	2510002D24Rik,Hira,Mrpl40
chr7:67950928-67951227	23.83	4.12e-101	yes	ProxUpstream	1030	Igf1r|16001|unchanged,unchanged,unchanged	Igf1r	unchanged	unchanged	unchanged	1	Igf1r|16001|unchanged,unchanged,unchanged	Igf1r	1	Igf1r|16001|unchanged,unchanged,unchanged	Igf1r	1	Igf1r|16001|unchanged,unchanged,unchanged	Igf1r
chr14:50785303-50785602	23.76	5.91e-76	yes	Exon	0	Ttc5|219022|unchanged,unchanged,unchanged	Ttc5	unchanged	unchanged	unchanged	1	Ttc5|219022|unchanged,unchanged,unchanged	Ttc5	2	Ccnb1ip1|239083|unchanged,unchanged,unchanged;Ttc5|219022|unchanged,unchanged,unchanged	Ccnb1ip1,Ttc5	5	Ccnb1ip1|239083|unchanged,unchanged,unchanged;Olfr749|56858|unchanged,unchanged,unchanged;Parp2|11546|unchanged,unchanged,unchanged;Rpph1|85029|unavailable,unavailable,unavailable;Ttc5|219022|unchanged,unchanged,unchanged	Ccnb1ip1,Olfr749,Parp2,Rpph1,Ttc5
chr6:143166840-143167139	23.6	9.83e-100	yes	Promoter	91	Etnk1|75320|unchanged,unchanged,unchanged	Etnk1	unchanged	unchanged	unchanged	1	Etnk1|75320|unchanged,unchanged,unchanged	Etnk1	1	Etnk1|75320|unchanged,unchanged,unchanged	Etnk1	1	Etnk1|75320|unchanged,unchanged,unchanged	Etnk1
chr7:89404068-89404367	23.6	8.99e-51	yes	Promoter	0	Fzd4|14366|unchanged,unchanged,unchanged	Fzd4	unchanged	unchanged	unchanged	1	Fzd4|14366|unchanged,unchanged,unchanged	Fzd4	1	Fzd4|14366|unchanged,unchanged,unchanged	Fzd4	2	AI314278|101521|unavailable,unavailable,unavailable;Fzd4|14366|unchanged,unchanged,unchanged	AI314278,Fzd4
chr5:33652030-33652329	23.56	4.56e-136	yes	ProxUpstream	245	Slbp|20492|unchanged,unchanged,unchanged	Slbp	unchanged	unchanged	unchanged	3	Slbp|20492|unchanged,unchanged,unchanged;Tacc3|21335|unchanged,unchanged,unchanged;Tmem129|68366|unchanged,unchanged,unchanged	Slbp,Tacc3,Tmem129	3	Slbp|20492|unchanged,unchanged,unchanged;Tacc3|21335|unchanged,unchanged,unchanged;Tmem129|68366|unchanged,unchanged,unchanged	Slbp,Tacc3,Tmem129	4	Fam53a|74504|unchanged,unchanged,unchanged;Slbp|20492|unchanged,unchanged,unchanged;Tacc3|21335|unchanged,unchanged,unchanged;Tmem129|68366|unchanged,unchanged,unchanged	Fam53a,Slbp,Tacc3,Tmem129
chr7:13037998-13038297	23.49	3.92e-196	yes	Promoter	0	Ube2m|22192|unchanged,unchanged,unchanged	Ube2m	unchanged	unchanged	unchanged	2	Chmp2a|68953|unchanged,unchanged,unchanged;Ube2m|22192|unchanged,unchanged,unchanged	Chmp2a,Ube2m	4	Chmp2a|68953|unchanged,unchanged,unchanged;Mzf1|109889|unchanged,unchanged,unchanged;Trim28|21849|unchanged,unchanged,unchanged;Ube2m|22192|unchanged,unchanged,unchanged	Chmp2a,Mzf1,Trim28,Ube2m	7	Chmp2a|68953|unchanged,unchanged,unchanged;Mzf1|109889|unchanged,unchanged,unchanged;Slc27a5|26459|unchanged,unchanged,unchanged;Trim28|21849|unchanged,unchanged,unchanged;Ube2m|22192|unchanged,unchanged,unchanged;Vmn1r85|252909|unavailable,unavailable,unavailable;Zbtb45|232879|unchanged,unchanged,unchanged	Chmp2a,Mzf1,Slc27a5,Trim28,Ube2m,Vmn1r85,Zbtb45
chr4:70410211-70410510	23.45	6.23e-111	yes	Exon	0	Cdk5rap2|214444|unchanged,unchanged,unchanged	Cdk5rap2	unchanged	unchanged	unchanged	1	Cdk5rap2|214444|unchanged,unchanged,unchanged	Cdk5rap2	1	Cdk5rap2|214444|unchanged,unchanged,unchanged	Cdk5rap2	1	Cdk5rap2|214444|unchanged,unchanged,unchanged	Cdk5rap2
chr4:35225544-35225843	23.14	3.3e-73	yes	Intron	37	3110043O21Rik|73205|unchanged,unchanged,unchanged	3110043O21Rik	unchanged	unchanged	unchanged	1	3110043O21Rik|73205|unchanged,unchanged,unchanged	3110043O21Rik	1	3110043O21Rik|73205|unchanged,unchanged,unchanged	3110043O21Rik	1	3110043O21Rik|73205|unchanged,unchanged,unchanged	3110043O21Rik
chr11:52231927-52232226	23.14	5.43e-97	yes	Exon	0	Skp1a|21402|unchanged,unchanged,unchanged	Skp1a	unchanged	unchanged	unchanged	1	Skp1a|21402|unchanged,unchanged,unchanged	Skp1a	2	Olfr1371|276865|unavailable,unavailable,unavailable;Skp1a|21402|unchanged,unchanged,unchanged	Olfr1371,Skp1a	2	Olfr1371|276865|unavailable,unavailable,unavailable;Skp1a|21402|unchanged,unchanged,unchanged	Olfr1371,Skp1a
chr2:162660582-162660881	23.14	1.58e-25	yes	Promoter	266	Ptprt|19281|unchanged,unchanged,unchanged	Ptprt	unchanged	unchanged	unchanged	2	9430021M05Rik|77288|unchanged,unchanged,unchanged;Ptprt|19281|unchanged,unchanged,unchanged	9430021M05Rik,Ptprt	2	9430021M05Rik|77288|unchanged,unchanged,unchanged;Ptprt|19281|unchanged,unchanged,unchanged	9430021M05Rik,Ptprt	2	9430021M05Rik|77288|unchanged,unchanged,unchanged;Ptprt|19281|unchanged,unchanged,unchanged	9430021M05Rik,Ptprt
chr4:81442508-81442807	23.14	1.58e-25	yes	Exon	8	Mpdz|17475|unchanged,unchanged,unchanged	Mpdz	unchanged	unchanged	unchanged	1	Mpdz|17475|unchanged,unchanged,unchanged	Mpdz	1	Mpdz|17475|unchanged,unchanged,unchanged	Mpdz	2	Mir466h|100124446|unavailable,unavailable,unavailable;Mpdz|17475|unchanged,unchanged,unchanged	Mir466h,Mpdz
chr5:121712653-121712952	23.14	1.58e-25	yes	Intron	1044	Atxn2|20239|unchanged,unchanged,unchanged	Atxn2	unchanged	unchanged	unchanged	1	Atxn2|20239|unchanged,unchanged,unchanged	Atxn2	1	Atxn2|20239|unchanged,unchanged,unchanged	Atxn2	1	Atxn2|20239|unchanged,unchanged,unchanged	Atxn2
chr6:85915552-85915851	23.14	1.58e-25	yes	Promoter	0	Nat8f1|66116|unchanged,unchanged,unchanged;Tprkb|69786|unchanged,unchanged,unchanged	Nat8f1,Tprkb	unchanged	unchanged	unchanged	2	Nat8f1|66116|unchanged,unchanged,unchanged;Tprkb|69786|unchanged,unchanged,unchanged	Nat8f1,Tprkb	3	Nat8f1|66116|unchanged,unchanged,unchanged;Nat8f4|75541|unchanged,unchanged,unchanged;Tprkb|69786|unchanged,unchanged,unchanged	Nat8f1,Nat8f4,Tprkb	5	Dusp11|72102|unchanged,unchanged,unchanged;Nat8f1|66116|unchanged,unchanged,unchanged;Nat8f2|93673|unchanged,unchanged,unchanged;Nat8f4|75541|unchanged,unchanged,unchanged;Tprkb|69786|unchanged,unchanged,unchanged	Dusp11,Nat8f1,Nat8f2,Nat8f4,Tprkb
chr12:51829102-51829401	22.99	3.71e-143	yes	Exon	135	Hectd1|207304|unchanged,unchanged,unchanged	Hectd1	unchanged	unchanged	unchanged	1	Hectd1|207304|unchanged,unchanged,unchanged	Hectd1	1	Hectd1|207304|unchanged,unchanged,unchanged	Hectd1	1	Hectd1|207304|unchanged,unchanged,unchanged	Hectd1
chr4:118134924-118135223	22.83	7.83e-107	yes	Promoter	0	St3gal3|20441|unchanged,unchanged,unchanged	St3gal3	unchanged	unchanged	unchanged	1	St3gal3|20441|unchanged,unchanged,unchanged	St3gal3	1	St3gal3|20441|unchanged,unchanged,unchanged	St3gal3	2	Kdm4a|230674|unchanged,unchanged,unchanged;St3gal3|20441|unchanged,unchanged,unchanged	Kdm4a,St3gal3
chr4:133752854-133753153	22.83	8.58e-37	yes	Exon	458	Arid1a|93760|unchanged,unchanged,unchanged	Arid1a	unchanged	unchanged	unchanged	1	Arid1a|93760|unchanged,unchanged,unchanged	Arid1a	1	Arid1a|93760|unchanged,unchanged,unchanged	Arid1a	2	Arid1a|93760|unchanged,unchanged,unchanged;Mir7227|102465707|unavailable,unavailable,unavailable	Arid1a,Mir7227
chr4:144999980-145000279	22.83	7.83e-107	yes	Intron	106843	Dhrs3|20148|unchanged,unchanged,unchanged	Dhrs3	unchanged	unchanged	unchanged	0			0			0
chr7:128418429-128418728	22.83	8.58e-37	yes	Promoter	257	Rgs10|67865|unchanged,unchanged,unchanged	Rgs10	unchanged	unchanged	unchanged	1	Rgs10|67865|unchanged,unchanged,unchanged	Rgs10	1	Rgs10|67865|unchanged,unchanged,unchanged	Rgs10	2	Rgs10|67865|unchanged,unchanged,unchanged;Tial1|21843|unchanged,unchanged,unchanged	Rgs10,Tial1
chr17:46073917-46074216	22.68	2.88e-94	yes	Intergenic	36788	Mrps18a|68565|unchanged,unchanged,unchanged	Mrps18a	unchanged	unchanged	unchanged	0			0			2	Mrps18a|68565|unchanged,unchanged,unchanged;Vegfa|22339|unchanged,unchanged,unchanged	Mrps18a,Vegfa
chr7:118129390-118129689	22.52	1.74e-70	yes	Exon	0	Arl6ip1|54208|unchanged,unchanged,unchanged	Arl6ip1	unchanged	unchanged	unchanged	1	Arl6ip1|54208|unchanged,unchanged,unchanged	Arl6ip1	2	Arl6ip1|54208|unchanged,unchanged,unchanged;Rps15a|267019|unchanged,unchanged,unchanged	Arl6ip1,Rps15a	2	Arl6ip1|54208|unchanged,unchanged,unchanged;Rps15a|267019|unchanged,unchanged,unchanged	Arl6ip1,Rps15a
chr15:38518276-38518575	22.52	1.74e-70	yes	Intron	691	Azin1|54375|unchanged,unchanged,unchanged	Azin1	unchanged	unchanged	unchanged	1	Azin1|54375|unchanged,unchanged,unchanged	Azin1	1	Azin1|54375|unchanged,unchanged,unchanged	Azin1	2	Azin1|54375|unchanged,unchanged,unchanged;Mir6951|102465574|unavailable,unavailable,unavailable	Azin1,Mir6951
chr17:34398610-34398909	22.45	6.54e-93	yes	Promoter	0	BC051142|407788|unchanged,unchanged,unchanged	BC051142	unchanged	unchanged	unchanged	1	BC051142|407788|unchanged,unchanged,unchanged	BC051142	1	BC051142|407788|unchanged,unchanged,unchanged	BC051142	3	BC051142|407788|unchanged,unchanged,unchanged;Btnl1|100038862|unavailable,unavailable,unavailable;Btnl2|547431|unchanged,unchanged,unchanged	BC051142,Btnl1,Btnl2
chr2:24950099-24950398	22.21	1.12e-46	yes	Exon	0	Zmynd19|67187|unchanged,unchanged,unchanged	Zmynd19	unchanged	unchanged	unchanged	1	Zmynd19|67187|unchanged,unchanged,unchanged	Zmynd19	3	Arrdc1|215705|unchanged,unchanged,unchanged;Dph7|67228|unchanged,unchanged,unchanged;Zmynd19|67187|unchanged,unchanged,unchanged	Arrdc1,Dph7,Zmynd19	6	Arrdc1|215705|unchanged,unchanged,unchanged;Dph7|67228|unchanged,unchanged,unchanged;Ehmt1|77683|unchanged,unchanged,unchanged;Mrpl41|107733|unchanged,unchanged,unchanged;Pnpla7|241274|unchanged,unchanged,unchanged;Zmynd19|67187|unchanged,unchanged,unchanged	Arrdc1,Dph7,Ehmt1,Mrpl41,Pnpla7,Zmynd19
chr8:41417043-41417342	22.21	1.96e-35	yes	Promoter	0	Frg1|14300|unchanged,unchanged,unchanged	Frg1	unchanged	unchanged	unchanged	1	Frg1|14300|unchanged,unchanged,unchanged	Frg1	1	Frg1|14300|unchanged,unchanged,unchanged	Frg1	2	Asah1|11886|unchanged,unchanged,unchanged;Frg1|14300|unchanged,unchanged,unchanged	Asah1,Frg1
chr18:35771979-35772278	22.21	1.12e-46	yes	Intron	420	Ube2d2a|56550|unchanged,unchanged,unchanged	Ube2d2a	unchanged	unchanged	unchanged	1	Ube2d2a|56550|unchanged,unchanged,unchanged	Ube2d2a	1	Ube2d2a|56550|unchanged,unchanged,unchanged	Ube2d2a	3	1700066B19Rik|73449|unchanged,unchanged,unchanged;Tmem173|72512|unchanged,unchanged,unchanged;Ube2d2a|56550|unchanged,unchanged,unchanged	1700066B19Rik,Tmem173,Ube2d2a
chr1:178276086-178276385	22.21	1.96e-35	yes	Intergenic	42768	Cox20|66359|unchanged,unchanged,unchanged	Cox20	unchanged	unchanged	unchanged	0			0			1	Cox20|66359|unchanged,unchanged,unchanged	Cox20
chr2:112379011-112379310	22.21	1.96e-35	yes	Promoter	0	Katnbl1|72425|unchanged,unchanged,unchanged	Katnbl1	unchanged	unchanged	unchanged	1	Katnbl1|72425|unchanged,unchanged,unchanged	Katnbl1	2	Emc4|68032|unchanged,unchanged,unchanged;Katnbl1|72425|unchanged,unchanged,unchanged	Emc4,Katnbl1	2	Emc4|68032|unchanged,unchanged,unchanged;Katnbl1|72425|unchanged,unchanged,unchanged	Emc4,Katnbl1
chr6:50109850-50110149	22.21	1.96e-35	yes	Promoter	92	Mpp6|56524|unchanged,unchanged,unchanged	Mpp6	unchanged	unchanged	unchanged	1	Mpp6|56524|unchanged,unchanged,unchanged	Mpp6	1	Mpp6|56524|unchanged,unchanged,unchanged	Mpp6	1	Mpp6|56524|unchanged,unchanged,unchanged	Mpp6
chr8:47990565-47990864	22.21	6.56e-58	yes	Promoter	14	Wwc2|52357|unchanged,unchanged,unchanged	Wwc2	unchanged	unchanged	unchanged	1	Wwc2|52357|unchanged,unchanged,unchanged	Wwc2	1	Wwc2|52357|unchanged,unchanged,unchanged	Wwc2	1	Wwc2|52357|unchanged,unchanged,unchanged	Wwc2
chr15:64382158-64382457	22.21	3.65e-24	yes	Intron	462	Asap1|13196|unchanged,unchanged,unchanged	Asap1	unchanged	unchanged	unchanged	1	Asap1|13196|unchanged,unchanged,unchanged	Asap1	1	Asap1|13196|unchanged,unchanged,unchanged	Asap1	1	Asap1|13196|unchanged,unchanged,unchanged	Asap1
chr17:63499751-63500050	22.21	1.96e-35	yes	Exon	530	Fbxl17|50758|unchanged,unchanged,unchanged	Fbxl17	unchanged	unchanged	unchanged	1	Fbxl17|50758|unchanged,unchanged,unchanged	Fbxl17	1	Fbxl17|50758|unchanged,unchanged,unchanged	Fbxl17	1	Fbxl17|50758|unchanged,unchanged,unchanged	Fbxl17
chr2:34802256-34802555	21.84	1.46e-56	yes	ProxUpstream	2344	Rabepk|227746|unchanged,unchanged,unchanged	Rabepk	unchanged	unchanged	unchanged	1	Rabepk|227746|unchanged,unchanged,unchanged	Rabepk	1	Rabepk|227746|unchanged,unchanged,unchanged	Rabepk	4	Fbxw2|30050|unchanged,unchanged,unchanged;Gapvd1|66691|unchanged,unchanged,unchanged;Hspa5|14828|unchanged,unchanged,unchanged;Rabepk|227746|unchanged,unchanged,unchanged	Fbxw2,Gapvd1,Hspa5,Rabepk
chr11:54438422-54438721	21.84	1.46e-56	yes	Intron	243	Fnip1|216742|unchanged,unchanged,unchanged	Fnip1	unchanged	unchanged	unchanged	1	Fnip1|216742|unchanged,unchanged,unchanged	Fnip1	1	Fnip1|216742|unchanged,unchanged,unchanged	Fnip1	1	Fnip1|216742|unchanged,unchanged,unchanged	Fnip1
chr1:63176751-63177050	21.84	2.77e-111	yes	Promoter	0	Eef1b2|55949|unchanged,unchanged,unchanged;Ndufs1|227197|unchanged,unchanged,unchanged	Eef1b2,Ndufs1	unchanged	unchanged	unchanged	3	Eef1b2|55949|unchanged,unchanged,unchanged;Ndufs1|227197|unchanged,unchanged,unchanged;Snora41|100217464|unavailable,unavailable,unavailable	Eef1b2,Ndufs1,Snora41	3	Eef1b2|55949|unchanged,unchanged,unchanged;Ndufs1|227197|unchanged,unchanged,unchanged;Snora41|100217464|unavailable,unavailable,unavailable	Eef1b2,Ndufs1,Snora41	5	Eef1b2|55949|unchanged,unchanged,unchanged;Gpr1|241070|unchanged,unchanged,unchanged;Ndufs1|227197|unchanged,unchanged,unchanged;Snora41|100217464|unavailable,unavailable,unavailable;Zdbf2|73884|unchanged,unchanged,unchanged	Eef1b2,Gpr1,Ndufs1,Snora41,Zdbf2
chr13:81657582-81657881	21.75	7.18e-89	yes	Promoter	0	Lysmd3|80289|unchanged,unchanged,unchanged	Lysmd3	unchanged	unchanged	unchanged	1	Lysmd3|80289|unchanged,unchanged,unchanged	Lysmd3	1	Lysmd3|80289|unchanged,unchanged,unchanged	Lysmd3	2	Adgrv1|110789|unchanged,unchanged,unchanged;Lysmd3|80289|unchanged,unchanged,unchanged	Adgrv1,Lysmd3
chr6:4903502-4903801	21.75	2.48e-45	yes	Intron	182	Ppp1r9a|243725|unchanged,unchanged,unchanged	Ppp1r9a	unchanged	unchanged	unchanged	1	Ppp1r9a|243725|unchanged,unchanged,unchanged	Ppp1r9a	1	Ppp1r9a|243725|unchanged,unchanged,unchanged	Ppp1r9a	1	Ppp1r9a|243725|unchanged,unchanged,unchanged	Ppp1r9a
chr18:34777320-34777619	21.75	2.48e-45	yes	Intron	312	Kdm3b|277250|unchanged,unchanged,unchanged	Kdm3b	unchanged	unchanged	unchanged	1	Kdm3b|277250|unchanged,unchanged,unchanged	Kdm3b	2	Fam53c|66306|unchanged,unchanged,unchanged;Kdm3b|277250|unchanged,unchanged,unchanged	Fam53c,Kdm3b	3	Cdc25c|12532|unchanged,unchanged,unchanged;Fam53c|66306|unchanged,unchanged,unchanged;Kdm3b|277250|unchanged,unchanged,unchanged	Cdc25c,Fam53c,Kdm3b
chr8:91070007-91070306	21.6	1.92e-66	yes	Exon	0	Rbl2|19651|unchanged,unchanged,unchanged	Rbl2	unchanged	unchanged	unchanged	1	Rbl2|19651|unchanged,unchanged,unchanged	Rbl2	1	Rbl2|19651|unchanged,unchanged,unchanged	Rbl2	1	Rbl2|19651|unchanged,unchanged,unchanged	Rbl2
chr13:59822967-59823266	21.6	1.92e-66	yes	Exon	0	Zcchc6|214290|unchanged,unchanged,unchanged	Zcchc6	unchanged	unchanged	unchanged	1	Zcchc6|214290|unchanged,unchanged,unchanged	Zcchc6	1	Zcchc6|214290|unchanged,unchanged,unchanged	Zcchc6	1	Zcchc6|214290|unchanged,unchanged,unchanged	Zcchc6
chr3:90052141-90052440	21.6	4.36e-34	yes	Promoter	35	Ubap2l|74383|unchanged,unchanged,unchanged	Ubap2l	unchanged	unchanged	unchanged	2	4933434E20Rik|99650|unchanged,unchanged,unchanged;Ubap2l|74383|unchanged,unchanged,unchanged	4933434E20Rik,Ubap2l	4	1700094D03Rik|73545|unchanged,unchanged,unchanged;4933434E20Rik|99650|unchanged,unchanged,unchanged;Mir190b|100124481|unavailable,unavailable,unavailable;Ubap2l|74383|unchanged,unchanged,unchanged	1700094D03Rik,4933434E20Rik,Mir190b,Ubap2l	6	1700094D03Rik|73545|unchanged,unchanged,unchanged;4933434E20Rik|99650|unchanged,unchanged,unchanged;Mir190b|100124481|unavailable,unavailable,unavailable;Mir7669|102465771|unavailable,unavailable,unavailable;Tpm3|59069|unchanged,unchanged,unchanged;Ubap2l|74383|unchanged,unchanged,unchanged	1700094D03Rik,4933434E20Rik,Mir190b,Mir7669,Tpm3,Ubap2l
chr14:57745936-57746235	21.6	4.36e-34	yes	Exon	0	Lats2|50523|unchanged,unchanged,unchanged	Lats2	unchanged	unchanged	unchanged	1	Lats2|50523|unchanged,unchanged,unchanged	Lats2	1	Lats2|50523|unchanged,unchanged,unchanged	Lats2	1	Lats2|50523|unchanged,unchanged,unchanged	Lats2
chr9:108783702-108784001	21.47	3.19e-55	yes	Intergenic	11993	Ip6k2|76500|unchanged,unchanged,unchanged	Ip6k2	unchanged	unchanged	unchanged	0			1	Ip6k2|76500|unchanged,unchanged,unchanged	Ip6k2	3	Celsr3|107934|unchanged,unchanged,unchanged;Ip6k2|76500|unchanged,unchanged,unchanged;Nckipsd|80987|unchanged,unchanged,unchanged	Celsr3,Ip6k2,Nckipsd
chr4:59422007-59422306	21.29	8.13e-23	yes	Intron	16327	Susd1|634731|unchanged,unchanged,unchanged	Susd1	unchanged	unchanged	unchanged	0			1	Susd1|634731|unchanged,unchanged,unchanged	Susd1	1	Susd1|634731|unchanged,unchanged,unchanged	Susd1
chr2:54436377-54436676	21.29	8.13e-23	yes	Exon	0	Galnt13|271786|unchanged,unchanged,unchanged	Galnt13	unchanged	unchanged	unchanged	1	Galnt13|271786|unchanged,unchanged,unchanged	Galnt13	1	Galnt13|271786|unchanged,unchanged,unchanged	Galnt13	1	Galnt13|271786|unchanged,unchanged,unchanged	Galnt13
chr5:76588625-76588924	21.29	5.41e-44	yes	ProxUpstream	2790	Cep135|381644|unchanged,unchanged,unchanged	Cep135	unchanged	unchanged	unchanged	1	Cep135|381644|unchanged,unchanged,unchanged	Cep135	1	Cep135|381644|unchanged,unchanged,unchanged	Cep135	1	Cep135|381644|unchanged,unchanged,unchanged	Cep135
chr17:21383668-21383967	21.29	8.13e-23	yes	Exon	0	Zfp677|210503|unchanged,unchanged,unchanged	Zfp677	unchanged	unchanged	unchanged	1	Zfp677|210503|unchanged,unchanged,unchanged	Zfp677	1	Zfp677|210503|unchanged,unchanged,unchanged	Zfp677	2	Zfp54|22712|unchanged,unchanged,unchanged;Zfp677|210503|unchanged,unchanged,unchanged	Zfp54,Zfp677
chr1:183296943-183297242	21.16	5.43e-75	yes	Promoter	0	Aida|108909|unchanged,unchanged,unchanged;Brox|71678|unchanged,unchanged,unchanged	Aida,Brox	unchanged	unchanged	unchanged	2	Aida|108909|unchanged,unchanged,unchanged;Brox|71678|unchanged,unchanged,unchanged	Aida,Brox	2	Aida|108909|unchanged,unchanged,unchanged;Brox|71678|unchanged,unchanged,unchanged	Aida,Brox	2	Aida|108909|unchanged,unchanged,unchanged;Brox|71678|unchanged,unchanged,unchanged	Aida,Brox
chr12:54862397-54862696	20.98	9.44e-33	yes	Intron	181	Cfl2|12632|unchanged,unchanged,unchanged	Cfl2	unchanged	unchanged	unchanged	1	Cfl2|12632|unchanged,unchanged,unchanged	Cfl2	1	Cfl2|12632|unchanged,unchanged,unchanged	Cfl2	1	Cfl2|12632|unchanged,unchanged,unchanged	Cfl2
chr13:103920334-103920633	20.98	9.44e-33	yes	Exon	0	Erbin|59079|unchanged,unchanged,unchanged	Erbin	unchanged	unchanged	unchanged	1	Erbin|59079|unchanged,unchanged,unchanged	Erbin	1	Erbin|59079|unchanged,unchanged,unchanged	Erbin	1	Erbin|59079|unchanged,unchanged,unchanged	Erbin
chr17:37028598-37028897	20.92	1.27e-104	yes	ProxUpstream	5200	Mog|17441|unchanged,unchanged,unchanged	Mog	unchanged	unchanged	unchanged	1	Mog|17441|unchanged,unchanged,unchanged	Mog	2	Gabbr1|54393|unchanged,unchanged,unchanged;Mog|17441|unchanged,unchanged,unchanged	Gabbr1,Mog	5	2410137M14Rik|76797|unchanged,unchanged,unchanged;Gabbr1|54393|unchanged,unchanged,unchanged;H2-M5|240095|unavailable,unavailable,unavailable;Mog|17441|unchanged,unchanged,unchanged;Zfp57|22715|unchanged,unchanged,unchanged	2410137M14Rik,Gabbr1,H2-M5,Mog,Zfp57
chr9:70012469-70012768	20.76	4.15e-144	yes	Exon	0	Gtf2a2|235459|unchanged,unchanged,unchanged	Gtf2a2	unchanged	unchanged	unchanged	1	Gtf2a2|235459|unchanged,unchanged,unchanged	Gtf2a2	1	Gtf2a2|235459|unchanged,unchanged,unchanged	Gtf2a2	3	Bnip2|12175|unchanged,unchanged,unchanged;Gcnt3|72077|unchanged,unchanged,unchanged;Gtf2a2|235459|unchanged,unchanged,unchanged	Bnip2,Gcnt3,Gtf2a2
chr11:32267413-32267712	20.67	1.85e-62	yes	ProxUpstream	0	Nprl3|17168|unchanged,unchanged,unchanged	Nprl3	unchanged	unchanged	unchanged	2	Hba-x|15126|unchanged,unchanged,unchanged;Nprl3|17168|unchanged,unchanged,unchanged	Hba-x,Nprl3	3	Hba-x|15126|unchanged,unchanged,unchanged;Hbq1b|544763|unavailable,unavailable,unavailable;Nprl3|17168|unchanged,unchanged,unchanged	Hba-x,Hbq1b,Nprl3	6	Hba-x|15126|unchanged,unchanged,unchanged;Hbq1a|216635|unavailable,unavailable,unavailable;Hbq1b|544763|unavailable,unavailable,unavailable;Mpg|268395|unchanged,unchanged,unchanged;Nprl3|17168|unchanged,unchanged,unchanged;Rhbdf1|13650|unchanged,unchanged,unchanged	Hba-x,Hbq1a,Hbq1b,Mpg,Nprl3,Rhbdf1
chr4:43442831-43443130	20.63	2.4e-72	yes	Exon	554	Tesk1|21754|unchanged,unchanged,unchanged	Tesk1	unchanged	unchanged	unchanged	1	Tesk1|21754|unchanged,unchanged,unchanged	Tesk1	3	Cd72|12517|unchanged,unchanged,unchanged;Fam166b|329831|unavailable,unavailable,unavailable;Tesk1|21754|unchanged,unchanged,unchanged	Cd72,Fam166b,Tesk1	6	Cd72|12517|unchanged,unchanged,unchanged;Fam166b|329831|unavailable,unavailable,unavailable;Rmrp|19782|unavailable,unavailable,unavailable;Rusc2|100213|unchanged,unchanged,unchanged;Sit1|54390|unchanged,unchanged,unchanged;Tesk1|21754|unchanged,unchanged,unchanged	Cd72,Fam166b,Rmrp,Rusc2,Sit1,Tesk1
chr6:13677469-13677768	20.63	2.4e-72	yes	Intron	198	Bmt2|101148|unchanged,unchanged,unchanged	Bmt2	unchanged	unchanged	unchanged	1	Bmt2|101148|unchanged,unchanged,unchanged	Bmt2	1	Bmt2|101148|unchanged,unchanged,unchanged	Bmt2	1	Bmt2|101148|unchanged,unchanged,unchanged	Bmt2
chr19:8941761-8942060	20.52	9.82e-122	yes	Promoter	0	Mta2|23942|unchanged,down,unchanged	Mta2	unchanged	down	unchanged	1	Mta2|23942|unchanged,down,unchanged	Mta2	4	Eml3|225898|unchanged,unchanged,unchanged;Mta2|23942|unchanged,down,unchanged;Rom1|19881|unchanged,unchanged,unchanged;Tut1|70044|unchanged,unchanged,unchanged	Eml3,Mta2,Rom1,Tut1	9	Ahnak|66395|unchanged,unchanged,unchanged;B3gat3|72727|unchanged,unchanged,unchanged;Eef1g|67160|unchanged,unchanged,unchanged;Eml3|225898|unchanged,unchanged,unchanged;Ganab|14376|unchanged,unchanged,unchanged;Ints5|109077|unchanged,unchanged,unchanged;Mta2|23942|unchanged,down,unchanged;Rom1|19881|unchanged,unchanged,unchanged;Tut1|70044|unchanged,unchanged,unchanged	Ahnak,B3gat3,Eef1g,Eml3,Ganab,Ints5,Mta2,Rom1,Tut1
chr10:96616427-96616726	20.36	2.4e-41	yes	Promoter	275	Btg1|12226|unchanged,unchanged,unchanged	Btg1	unchanged	unchanged	unchanged	1	Btg1|12226|unchanged,unchanged,unchanged	Btg1	1	Btg1|12226|unchanged,unchanged,unchanged	Btg1	1	Btg1|12226|unchanged,unchanged,unchanged	Btg1
chr18:37835662-37835961	20.36	2.4e-41	yes	Intron	16116	Pcdhgc5|93708|unchanged,unchanged,unchanged	Pcdhgc5	unchanged	unchanged	unchanged	0			2	Mir6979|102465592|unavailable,unavailable,unavailable;Pcdhgc5|93708|unchanged,unchanged,unchanged	Mir6979,Pcdhgc5	4	Mir6979|102465592|unavailable,unavailable,unavailable;Pcdhgc3|93706|unchanged,unchanged,unchanged;Pcdhgc4|93707|unchanged,unchanged,unchanged;Pcdhgc5|93708|unchanged,unchanged,unchanged	Mir6979,Pcdhgc3,Pcdhgc4,Pcdhgc5
chr4:3937388-3937687	20.36	1.74e-21	yes	ProxUpstream	718	Plag1|56711|unchanged,unchanged,unchanged	Plag1	unchanged	unchanged	unchanged	2	Chchd7|66433|unchanged,unchanged,unchanged;Plag1|56711|unchanged,unchanged,unchanged	Chchd7,Plag1	2	Chchd7|66433|unchanged,unchanged,unchanged;Plag1|56711|unchanged,unchanged,unchanged	Chchd7,Plag1	2	Chchd7|66433|unchanged,unchanged,unchanged;Plag1|56711|unchanged,unchanged,unchanged	Chchd7,Plag1
chr9:124424077-124424376	20.36	4.96e-71	yes	Exon	290	4930526I15Rik|75135|unchanged,unchanged,unchanged	4930526I15Rik	unchanged	unchanged	unchanged	1	4930526I15Rik|75135|unchanged,unchanged,unchanged	4930526I15Rik	1	4930526I15Rik|75135|unchanged,unchanged,unchanged	4930526I15Rik	1	4930526I15Rik|75135|unchanged,unchanged,unchanged	4930526I15Rik
chr10:126978446-126978745	20.36	2.4e-41	yes	Promoter	0	Ctdsp2|52468|unchanged,unchanged,unchanged	Ctdsp2	unchanged	unchanged	unchanged	1	Ctdsp2|52468|unchanged,unchanged,unchanged	Ctdsp2	3	Ctdsp2|52468|unchanged,unchanged,unchanged;Mir26a-2|723962|unavailable,unavailable,unavailable;Mir546|723882|unavailable,unavailable,unavailable	Ctdsp2,Mir26a-2,Mir546	4	Avil|11567|unchanged,unchanged,unchanged;Ctdsp2|52468|unchanged,unchanged,unchanged;Mir26a-2|723962|unavailable,unavailable,unavailable;Mir546|723882|unavailable,unavailable,unavailable	Avil,Ctdsp2,Mir26a-2,Mir546
chr15:96287668-96287967	20.36	1.98e-31	yes	Intron	146	Arid2|77044|unchanged,unchanged,unchanged	Arid2	unchanged	unchanged	unchanged	1	Arid2|77044|unchanged,unchanged,unchanged	Arid2	2	Arid2|77044|unchanged,unchanged,unchanged;E330033B04Rik|319722|unavailable,unavailable,unavailable	Arid2,E330033B04Rik	3	4833422M21Rik|75768|unchanged,unchanged,unchanged;Arid2|77044|unchanged,unchanged,unchanged;E330033B04Rik|319722|unavailable,unavailable,unavailable	4833422M21Rik,Arid2,E330033B04Rik
chr16:46496277-46496576	20.36	2.4e-41	yes	Intron	391	Nectin3|58998|unchanged,unchanged,unchanged	Nectin3	unchanged	unchanged	unchanged	1	Nectin3|58998|unchanged,unchanged,unchanged	Nectin3	1	Nectin3|58998|unchanged,unchanged,unchanged	Nectin3	1	Nectin3|58998|unchanged,unchanged,unchanged	Nectin3
chr19:33391727-33392026	20.36	1.98e-31	yes	Intron	269	Rnls|67795|unchanged,unchanged,unchanged	Rnls	unchanged	unchanged	unchanged	1	Rnls|67795|unchanged,unchanged,unchanged	Rnls	1	Rnls|67795|unchanged,unchanged,unchanged	Rnls	1	Rnls|67795|unchanged,unchanged,unchanged	Rnls
chrX:20618101-20618400	20.36	1.74e-21	yes	Promoter	342	Rbm10|236732|unchanged,unchanged,unchanged	Rbm10	unchanged	unchanged	unchanged	2	Ndufb11|104130|unchanged,unchanged,unchanged;Rbm10|236732|unchanged,unchanged,unchanged	Ndufb11,Rbm10	2	Ndufb11|104130|unchanged,unchanged,unchanged;Rbm10|236732|unchanged,unchanged,unchanged	Ndufb11,Rbm10	3	Ndufb11|104130|unchanged,unchanged,unchanged;Rbm10|236732|unchanged,unchanged,unchanged;Uba1|22201|unchanged,unchanged,unchanged	Ndufb11,Rbm10,Uba1
chr3:88510040-88510339	20.13	1.32e-79	yes	ProxUpstream	6688	Lmna|16905|unchanged,unchanged,unchanged	Lmna	unchanged	unchanged	unchanged	1	Lmna|16905|unchanged,unchanged,unchanged	Lmna	1	Lmna|16905|unchanged,unchanged,unchanged	Lmna	7	Lamtor2|83409|unchanged,unchanged,unchanged;Lmna|16905|unchanged,unchanged,unchanged;Mex3a|72640|unchanged,unchanged,unchanged;Mir1905|100316808|unavailable,unavailable,unavailable;Rab25|53868|unchanged,unchanged,unchanged;Sema4a|20351|unchanged,unchanged,unchanged;Ubqln4|94232|unchanged,unchanged,unchanged	Lamtor2,Lmna,Mex3a,Mir1905,Rab25,Sema4a,Ubqln4
chr15:80711094-80711393	19.95	3.51e-88	yes	Promoter	0	Tnrc6b|213988|unchanged,unchanged,unchanged	Tnrc6b	unchanged	unchanged	unchanged	1	Tnrc6b|213988|unchanged,unchanged,unchanged	Tnrc6b	2	A430088P11Rik|106059|unchanged,unchanged,unchanged;Tnrc6b|213988|unchanged,unchanged,unchanged	A430088P11Rik,Tnrc6b	3	A430088P11Rik|106059|unchanged,unchanged,unchanged;Fam83f|213956|unchanged,unchanged,unchanged;Tnrc6b|213988|unchanged,unchanged,unchanged	A430088P11Rik,Fam83f,Tnrc6b
chr15:81466057-81466356	19.95	3.51e-88	yes	Promoter	0	Rbx1|56438|unchanged,unchanged,unchanged	Rbx1	unchanged	unchanged	unchanged	1	Rbx1|56438|unchanged,unchanged,unchanged	Rbx1	1	Rbx1|56438|unchanged,unchanged,unchanged	Rbx1	1	Rbx1|56438|unchanged,unchanged,unchanged	Rbx1
chr10:13552891-13553190	19.9	4.9e-40	yes	Exon	0	Adat2|66757|unchanged,unchanged,unchanged;Pex3|56535|unchanged,unchanged,unchanged	Adat2,Pex3	unchanged	unchanged	unchanged	2	Adat2|66757|unchanged,unchanged,unchanged;Pex3|56535|unchanged,unchanged,unchanged	Adat2,Pex3	2	Adat2|66757|unchanged,unchanged,unchanged;Pex3|56535|unchanged,unchanged,unchanged	Adat2,Pex3	2	Adat2|66757|unchanged,unchanged,unchanged;Pex3|56535|unchanged,unchanged,unchanged	Adat2,Pex3
chr11:95384638-95384937	19.9	4.9e-40	yes	Promoter	0	Slc35b1|110172|unchanged,unchanged,unchanged	Slc35b1	unchanged	unchanged	unchanged	1	Slc35b1|110172|unchanged,unchanged,unchanged	Slc35b1	1	Slc35b1|110172|unchanged,unchanged,unchanged	Slc35b1	3	Fam117a|215512|unchanged,unchanged,unchanged;Slc35b1|110172|unchanged,unchanged,unchanged;Spop|20747|unchanged,unchanged,unchanged	Fam117a,Slc35b1,Spop
chr4:114986716-114987015	19.75	4.04e-30	yes	Intron	213	Cmpk1|66588|unchanged,unchanged,unchanged	Cmpk1	unchanged	unchanged	unchanged	1	Cmpk1|66588|unchanged,unchanged,unchanged	Cmpk1	2	Cmpk1|66588|unchanged,unchanged,unchanged;Stil|20460|unchanged,unchanged,unchanged	Cmpk1,Stil	2	Cmpk1|66588|unchanged,unchanged,unchanged;Stil|20460|unchanged,unchanged,unchanged	Cmpk1,Stil
chr19:7341713-7342012	19.75	3.32e-115	yes	Promoter	0	Mark2|13728|unchanged,unchanged,unchanged	Mark2	unchanged	unchanged	unchanged	1	Mark2|13728|unchanged,unchanged,unchanged	Mark2	1	Mark2|13728|unchanged,unchanged,unchanged	Mark2	3	1700105P06Rik|654802|unchanged,unchanged,unchanged;AI846148|68229|unchanged,unchanged,unchanged;Mark2|13728|unchanged,unchanged,unchanged	1700105P06Rik,AI846148,Mark2
chr11:50210564-50210863	19.62	1.23e-48	yes	Exon	0	Sqstm1|18412|unchanged,unchanged,unchanged	Sqstm1	unchanged	unchanged	unchanged	1	Sqstm1|18412|unchanged,unchanged,unchanged	Sqstm1	2	Mgat4b|103534|unchanged,unchanged,unchanged;Sqstm1|18412|unchanged,unchanged,unchanged	Mgat4b,Sqstm1	5	Ltc4s|17001|unchanged,unchanged,unchanged;Mgat4b|103534|unchanged,unchanged,unchanged;Mir6919|102466765|unavailable,unavailable,unavailable;Mrnip|68067|unchanged,unchanged,unchanged;Sqstm1|18412|unchanged,unchanged,unchanged	Ltc4s,Mgat4b,Mir6919,Mrnip,Sqstm1
chr4:46138486-46138785	19.44	9.76e-39	yes	Promoter	0	Ncbp1|433702|unchanged,unchanged,unchanged	Ncbp1	unchanged	unchanged	unchanged	2	Ncbp1|433702|unchanged,unchanged,unchanged;Tstd2|272027|unchanged,unchanged,unchanged	Ncbp1,Tstd2	2	Ncbp1|433702|unchanged,unchanged,unchanged;Tstd2|272027|unchanged,unchanged,unchanged	Ncbp1,Tstd2	2	Ncbp1|433702|unchanged,unchanged,unchanged;Tstd2|272027|unchanged,unchanged,unchanged	Ncbp1,Tstd2
chr5:102069777-102070076	19.44	9.76e-39	yes	Promoter	0	Wdfy3|72145|unchanged,unchanged,unchanged	Wdfy3	unchanged	unchanged	unchanged	1	Wdfy3|72145|unchanged,unchanged,unchanged	Wdfy3	1	Wdfy3|72145|unchanged,unchanged,unchanged	Wdfy3	1	Wdfy3|72145|unchanged,unchanged,unchanged	Wdfy3
chr5:104508553-104508852	19.44	3.54e-20	yes	Intron	201	BC005561|100042165|unchanged,unchanged,unchanged	BC005561	unchanged	unchanged	unchanged	1	BC005561|100042165|unchanged,unchanged,unchanged	BC005561	2	BC005561|100042165|unchanged,unchanged,unchanged;D930016D06Rik|100662|unchanged,unchanged,unchanged	BC005561,D930016D06Rik	3	BC005561|100042165|unchanged,unchanged,unchanged;D930016D06Rik|100662|unchanged,unchanged,unchanged;Pkd2|18764|unchanged,unchanged,unchanged	BC005561,D930016D06Rik,Pkd2
chr7:66109131-66109430	19.44	9.76e-39	yes	Promoter	85	Chsy1|269941|unchanged,unchanged,unchanged	Chsy1	unchanged	unchanged	unchanged	1	Chsy1|269941|unchanged,unchanged,unchanged	Chsy1	1	Chsy1|269941|unchanged,unchanged,unchanged	Chsy1	3	Chsy1|269941|unchanged,unchanged,unchanged;Selenos|109815|unchanged,unchanged,unchanged;Snrpa1|68981|unchanged,unchanged,unchanged	Chsy1,Selenos,Snrpa1
chr8:128685868-128686167	19.44	3.62e-94	yes	Intron	214	Itgb1|16412|unchanged,unchanged,unchanged	Itgb1	unchanged	unchanged	unchanged	1	Itgb1|16412|unchanged,unchanged,unchanged	Itgb1	1	Itgb1|16412|unchanged,unchanged,unchanged	Itgb1	1	Itgb1|16412|unchanged,unchanged,unchanged	Itgb1
chr13:54693836-54694135	19.44	3.1e-57	yes	Promoter	0	Rnf44|105239|unchanged,unchanged,unchanged	Rnf44	unchanged	unchanged	unchanged	2	Cdhr2|268663|unchanged,unchanged,unchanged;Rnf44|105239|unchanged,unchanged,unchanged	Cdhr2,Rnf44	2	Cdhr2|268663|unchanged,unchanged,unchanged;Rnf44|105239|unchanged,unchanged,unchanged	Cdhr2,Rnf44	2	Cdhr2|268663|unchanged,unchanged,unchanged;Rnf44|105239|unchanged,unchanged,unchanged	Cdhr2,Rnf44
chr2:132686822-132687121	19.34	2.71e-84	yes	ProxUpstream	3162	1110034G24Rik|73747|unchanged,unchanged,unchanged	1110034G24Rik	unchanged	unchanged	unchanged	1	1110034G24Rik|73747|unchanged,unchanged,unchanged	1110034G24Rik	1	1110034G24Rik|73747|unchanged,unchanged,unchanged	1110034G24Rik	1	1110034G24Rik|73747|unchanged,unchanged,unchanged	1110034G24Rik
chr7:28179427-28179726	19.31	7.9e-66	yes	Promoter	0	Dyrk1b|13549|unchanged,unchanged,unchanged	Dyrk1b	unchanged	unchanged	unchanged	2	Dyrk1b|13549|unchanged,unchanged,unchanged;Fbl|14113|unchanged,unchanged,unchanged	Dyrk1b,Fbl	2	Dyrk1b|13549|unchanged,unchanged,unchanged;Fbl|14113|unchanged,unchanged,unchanged	Dyrk1b,Fbl	3	9530053A07Rik|319482|unavailable,unavailable,unavailable;Dyrk1b|13549|unchanged,unchanged,unchanged;Fbl|14113|unchanged,unchanged,unchanged	9530053A07Rik,Dyrk1b,Fbl
chr4:99193909-99194208	19.25	2.38e-138	yes	Promoter	0	Atg4c|242557|unchanged,unchanged,unchanged	Atg4c	unchanged	unchanged	unchanged	1	Atg4c|242557|unchanged,unchanged,unchanged	Atg4c	1	Atg4c|242557|unchanged,unchanged,unchanged	Atg4c	1	Atg4c|242557|unchanged,unchanged,unchanged	Atg4c
chr12:85869322-85869621	19.13	8e-29	yes	Intron	44372	Ttll5|320244|unchanged,unchanged,unchanged	Ttll5	unchanged	unchanged	unchanged	0			0			2	0610007P14Rik|58520|unchanged,unchanged,unchanged;Ttll5|320244|unchanged,unchanged,unchanged	0610007P14Rik,Ttll5
chr1:45795116-45795415	19.13	8e-29	yes	Promoter	86	Wdr75|73674|unchanged,unchanged,unchanged	Wdr75	unchanged	unchanged	unchanged	1	Wdr75|73674|unchanged,unchanged,unchanged	Wdr75	1	Wdr75|73674|unchanged,unchanged,unchanged	Wdr75	1	Wdr75|73674|unchanged,unchanged,unchanged	Wdr75
chr4:101420145-101420444	19.13	6.03e-56	yes	Intron	442	Ak4|11639|unchanged,unchanged,unchanged	Ak4	unchanged	unchanged	unchanged	1	Ak4|11639|unchanged,unchanged,unchanged	Ak4	1	Ak4|11639|unchanged,unchanged,unchanged	Ak4	1	Ak4|11639|unchanged,unchanged,unchanged	Ak4
chr7:18910179-18910478	19.13	8e-29	yes	Exon	0	Ccdc61|232933|unchanged,unchanged,unchanged	Ccdc61	unchanged	unchanged	unchanged	1	Ccdc61|232933|unchanged,unchanged,unchanged	Ccdc61	2	Ccdc61|232933|unchanged,unchanged,unchanged;Nova2|384569|unchanged,unchanged,unchanged	Ccdc61,Nova2	3	Ccdc61|232933|unchanged,unchanged,unchanged;Nova2|384569|unchanged,unchanged,unchanged;Pglyrp1|21946|unchanged,unchanged,unchanged	Ccdc61,Nova2,Pglyrp1
chr7:73557702-73558001	19.13	8e-29	yes	Intron	394	1810026B05Rik|69170|unchanged,unchanged,unchanged	1810026B05Rik	unchanged	unchanged	unchanged	1	1810026B05Rik|69170|unchanged,unchanged,unchanged	1810026B05Rik	2	1810026B05Rik|69170|unchanged,unchanged,unchanged;Chd2|244059|unchanged,unchanged,unchanged	1810026B05Rik,Chd2	2	1810026B05Rik|69170|unchanged,unchanged,unchanged;Chd2|244059|unchanged,unchanged,unchanged	1810026B05Rik,Chd2
chr10:128322561-128322860	19.13	8e-29	yes	Exon	102	Cnpy2|56530|unchanged,unchanged,unchanged	Cnpy2	unchanged	unchanged	unchanged	1	Cnpy2|56530|unchanged,unchanged,unchanged	Cnpy2	3	Cnpy2|56530|unchanged,unchanged,unchanged;Cs|12974|unchanged,unchanged,unchanged;Pan2|103135|unchanged,unchanged,unchanged	Cnpy2,Cs,Pan2	5	Cnpy2|56530|unchanged,unchanged,unchanged;Coq10a|210582|unchanged,unchanged,unchanged;Cs|12974|unchanged,unchanged,unchanged;Il23a|83430|unchanged,unchanged,unchanged;Pan2|103135|unchanged,unchanged,unchanged	Cnpy2,Coq10a,Cs,Il23a,Pan2
chr9:95857488-95857787	18.98	9.22e-109	yes	Promoter	0	1700065D16Rik|73410|unchanged,unchanged,unchanged;Atr|245000|unchanged,unchanged,unchanged	1700065D16Rik,Atr	unchanged	unchanged	unchanged	2	1700065D16Rik|73410|unchanged,unchanged,unchanged;Atr|245000|unchanged,unchanged,unchanged	1700065D16Rik,Atr	3	1700065D16Rik|73410|unchanged,unchanged,unchanged;Atr|245000|unchanged,unchanged,unchanged;Pls1|102502|unchanged,unchanged,unchanged	1700065D16Rik,Atr,Pls1	3	1700065D16Rik|73410|unchanged,unchanged,unchanged;Atr|245000|unchanged,unchanged,unchanged;Pls1|102502|unchanged,unchanged,unchanged	1700065D16Rik,Atr,Pls1
chr8:70906230-70906529	18.98	1.9e-37	yes	ProxUpstream	256	Map1s|270058|unchanged,unchanged,unchanged	Map1s	unchanged	unchanged	unchanged	2	Map1s|270058|unchanged,unchanged,unchanged;Rpl18a|76808|unchanged,unchanged,unchanged	Map1s,Rpl18a	6	Map1s|270058|unchanged,unchanged,unchanged;Mir1969|100316777|unavailable,unavailable,unavailable;Mir7067|102465984|unavailable,unavailable,unavailable;Rpl18a|76808|unchanged,unchanged,unchanged;Slc5a5|114479|unchanged,unchanged,unchanged;Snora68|104370|unavailable,unavailable,unavailable	Map1s,Mir1969,Mir7067,Rpl18a,Slc5a5,Snora68	8	Ccdc124|234388|unchanged,unchanged,unchanged;Kcnn1|84036|unchanged,unchanged,unchanged;Map1s|270058|unchanged,unchanged,unchanged;Mir1969|100316777|unavailable,unavailable,unavailable;Mir7067|102465984|unavailable,unavailable,unavailable;Rpl18a|76808|unchanged,unchanged,unchanged;Slc5a5|114479|unchanged,unchanged,unchanged;Snora68|104370|unavailable,unavailable,unavailable	Ccdc124,Kcnn1,Map1s,Mir1969,Mir7067,Rpl18a,Slc5a5,Snora68
chr11:32455466-32455765	18.98	1.9e-37	yes	Intron	94	Ubtd2|327900|unchanged,unchanged,unchanged	Ubtd2	unchanged	unchanged	unchanged	1	Ubtd2|327900|unchanged,unchanged,unchanged	Ubtd2	1	Ubtd2|327900|unchanged,unchanged,unchanged	Ubtd2	1	Ubtd2|327900|unchanged,unchanged,unchanged	Ubtd2
chr14:54686409-54686708	18.91	6.34e-126	yes	Exon	223	Acin1|56215|unchanged,unchanged,unchanged	Acin1	unchanged	unchanged	unchanged	2	1700123O20Rik|58248|unchanged,unchanged,unchanged;Acin1|56215|unchanged,unchanged,unchanged	1700123O20Rik,Acin1	2	1700123O20Rik|58248|unchanged,unchanged,unchanged;Acin1|56215|unchanged,unchanged,unchanged	1700123O20Rik,Acin1	6	1700123O20Rik|58248|unchanged,unchanged,unchanged;4930579G18Rik|75913|unchanged,unchanged,unchanged;Acin1|56215|unchanged,unchanged,unchanged;Cdh24|239096|unavailable,unavailable,unavailable;Cebpe|110794|unavailable,unavailable,unavailable;Mir6948|102466771|unavailable,unavailable,unavailable	1700123O20Rik,4930579G18Rik,Acin1,Cdh24,Cebpe,Mir6948
chr2:28641131-28641430	18.88	4.64e-46	yes	Exon	0	Tsc1|64930|unchanged,unchanged,unchanged	Tsc1	unchanged	unchanged	unchanged	1	Tsc1|64930|unchanged,unchanged,unchanged	Tsc1	2	Gfi1b|14582|unchanged,unchanged,unchanged;Tsc1|64930|unchanged,unchanged,unchanged	Gfi1b,Tsc1	2	Gfi1b|14582|unchanged,unchanged,unchanged;Tsc1|64930|unchanged,unchanged,unchanged	Gfi1b,Tsc1
chr5:122989042-122989341	18.88	4.64e-46	yes	Promoter	0	Kdm2b|30841|unchanged,unchanged,unchanged	Kdm2b	unchanged	unchanged	unchanged	2	A930024E05Rik|109202|unchanged,unchanged,unchanged;Kdm2b|30841|unchanged,unchanged,unchanged	A930024E05Rik,Kdm2b	2	A930024E05Rik|109202|unchanged,unchanged,unchanged;Kdm2b|30841|unchanged,unchanged,unchanged	A930024E05Rik,Kdm2b	3	A930024E05Rik|109202|unchanged,unchanged,unchanged;Kdm2b|30841|unchanged,unchanged,unchanged;Orai1|109305|unchanged,unchanged,unchanged	A930024E05Rik,Kdm2b,Orai1
chr9:110117241-110117540	18.88	4.64e-46	yes	ProxUpstream	76	Dhx30|72831|unchanged,unchanged,unchanged	Dhx30	unchanged	unchanged	unchanged	1	Dhx30|72831|unchanged,unchanged,unchanged	Dhx30	2	Dhx30|72831|unchanged,unchanged,unchanged;Smarcc1|20588|unchanged,unchanged,unchanged	Dhx30,Smarcc1	2	Dhx30|72831|unchanged,unchanged,unchanged;Smarcc1|20588|unchanged,unchanged,unchanged	Dhx30,Smarcc1
chr17:15499850-15500149	18.74	7.4e-72	yes	ProxUpstream	0	Tbp|21374|unchanged,unchanged,unchanged	Tbp	unchanged	unchanged	unchanged	2	Psmb1|19170|unchanged,unchanged,unchanged;Tbp|21374|unchanged,unchanged,unchanged	Psmb1,Tbp	2	Psmb1|19170|unchanged,unchanged,unchanged;Tbp|21374|unchanged,unchanged,unchanged	Psmb1,Tbp	3	Pdcd2|18567|unchanged,unchanged,unchanged;Psmb1|19170|unchanged,unchanged,unchanged;Tbp|21374|unchanged,unchanged,unchanged	Pdcd2,Psmb1,Tbp
chr7:127769756-127770055	18.51	3.61e-36	yes	ProxUpstream	0	Orai3|269999|unchanged,unchanged,unchanged	Orai3	unchanged	unchanged	unchanged	2	Orai3|269999|unchanged,unchanged,unchanged;Setd1a|233904|unchanged,unchanged,unchanged	Orai3,Setd1a	2	Orai3|269999|unchanged,unchanged,unchanged;Setd1a|233904|unchanged,unchanged,unchanged	Orai3,Setd1a	5	Ctf2|244218|unavailable,unavailable,unavailable;Fbxl19|233902|unchanged,unchanged,unchanged;Hsd3b7|101502|unchanged,unchanged,unchanged;Orai3|269999|unchanged,unchanged,unchanged;Setd1a|233904|unchanged,unchanged,unchanged	Ctf2,Fbxl19,Hsd3b7,Orai3,Setd1a
chr13:98391326-98391625	18.51	3.61e-36	yes	Intergenic	37081	Foxd1|15229|unchanged,unchanged,unchanged	Foxd1	unchanged	unchanged	unchanged	0			0			2	2310005E17Rik|70090|unchanged,unchanged,unchanged;Foxd1|15229|unchanged,unchanged,unchanged	2310005E17Rik,Foxd1
chr15:31602077-31602376	18.51	3.61e-36	yes	Promoter	0	Fam173b|68073|unchanged,unchanged,unchanged	Fam173b	unchanged	unchanged	unchanged	2	Cct5|12465|unchanged,unchanged,unchanged;Fam173b|68073|unchanged,unchanged,unchanged	Cct5,Fam173b	2	Cct5|12465|unchanged,unchanged,unchanged;Fam173b|68073|unchanged,unchanged,unchanged	Cct5,Fam173b	3	Cct5|12465|unchanged,unchanged,unchanged;Cmbl|69574|unchanged,unchanged,unchanged;Fam173b|68073|unchanged,unchanged,unchanged	Cct5,Cmbl,Fam173b
chr17:57060469-57060768	18.51	5.46e-62	yes	Promoter	606	Slc25a23|66972|unchanged,unchanged,unchanged	Slc25a23	unchanged	unchanged	unchanged	2	Crb3|224912|unchanged,unchanged,unchanged;Slc25a23|66972|unchanged,unchanged,unchanged	Crb3,Slc25a23	4	Crb3|224912|unchanged,unchanged,unchanged;Dennd1c|70785|unchanged,unchanged,unchanged;Slc25a23|66972|unchanged,unchanged,unchanged;Slc25a41|103775|unchanged,unchanged,unchanged	Crb3,Dennd1c,Slc25a23,Slc25a41	9	Crb3|224912|unchanged,unchanged,unchanged;Dennd1c|70785|unchanged,unchanged,unchanged;Gm11110|100169874|unchanged,unchanged,unchanged;Gtf2f1|98053|unchanged,unchanged,unchanged;Khsrp|16549|unchanged,unchanged,unchanged;Slc25a23|66972|unchanged,unchanged,unchanged;Slc25a41|103775|unchanged,unchanged,unchanged;Tnfsf9|21950|unchanged,unchanged,unchanged;Tubb4a|22153|unchanged,unchanged,unchanged	Crb3,Dennd1c,Gm11110,Gtf2f1,Khsrp,Slc25a23,Slc25a41,Tnfsf9,Tubb4a
chrX:37126654-37126953	18.51	6.9e-19	yes	Exon	0	Nkap|67050|unchanged,unchanged,unchanged	Nkap	unchanged	unchanged	unchanged	1	Nkap|67050|unchanged,unchanged,unchanged	Nkap	2	Nkap|67050|unchanged,unchanged,unchanged;Upf3b|68134|unchanged,unchanged,unchanged	Nkap,Upf3b	5	Akap14|434756|unchanged,unchanged,unchanged;Nkap|67050|unchanged,unchanged,unchanged;Rpl39|67248|unchanged,unchanged,unchanged;Snora69|104369|unavailable,unavailable,unavailable;Upf3b|68134|unchanged,unchanged,unchanged	Akap14,Nkap,Rpl39,Snora69,Upf3b
chr1:151500303-151500602	18.51	1.53e-27	yes	Intron	221	Rnf2|19821|unchanged,unchanged,unchanged	Rnf2	unchanged	unchanged	unchanged	1	Rnf2|19821|unchanged,unchanged,unchanged	Rnf2	1	Rnf2|19821|unchanged,unchanged,unchanged	Rnf2	1	Rnf2|19821|unchanged,unchanged,unchanged	Rnf2
chr5:21055491-21055790	18.51	3.61e-36	yes	Intron	7	Ptpn12|19248|unchanged,unchanged,unchanged	Ptpn12	unchanged	unchanged	unchanged	1	Ptpn12|19248|unchanged,unchanged,unchanged	Ptpn12	1	Ptpn12|19248|unchanged,unchanged,unchanged	Ptpn12	1	Ptpn12|19248|unchanged,unchanged,unchanged	Ptpn12
chr5:149051191-149051490	18.51	6.9e-19	yes	Exon	126	Hmgb1|15289|unchanged,unchanged,unchanged	Hmgb1	unchanged	unchanged	unchanged	1	Hmgb1|15289|unchanged,unchanged,unchanged	Hmgb1	1	Hmgb1|15289|unchanged,unchanged,unchanged	Hmgb1	2	Gm15408|100503307|unchanged,unchanged,unchanged;Hmgb1|15289|unchanged,unchanged,unchanged	Gm15408,Hmgb1
chr6:38551410-38551709	18.51	3.61e-36	yes	ProxUpstream	76	Luc7l2|192196|unchanged,unchanged,unchanged	Luc7l2	unchanged	unchanged	unchanged	1	Luc7l2|192196|unchanged,unchanged,unchanged	Luc7l2	2	Fmc1|66117|unchanged,unchanged,unchanged;Luc7l2|192196|unchanged,unchanged,unchanged	Fmc1,Luc7l2	3	Fmc1|66117|unchanged,unchanged,unchanged;Luc7l2|192196|unchanged,unchanged,unchanged;Mir7670|102466843|unavailable,unavailable,unavailable	Fmc1,Luc7l2,Mir7670
chr6:47454592-47454891	18.51	3.61e-36	yes	Intron	268	Cul1|26965|unchanged,unchanged,unchanged	Cul1	unchanged	unchanged	unchanged	1	Cul1|26965|unchanged,unchanged,unchanged	Cul1	1	Cul1|26965|unchanged,unchanged,unchanged	Cul1	1	Cul1|26965|unchanged,unchanged,unchanged	Cul1
chr6:48601872-48602171	18.51	3.61e-36	yes	ProxDownstream	7989	Repin1|58887|unchanged,unchanged,unchanged	Repin1	unchanged	unchanged	unchanged	1	Repin1|58887|unchanged,unchanged,unchanged	Repin1	3	Gm5111|330305|unavailable,unavailable,unavailable;Repin1|58887|unchanged,unchanged,unchanged;Zfp775|243372|unchanged,unchanged,unchanged	Gm5111,Repin1,Zfp775	7	AI854703|243373|unchanged,unchanged,unchanged;Gimap8|243374|unchanged,unchanged,unchanged;Gm5111|330305|unavailable,unavailable,unavailable;Lrrc61|243371|unchanged,unchanged,unchanged;Rarres2|71660|unchanged,unchanged,unchanged;Repin1|58887|unchanged,unchanged,unchanged;Zfp775|243372|unchanged,unchanged,unchanged	AI854703,Gimap8,Gm5111,Lrrc61,Rarres2,Repin1,Zfp775
chr16:38902131-38902430	18.51	8.77e-45	yes	Promoter	0	Igsf11|207683|unchanged,unchanged,unchanged	Igsf11	unchanged	unchanged	unchanged	1	Igsf11|207683|unchanged,unchanged,unchanged	Igsf11	1	Igsf11|207683|unchanged,unchanged,unchanged	Igsf11	1	Igsf11|207683|unchanged,unchanged,unchanged	Igsf11
chr16:10785927-10786226	18.33	1.69e-86	yes	Promoter	391	Socs1|12703|unchanged,unchanged,unchanged	Socs1	unchanged	unchanged	unchanged	4	Prm2|19119|unchanged,unchanged,unchanged;Prm3|19120|unchanged,unchanged,unchanged;Socs1|12703|unchanged,unchanged,unchanged;Tnp2|21959|unchanged,unchanged,unchanged	Prm2,Prm3,Socs1,Tnp2	5	Prm1|19118|unchanged,unchanged,unchanged;Prm2|19119|unchanged,unchanged,unchanged;Prm3|19120|unchanged,unchanged,unchanged;Socs1|12703|unchanged,unchanged,unchanged;Tnp2|21959|unchanged,unchanged,unchanged	Prm1,Prm2,Prm3,Socs1,Tnp2	6	Prm1|19118|unchanged,unchanged,unchanged;Prm2|19119|unchanged,unchanged,unchanged;Prm3|19120|unchanged,unchanged,unchanged;Rmi2|223970|unchanged,unchanged,unchanged;Socs1|12703|unchanged,unchanged,unchanged;Tnp2|21959|unchanged,unchanged,unchanged	Prm1,Prm2,Prm3,Rmi2,Socs1,Tnp2
chr2:144010962-144011261	18.2	4.03e-52	yes	Exon	2	Rrbp1|81910|unchanged,unchanged,unchanged	Rrbp1	unchanged	unchanged	unchanged	1	Rrbp1|81910|unchanged,unchanged,unchanged	Rrbp1	1	Rrbp1|81910|unchanged,unchanged,unchanged	Rrbp1	2	Banf2|403171|unchanged,unchanged,unchanged;Rrbp1|81910|unchanged,unchanged,unchanged	Banf2,Rrbp1
chr10:17722404-17722703	18.2	4.03e-52	yes	Promoter	525	Cited2|17684|unchanged,unchanged,unchanged	Cited2	unchanged	unchanged	unchanged	1	Cited2|17684|unchanged,unchanged,unchanged	Cited2	1	Cited2|17684|unchanged,unchanged,unchanged	Cited2	1	Cited2|17684|unchanged,unchanged,unchanged	Cited2
chr12:31949301-31949600	18.2	4.03e-52	yes	Intron	935	Hbp1|73389|unchanged,unchanged,unchanged	Hbp1	unchanged	unchanged	unchanged	1	Hbp1|73389|unchanged,unchanged,unchanged	Hbp1	1	Hbp1|73389|unchanged,unchanged,unchanged	Hbp1	1	Hbp1|73389|unchanged,unchanged,unchanged	Hbp1
chr3:96727754-96728053	18.2	4.03e-52	yes	Promoter	143	Rnf115|67845|unchanged,unchanged,unchanged	Rnf115	unchanged	unchanged	unchanged	2	Polr3c|74414|unchanged,unchanged,unchanged;Rnf115|67845|unchanged,unchanged,unchanged	Polr3c,Rnf115	3	Nudt17|78373|unchanged,unchanged,unchanged;Polr3c|74414|unchanged,unchanged,unchanged;Rnf115|67845|unchanged,unchanged,unchanged	Nudt17,Polr3c,Rnf115	4	Nudt17|78373|unchanged,unchanged,unchanged;Pias3|229615|unchanged,unchanged,unchanged;Polr3c|74414|unchanged,unchanged,unchanged;Rnf115|67845|unchanged,unchanged,unchanged	Nudt17,Pias3,Polr3c,Rnf115
chr18:63692056-63692355	18.2	4.03e-52	yes	Exon	4	Txnl1|53382|unchanged,unchanged,unchanged	Txnl1	unchanged	unchanged	unchanged	1	Txnl1|53382|unchanged,unchanged,unchanged	Txnl1	2	Txnl1|53382|unchanged,unchanged,unchanged;Wdr7|104082|unchanged,unchanged,unchanged	Txnl1,Wdr7	2	Txnl1|53382|unchanged,unchanged,unchanged;Wdr7|104082|unchanged,unchanged,unchanged	Txnl1,Wdr7
chr5:76951606-76951905	18.18	8.05e-94	yes	Promoter	28	Ppat|231327|unchanged,unchanged,unchanged	Ppat	unchanged	unchanged	unchanged	2	Paics|67054|unchanged,unchanged,unchanged;Ppat|231327|unchanged,unchanged,unchanged	Paics,Ppat	2	Paics|67054|unchanged,unchanged,unchanged;Ppat|231327|unchanged,unchanged,unchanged	Paics,Ppat	4	Aasdh|231326|unchanged,unchanged,unchanged;Paics|67054|unchanged,unchanged,unchanged;Ppat|231327|unchanged,unchanged,unchanged;Srp72|66661|unchanged,unchanged,unchanged	Aasdh,Paics,Ppat,Srp72
chr2:162931492-162931791	18.14	1.62e-43	yes	Exon	0	Srsf6|67996|unchanged,unchanged,unchanged	Srsf6	unchanged	unchanged	unchanged	1	Srsf6|67996|unchanged,unchanged,unchanged	Srsf6	2	L3mbtl1|241764|unavailable,unavailable,unavailable;Srsf6|67996|unchanged,unchanged,unchanged	L3mbtl1,Srsf6	2	L3mbtl1|241764|unavailable,unavailable,unavailable;Srsf6|67996|unchanged,unchanged,unchanged	L3mbtl1,Srsf6
chr9:22156837-22157136	18.1	1.21e-76	yes	Intron	0	Pigyl|66268|unchanged,unchanged,unchanged	Pigyl	unchanged	unchanged	unchanged	1	Pigyl|66268|unchanged,unchanged,unchanged	Pigyl	1	Pigyl|66268|unchanged,unchanged,unchanged	Pigyl	5	Acp5|11433|unchanged,unchanged,unchanged;Elof1|66126|unchanged,unchanged,unchanged;Mir7084|102466221|unavailable,unavailable,unavailable;Pigyl|66268|unchanged,unchanged,unchanged;Zfp872|619310|unavailable,unavailable,unavailable	Acp5,Elof1,Mir7084,Pigyl,Zfp872
chr6:117841209-117841508	18.05	4.7e-68	yes	Exon	0	Zfp637|232337|unchanged,unchanged,unchanged	Zfp637	unchanged	unchanged	unchanged	1	Zfp637|232337|unchanged,unchanged,unchanged	Zfp637	1	Zfp637|232337|unchanged,unchanged,unchanged	Zfp637	2	Zfp239|22685|unchanged,unchanged,unchanged;Zfp637|232337|unchanged,unchanged,unchanged	Zfp239,Zfp637
chr13:13590342-13590641	18.05	6.69e-35	yes	Exon	0	Lyst|17101|unchanged,unchanged,unchanged	Lyst	unchanged	unchanged	unchanged	1	Lyst|17101|unchanged,unchanged,unchanged	Lyst	1	Lyst|17101|unchanged,unchanged,unchanged	Lyst	1	Lyst|17101|unchanged,unchanged,unchanged	Lyst
chr19:36736496-36736795	17.97	1.57e-141	yes	Promoter	0	Ppp1r3c|53412|unchanged,unchanged,unchanged	Ppp1r3c	unchanged	unchanged	unchanged	1	Ppp1r3c|53412|unchanged,unchanged,unchanged	Ppp1r3c	1	Ppp1r3c|53412|unchanged,unchanged,unchanged	Ppp1r3c	2	1500017E21Rik|668215|unchanged,unchanged,unchanged;Ppp1r3c|53412|unchanged,unchanged,unchanged	1500017E21Rik,Ppp1r3c
chr11:44685844-44686143	17.9	2.84e-26	yes	Intron	67744	Ebf1|13591|unchanged,unchanged,unchanged	Ebf1	unchanged	unchanged	unchanged	0			0			0
chr1:174501944-174502243	17.9	2.84e-26	yes	Exon	119	Fmn2|54418|down,unchanged,unchanged	Fmn2	down	unchanged	unchanged	1	Fmn2|54418|down,unchanged,unchanged	Fmn2	1	Fmn2|54418|down,unchanged,unchanged	Fmn2	1	Fmn2|54418|down,unchanged,unchanged	Fmn2
chr10:29361554-29361853	17.9	2.84e-26	yes	ProxUpstream	589	Rnf146|68031|unchanged,unchanged,unchanged	Rnf146	unchanged	unchanged	unchanged	1	Rnf146|68031|unchanged,unchanged,unchanged	Rnf146	1	Rnf146|68031|unchanged,unchanged,unchanged	Rnf146	2	Echdc1|52665|unchanged,unchanged,unchanged;Rnf146|68031|unchanged,unchanged,unchanged	Echdc1,Rnf146
chr4:14826421-14826720	17.74	1.23e-98	yes	Exon	0	Otud6b|72201|unchanged,unchanged,unchanged	Otud6b	unchanged	unchanged	unchanged	1	Otud6b|72201|unchanged,unchanged,unchanged	Otud6b	1	Otud6b|72201|unchanged,unchanged,unchanged	Otud6b	3	Lrrc69|73314|unchanged,unchanged,unchanged;Otud6b|72201|unchanged,unchanged,unchanged;Tmem55a|72519|unchanged,unchanged,unchanged	Lrrc69,Otud6b,Tmem55a
chr5:3543704-3544003	17.72	3.33e-58	yes	Exon	0	Fam133b|68152|unchanged,unchanged,unchanged	Fam133b	unchanged	unchanged	unchanged	1	Fam133b|68152|unchanged,unchanged,unchanged	Fam133b	1	Fam133b|68152|unchanged,unchanged,unchanged	Fam133b	2	1700109H08Rik|77036|unchanged,unchanged,unchanged;Fam133b|68152|unchanged,unchanged,unchanged	1700109H08Rik,Fam133b
chr18:80150732-80151031	17.59	1.8e-81	yes	Intron	451	Adnp2|240442|unchanged,unchanged,unchanged	Adnp2	unchanged	unchanged	unchanged	1	Adnp2|240442|unchanged,unchanged,unchanged	Adnp2	1	Adnp2|240442|unchanged,unchanged,unchanged	Adnp2	3	Adnp2|240442|unchanged,unchanged,unchanged;LOC105246506|105246506|unavailable,unavailable,unavailable;Rbfa|68731|unchanged,unchanged,unchanged	Adnp2,LOC105246506,Rbfa
chrX:152233077-152233376	17.59	1.31e-49	yes	Promoter	0	Kdm5c|20591|unchanged,unchanged,unchanged	Kdm5c	unchanged	unchanged	unchanged	1	Kdm5c|20591|unchanged,unchanged,unchanged	Kdm5c	1	Kdm5c|20591|unchanged,unchanged,unchanged	Kdm5c	1	Kdm5c|20591|unchanged,unchanged,unchanged	Kdm5c
chr6:134035118-134035417	17.59	1.31e-49	yes	Promoter	283	Etv6|14011|unchanged,unchanged,unchanged	Etv6	unchanged	unchanged	unchanged	1	Etv6|14011|unchanged,unchanged,unchanged	Etv6	1	Etv6|14011|unchanged,unchanged,unchanged	Etv6	1	Etv6|14011|unchanged,unchanged,unchanged	Etv6
chr16:20141080-20141379	17.59	1.21e-33	yes	Exon	17	Yeats2|208146|unchanged,unchanged,unchanged	Yeats2	unchanged	unchanged	unchanged	1	Yeats2|208146|unchanged,unchanged,unchanged	Yeats2	1	Yeats2|208146|unchanged,unchanged,unchanged	Yeats2	2	Klhl24|75785|unchanged,unchanged,unchanged;Yeats2|208146|unchanged,unchanged,unchanged	Klhl24,Yeats2
chr16:97922391-97922690	17.52	1.02e-104	yes	Exon	0	C2cd2|207781|unchanged,unchanged,unchanged	C2cd2	unchanged	unchanged	unchanged	1	C2cd2|207781|unchanged,unchanged,unchanged	C2cd2	1	C2cd2|207781|unchanged,unchanged,unchanged	C2cd2	3	C2cd2|207781|unchanged,unchanged,unchanged;Mir6964|102465581|unavailable,unavailable,unavailable;Zbtb21|114565|unchanged,unchanged,unchanged	C2cd2,Mir6964,Zbtb21
chr2:71389045-71389344	17.48	6.92e-73	yes	Promoter	0	Hat1|107435|unchanged,unchanged,unchanged	Hat1	unchanged	unchanged	unchanged	1	Hat1|107435|unchanged,unchanged,unchanged	Hat1	1	Hat1|107435|unchanged,unchanged,unchanged	Hat1	2	Hat1|107435|unchanged,unchanged,unchanged;Slc25a12|78830|unchanged,unchanged,unchanged	Hat1,Slc25a12
chr16:4214051-4214350	17.45	4.74e-112	yes	Promoter	647	Crebbp|12914|unchanged,unchanged,unchanged	Crebbp	unchanged	unchanged	unchanged	1	Crebbp|12914|unchanged,unchanged,unchanged	Crebbp	3	4930455F16Rik|76397|unavailable,unavailable,unavailable;Crebbp|12914|unchanged,unchanged,unchanged;Gm5766|436332|unavailable,unavailable,unavailable	4930455F16Rik,Crebbp,Gm5766	3	4930455F16Rik|76397|unavailable,unavailable,unavailable;Crebbp|12914|unchanged,unchanged,unchanged;Gm5766|436332|unavailable,unavailable,unavailable	4930455F16Rik,Crebbp,Gm5766
chr3:90508892-90509191	17.4	5.25e-41	yes	ProxUpstream	307	Chtop|66511|unchanged,unchanged,unchanged	Chtop	unchanged	unchanged	unchanged	3	Chtop|66511|unchanged,unchanged,unchanged;S100a13|20196|unchanged,unchanged,unchanged;S100a1|20193|unchanged,unchanged,unchanged	Chtop,S100a13,S100a1	5	Chtop|66511|unchanged,unchanged,unchanged;S100a13|20196|unchanged,unchanged,unchanged;S100a14|66166|unchanged,unchanged,unchanged;S100a1|20193|unchanged,unchanged,unchanged;Snapin|20615|unchanged,unchanged,unchanged	Chtop,S100a13,S100a14,S100a1,Snapin	8	Chtop|66511|unchanged,unchanged,unchanged;Ilf2|67781|unchanged,unchanged,unchanged;Npr1|18160|unchanged,unchanged,unchanged;S100a13|20196|unchanged,unchanged,unchanged;S100a14|66166|unchanged,unchanged,unchanged;S100a16|67860|unchanged,unchanged,unchanged;S100a1|20193|unchanged,unchanged,unchanged;Snapin|20615|unchanged,unchanged,unchanged	Chtop,Ilf2,Npr1,S100a13,S100a14,S100a16,S100a1,Snapin
chr16:94526675-94526974	17.4	3.17e-80	yes	Promoter	46	Dscr3|13185|unchanged,unchanged,unchanged	Dscr3	unchanged	unchanged	unchanged	1	Dscr3|13185|unchanged,unchanged,unchanged	Dscr3	1	Dscr3|13185|unchanged,unchanged,unchanged	Dscr3	2	Dscr3|13185|unchanged,unchanged,unchanged;Dyrk1a|13548|unchanged,unchanged,unchanged	Dscr3,Dyrk1a
chr13:16678288-16678587	17.36	2.67e-64	yes	Intergenic	666437	Inhba|16323|unchanged,unchanged,unchanged	Inhba	unchanged	unchanged	unchanged	0			0			0
chr18:70530047-70530346	17.36	2.67e-64	yes	Exon	0	Poli|26447|unchanged,unchanged,unchanged	Poli	unchanged	unchanged	unchanged	1	Poli|26447|unchanged,unchanged,unchanged	Poli	2	Mir6357|102466152|unavailable,unavailable,unavailable;Poli|26447|unchanged,unchanged,unchanged	Mir6357,Poli	3	Mbd2|17191|unchanged,unchanged,unchanged;Mir6357|102466152|unavailable,unavailable,unavailable;Poli|26447|unchanged,unchanged,unchanged	Mbd2,Mir6357,Poli
chr2:25546871-25547170	17.28	2.31e-48	yes	Promoter	0	Traf2|22030|unchanged,unchanged,unchanged	Traf2	unchanged	unchanged	unchanged	1	Traf2|22030|unchanged,unchanged,unchanged	Traf2	2	Edf1|59022|unchanged,unchanged,unchanged;Traf2|22030|unchanged,unchanged,unchanged	Edf1,Traf2	7	C8g|69379|unchanged,unchanged,unchanged;Edf1|59022|unchanged,unchanged,unchanged;Fbxw5|30839|unchanged,unchanged,unchanged;Gm996|381353|unchanged,unchanged,unchanged;Mamdc4|381352|unchanged,unchanged,unchanged;Phpt1|75454|unchanged,unchanged,unchanged;Traf2|22030|unchanged,unchanged,unchanged	C8g,Edf1,Fbxw5,Gm996,Mamdc4,Phpt1,Traf2
chr6:134567126-134567425	17.28	5.1e-25	yes	Promoter	213	Lrp6|16974|unchanged,unchanged,unchanged	Lrp6	unchanged	unchanged	unchanged	1	Lrp6|16974|unchanged,unchanged,unchanged	Lrp6	1	Lrp6|16974|unchanged,unchanged,unchanged	Lrp6	1	Lrp6|16974|unchanged,unchanged,unchanged	Lrp6
chr9:124423405-124423704	17.28	1.21e-71	yes	Promoter	83	4930526I15Rik|75135|unchanged,unchanged,unchanged	4930526I15Rik	unchanged	unchanged	unchanged	1	4930526I15Rik|75135|unchanged,unchanged,unchanged	4930526I15Rik	1	4930526I15Rik|75135|unchanged,unchanged,unchanged	4930526I15Rik	1	4930526I15Rik|75135|unchanged,unchanged,unchanged	4930526I15Rik
chr2:160872840-160873139	17.28	2.31e-48	yes	ProxUpstream	0	Zhx3|320799|unchanged,unchanged,unchanged	Zhx3	unchanged	unchanged	unchanged	2	Lpin3|64899|unchanged,unchanged,unchanged;Zhx3|320799|unchanged,unchanged,unchanged	Lpin3,Zhx3	2	Lpin3|64899|unchanged,unchanged,unchanged;Zhx3|320799|unchanged,unchanged,unchanged	Lpin3,Zhx3	3	Emilin3|280635|unchanged,unchanged,unchanged;Lpin3|64899|unchanged,unchanged,unchanged;Zhx3|320799|unchanged,unchanged,unchanged	Emilin3,Lpin3,Zhx3
chr3:19188215-19188514	17.28	5.1e-25	yes	Intron	0	Mtfr1|67472|unchanged,unchanged,unchanged	Mtfr1	unchanged	unchanged	unchanged	1	Mtfr1|67472|unchanged,unchanged,unchanged	Mtfr1	1	Mtfr1|67472|unchanged,unchanged,unchanged	Mtfr1	2	Armc1|74252|unchanged,unchanged,unchanged;Mtfr1|67472|unchanged,unchanged,unchanged	Armc1,Mtfr1
chr11:102880870-102881169	17.28	5.1e-25	yes	Promoter	0	Eftud2|20624|unchanged,unchanged,unchanged	Eftud2	unchanged	unchanged	unchanged	3	Ccdc103|73293|unchanged,unchanged,unchanged;Eftud2|20624|unchanged,unchanged,unchanged;Fam187a|66784|unchanged,unchanged,unchanged	Ccdc103,Eftud2,Fam187a	4	Ccdc103|73293|unchanged,unchanged,unchanged;Eftud2|20624|unchanged,unchanged,unchanged;Fam187a|66784|unchanged,unchanged,unchanged;Gfap|14580|unchanged,unchanged,unchanged	Ccdc103,Eftud2,Fam187a,Gfap	6	Ccdc103|73293|unchanged,unchanged,unchanged;Eftud2|20624|unchanged,unchanged,unchanged;Fam187a|66784|unchanged,unchanged,unchanged;Gfap|14580|unchanged,unchanged,unchanged;Higd1b|75689|unchanged,unchanged,unchanged;Kif18b|70218|unchanged,unchanged,unchanged	Ccdc103,Eftud2,Fam187a,Gfap,Higd1b,Kif18b
chr11:117986870-117987169	17.28	5.1e-25	yes	Intron	13	Pgs1|74451|unchanged,unchanged,unchanged	Pgs1	unchanged	unchanged	unchanged	1	Pgs1|74451|unchanged,unchanged,unchanged	Pgs1	3	Mir6933|102466768|unavailable,unavailable,unavailable;Pgs1|74451|unchanged,unchanged,unchanged;Socs3|12702|unchanged,unchanged,unchanged	Mir6933,Pgs1,Socs3	3	Mir6933|102466768|unavailable,unavailable,unavailable;Pgs1|74451|unchanged,unchanged,unchanged;Socs3|12702|unchanged,unchanged,unchanged	Mir6933,Pgs1,Socs3
chr18:75000613-75000912	17.28	5.1e-25	yes	Promoter	136	Rpl17|319195|unchanged,unchanged,unchanged	Rpl17	unchanged	unchanged	unchanged	2	BC031181|407819|unchanged,unchanged,unchanged;Rpl17|319195|unchanged,unchanged,unchanged	BC031181,Rpl17	4	9030625G05Rik|71545|unchanged,unchanged,unchanged;BC031181|407819|unchanged,unchanged,unchanged;Dym|69190|unchanged,unchanged,unchanged;Rpl17|319195|unchanged,unchanged,unchanged	9030625G05Rik,BC031181,Dym,Rpl17	5	9030625G05Rik|71545|unchanged,unchanged,unchanged;BC031181|407819|unchanged,unchanged,unchanged;Dym|69190|unchanged,unchanged,unchanged;Lipg|16891|down,unchanged,down;Rpl17|319195|unchanged,unchanged,unchanged	9030625G05Rik,BC031181,Dym,Lipg,Rpl17
chr8:124862880-124863179	17.19	1.03e-55	yes	Promoter	0	2810004N23Rik|66523|unchanged,unchanged,unchanged;Gnpat|14712|unchanged,unchanged,unchanged	2810004N23Rik,Gnpat	unchanged	unchanged	unchanged	2	2810004N23Rik|66523|unchanged,unchanged,unchanged;Gnpat|14712|unchanged,unchanged,unchanged	2810004N23Rik,Gnpat	2	2810004N23Rik|66523|unchanged,unchanged,unchanged;Gnpat|14712|unchanged,unchanged,unchanged	2810004N23Rik,Gnpat	4	2810004N23Rik|66523|unchanged,unchanged,unchanged;Exoc8|102058|unchanged,down,unchanged;Gnpat|14712|unchanged,unchanged,unchanged;Sprtn|244666|unavailable,unavailable,unavailable	2810004N23Rik,Exoc8,Gnpat,Sprtn
chr14:65098003-65098302	17.15	6.65e-117	yes	Promoter	0	Extl3|54616|unchanged,unchanged,unchanged	Extl3	unchanged	unchanged	unchanged	1	Extl3|54616|unchanged,unchanged,unchanged	Extl3	1	Extl3|54616|unchanged,unchanged,unchanged	Extl3	1	Extl3|54616|unchanged,unchanged,unchanged	Extl3
chr11:44470345-44470644	17.12	4.63e-63	yes	Exon	0	Ublcp1|79560|unchanged,unchanged,unchanged	Ublcp1	unchanged	unchanged	unchanged	1	Ublcp1|79560|unchanged,unchanged,unchanged	Ublcp1	1	Ublcp1|79560|unchanged,unchanged,unchanged	Ublcp1	2	Rnf145|74315|unchanged,unchanged,unchanged;Ublcp1|79560|unchanged,unchanged,unchanged	Rnf145,Ublcp1
chr5:75575251-75575550	17.12	2.13e-32	yes	Intron	260	Kit|16590|unchanged,unchanged,unchanged	Kit	unchanged	unchanged	unchanged	1	Kit|16590|unchanged,unchanged,unchanged	Kit	1	Kit|16590|unchanged,unchanged,unchanged	Kit	1	Kit|16590|unchanged,unchanged,unchanged	Kit
chr5:137629170-137629469	17.12	2.13e-32	yes	ProxUpstream	47	Gm20605|100316903|unchanged,unchanged,unchanged;Lrch4|231798|unchanged,unchanged,unchanged	Gm20605,Lrch4	unchanged	unchanged	unchanged	3	Fbxo24|71176|unchanged,unchanged,unchanged;Gm20605|100316903|unchanged,unchanged,unchanged;Lrch4|231798|unchanged,unchanged,unchanged	Fbxo24,Gm20605,Lrch4	6	Fbxo24|71176|unchanged,unchanged,unchanged;Gm20605|100316903|unchanged,unchanged,unchanged;Irs3|16369|unchanged,unchanged,unchanged;Lrch4|231798|unchanged,unchanged,unchanged;Pcolce|18542|unchanged,unchanged,unchanged;Sap25|751865|unchanged,unchanged,unchanged	Fbxo24,Gm20605,Irs3,Lrch4,Pcolce,Sap25	7	Fbxo24|71176|unchanged,unchanged,unchanged;Gm20605|100316903|unchanged,unchanged,unchanged;Irs3|16369|unchanged,unchanged,unchanged;Lrch4|231798|unchanged,unchanged,unchanged;Mospd3|68929|unchanged,unchanged,unchanged;Pcolce|18542|unchanged,unchanged,unchanged;Sap25|751865|unchanged,unchanged,unchanged	Fbxo24,Gm20605,Irs3,Lrch4,Mospd3,Pcolce,Sap25
chr9:121297759-121298058	17.12	2.13e-32	yes	Intergenic	20587	Ulk4|209012|unchanged,unchanged,unchanged	Ulk4	unchanged	unchanged	unchanged	0			0			1	Ulk4|209012|unchanged,unchanged,unchanged	Ulk4
chr1:166379132-166379431	17.05	4.07e-184	yes	Exon	0	Tada1|27878|unchanged,unchanged,unchanged	Tada1	unchanged	unchanged	unchanged	1	Tada1|27878|unchanged,unchanged,unchanged	Tada1	1	Tada1|27878|unchanged,unchanged,unchanged	Tada1	2	Pogk|71592|unchanged,unchanged,unchanged;Tada1|27878|unchanged,unchanged,unchanged	Pogk,Tada1
chr10:34019519-34019818	17.01	5.29e-123	yes	Promoter	0	Rwdd1|66521|unchanged,unchanged,unchanged	Rwdd1	unchanged	unchanged	unchanged	1	Rwdd1|66521|unchanged,unchanged,unchanged	Rwdd1	2	Rwdd1|66521|unchanged,unchanged,unchanged;Trappc3l|692132|unavailable,unavailable,unavailable	Rwdd1,Trappc3l	4	A830082N09Rik|414093|unchanged,unchanged,unchanged;Fam26d|270711|unchanged,unchanged,unchanged;Rwdd1|66521|unchanged,unchanged,unchanged;Trappc3l|692132|unavailable,unavailable,unavailable	A830082N09Rik,Fam26d,Rwdd1,Trappc3l
chr10:43540789-43541088	16.97	1.99e-92	yes	Intron	0	1700021F05Rik|67851|unchanged,unchanged,unchanged	1700021F05Rik	unchanged	unchanged	unchanged	1	1700021F05Rik|67851|unchanged,unchanged,unchanged	1700021F05Rik	1	1700021F05Rik|67851|unchanged,unchanged,unchanged	1700021F05Rik	2	1700021F05Rik|67851|unchanged,unchanged,unchanged;Cd24a|12484|unchanged,unchanged,unchanged	1700021F05Rik,Cd24a
chr13:85189331-85189630	16.97	1.99e-92	yes	Exon	0	Ccnh|66671|unchanged,unchanged,unchanged	Ccnh	unchanged	unchanged	unchanged	1	Ccnh|66671|unchanged,unchanged,unchanged	Ccnh	1	Ccnh|66671|unchanged,unchanged,unchanged	Ccnh	1	Ccnh|66671|unchanged,unchanged,unchanged	Ccnh
chr9:50617111-50617410	16.97	4e-47	yes	Promoter	0	Pih1d2|72614|unchanged,unchanged,unchanged	Pih1d2	unchanged	unchanged	unchanged	2	AU019823|270156|unchanged,unchanged,unchanged;Pih1d2|72614|unchanged,unchanged,unchanged	AU019823,Pih1d2	4	AU019823|270156|unchanged,unchanged,unchanged;Pih1d2|72614|unchanged,unchanged,unchanged;Sdhd|66925|unchanged,unchanged,unchanged;Timm8b|30057|unchanged,unchanged,unchanged	AU019823,Pih1d2,Sdhd,Timm8b	5	AU019823|270156|unchanged,unchanged,unchanged;Dlat|235339|unchanged,unchanged,unchanged;Pih1d2|72614|unchanged,unchanged,unchanged;Sdhd|66925|unchanged,unchanged,unchanged;Timm8b|30057|unchanged,unchanged,unchanged	AU019823,Dlat,Pih1d2,Sdhd,Timm8b
chr5:23433815-23434114	16.93	1.77e-54	yes	Promoter	239	5031425E22Rik|269630|unchanged,unchanged,unchanged	5031425E22Rik	unchanged	unchanged	unchanged	2	5031425E22Rik|269630|unchanged,unchanged,unchanged;Kmt2e|69188|unchanged,unchanged,unchanged	5031425E22Rik,Kmt2e	2	5031425E22Rik|269630|unchanged,unchanged,unchanged;Kmt2e|69188|unchanged,unchanged,unchanged	5031425E22Rik,Kmt2e	2	5031425E22Rik|269630|unchanged,unchanged,unchanged;Kmt2e|69188|unchanged,unchanged,unchanged	5031425E22Rik,Kmt2e
chr5:108065508-108065807	16.93	1.77e-54	yes	Promoter	0	Mtf2|17765|unchanged,unchanged,unchanged	Mtf2	unchanged	unchanged	unchanged	1	Mtf2|17765|unchanged,unchanged,unchanged	Mtf2	1	Mtf2|17765|unchanged,unchanged,unchanged	Mtf2	1	Mtf2|17765|unchanged,unchanged,unchanged	Mtf2
chr16:70314144-70314443	16.93	1.77e-54	yes	Exon	195	Gbe1|74185|unchanged,unchanged,unchanged	Gbe1	unchanged	unchanged	unchanged	1	Gbe1|74185|unchanged,unchanged,unchanged	Gbe1	1	Gbe1|74185|unchanged,unchanged,unchanged	Gbe1	1	Gbe1|74185|unchanged,unchanged,unchanged	Gbe1
chr17:35841579-35841878	16.87	3.58e-69	yes	ProxUpstream	81	Mdc1|240087|unchanged,unchanged,unchanged	Mdc1	unchanged	unchanged	unchanged	2	Mdc1|240087|unchanged,unchanged,unchanged;Tubb5|22154|unchanged,unchanged,unchanged	Mdc1,Tubb5	5	Flot1|14251|unchanged,unchanged,unchanged;Ier3|15937|up,unchanged,unchanged;Mdc1|240087|unchanged,unchanged,unchanged;Nrm|106582|unchanged,unchanged,unchanged;Tubb5|22154|unchanged,unchanged,unchanged	Flot1,Ier3,Mdc1,Nrm,Tubb5	7	Dhx16|69192|unchanged,unchanged,unchanged;Flot1|14251|unchanged,unchanged,unchanged;Ier3|15937|up,unchanged,unchanged;Mdc1|240087|unchanged,unchanged,unchanged;Nrm|106582|unchanged,unchanged,unchanged;Ppp1r18|76448|unchanged,unchanged,unchanged;Tubb5|22154|unchanged,unchanged,unchanged	Dhx16,Flot1,Ier3,Mdc1,Nrm,Ppp1r18,Tubb5
chr3:37420222-37420521	16.85	1.62e-76	yes	Promoter	272	Spata5|57815|unchanged,unchanged,unchanged	Spata5	unchanged	unchanged	unchanged	2	Nudt6|229228|unchanged,unchanged,unchanged;Spata5|57815|unchanged,unchanged,unchanged	Nudt6,Spata5	2	Nudt6|229228|unchanged,unchanged,unchanged;Spata5|57815|unchanged,unchanged,unchanged	Nudt6,Spata5	2	Nudt6|229228|unchanged,unchanged,unchanged;Spata5|57815|unchanged,unchanged,unchanged	Nudt6,Spata5
chr3:127553098-127553397	16.8	1.55e-98	yes	Promoter	0	Larp7|28036|unchanged,unchanged,unchanged	Larp7	unchanged	unchanged	unchanged	7	Larp7|28036|unchanged,unchanged,unchanged;Mir302a|723920|unavailable,unavailable,unavailable;Mir302b|723948|unavailable,unavailable,unavailable;Mir302c|723835|unavailable,unavailable,unavailable;Mir302d|723928|unavailable,unavailable,unavailable;Mir367|723911|unavailable,unavailable,unavailable;Zgrf1|71643|unchanged,unchanged,unchanged	Larp7,Mir302a,Mir302b,Mir302c,Mir302d,Mir367,Zgrf1	7	Larp7|28036|unchanged,unchanged,unchanged;Mir302a|723920|unavailable,unavailable,unavailable;Mir302b|723948|unavailable,unavailable,unavailable;Mir302c|723835|unavailable,unavailable,unavailable;Mir302d|723928|unavailable,unavailable,unavailable;Mir367|723911|unavailable,unavailable,unavailable;Zgrf1|71643|unchanged,unchanged,unchanged	Larp7,Mir302a,Mir302b,Mir302c,Mir302d,Mir367,Zgrf1	7	Larp7|28036|unchanged,unchanged,unchanged;Mir302a|723920|unavailable,unavailable,unavailable;Mir302b|723948|unavailable,unavailable,unavailable;Mir302c|723835|unavailable,unavailable,unavailable;Mir302d|723928|unavailable,unavailable,unavailable;Mir367|723911|unavailable,unavailable,unavailable;Zgrf1|71643|unchanged,unchanged,unchanged	Larp7,Mir302a,Mir302b,Mir302c,Mir302d,Mir367,Zgrf1
chr9:40799951-40800250	16.66	1.56e-38	yes	ProxUpstream	1023	Hspa8|15481|unchanged,unchanged,unchanged	Hspa8	unchanged	unchanged	unchanged	1	Hspa8|15481|unchanged,unchanged,unchanged	Hspa8	1	Hspa8|15481|unchanged,unchanged,unchanged	Hspa8	1	Hspa8|15481|unchanged,unchanged,unchanged	Hspa8
chr10:78574143-78574442	16.66	6.8e-46	yes	Promoter	58	Ilvbl|216136|unchanged,unchanged,unchanged	Ilvbl	unchanged	unchanged	unchanged	1	Ilvbl|216136|unchanged,unchanged,unchanged	Ilvbl	2	Ilvbl|216136|unchanged,unchanged,unchanged;Syde1|71709|unchanged,unchanged,unchanged	Ilvbl,Syde1	3	Ilvbl|216136|unchanged,unchanged,unchanged;Olfr1357|257883|unavailable,unavailable,unavailable;Syde1|71709|unchanged,unchanged,unchanged	Ilvbl,Olfr1357,Syde1
chr13:35742025-35742324	16.66	1.56e-38	yes	Intron	623	Cdyl|12593|unchanged,unchanged,unchanged	Cdyl	unchanged	unchanged	unchanged	1	Cdyl|12593|unchanged,unchanged,unchanged	Cdyl	1	Cdyl|12593|unchanged,unchanged,unchanged	Cdyl	1	Cdyl|12593|unchanged,unchanged,unchanged	Cdyl
chr14:78724888-78725187	16.66	3.65e-31	yes	Exon	0	Dgkh|380921|unchanged,unchanged,unchanged	Dgkh	unchanged	unchanged	unchanged	1	Dgkh|380921|unchanged,unchanged,unchanged	Dgkh	1	Dgkh|380921|unchanged,unchanged,unchanged	Dgkh	1	Dgkh|380921|unchanged,unchanged,unchanged	Dgkh
chr1:178187565-178187864	16.66	8.83e-24	yes	Exon	148	Desi2|78825|unchanged,unchanged,unchanged	Desi2	unchanged	unchanged	unchanged	1	Desi2|78825|unchanged,unchanged,unchanged	Desi2	1	Desi2|78825|unchanged,unchanged,unchanged	Desi2	1	Desi2|78825|unchanged,unchanged,unchanged	Desi2
chr3:53463568-53463867	16.66	3.65e-31	yes	Promoter	0	Proser1|212127|unchanged,unchanged,unchanged	Proser1	unchanged	unchanged	unchanged	2	Nhlrc3|212114|unchanged,unchanged,unchanged;Proser1|212127|unchanged,unchanged,unchanged	Nhlrc3,Proser1	2	Nhlrc3|212114|unchanged,unchanged,unchanged;Proser1|212127|unchanged,unchanged,unchanged	Nhlrc3,Proser1	3	Nhlrc3|212114|unchanged,unchanged,unchanged;Proser1|212127|unchanged,unchanged,unchanged;Stoml3|229277|unchanged,unchanged,unchanged	Nhlrc3,Proser1,Stoml3
chr6:29347908-29348207	16.66	1.18e-126	yes	Promoter	0	Calu|12321|unchanged,unchanged,unchanged	Calu	unchanged	unchanged	unchanged	1	Calu|12321|unchanged,unchanged,unchanged	Calu	1	Calu|12321|unchanged,unchanged,unchanged	Calu	4	Calu|12321|unchanged,unchanged,unchanged;Ccdc136|232664|unchanged,unchanged,unchanged;Fam71f1|330277|unchanged,unchanged,unchanged;Opn1sw|12057|unchanged,unchanged,unchanged	Calu,Ccdc136,Fam71f1,Opn1sw
chr6:52191936-52192235	16.66	8.83e-24	yes	Promoter	233	Hoxa4|15401|unchanged,unchanged,unchanged	Hoxa4	unchanged	unchanged	unchanged	2	Hoxa4|15401|unchanged,unchanged,unchanged;Hoxaas3|72628|unavailable,unavailable,unavailable	Hoxa4,Hoxaas3	4	Hoxa4|15401|unchanged,unchanged,unchanged;Hoxa5|15402|unchanged,unchanged,unchanged;Hoxa6|15403|unavailable,unavailable,unavailable;Hoxaas3|72628|unavailable,unavailable,unavailable	Hoxa4,Hoxa5,Hoxa6,Hoxaas3	14	Hotairm1|105242658|unavailable,unavailable,unavailable;Hoxa10|15395|unchanged,unchanged,unchanged;Hoxa1|15394|unchanged,unchanged,unchanged;Hoxa2|15399|unchanged,unchanged,unchanged;Hoxa3|15400|unchanged,unchanged,unchanged;Hoxa4|15401|unchanged,unchanged,unchanged;Hoxa5|15402|unchanged,unchanged,unchanged;Hoxa6|15403|unavailable,unavailable,unavailable;Hoxa7|15404|unchanged,unchanged,unchanged;H…	Hotairm1,Hoxa10,Hoxa1,Hoxa2,Hoxa3,Hoxa4,Hoxa5,Hoxa6,Hoxa7,Hoxa9,Hoxaas2,Hoxaas3,Mir196b,Mira
chr9:120933287-120933586	16.66	1.56e-38	yes	Promoter	0	Ctnnb1|12387|unchanged,unchanged,unchanged	Ctnnb1	unchanged	unchanged	unchanged	2	4930593C16Rik|78060|unavailable,unavailable,unavailable;Ctnnb1|12387|unchanged,unchanged,unchanged	4930593C16Rik,Ctnnb1	3	1700020M21Rik|76402|unavailable,unavailable,unavailable;4930593C16Rik|78060|unavailable,unavailable,unavailable;Ctnnb1|12387|unchanged,unchanged,unchanged	1700020M21Rik,4930593C16Rik,Ctnnb1	4	1700020M21Rik|76402|unavailable,unavailable,unavailable;4930593C16Rik|78060|unavailable,unavailable,unavailable;Ctnnb1|12387|unchanged,unchanged,unchanged;Mir7090|102465661|unavailable,unavailable,unavailable	1700020M21Rik,4930593C16Rik,Ctnnb1,Mir7090
chr17:48409515-48409814	16.66	6.8e-46	yes	Promoter	6	Nfya|18044|unchanged,unchanged,unchanged	Nfya	unchanged	unchanged	unchanged	2	Nfya|18044|unchanged,unchanged,unchanged;Oard1|106821|unchanged,unchanged,unchanged	Nfya,Oard1	2	Nfya|18044|unchanged,unchanged,unchanged;Oard1|106821|unchanged,unchanged,unchanged	Nfya,Oard1	6	Apobec2|11811|unchanged,unchanged,unchanged;Nfya|18044|unchanged,unchanged,unchanged;Oard1|106821|unchanged,unchanged,unchanged;Treml1|71326|unchanged,unchanged,unchanged;Tspo2|70026|unchanged,unchanged,unchanged;Unc5cl|76589|unchanged,unchanged,unchanged	Apobec2,Nfya,Oard1,Treml1,Tspo2,Unc5cl
chr17:87447028-87447327	16.51	9.48e-89	yes	Promoter	93	Calm2|12314|unchanged,unchanged,unchanged	Calm2	unchanged	unchanged	unchanged	1	Calm2|12314|unchanged,unchanged,unchanged	Calm2	2	Calm2|12314|unchanged,unchanged,unchanged;Stpg4|75467|unchanged,unchanged,unchanged	Calm2,Stpg4	2	Calm2|12314|unchanged,unchanged,unchanged;Stpg4|75467|unchanged,unchanged,unchanged	Calm2,Stpg4
chr8:95332103-95332402	16.46	1.01e-66	yes	Promoter	0	Usb1|101985|unchanged,unchanged,unchanged	Usb1	unchanged	unchanged	unchanged	2	Usb1|101985|unchanged,unchanged,unchanged;Zfp319|79233|unchanged,unchanged,unchanged	Usb1,Zfp319	3	Mmp15|17388|unchanged,down,unchanged;Usb1|101985|unchanged,unchanged,unchanged;Zfp319|79233|unchanged,unchanged,unchanged	Mmp15,Usb1,Zfp319	5	Cngb1|333329|unchanged,unchanged,unchanged;Mmp15|17388|unchanged,down,unchanged;Tepp|73407|unchanged,unchanged,unchanged;Usb1|101985|unchanged,unchanged,unchanged;Zfp319|79233|unchanged,unchanged,unchanged	Cngb1,Mmp15,Tepp,Usb1,Zfp319
chr17:17625066-17625365	16.4	5.01e-52	yes	Promoter	577	Lnpep|240028|unchanged,unchanged,unchanged	Lnpep	unchanged	unchanged	unchanged	1	Lnpep|240028|unchanged,unchanged,unchanged	Lnpep	1	Lnpep|240028|unchanged,unchanged,unchanged	Lnpep	1	Lnpep|240028|unchanged,unchanged,unchanged	Lnpep
chr2:170511385-170511684	16.29	2.6e-37	yes	Exon	155	Pfdn4|109054|unchanged,unchanged,unchanged	Pfdn4	unchanged	unchanged	unchanged	2	Gm16796|100502946|unavailable,unavailable,unavailable;Pfdn4|109054|unchanged,unchanged,unchanged	Gm16796,Pfdn4	3	Cyp24a1|13081|unchanged,unchanged,unchanged;Gm16796|100502946|unavailable,unavailable,unavailable;Pfdn4|109054|unchanged,unchanged,unchanged	Cyp24a1,Gm16796,Pfdn4	3	Cyp24a1|13081|unchanged,unchanged,unchanged;Gm16796|100502946|unavailable,unavailable,unavailable;Pfdn4|109054|unchanged,unchanged,unchanged	Cyp24a1,Gm16796,Pfdn4
chr7:34389209-34389508	16.29	2.6e-37	yes	Exon	32	Lsm14a|67070|unchanged,unchanged,unchanged	Lsm14a	unchanged	unchanged	unchanged	1	Lsm14a|67070|unchanged,unchanged,unchanged	Lsm14a	1	Lsm14a|67070|unchanged,unchanged,unchanged	Lsm14a	1	Lsm14a|67070|unchanged,unchanged,unchanged	Lsm14a
chr13:85288950-85289249	16.29	2.6e-37	yes	Exon	237	Rasa1|218397|unchanged,unchanged,unchanged	Rasa1	unchanged	unchanged	unchanged	1	Rasa1|218397|unchanged,unchanged,unchanged	Rasa1	1	Rasa1|218397|unchanged,unchanged,unchanged	Rasa1	1	Rasa1|218397|unchanged,unchanged,unchanged	Rasa1
chr1:156939725-156940024	16.2	6.1e-30	yes	Promoter	99	Ralgps2|78255|unchanged,unchanged,unchanged	Ralgps2	unchanged	unchanged	unchanged	1	Ralgps2|78255|unchanged,unchanged,unchanged	Ralgps2	1	Ralgps2|78255|unchanged,unchanged,unchanged	Ralgps2	1	Ralgps2|78255|unchanged,unchanged,unchanged	Ralgps2
chr15:98609665-98609964	16.2	6.1e-30	yes	ProxUpstream	2032	Adcy6|11512|unchanged,unchanged,unchanged	Adcy6	unchanged	unchanged	unchanged	1	Adcy6|11512|unchanged,unchanged,unchanged	Adcy6	1	Adcy6|11512|unchanged,unchanged,unchanged	Adcy6	5	4930415O20Rik|73863|unchanged,unchanged,unchanged;9330020H09Rik|100048895|unavailable,unavailable,unavailable;Adcy6|11512|unchanged,unchanged,unchanged;Cacnb3|12297|unchanged,unchanged,unchanged;Ccnt1|12455|unchanged,unchanged,unchanged	4930415O20Rik,9330020H09Rik,Adcy6,Cacnb3,Ccnt1
chr17:69417284-69417583	16.2	3.68e-58	yes	Exon	837	C030034I22Rik|77533|unchanged,unchanged,unchanged	C030034I22Rik	unchanged	unchanged	unchanged	1	C030034I22Rik|77533|unchanged,unchanged,unchanged	C030034I22Rik	1	C030034I22Rik|77533|unchanged,unchanged,unchanged	C030034I22Rik	3	Akain1|320722|unchanged,unchanged,unchanged;C030034I22Rik|77533|unchanged,unchanged,unchanged;Zbtb14|22666|unchanged,unchanged,unchanged	Akain1,C030034I22Rik,Zbtb14
chr18:34931465-34931764	16.2	6.1e-30	yes	Exon	239	Etf1|225363|unchanged,unchanged,unchanged	Etf1	unchanged	unchanged	unchanged	1	Etf1|225363|unchanged,unchanged,unchanged	Etf1	1	Etf1|225363|unchanged,unchanged,unchanged	Etf1	2	Etf1|225363|unchanged,unchanged,unchanged;Hspa9|15526|unchanged,unchanged,unchanged	Etf1,Hspa9
chr18:10325125-10325424	16.13	8.23e-51	yes	Exon	0	Greb1l|381157|unchanged,unchanged,unchanged	Greb1l	unchanged	unchanged	unchanged	1	Greb1l|381157|unchanged,unchanged,unchanged	Greb1l	1	Greb1l|381157|unchanged,unchanged,unchanged	Greb1l	1	Greb1l|381157|unchanged,unchanged,unchanged	Greb1l
chr2:26021513-26021812	16.04	1.86e-43	yes	Exon	0	Ubac1|98766|unchanged,unchanged,unchanged	Ubac1	unchanged	unchanged	unchanged	1	Ubac1|98766|unchanged,unchanged,unchanged	Ubac1	1	Ubac1|98766|unchanged,unchanged,unchanged	Ubac1	2	Camsap1|227634|unchanged,unchanged,unchanged;Ubac1|98766|unchanged,unchanged,unchanged	Camsap1,Ubac1
chr5:45094782-45095081	16.04	1.47e-22	yes	Intron	128581	4930431F12Rik|75783|unchanged,unchanged,unchanged	4930431F12Rik	unchanged	unchanged	unchanged	0			0			0
chr14:34502913-34503212	16.04	2.7e-64	yes	Promoter	367	Bmpr1a|12166|unchanged,unchanged,unchanged	Bmpr1a	unchanged	unchanged	unchanged	1	Bmpr1a|12166|unchanged,unchanged,unchanged	Bmpr1a	2	9230112D13Rik|78243|unchanged,unchanged,unchanged;Bmpr1a|12166|unchanged,unchanged,unchanged	9230112D13Rik,Bmpr1a	2	9230112D13Rik|78243|unchanged,unchanged,unchanged;Bmpr1a|12166|unchanged,unchanged,unchanged	9230112D13Rik,Bmpr1a
chr17:66256382-66256681	16.04	1.47e-22	yes	Intergenic	132862	Ddx11|320209|unchanged,unchanged,unchanged	Ddx11	unchanged	unchanged	unchanged	0			0			0
chr2:61656729-61657028	16.04	1.47e-22	yes	ProxDownstream	54666	Psmd14|59029|unchanged,unchanged,unchanged	Psmd14	unchanged	unchanged	unchanged	0			0			0
chr4:106315906-106316205	16.04	1.47e-22	yes	Promoter	8	Usp24|329908|unchanged,unchanged,unchanged	Usp24	unchanged	unchanged	unchanged	1	Usp24|329908|unchanged,unchanged,unchanged	Usp24	1	Usp24|329908|unchanged,unchanged,unchanged	Usp24	1	Usp24|329908|unchanged,unchanged,unchanged	Usp24
chr6:48016161-48016460	16.04	1.47e-22	yes	ProxDownstream	31334	Zfp777|72306|unchanged,unchanged,unchanged	Zfp777	unchanged	unchanged	unchanged	0			0			1	Zfp777|72306|unchanged,unchanged,unchanged	Zfp777
chr10:60106939-60107238	16.04	1.47e-22	yes	Intron	682	Spock2|94214|up,unchanged,unchanged	Spock2	up	unchanged	unchanged	1	Spock2|94214|up,unchanged,unchanged	Spock2	2	Mir6906|102465546|unavailable,unavailable,unavailable;Spock2|94214|up,unchanged,unchanged	Mir6906,Spock2	2	Mir6906|102465546|unavailable,unavailable,unavailable;Spock2|94214|up,unchanged,unchanged	Mir6906,Spock2
chr19:32712039-32712338	16.04	1.47e-22	yes	Intron	0	Atad1|67979|unchanged,unchanged,unchanged	Atad1	unchanged	unchanged	unchanged	1	Atad1|67979|unchanged,unchanged,unchanged	Atad1	1	Atad1|67979|unchanged,unchanged,unchanged	Atad1	2	Atad1|67979|unchanged,unchanged,unchanged;Pten|19211|unchanged,unchanged,unchanged	Atad1,Pten
chrX:17572022-17572321	16.04	1.47e-22	yes	Promoter	4	Fundc1|72018|unchanged,unchanged,unchanged	Fundc1	unchanged	unchanged	unchanged	1	Fundc1|72018|unchanged,unchanged,unchanged	Fundc1	1	Fundc1|72018|unchanged,unchanged,unchanged	Fundc1	1	Fundc1|72018|unchanged,unchanged,unchanged	Fundc1
chr19:45998194-45998493	15.95	3.08e-91	yes	ProxUpstream	0	9130011E15Rik|71617|unchanged,unchanged,unchanged	9130011E15Rik	unchanged	unchanged	unchanged	2	9130011E15Rik|71617|unchanged,unchanged,unchanged;Hps6|20170|unchanged,unchanged,unchanged	9130011E15Rik,Hps6	2	9130011E15Rik|71617|unchanged,unchanged,unchanged;Hps6|20170|unchanged,unchanged,unchanged	9130011E15Rik,Hps6	3	9130011E15Rik|71617|unchanged,unchanged,unchanged;Hps6|20170|unchanged,unchanged,unchanged;Ldb1|16825|unchanged,unchanged,unchanged	9130011E15Rik,Hps6,Ldb1
chr1:13373884-13374183	15.92	4.25e-36	yes	ProxUpstream	0	Ncoa2|17978|unchanged,unchanged,unchanged	Ncoa2	unchanged	unchanged	unchanged	1	Ncoa2|17978|unchanged,unchanged,unchanged	Ncoa2	1	Ncoa2|17978|unchanged,unchanged,unchanged	Ncoa2	1	Ncoa2|17978|unchanged,unchanged,unchanged	Ncoa2
chr2:35200681-35200980	15.92	4.25e-36	yes	Exon	140	Rab14|68365|unchanged,unchanged,unchanged	Rab14	unchanged	unchanged	unchanged	1	Rab14|68365|unchanged,unchanged,unchanged	Rab14	1	Rab14|68365|unchanged,unchanged,unchanged	Rab14	1	Rab14|68365|unchanged,unchanged,unchanged	Rab14
chr5:88554056-88554355	15.92	4.25e-36	yes	Promoter	128	Utp3|65961|unchanged,unchanged,unchanged	Utp3	unchanged	unchanged	unchanged	1	Utp3|65961|unchanged,unchanged,unchanged	Utp3	2	Rufy3|52822|down,unchanged,unchanged;Utp3|65961|unchanged,unchanged,unchanged	Rufy3,Utp3	3	Jchain|16069|unchanged,unchanged,unchanged;Rufy3|52822|down,unchanged,unchanged;Utp3|65961|unchanged,unchanged,unchanged	Jchain,Rufy3,Utp3
chr6:122874521-122874820	15.92	4.25e-36	yes	Intron	0	Necap1|67602|unchanged,unchanged,unchanged	Necap1	unchanged	unchanged	unchanged	1	Necap1|67602|unchanged,unchanged,unchanged	Necap1	2	C3ar1|12267|unchanged,unchanged,unchanged;Necap1|67602|unchanged,unchanged,unchanged	C3ar1,Necap1	4	C3ar1|12267|unchanged,unchanged,unchanged;Clec4a1|269799|unavailable,unavailable,unavailable;Mir7231|102465710|unavailable,unavailable,unavailable;Necap1|67602|unchanged,unchanged,unchanged	C3ar1,Clec4a1,Mir7231,Necap1
chr7:122970325-122970624	15.92	4.25e-36	yes	Promoter	0	4930413G21Rik|73951|unchanged,unchanged,unchanged;Rbbp6|19647|unchanged,unchanged,unchanged	4930413G21Rik,Rbbp6	unchanged	unchanged	unchanged	2	4930413G21Rik|73951|unchanged,unchanged,unchanged;Rbbp6|19647|unchanged,unchanged,unchanged	4930413G21Rik,Rbbp6	2	4930413G21Rik|73951|unchanged,unchanged,unchanged;Rbbp6|19647|unchanged,unchanged,unchanged	4930413G21Rik,Rbbp6	2	4930413G21Rik|73951|unchanged,unchanged,unchanged;Rbbp6|19647|unchanged,unchanged,unchanged	4930413G21Rik,Rbbp6
chr7:144470465-144470764	15.92	4.25e-36	yes	Intron	171	Cttn|13043|unchanged,unchanged,unchanged	Cttn	unchanged	unchanged	unchanged	1	Cttn|13043|unchanged,unchanged,unchanged	Cttn	1	Cttn|13043|unchanged,unchanged,unchanged	Cttn	2	Cttn|13043|unchanged,unchanged,unchanged;Mir3470b|100499519|unavailable,unavailable,unavailable	Cttn,Mir3470b
chr8:105170929-105171228	15.92	4.25e-36	yes	Intron	255	Cbfb|12400|unchanged,unchanged,unchanged	Cbfb	unchanged	unchanged	unchanged	1	Cbfb|12400|unchanged,unchanged,unchanged	Cbfb	1	Cbfb|12400|unchanged,unchanged,unchanged	Cbfb	2	Cbfb|12400|unchanged,unchanged,unchanged;Ces4a|234677|unchanged,unchanged,unchanged	Cbfb,Ces4a
chr9:70542743-70543042	15.92	4.25e-36	yes	Exon	0	Sltm|66660|unchanged,unchanged,unchanged	Sltm	unchanged	unchanged	unchanged	1	Sltm|66660|unchanged,unchanged,unchanged	Sltm	1	Sltm|66660|unchanged,unchanged,unchanged	Sltm	2	Rnf111|93836|unchanged,unchanged,unchanged;Sltm|66660|unchanged,unchanged,unchanged	Rnf111,Sltm
chr9:62828839-62829138	15.87	1.33e-49	yes	ProxUpstream	9649	Cln6|76524|unchanged,unchanged,unchanged	Cln6	unchanged	unchanged	unchanged	1	Cln6|76524|unchanged,unchanged,unchanged	Cln6	2	Cln6|76524|unchanged,unchanged,unchanged;Fem1b|14155|unchanged,unchanged,unchanged	Cln6,Fem1b	4	Calml4|75600|unchanged,unchanged,unchanged;Cln6|76524|unchanged,unchanged,unchanged;Fem1b|14155|unchanged,unchanged,unchanged;Gm10653|677044|unavailable,unavailable,unavailable	Calml4,Cln6,Fem1b,Gm10653
chr15:88819223-88819522	15.84	4.33e-63	yes	Promoter	0	Alg12|223774|unchanged,unchanged,unchanged	Alg12	unchanged	unchanged	unchanged	2	Alg12|223774|unchanged,unchanged,unchanged;Creld2|76737|unchanged,unchanged,unchanged	Alg12,Creld2	2	Alg12|223774|unchanged,unchanged,unchanged;Creld2|76737|unchanged,unchanged,unchanged	Alg12,Creld2	3	Alg12|223774|unchanged,unchanged,unchanged;Creld2|76737|unchanged,unchanged,unchanged;Pim3|223775|unchanged,unchanged,unchanged	Alg12,Creld2,Pim3
chr6:39206140-39206439	15.74	2.98e-42	yes	Intron	334	Kdm7a|338523|unchanged,unchanged,unchanged	Kdm7a	unchanged	unchanged	unchanged	1	Kdm7a|338523|unchanged,unchanged,unchanged	Kdm7a	1	Kdm7a|338523|unchanged,unchanged,unchanged	Kdm7a	1	Kdm7a|338523|unchanged,unchanged,unchanged	Kdm7a
chr7:99980253-99980552	15.74	9.54e-56	yes	Exon	0	Rnf169|108937|unchanged,unchanged,unchanged	Rnf169	unchanged	unchanged	unchanged	1	Rnf169|108937|unchanged,unchanged,unchanged	Rnf169	1	Rnf169|108937|unchanged,unchanged,unchanged	Rnf169	2	Chrdl2|69121|unchanged,unchanged,up;Rnf169|108937|unchanged,unchanged,unchanged	Chrdl2,Rnf169
chr7:109518931-109519230	15.74	2.98e-42	yes	Promoter	0	Rpl27a|26451|unchanged,unchanged,unchanged	Rpl27a	unchanged	unchanged	unchanged	2	Rpl27a|26451|unchanged,unchanged,unchanged;Snora3|100302499|unavailable,unavailable,unavailable	Rpl27a,Snora3	3	Rpl27a|26451|unchanged,unchanged,unchanged;Snora3|100302499|unavailable,unavailable,unavailable;Trim66|330627|down,down,down	Rpl27a,Snora3,Trim66	3	Rpl27a|26451|unchanged,unchanged,unchanged;Snora3|100302499|unavailable,unavailable,unavailable;Trim66|330627|down,down,down	Rpl27a,Snora3,Trim66
chr15:73067453-73067752	15.74	9.89e-29	yes	ProxUpstream	6249	Trappc9|76510|unchanged,unchanged,unchanged	Trappc9	unchanged	unchanged	unchanged	1	Trappc9|76510|unchanged,unchanged,unchanged	Trappc9	1	Trappc9|76510|unchanged,unchanged,unchanged	Trappc9	2	Chrac1|93696|unchanged,unchanged,unchanged;Trappc9|76510|unchanged,unchanged,unchanged	Chrac1,Trappc9
chrX:51017732-51018031	15.74	3.78e-15	yes	Exon	0	Rap2c|72065|unchanged,unchanged,unchanged	Rap2c	unchanged	unchanged	unchanged	1	Rap2c|72065|unchanged,unchanged,unchanged	Rap2c	1	Rap2c|72065|unchanged,unchanged,unchanged	Rap2c	1	Rap2c|72065|unchanged,unchanged,unchanged	Rap2c
chr1:152090116-152090415	15.74	9.89e-29	yes	Exon	0	1700025G04Rik|69399|unchanged,unchanged,unchanged	1700025G04Rik	unchanged	unchanged	unchanged	1	1700025G04Rik|69399|unchanged,unchanged,unchanged	1700025G04Rik	1	1700025G04Rik|69399|unchanged,unchanged,unchanged	1700025G04Rik	1	1700025G04Rik|69399|unchanged,unchanged,unchanged	1700025G04Rik
chr2:157457518-157457817	15.74	9.89e-29	yes	Intron	33225	Src|20779|unchanged,unchanged,unchanged	Src	unchanged	unchanged	unchanged	0			0			1	Src|20779|unchanged,unchanged,unchanged	Src
chr4:33924177-33924476	15.74	2.98e-42	yes	Promoter	156	Cnr1|12801|unchanged,unchanged,unchanged	Cnr1	unchanged	unchanged	unchanged	1	Cnr1|12801|unchanged,unchanged,unchanged	Cnr1	1	Cnr1|12801|unchanged,unchanged,unchanged	Cnr1	1	Cnr1|12801|unchanged,unchanged,unchanged	Cnr1
chr11:5762120-5762419	15.74	2.98e-42	yes	Exon	0	Ube2d-ps|76508|unchanged,unchanged,unchanged;Urgcp|72046|unchanged,unchanged,unchanged	Ube2d-ps,Urgcp	unchanged	unchanged	unchanged	2	Ube2d-ps|76508|unchanged,unchanged,unchanged;Urgcp|72046|unchanged,unchanged,unchanged	Ube2d-ps,Urgcp	2	Ube2d-ps|76508|unchanged,unchanged,unchanged;Urgcp|72046|unchanged,unchanged,unchanged	Ube2d-ps,Urgcp	4	Dbnl|13169|unchanged,unchanged,unchanged;Pgam2|56012|unchanged,unchanged,unchanged;Ube2d-ps|76508|unchanged,unchanged,unchanged;Urgcp|72046|unchanged,unchanged,unchanged	Dbnl,Pgam2,Ube2d-ps,Urgcp
chr11:76945500-76945799	15.74	9.89e-29	yes	Promoter	0	Blmh|104184|unchanged,unchanged,unchanged	Blmh	unchanged	unchanged	unchanged	1	Blmh|104184|unchanged,unchanged,unchanged	Blmh	1	Blmh|104184|unchanged,unchanged,unchanged	Blmh	2	Blmh|104184|unchanged,unchanged,unchanged;Tmigd1|66601|unchanged,unchanged,unchanged	Blmh,Tmigd1
chr12:78748934-78749233	15.74	9.89e-29	yes	Exon	0	Mpp5|56217|unchanged,unchanged,unchanged	Mpp5	unchanged	unchanged	unchanged	1	Mpp5|56217|unchanged,unchanged,unchanged	Mpp5	1	Mpp5|56217|unchanged,unchanged,unchanged	Mpp5	1	Mpp5|56217|unchanged,unchanged,unchanged	Mpp5
chr16:23107387-23107686	15.74	3.15e-69	yes	ProxUpstream	0	Eif4a2|13682|unchanged,unchanged,unchanged	Eif4a2	unchanged	unchanged	unchanged	3	Eif4a2|13682|unchanged,unchanged,unchanged;Snora81|100217420|unavailable,unavailable,unavailable;Snord2|100216532|unavailable,unavailable,unavailable	Eif4a2,Snora81,Snord2	3	Eif4a2|13682|unchanged,unchanged,unchanged;Snora81|100217420|unavailable,unavailable,unavailable;Snord2|100216532|unavailable,unavailable,unavailable	Eif4a2,Snora81,Snord2	6	Adipoq|11450|unchanged,unchanged,unchanged;Eif4a2|13682|unchanged,unchanged,unchanged;Kng1|16644|unchanged,unchanged,unchanged;Rfc4|106344|unchanged,unchanged,unchanged;Snora81|100217420|unavailable,unavailable,unavailable;Snord2|100216532|unavailable,unavailable,unavailable	Adipoq,Eif4a2,Kng1,Rfc4,Snora81,Snord2
chr18:35562217-35562516	15.74	2.98e-42	yes	Intron	59	Matr3|17184|unchanged,unchanged,unchanged	Matr3	unchanged	unchanged	unchanged	4	Matr3|17184|unchanged,unchanged,unchanged;Mir1949|100316700|unchanged,unchanged,unchanged;Snhg4|100503380|unchanged,unchanged,unchanged;Snora74a|436583|unavailable,unavailable,unavailable	Matr3,Mir1949,Snhg4,Snora74a	4	Matr3|17184|unchanged,unchanged,unchanged;Mir1949|100316700|unchanged,unchanged,unchanged;Snhg4|100503380|unchanged,unchanged,unchanged;Snora74a|436583|unavailable,unavailable,unavailable	Matr3,Mir1949,Snhg4,Snora74a	5	Matr3|17184|unchanged,unchanged,unchanged;Mir1949|100316700|unchanged,unchanged,unchanged;Paip2|67869|unchanged,unchanged,unchanged;Snhg4|100503380|unchanged,unchanged,unchanged;Snora74a|436583|unavailable,unavailable,unavailable	Matr3,Mir1949,Paip2,Snhg4,Snora74a
chr8:66860165-66860464	15.65	2.29e-75	yes	Exon	0	Naf1|234344|unchanged,unchanged,unchanged	Naf1	unchanged	unchanged	unchanged	1	Naf1|234344|unchanged,unchanged,unchanged	Naf1	1	Naf1|234344|unchanged,unchanged,unchanged	Naf1	1	Naf1|234344|unchanged,unchanged,unchanged	Naf1
chr17:21733749-21734048	15.6	2.11e-48	yes	Exon	25	Zfp229|381067|unchanged,unchanged,unchanged	Zfp229	unchanged	unchanged	unchanged	1	Zfp229|381067|unchanged,unchanged,unchanged	Zfp229	1	Zfp229|381067|unchanged,unchanged,unchanged	Zfp229	3	Gm10509|100310809|unavailable,unavailable,unavailable;Zfp229|381067|unchanged,unchanged,unchanged;Zfp760|240034|unchanged,unchanged,unchanged	Gm10509,Zfp229,Zfp760
chr5:21645796-21646095	15.55	6.77e-35	yes	Promoter	0	Armc10|67211|unchanged,unchanged,unchanged	Armc10	unchanged	unchanged	unchanged	2	Armc10|67211|unchanged,unchanged,unchanged;Fbxl13|320118|unchanged,unchanged,unchanged	Armc10,Fbxl13	2	Armc10|67211|unchanged,unchanged,unchanged;Fbxl13|320118|unchanged,unchanged,unchanged	Armc10,Fbxl13	2	Armc10|67211|unchanged,unchanged,unchanged;Fbxl13|320118|unchanged,unchanged,unchanged	Armc10,Fbxl13
chr6:21949276-21949575	15.55	6.77e-35	yes	Promoter	0	Ing3|71777|unchanged,unchanged,unchanged	Ing3	unchanged	unchanged	unchanged	1	Ing3|71777|unchanged,unchanged,unchanged	Ing3	1	Ing3|71777|unchanged,unchanged,unchanged	Ing3	2	Cped1|214642|unchanged,unchanged,unchanged;Ing3|71777|unchanged,unchanged,unchanged	Cped1,Ing3
chr6:56714947-56715246	15.55	4.96e-68	yes	Exon	42	Avl9|78937|unchanged,unchanged,unchanged	Avl9	unchanged	unchanged	unchanged	1	Avl9|78937|unchanged,unchanged,unchanged	Avl9	2	Avl9|78937|unchanged,unchanged,unchanged;Lsm5|66373|unchanged,unchanged,unchanged	Avl9,Lsm5	2	Avl9|78937|unchanged,unchanged,unchanged;Lsm5|66373|unchanged,unchanged,unchanged	Avl9,Lsm5
chr8:33732296-33732595	15.55	6.77e-35	yes	Exon	0	Gtf2e2|68153|unchanged,unchanged,unchanged	Gtf2e2	unchanged	unchanged	unchanged	1	Gtf2e2|68153|unchanged,unchanged,unchanged	Gtf2e2	2	Gtf2e2|68153|unchanged,unchanged,unchanged;Smim18|72632|unavailable,unavailable,unavailable	Gtf2e2,Smim18	2	Gtf2e2|68153|unchanged,unchanged,unchanged;Smim18|72632|unavailable,unavailable,unavailable	Gtf2e2,Smim18
chr4:40142971-40143270	15.55	6.77e-35	yes	Promoter	0	Aco1|11428|unchanged,unchanged,unchanged	Aco1	unchanged	unchanged	unchanged	1	Aco1|11428|unchanged,unchanged,unchanged	Aco1	1	Aco1|11428|unchanged,unchanged,unchanged	Aco1	1	Aco1|11428|unchanged,unchanged,unchanged	Aco1
chr8:84662166-84662465	15.55	6.77e-35	yes	Exon	387	Ier2|15936|unchanged,unchanged,unchanged	Ier2	unchanged	unchanged	unchanged	1	Ier2|15936|unchanged,unchanged,unchanged	Ier2	1	Ier2|15936|unchanged,unchanged,unchanged	Ier2	4	Ier2|15936|unchanged,unchanged,unchanged;Lyl1|17095|unchanged,unchanged,unchanged;Nacc1|66830|unchanged,unchanged,unchanged;Trmt1|212528|unchanged,unchanged,unchanged	Ier2,Lyl1,Nacc1,Trmt1
chr13:34652404-34652703	15.55	6.77e-35	yes	Promoter	0	Pxdc1|66895|unchanged,unchanged,unchanged	Pxdc1	unchanged	unchanged	unchanged	2	Gm15908|101056149|unavailable,unavailable,unavailable;Pxdc1|66895|unchanged,unchanged,unchanged	Gm15908,Pxdc1	2	Gm15908|101056149|unavailable,unavailable,unavailable;Pxdc1|66895|unchanged,unchanged,unchanged	Gm15908,Pxdc1	2	Gm15908|101056149|unavailable,unavailable,unavailable;Pxdc1|66895|unchanged,unchanged,unchanged	Gm15908,Pxdc1
chr8:41239745-41240044	15.5	1.5e-54	yes	Exon	0	Pcm1|18536|unchanged,unchanged,unchanged	Pcm1	unchanged	unchanged	unchanged	1	Pcm1|18536|unchanged,unchanged,unchanged	Pcm1	1	Pcm1|18536|unchanged,unchanged,unchanged	Pcm1	2	Fgl1|234199|unchanged,unchanged,unchanged;Pcm1|18536|unchanged,unchanged,unchanged	Fgl1,Pcm1
chr15:77841833-77842132	15.5	1.5e-54	yes	Exon	43	Myh9|17886|unchanged,unchanged,unchanged	Myh9	unchanged	unchanged	unchanged	1	Myh9|17886|unchanged,unchanged,unchanged	Myh9	1	Myh9|17886|unchanged,unchanged,unchanged	Myh9	1	Myh9|17886|unchanged,unchanged,unchanged	Myh9
chr11:80377707-80378006	15.43	2.37e-21	yes	ProxUpstream	9	5730455P16Rik|70591|unchanged,unchanged,unchanged	5730455P16Rik	unchanged	unchanged	unchanged	2	5730455P16Rik|70591|unchanged,unchanged,unchanged;Zfp207|22680|unchanged,unchanged,unchanged	5730455P16Rik,Zfp207	2	5730455P16Rik|70591|unchanged,unchanged,unchanged;Zfp207|22680|unchanged,unchanged,unchanged	5730455P16Rik,Zfp207	2	5730455P16Rik|70591|unchanged,unchanged,unchanged;Zfp207|22680|unchanged,unchanged,unchanged	5730455P16Rik,Zfp207
chr13:98925872-98926171	15.43	4.7e-41	yes	Intron	213	Tnpo1|238799|unchanged,unchanged,unchanged	Tnpo1	unchanged	unchanged	unchanged	1	Tnpo1|238799|unchanged,unchanged,unchanged	Tnpo1	1	Tnpo1|238799|unchanged,unchanged,unchanged	Tnpo1	1	Tnpo1|238799|unchanged,unchanged,unchanged	Tnpo1
chr15:102376892-102377191	15.43	4.7e-41	yes	Intergenic	9924	Sp7|170574|unchanged,unchanged,unchanged	Sp7	unchanged	unchanged	unchanged	1	Sp7|170574|unchanged,unchanged,unchanged	Sp7	1	Sp7|170574|unchanged,unchanged,unchanged	Sp7	4	Aaas|223921|unchanged,unchanged,unchanged;Myg1|60315|unchanged,unchanged,unchanged;Sp1|20683|unchanged,unchanged,unchanged;Sp7|170574|unchanged,unchanged,unchanged	Aaas,Myg1,Sp1,Sp7
chr18:7868924-7869223	15.43	2.6e-80	yes	Promoter	0	Wac|225131|unchanged,unchanged,unchanged	Wac	unchanged	unchanged	unchanged	1	Wac|225131|unchanged,unchanged,unchanged	Wac	1	Wac|225131|unchanged,unchanged,unchanged	Wac	1	Wac|225131|unchanged,unchanged,unchanged	Wac
chr18:24206401-24206700	15.43	2.37e-21	yes	Intron	407	Galnt1|14423|unchanged,unchanged,unchanged	Galnt1	unchanged	unchanged	unchanged	1	Galnt1|14423|unchanged,unchanged,unchanged	Galnt1	1	Galnt1|14423|unchanged,unchanged,unchanged	Galnt1	1	Galnt1|14423|unchanged,unchanged,unchanged	Galnt1
chr18:38631607-38631906	15.27	2.33e-53	yes	Intergenic	30339	Spry4|24066|unchanged,unchanged,unchanged	Spry4	unchanged	unchanged	unchanged	0			0			1	Spry4|24066|unchanged,unchanged,unchanged	Spry4
chr1:177983458-177983757	15.27	1.56e-27	yes	ProxUpstream	7678	Gm16432|545391|unchanged,unchanged,unchanged	Gm16432	unchanged	unchanged	unchanged	1	Gm16432|545391|unchanged,unchanged,unchanged	Gm16432	1	Gm16432|545391|unchanged,unchanged,unchanged	Gm16432	1	Gm16432|545391|unchanged,unchanged,unchanged	Gm16432
chr2:135659544-135659843	15.27	1.56e-27	yes	Intergenic	76324	9630028H03Rik|320684|unchanged,unchanged,unchanged	9630028H03Rik	unchanged	unchanged	unchanged	0			0			0
chr3:108210049-108210348	15.27	1.56e-27	yes	ProxUpstream	179	Atxn7l2|72522|unchanged,unchanged,unchanged	Atxn7l2	unchanged	unchanged	unchanged	2	Atxn7l2|72522|unchanged,unchanged,unchanged;Cyb561d1|72023|unchanged,unchanged,unchanged	Atxn7l2,Cyb561d1	3	Atxn7l2|72522|unchanged,unchanged,unchanged;Cyb561d1|72023|unchanged,unchanged,unchanged;Sypl2|17306|unchanged,unchanged,unchanged	Atxn7l2,Cyb561d1,Sypl2	5	Amigo1|229715|unchanged,unchanged,unchanged;Atxn7l2|72522|unchanged,unchanged,unchanged;Cyb561d1|72023|unchanged,unchanged,unchanged;Psma5|26442|unchanged,unchanged,unchanged;Sypl2|17306|unchanged,unchanged,unchanged	Amigo1,Atxn7l2,Cyb561d1,Psma5,Sypl2
chr8:123254258-123254557	15.27	1.56e-27	yes	Promoter	36	Vps9d1|72325|unchanged,unchanged,unchanged	Vps9d1	unchanged	unchanged	unchanged	2	Vps9d1|72325|unchanged,unchanged,unchanged;Zfp276|57247|unchanged,unchanged,unchanged	Vps9d1,Zfp276	4	4933417D19Rik|71186|unchanged,unchanged,unchanged;Spata2l|78779|unchanged,unchanged,unchanged;Vps9d1|72325|unchanged,unchanged,unchanged;Zfp276|57247|unchanged,unchanged,unchanged	4933417D19Rik,Spata2l,Vps9d1,Zfp276	7	4933417D19Rik|71186|unchanged,unchanged,unchanged;Cdk10|234854|unchanged,unchanged,unchanged;Chmp1a|234852|unchanged,unchanged,unchanged;Spata2l|78779|unchanged,unchanged,unchanged;Spata33|320869|unchanged,unchanged,unchanged;Vps9d1|72325|unchanged,unchanged,unchanged;Zfp276|57247|unchanged,unchanged,unchanged	4933417D19Rik,Cdk10,Chmp1a,Spata2l,Spata33,Vps9d1,Zfp276
chr13:84348596-84348895	15.27	1.56e-27	yes	Intergenic	126300	Tmem161b|72745|unchanged,unchanged,unchanged	Tmem161b	unchanged	unchanged	unchanged	0			0			0
chr17:78200204-78200503	15.27	1.56e-27	yes	Exon	0	Crim1|50766|unchanged,unchanged,unchanged	Crim1	unchanged	unchanged	unchanged	1	Crim1|50766|unchanged,unchanged,unchanged	Crim1	1	Crim1|50766|unchanged,unchanged,unchanged	Crim1	1	Crim1|50766|unchanged,unchanged,unchanged	Crim1
chr5:93267587-93267886	15.18	1.05e-33	yes	Exon	14	Ccng2|12452|unchanged,unchanged,unchanged	Ccng2	unchanged	unchanged	unchanged	1	Ccng2|12452|unchanged,unchanged,unchanged	Ccng2	1	Ccng2|12452|unchanged,unchanged,unchanged	Ccng2	1	Ccng2|12452|unchanged,unchanged,unchanged	Ccng2
chr4:46650203-46650502	15.18	1.05e-33	yes	Promoter	4	Tbc1d2|381605|unchanged,unchanged,unchanged	Tbc1d2	unchanged	unchanged	unchanged	1	Tbc1d2|381605|unchanged,unchanged,unchanged	Tbc1d2	1	Tbc1d2|381605|unchanged,unchanged,unchanged	Tbc1d2	2	Coro2a|107684|unchanged,unchanged,unchanged;Tbc1d2|381605|unchanged,unchanged,unchanged	Coro2a,Tbc1d2
chr9:121759627-121759926	15.18	1.05e-33	yes	Promoter	17	E530011L22Rik|320301|unchanged,unchanged,unchanged	E530011L22Rik	unchanged	unchanged	unchanged	2	E530011L22Rik|320301|unchanged,unchanged,unchanged;Zfp651|270210|unchanged,unchanged,unchanged	E530011L22Rik,Zfp651	3	E530011L22Rik|320301|unchanged,unchanged,unchanged;Klhl40|72330|unchanged,up,unchanged;Zfp651|270210|unchanged,unchanged,unchanged	E530011L22Rik,Klhl40,Zfp651	6	E530011L22Rik|320301|unchanged,unchanged,unchanged;Hhatl|74770|unchanged,unchanged,unchanged;Klhl40|72330|unchanged,up,unchanged;Nktr|18087|unchanged,unchanged,unchanged;Ss18l2|26901|unchanged,unchanged,unchanged;Zfp651|270210|unchanged,unchanged,unchanged	E530011L22Rik,Hhatl,Klhl40,Nktr,Ss18l2,Zfp651
chr13:99515182-99515481	15.18	1.05e-33	yes	Intron	1121	Map1b|17755|unchanged,unchanged,unchanged	Map1b	unchanged	unchanged	unchanged	1	Map1b|17755|unchanged,unchanged,unchanged	Map1b	1	Map1b|17755|unchanged,unchanged,unchanged	Map1b	1	Map1b|17755|unchanged,unchanged,unchanged	Map1b
chr8:84846688-84846987	15.12	6.14e-78	yes	ProxUpstream	0	Calr|12317|unchanged,unchanged,unchanged	Calr	unchanged	unchanged	unchanged	3	Calr|12317|unchanged,unchanged,unchanged;Farsa|66590|unchanged,unchanged,unchanged;Rad23a|19358|unchanged,unchanged,unchanged	Calr,Farsa,Rad23a	5	Calr|12317|unchanged,unchanged,unchanged;Dand5|23863|unchanged,unchanged,unchanged;Farsa|66590|unchanged,unchanged,unchanged;Gadd45gip1|102060|unchanged,unchanged,unchanged;Rad23a|19358|unchanged,unchanged,unchanged	Calr,Dand5,Farsa,Gadd45gip1,Rad23a	9	Calr|12317|unchanged,unchanged,unchanged;Dand5|23863|unchanged,unchanged,unchanged;Farsa|66590|unchanged,unchanged,unchanged;Gadd45gip1|102060|unchanged,unchanged,unchanged;Gcdh|270076|unchanged,unchanged,unchanged;Mir7069|102466220|unavailable,unavailable,unavailable;Nfix|18032|unchanged,unchanged,unchanged;Rad23a|19358|unchanged,unchanged,unchanged;Syce2|71846|unchanged,unchanged,unchanged	Calr,Dand5,Farsa,Gadd45gip1,Gcdh,Mir7069,Nfix,Rad23a,Syce2
chr9:82975296-82975595	15.12	7.26e-40	yes	Exon	0	Phip|83946|unchanged,unchanged,unchanged	Phip	unchanged	unchanged	unchanged	1	Phip|83946|unchanged,unchanged,unchanged	Phip	1	Phip|83946|unchanged,unchanged,unchanged	Phip	1	Phip|83946|unchanged,unchanged,unchanged	Phip
chr11:105362940-105363239	15.12	7.26e-40	yes	Intron	70294	Mrc2|17534|unchanged,unchanged,unchanged	Mrc2	unchanged	unchanged	unchanged	0			0			0
chr2:153444119-153444418	15.07	5.06e-46	yes	Intron	61	Nol4l|329540|unchanged,unchanged,unchanged	Nol4l	unchanged	unchanged	unchanged	1	Nol4l|329540|unchanged,unchanged,unchanged	Nol4l	1	Nol4l|329540|unchanged,unchanged,unchanged	Nol4l	1	Nol4l|329540|unchanged,unchanged,unchanged	Nol4l
chr16:11176306-11176605	15.04	3.56e-52	yes	Promoter	0	Zc3h7a|106205|unchanged,unchanged,unchanged	Zc3h7a	unchanged	unchanged	unchanged	1	Zc3h7a|106205|unchanged,unchanged,unchanged	Zc3h7a	1	Zc3h7a|106205|unchanged,unchanged,unchanged	Zc3h7a	4	2610020C07Rik|69918|unchanged,unchanged,unchanged;Rsl1d1|66409|unchanged,unchanged,unchanged;Txndc11|106200|unchanged,unchanged,unchanged;Zc3h7a|106205|unchanged,unchanged,unchanged	2610020C07Rik,Rsl1d1,Txndc11,Zc3h7a
chr4:127243544-127243843	15.04	3.56e-52	yes	Promoter	0	Smim12|80284|unchanged,unchanged,unchanged	Smim12	unchanged	unchanged	unchanged	1	Smim12|80284|unchanged,unchanged,unchanged	Smim12	1	Smim12|80284|unchanged,unchanged,unchanged	Smim12	1	Smim12|80284|unchanged,unchanged,unchanged	Smim12
chr9:106281111-106281410	15.02	2.53e-58	yes	Exon	50	Poc1a|70235|unchanged,unchanged,unchanged	Poc1a	unchanged	unchanged	unchanged	1	Poc1a|70235|unchanged,unchanged,unchanged	Poc1a	1	Poc1a|70235|unchanged,unchanged,unchanged	Poc1a	2	Alas1|11655|unchanged,unchanged,unchanged;Poc1a|70235|unchanged,unchanged,unchanged	Alas1,Poc1a
chr11:17159200-17159499	15.02	9.05e-115	yes	Exon	0	Ppp3r1|19058|unchanged,unchanged,unchanged	Ppp3r1	unchanged	unchanged	unchanged	1	Ppp3r1|19058|unchanged,unchanged,unchanged	Ppp3r1	1	Ppp3r1|19058|unchanged,unchanged,unchanged	Ppp3r1	1	Ppp3r1|19058|unchanged,unchanged,unchanged	Ppp3r1
chr11:120672966-120673265	15.02	2.53e-58	yes	ProxUpstream	0	Aspscr1|68938|unchanged,unchanged,unchanged	Aspscr1	unchanged	unchanged	unchanged	1	Aspscr1|68938|unchanged,unchanged,unchanged	Aspscr1	2	Aspscr1|68938|unchanged,unchanged,unchanged;Notum|77583|unchanged,unchanged,up	Aspscr1,Notum	10	Aspscr1|68938|unchanged,unchanged,unchanged;Cenpx|20892|unavailable,unavailable,unavailable;Lrrc45|217366|unchanged,unchanged,unchanged;Mafg|17134|unchanged,unchanged,unchanged;Mir6936|102465565|unavailable,unavailable,unavailable;Myadml2|68515|unchanged,unchanged,unchanged;Notum|77583|unchanged,unchanged,up;Pycr1|209027|unchanged,unchanged,unchanged;Rac3|170758|unchanged,unchanged,unchanged;Sirt…	Aspscr1,Cenpx,Lrrc45,Mafg,Mir6936,Myadml2,Notum,Pycr1,Rac3,Sirt7
chr11:117654421-117654720	14.89	3.91e-138	yes	Exon	132	Tnrc6c|217351|unchanged,unchanged,unchanged	Tnrc6c	unchanged	unchanged	unchanged	1	Tnrc6c|217351|unchanged,unchanged,unchanged	Tnrc6c	1	Tnrc6c|217351|unchanged,unchanged,unchanged	Tnrc6c	2	2900041M22Rik|78403|unchanged,unchanged,unchanged;Tnrc6c|217351|unchanged,unchanged,unchanged	2900041M22Rik,Tnrc6c
chr7:79466041-79466340	14.81	3.8e-57	yes	Exon	0	Polg|18975|unchanged,unchanged,unchanged	Polg	unchanged	unchanged	unchanged	1	Polg|18975|unchanged,unchanged,unchanged	Polg	1	Polg|18975|unchanged,unchanged,unchanged	Polg	3	Mir9-3hg|101694|unchanged,unchanged,unchanged;Mir9-3|723968|unavailable,unavailable,unavailable;Polg|18975|unchanged,unchanged,unchanged	Mir9-3hg,Mir9-3,Polg
chr3:119783037-119783336	14.81	2.7e-63	yes	Intron	52	Ptbp2|56195|unchanged,unchanged,unchanged	Ptbp2	unchanged	unchanged	unchanged	1	Ptbp2|56195|unchanged,unchanged,unchanged	Ptbp2	1	Ptbp2|56195|unchanged,unchanged,unchanged	Ptbp2	1	Ptbp2|56195|unchanged,unchanged,unchanged	Ptbp2
chr4:34550557-34550856	14.81	2.39e-26	yes	Exon	0	Akirin2|433693|unchanged,unchanged,unchanged	Akirin2	unchanged	unchanged	unchanged	1	Akirin2|433693|unchanged,unchanged,unchanged	Akirin2	1	Akirin2|433693|unchanged,unchanged,unchanged	Akirin2	1	Akirin2|433693|unchanged,unchanged,unchanged	Akirin2
chr7:122067197-122067496	14.81	5.37e-51	yes	Promoter	0	Ubfd1|28018|unchanged,unchanged,unchanged	Ubfd1	unchanged	unchanged	unchanged	2	Ears2|67417|unchanged,unchanged,unchanged;Ubfd1|28018|unchanged,unchanged,unchanged	Ears2,Ubfd1	2	Ears2|67417|unchanged,unchanged,unchanged;Ubfd1|28018|unchanged,unchanged,unchanged	Ears2,Ubfd1	4	Ears2|67417|unchanged,unchanged,unchanged;Gga2|74105|unchanged,unchanged,unchanged;Ndufab1|70316|unchanged,unchanged,unchanged;Ubfd1|28018|unchanged,unchanged,unchanged	Ears2,Gga2,Ndufab1,Ubfd1
chr10:80741981-80742280	14.81	7.64e-45	yes	Exon	0	Ap3d1|11776|unchanged,unchanged,unchanged	Ap3d1	unchanged	unchanged	unchanged	1	Ap3d1|11776|unchanged,unchanged,unchanged	Ap3d1	2	Ap3d1|11776|unchanged,unchanged,unchanged;Dot1l|208266|unchanged,unchanged,unchanged	Ap3d1,Dot1l	4	Ap3d1|11776|unchanged,unchanged,unchanged;Dot1l|208266|unchanged,unchanged,unchanged;Izumo4|71564|unchanged,unchanged,unchanged;Mob3a|208228|unchanged,unchanged,unchanged	Ap3d1,Dot1l,Izumo4,Mob3a
chr12:3981955-3982254	14.81	3.67e-20	yes	Exon	27010	Pomc|18976|unchanged,unchanged,unchanged	Pomc	unchanged	unchanged	unchanged	0			0			1	Pomc|18976|unchanged,unchanged,unchanged	Pomc
chr13:42052265-42052564	14.81	1.1e-38	yes	Intron	244	Hivep1|110521|unchanged,unchanged,unchanged	Hivep1	unchanged	unchanged	unchanged	1	Hivep1|110521|unchanged,unchanged,unchanged	Hivep1	1	Hivep1|110521|unchanged,unchanged,unchanged	Hivep1	1	Hivep1|110521|unchanged,unchanged,unchanged	Hivep1
chr15:39198037-39198336	14.81	3.67e-20	yes	Promoter	0	Rims2|116838|unchanged,unchanged,unchanged	Rims2	unchanged	unchanged	unchanged	1	Rims2|116838|unchanged,unchanged,unchanged	Rims2	1	Rims2|116838|unchanged,unchanged,unchanged	Rims2	1	Rims2|116838|unchanged,unchanged,unchanged	Rims2
chr15:103366269-103366568	14.81	1.6e-32	yes	Exon	223	Itga5|16402|unchanged,unchanged,unchanged	Itga5	unchanged	unchanged	unchanged	1	Itga5|16402|unchanged,unchanged,unchanged	Itga5	2	Itga5|16402|unchanged,unchanged,unchanged;Mir6963|102466775|unavailable,unavailable,unavailable	Itga5,Mir6963	3	Itga5|16402|unchanged,unchanged,unchanged;Mir6963|102466775|unavailable,unavailable,unavailable;Zfp385a|29813|unchanged,unchanged,unchanged	Itga5,Mir6963,Zfp385a
chr19:10525421-10525720	14.81	7.64e-45	yes	Promoter	177	Cpsf7|269061|unchanged,unchanged,unchanged	Cpsf7	unchanged	unchanged	unchanged	2	Cpsf7|269061|unchanged,unchanged,unchanged;Sdhaf2|66072|unchanged,unchanged,unchanged	Cpsf7,Sdhaf2	2	Cpsf7|269061|unchanged,unchanged,unchanged;Sdhaf2|66072|unchanged,unchanged,unchanged	Cpsf7,Sdhaf2	4	Cpsf7|269061|unchanged,unchanged,unchanged;Ppp1r32|67752|unchanged,unchanged,unchanged;Sdhaf2|66072|unchanged,unchanged,unchanged;Tmem216|68642|unchanged,unchanged,unchanged	Cpsf7,Ppp1r32,Sdhaf2,Tmem216
chrX:151046958-151047257	14.81	3.67e-20	yes	Promoter	0	Fgd1|14163|unchanged,unchanged,unchanged	Fgd1	unchanged	unchanged	unchanged	1	Fgd1|14163|unchanged,unchanged,unchanged	Fgd1	1	Fgd1|14163|unchanged,unchanged,unchanged	Fgd1	3	Fgd1|14163|unchanged,unchanged,unchanged;Gnl3l|237107|unchanged,unchanged,unchanged;Tsr2|69499|unchanged,unchanged,unchanged	Fgd1,Gnl3l,Tsr2
chr7:34313418-34313717	14.64	2.87e-68	yes	Intergenic	27809	4931406P16Rik|233103|unchanged,unchanged,unchanged	4931406P16Rik	unchanged	unchanged	unchanged	0			0			1	4931406P16Rik|233103|unchanged,unchanged,unchanged	4931406P16Rik
chr2:25255474-25255773	14.58	7.96e-50	yes	Promoter	35	Tmem203|227615|unchanged,unchanged,unchanged	Tmem203	unchanged	unchanged	unchanged	3	Ndor1|78797|unchanged,unchanged,unchanged;Tmem203|227615|unchanged,unchanged,unchanged;Tprn|97031|unchanged,unchanged,unchanged	Ndor1,Tmem203,Tprn	8	Anapc2|99152|unchanged,unchanged,unchanged;Cysrt1|67859|unchanged,unchanged,unchanged;Ndor1|78797|unchanged,unchanged,unchanged;Rnf208|68846|unchanged,unchanged,up;Rnf224|329360|unavailable,unavailable,unavailable;Ssna1|68475|unchanged,unchanged,unchanged;Tmem203|227615|unchanged,unchanged,unchanged;Tprn|97031|unchanged,unchanged,unchanged	Anapc2,Cysrt1,Ndor1,Rnf208,Rnf224,Ssna1,Tmem203,Tprn	16	Anapc2|99152|unchanged,unchanged,unchanged;Cysrt1|67859|unchanged,unchanged,unchanged;Fam166a|68222|unchanged,unchanged,unchanged;Grin1os|320354|unavailable,unavailable,unavailable;Lrrc26|227618|unchanged,unchanged,unchanged;Ndor1|78797|unchanged,unchanged,unchanged;Nelfb|58202|unchanged,unchanged,unchanged;Rnf208|68846|unchanged,unchanged,up;Rnf224|329360|unavailable,unavailable,unavailable;Slc3…	Anapc2,Cysrt1,Fam166a,Grin1os,Lrrc26,Ndor1,Nelfb,Rnf208,Rnf224,Slc34a3,Ssna1,Stpg3,Tmem203,Tmem210,Tprn,Tubb4b
chr13:113794326-113794625	14.58	7.96e-50	yes	Promoter	0	Arl15|218639|unchanged,unchanged,unchanged	Arl15	unchanged	unchanged	unchanged	1	Arl15|218639|unchanged,unchanged,unchanged	Arl15	1	Arl15|218639|unchanged,unchanged,unchanged	Arl15	1	Arl15|218639|unchanged,unchanged,unchanged	Arl15
chr10:76468820-76469119	14.55	1.13e-43	yes	Promoter	0	Mcm3ap|54387|unchanged,unchanged,unchanged;Ybey|216119|unchanged,unchanged,unchanged	Mcm3ap,Ybey	unchanged	unchanged	unchanged	2	Mcm3ap|54387|unchanged,unchanged,unchanged;Ybey|216119|unchanged,unchanged,unchanged	Mcm3ap,Ybey	3	2610028H24Rik|76964|unchanged,unchanged,unchanged;Mcm3ap|54387|unchanged,unchanged,unchanged;Ybey|216119|unchanged,unchanged,unchanged	2610028H24Rik,Mcm3ap,Ybey	4	2610028H24Rik|76964|unchanged,unchanged,unchanged;Mcm3ap|54387|unchanged,unchanged,unchanged;Pcnt|18541|unchanged,unchanged,unchanged;Ybey|216119|unchanged,unchanged,unchanged	2610028H24Rik,Mcm3ap,Pcnt,Ybey
chr10:61147343-61147642	14.5	1.63e-37	yes	Intron	42	Sgpl1|20397|unchanged,unchanged,unchanged	Sgpl1	unchanged	unchanged	unchanged	1	Sgpl1|20397|unchanged,unchanged,unchanged	Sgpl1	1	Sgpl1|20397|unchanged,unchanged,unchanged	Sgpl1	2	Sgpl1|20397|unchanged,unchanged,unchanged;Tbata|65971|unchanged,unchanged,unchanged	Sgpl1,Tbata
chr4_GL456216_random:16671-16970	14.47	4.2e-67	yes	Intron	790	Dhrsx|236082|unchanged,unchanged,unchanged	Dhrsx	unchanged	unchanged	unchanged	1	Dhrsx|236082|unchanged,unchanged,unchanged	Dhrsx	1	Dhrsx|236082|unchanged,unchanged,unchanged	Dhrsx	1	Dhrsx|236082|unchanged,unchanged,unchanged	Dhrsx
chr11:4947557-4947856	14.44	2.38e-31	yes	Exon	36	Ap1b1|11764|unchanged,unchanged,unchanged	Ap1b1	unchanged	unchanged	unchanged	2	Ap1b1|11764|unchanged,unchanged,unchanged;Nefh|380684|unchanged,unchanged,unchanged	Ap1b1,Nefh	2	Ap1b1|11764|unchanged,unchanged,unchanged;Nefh|380684|unchanged,unchanged,unchanged	Ap1b1,Nefh	3	AA413626|100359413|unavailable,unavailable,unavailable;Ap1b1|11764|unchanged,unchanged,unchanged;Nefh|380684|unchanged,unchanged,unchanged	AA413626,Ap1b1,Nefh
chr4:132345448-132345747	14.44	2.38e-31	yes	Intron	3	Rcc1|100088|unchanged,unchanged,unchanged	Rcc1	unchanged	unchanged	unchanged	2	Rcc1|100088|unchanged,unchanged,unchanged;Snhg3|399101|unchanged,unchanged,unchanged	Rcc1,Snhg3	3	Rcc1|100088|unchanged,unchanged,unchanged;Snhg3|399101|unchanged,unchanged,unchanged;Trnau1ap|71787|unchanged,unchanged,unchanged	Rcc1,Snhg3,Trnau1ap	9	Rab42|242681|unchanged,unchanged,unchanged;Rcc1|100088|unchanged,unchanged,unchanged;Snhg12|100039864|unchanged,unchanged,unchanged;Snhg3|399101|unchanged,unchanged,unchanged;Snora16a|100310813|unavailable,unavailable,unavailable;Snora44|100217418|unavailable,unavailable,unavailable;Snora61|100217440|unavailable,unavailable,unavailable;Snord99|100217437|unavailable,unavailable,unavailable;Trnau1a…	Rab42,Rcc1,Snhg12,Snhg3,Snora16a,Snora44,Snora61,Snord99,Trnau1ap
chr4:121215031-121215330	14.4	8.23e-55	yes	Promoter	0	Rlf|109263|unchanged,unchanged,unchanged	Rlf	unchanged	unchanged	unchanged	1	Rlf|109263|unchanged,unchanged,unchanged	Rlf	1	Rlf|109263|unchanged,unchanged,unchanged	Rlf	1	Rlf|109263|unchanged,unchanged,unchanged	Rlf
chr14:14345567-14345866	14.4	8.23e-55	yes	Promoter	629	Il3ra|16188|unchanged,unchanged,unchanged	Il3ra	unchanged	unchanged	unchanged	1	Il3ra|16188|unchanged,unchanged,unchanged	Il3ra	2	Il3ra|16188|unchanged,unchanged,unchanged;Olfr31|18330|unavailable,unavailable,unavailable	Il3ra,Olfr31	2	Il3ra|16188|unchanged,unchanged,unchanged;Olfr31|18330|unavailable,unavailable,unavailable	Il3ra,Olfr31
chr13:94976273-94976572	14.4	8.23e-55	yes	Exon	0	Wdr41|218460|unchanged,unchanged,unchanged	Wdr41	unchanged	unchanged	unchanged	1	Wdr41|218460|unchanged,unchanged,unchanged	Wdr41	1	Wdr41|218460|unchanged,unchanged,unchanged	Wdr41	1	Wdr41|218460|unchanged,unchanged,unchanged	Wdr41
chr11:95259280-95259579	14.38	3.17e-78	yes	ProxUpstream	1950	Tac4|93670|unchanged,unchanged,unchanged	Tac4	unchanged	unchanged	unchanged	1	Tac4|93670|unchanged,unchanged,unchanged	Tac4	1	Tac4|93670|unchanged,unchanged,unchanged	Tac4	1	Tac4|93670|unchanged,unchanged,unchanged	Tac4
chr1:43827429-43827728	14.35	1.16e-48	yes	Intron	0	Uxs1|67883|unchanged,unchanged,unchanged	Uxs1	unchanged	unchanged	unchanged	1	Uxs1|67883|unchanged,unchanged,unchanged	Uxs1	1	Uxs1|67883|unchanged,unchanged,unchanged	Uxs1	1	Uxs1|67883|unchanged,unchanged,unchanged	Uxs1
chr5:134184163-134184462	14.35	1.16e-48	yes	ProxUpstream	125	Gtf2ird2|114674|unchanged,unchanged,unchanged	Gtf2ird2	unchanged	unchanged	unchanged	2	Gtf2ird2|114674|unchanged,unchanged,unchanged;Rcc1l|94254|unchanged,unchanged,unchanged	Gtf2ird2,Rcc1l	2	Gtf2ird2|114674|unchanged,unchanged,unchanged;Rcc1l|94254|unchanged,unchanged,unchanged	Gtf2ird2,Rcc1l	3	Gtf2ird2|114674|unchanged,unchanged,unchanged;Ncf1|17969|unchanged,unchanged,unchanged;Rcc1l|94254|unchanged,unchanged,unchanged	Gtf2ird2,Ncf1,Rcc1l
chr5:151368776-151369075	14.35	7.27e-119	yes	Intron	101	1700028E10Rik|625175|unchanged,unchanged,unchanged	1700028E10Rik	unchanged	unchanged	unchanged	1	1700028E10Rik|625175|unchanged,unchanged,unchanged	1700028E10Rik	1	1700028E10Rik|625175|unchanged,unchanged,unchanged	1700028E10Rik	2	1700028E10Rik|625175|unchanged,unchanged,unchanged;Gm3704|100042166|unavailable,unavailable,unavailable	1700028E10Rik,Gm3704
chrX:112311054-112311353	14.35	3.54e-25	yes	Promoter	0	Apool|68117|unchanged,unchanged,unchanged	Apool	unchanged	unchanged	unchanged	1	Apool|68117|unchanged,unchanged,unchanged	Apool	1	Apool|68117|unchanged,unchanged,unchanged	Apool	1	Apool|68117|unchanged,unchanged,unchanged	Apool
chr5:135077845-135078144	14.35	3.54e-25	yes	Intron	122	Vps37d|194309|unchanged,unchanged,unchanged	Vps37d	unchanged	unchanged	unchanged	1	Vps37d|194309|unchanged,unchanged,unchanged	Vps37d	3	Dnajc30|66114|unchanged,unchanged,unchanged;Vps37d|194309|unchanged,unchanged,unchanged;Wbscr22|66138|unchanged,unchanged,unchanged	Dnajc30,Vps37d,Wbscr22	4	Dnajc30|66114|unchanged,unchanged,unchanged;Mlxipl|58805|up,up,up;Vps37d|194309|unchanged,unchanged,unchanged;Wbscr22|66138|unchanged,unchanged,unchanged	Dnajc30,Mlxipl,Vps37d,Wbscr22
chr7:3693112-3693411	14.35	1.16e-48	yes	Promoter	114	Mboat7|77582|unchanged,unchanged,unchanged	Mboat7	unchanged	unchanged	unchanged	2	Mboat7|77582|unchanged,unchanged,unchanged;Tsen34|66078|unchanged,unchanged,unchanged	Mboat7,Tsen34	4	Mboat7|77582|unchanged,unchanged,unchanged;Rps9|76846|unchanged,unchanged,down;Tmc4|353499|unchanged,unchanged,unchanged;Tsen34|66078|unchanged,unchanged,unchanged	Mboat7,Rps9,Tmc4,Tsen34	8	Cnot3|232791|unchanged,unchanged,unchanged;Leng1|69757|unchanged,unchanged,unchanged;Mboat7|77582|unchanged,unchanged,unchanged;Mir3572|100628594|unavailable,unavailable,unavailable;Pirb|18733|unchanged,unchanged,unchanged;Rps9|76846|unchanged,unchanged,down;Tmc4|353499|unchanged,unchanged,unchanged;Tsen34|66078|unchanged,unchanged,unchanged	Cnot3,Leng1,Mboat7,Mir3572,Pirb,Rps9,Tmc4,Tsen34
chr7:78846999-78847298	14.35	3.54e-25	yes	Exon	0	Det1|76375|unchanged,unchanged,unchanged	Det1	unchanged	unchanged	unchanged	1	Det1|76375|unchanged,unchanged,unchanged	Det1	1	Det1|76375|unchanged,unchanged,unchanged	Det1	3	Aen|68048|down,unchanged,unchanged;Det1|76375|unchanged,unchanged,unchanged;Mir7-2|723884|unavailable,unavailable,unavailable	Aen,Det1,Mir7-2
chr7:101011719-101012018	14.35	3.54e-25	yes	Exon	0	P2ry2|18442|unchanged,unchanged,unchanged	P2ry2	unchanged	unchanged	unchanged	1	P2ry2|18442|unchanged,unchanged,unchanged	P2ry2	1	P2ry2|18442|unchanged,unchanged,unchanged	P2ry2	2	P2ry2|18442|unchanged,unchanged,unchanged;P2ry6|233571|unchanged,unchanged,unchanged	P2ry2,P2ry6
chr9:14500572-14500871	14.35	3.54e-25	yes	Promoter	0	Cwc15|66070|unchanged,unchanged,unchanged	Cwc15	unchanged	unchanged	unchanged	2	Cwc15|66070|unchanged,unchanged,unchanged;Kdm4d|244694|unchanged,unchanged,unchanged	Cwc15,Kdm4d	2	Cwc15|66070|unchanged,unchanged,unchanged;Kdm4d|244694|unchanged,unchanged,unchanged	Cwc15,Kdm4d	2	Cwc15|66070|unchanged,unchanged,unchanged;Kdm4d|244694|unchanged,unchanged,unchanged	Cwc15,Kdm4d
chr14:70289279-70289578	14.35	3.54e-25	yes	Exon	0	Ppp3cc|19057|unchanged,unchanged,unchanged	Ppp3cc	unchanged	unchanged	unchanged	1	Ppp3cc|19057|unchanged,unchanged,unchanged	Ppp3cc	1	Ppp3cc|19057|unchanged,unchanged,unchanged	Ppp3cc	1	Ppp3cc|19057|unchanged,unchanged,unchanged	Ppp3cc
chr19:31082663-31082962	14.35	4.39e-72	yes	Promoter	0	Cstf2t|83410|unchanged,unchanged,unchanged	Cstf2t	unchanged	unchanged	unchanged	1	Cstf2t|83410|unchanged,unchanged,unchanged	Cstf2t	1	Cstf2t|83410|unchanged,unchanged,unchanged	Cstf2t	1	Cstf2t|83410|unchanged,unchanged,unchanged	Cstf2t
chrX:47912344-47912643	14.35	3.54e-25	yes	Exon	0	Ocrl|320634|unchanged,unchanged,unchanged	Ocrl	unchanged	unchanged	unchanged	1	Ocrl|320634|unchanged,unchanged,unchanged	Ocrl	2	Ocrl|320634|unchanged,unchanged,unchanged;Smarca1|93761|unchanged,unchanged,unchanged	Ocrl,Smarca1	2	Ocrl|320634|unchanged,unchanged,unchanged;Smarca1|93761|unchanged,unchanged,unchanged	Ocrl,Smarca1
chr4:93335476-93335775	14.31	6.09e-66	yes	Promoter	0	Tusc1|69136|unchanged,unchanged,unchanged	Tusc1	unchanged	unchanged	unchanged	1	Tusc1|69136|unchanged,unchanged,unchanged	Tusc1	1	Tusc1|69136|unchanged,unchanged,unchanged	Tusc1	1	Tusc1|69136|unchanged,unchanged,unchanged	Tusc1
chr7:105554289-105554588	14.28	1.65e-42	yes	Exon	0	Smpd1|20597|unchanged,unchanged,unchanged	Smpd1	unchanged	unchanged	unchanged	1	Smpd1|20597|unchanged,unchanged,unchanged	Smpd1	2	Apbb1|11785|unchanged,unchanged,unchanged;Smpd1|20597|unchanged,unchanged,unchanged	Apbb1,Smpd1	3	Apbb1|11785|unchanged,unchanged,unchanged;Hpx|15458|unchanged,unchanged,unchanged;Smpd1|20597|unchanged,unchanged,unchanged	Apbb1,Hpx,Smpd1
chr13:59584915-59585214	14.28	1.65e-42	yes	Promoter	9	A230056J06Rik|319469|unchanged,unchanged,unchanged	A230056J06Rik	unchanged	unchanged	unchanged	2	A230056J06Rik|319469|unchanged,unchanged,unchanged;Naa35|78689|unchanged,unchanged,unchanged	A230056J06Rik,Naa35	2	A230056J06Rik|319469|unchanged,unchanged,unchanged;Naa35|78689|unchanged,unchanged,unchanged	A230056J06Rik,Naa35	3	A230056J06Rik|319469|unchanged,unchanged,unchanged;Agtpbp1|67269|unchanged,unchanged,unchanged;Naa35|78689|unchanged,unchanged,unchanged	A230056J06Rik,Agtpbp1,Naa35
chr1:24099920-24100219	14.28	1.65e-42	yes	Exon	122	Fam135a|68187|unchanged,unchanged,unchanged	Fam135a	unchanged	unchanged	unchanged	1	Fam135a|68187|unchanged,unchanged,unchanged	Fam135a	1	Fam135a|68187|unchanged,unchanged,unchanged	Fam135a	1	Fam135a|68187|unchanged,unchanged,unchanged	Fam135a
chr18:34220912-34221211	14.28	1.65e-42	yes	Exon	0	Apc|11789|unchanged,unchanged,unchanged	Apc	unchanged	unchanged	unchanged	2	Apc|11789|unchanged,unchanged,unchanged;Gm10548|633395|unavailable,unavailable,unavailable	Apc,Gm10548	2	Apc|11789|unchanged,unchanged,unchanged;Gm10548|633395|unavailable,unavailable,unavailable	Apc,Gm10548	2	Apc|11789|unchanged,unchanged,unchanged;Gm10548|633395|unavailable,unavailable,unavailable	Apc,Gm10548
chr11:3332032-3332331	14.19	1.19e-53	yes	Exon	1301	Pik3ip1|216505|unchanged,unchanged,unchanged	Pik3ip1	unchanged	unchanged	unchanged	1	Pik3ip1|216505|unchanged,unchanged,unchanged	Pik3ip1	1	Pik3ip1|216505|unchanged,unchanged,unchanged	Pik3ip1	4	Gm11944|100302648|unchanged,unchanged,unchanged;Limk2|16886|unchanged,unchanged,unchanged;Patz1|56218|unchanged,unchanged,unchanged;Pik3ip1|216505|unchanged,unchanged,unchanged	Gm11944,Limk2,Patz1,Pik3ip1
chr16:11908940-11909239	14.19	2.37e-36	yes	Intron	184	Cpped1|223978|unchanged,unchanged,unchanged	Cpped1	unchanged	unchanged	unchanged	2	Cpped1|223978|unchanged,unchanged,unchanged;Gm9961|791359|unavailable,unavailable,unavailable	Cpped1,Gm9961	2	Cpped1|223978|unchanged,unchanged,unchanged;Gm9961|791359|unavailable,unavailable,unavailable	Cpped1,Gm9961	2	Cpped1|223978|unchanged,unchanged,unchanged;Gm9961|791359|unavailable,unavailable,unavailable	Cpped1,Gm9961
chr1:54438797-54439096	14.19	5.45e-19	yes	Exon	0	Gtf3c3|98488|unchanged,unchanged,unchanged	Gtf3c3	unchanged	unchanged	unchanged	1	Gtf3c3|98488|unchanged,unchanged,unchanged	Gtf3c3	1	Gtf3c3|98488|unchanged,unchanged,unchanged	Gtf3c3	1	Gtf3c3|98488|unchanged,unchanged,unchanged	Gtf3c3
chr1:74587924-74588223	14.19	2.37e-36	yes	Promoter	0	Zfp142|77264|unchanged,unchanged,unchanged	Zfp142	unchanged	unchanged	unchanged	2	Bcs1l|66821|unchanged,unchanged,unchanged;Zfp142|77264|unchanged,unchanged,unchanged	Bcs1l,Zfp142	4	Bcs1l|66821|unchanged,unchanged,unchanged;Rnf25|57751|unchanged,unchanged,unchanged;Stk36|269209|unchanged,unchanged,unchanged;Zfp142|77264|unchanged,unchanged,unchanged	Bcs1l,Rnf25,Stk36,Zfp142	6	Bcs1l|66821|unchanged,unchanged,unchanged;Plcd4|18802|unchanged,unchanged,unchanged;Rnf25|57751|unchanged,unchanged,unchanged;Stk36|269209|unchanged,unchanged,unchanged;Usp37|319651|unchanged,unchanged,unchanged;Zfp142|77264|unchanged,unchanged,unchanged	Bcs1l,Plcd4,Rnf25,Stk36,Usp37,Zfp142
chr6:22356057-22356356	14.19	1.19e-53	yes	Promoter	0	Fam3c|27999|unchanged,unchanged,unchanged	Fam3c	unchanged	unchanged	unchanged	1	Fam3c|27999|unchanged,unchanged,unchanged	Fam3c	1	Fam3c|27999|unchanged,unchanged,unchanged	Fam3c	1	Fam3c|27999|unchanged,unchanged,unchanged	Fam3c
chr10:17947113-17947412	14.19	5.45e-19	yes	Intron	655	Heca|380629|unchanged,unchanged,unchanged	Heca	unchanged	unchanged	unchanged	1	Heca|380629|unchanged,unchanged,unchanged	Heca	1	Heca|380629|unchanged,unchanged,unchanged	Heca	1	Heca|380629|unchanged,unchanged,unchanged	Heca
chr10:41476239-41476538	14.19	5.45e-19	yes	Exon	0	Mical1|171580|unchanged,unchanged,unchanged	Mical1	unchanged	unchanged	unchanged	1	Mical1|171580|unchanged,unchanged,unchanged	Mical1	3	Mical1|171580|unchanged,unchanged,unchanged;Ppil6|73075|unchanged,unchanged,unchanged;Smpd2|20598|unchanged,unchanged,unchanged	Mical1,Ppil6,Smpd2	5	Cd164|53599|unchanged,unchanged,unchanged;Mical1|171580|unchanged,unchanged,unchanged;Ppil6|73075|unchanged,unchanged,unchanged;Smpd2|20598|unchanged,unchanged,unchanged;Zbtb24|268294|unchanged,unchanged,unchanged	Cd164,Mical1,Ppil6,Smpd2,Zbtb24
chr10:128458843-128459142	14.19	2.37e-36	yes	Promoter	94	Smarcc2|68094|unchanged,unchanged,unchanged	Smarcc2	unchanged	unchanged	unchanged	2	Mir8105|102465894|unavailable,unavailable,unavailable;Smarcc2|68094|unchanged,unchanged,unchanged	Mir8105,Smarcc2	2	Mir8105|102465894|unavailable,unavailable,unavailable;Smarcc2|68094|unchanged,unchanged,unchanged	Mir8105,Smarcc2	7	A430046D13Rik|654440|unavailable,unavailable,unavailable;Mir8105|102465894|unavailable,unavailable,unavailable;Myl6b|216459|unchanged,unchanged,unchanged;Myl6|17904|unchanged,unchanged,unchanged;Nabp2|69917|unchanged,unchanged,unchanged;Rnf41|67588|unchanged,unchanged,unchanged;Smarcc2|68094|unchanged,unchanged,unchanged	A430046D13Rik,Mir8105,Myl6b,Myl6,Nabp2,Rnf41,Smarcc2
chr11:121354250-121354549	14.19	6.3e-71	yes	Exon	0	Wdr45b|66840|unchanged,unchanged,unchanged	Wdr45b	unchanged	unchanged	unchanged	1	Wdr45b|66840|unchanged,unchanged,unchanged	Wdr45b	1	Wdr45b|66840|unchanged,unchanged,unchanged	Wdr45b	3	Mir7236|102465713|unavailable,unavailable,unavailable;Rab40b|217371|unchanged,unchanged,unchanged;Wdr45b|66840|unchanged,unchanged,unchanged	Mir7236,Rab40b,Wdr45b
chr13:55190322-55190621	14.19	2.37e-36	yes	Intergenic	19161	Nsd1|18193|unchanged,unchanged,unchanged	Nsd1	unchanged	unchanged	unchanged	0			1	Nsd1|18193|unchanged,unchanged,unchanged	Nsd1	2	Fgfr4|14186|unchanged,unchanged,down;Nsd1|18193|unchanged,unchanged,unchanged	Fgfr4,Nsd1
chr16:14361459-14361758	14.19	5.45e-19	yes	Exon	0	Abcc1|17250|unchanged,unchanged,unchanged	Abcc1	unchanged	unchanged	unchanged	1	Abcc1|17250|unchanged,unchanged,unchanged	Abcc1	1	Abcc1|17250|unchanged,unchanged,unchanged	Abcc1	2	Abcc1|17250|unchanged,unchanged,unchanged;Fopnl|66086|unchanged,unchanged,unchanged	Abcc1,Fopnl
chr17:84957954-84958253	14.19	2.37e-36	yes	Promoter	0	Ppm1b|19043|unchanged,unchanged,unchanged	Ppm1b	unchanged	unchanged	unchanged	2	1110020A21Rik|68531|unchanged,unchanged,unchanged;Ppm1b|19043|unchanged,unchanged,unchanged	1110020A21Rik,Ppm1b	2	1110020A21Rik|68531|unchanged,unchanged,unchanged;Ppm1b|19043|unchanged,unchanged,unchanged	1110020A21Rik,Ppm1b	2	1110020A21Rik|68531|unchanged,unchanged,unchanged;Ppm1b|19043|unchanged,unchanged,unchanged	1110020A21Rik,Ppm1b
chr10:81627441-81627740	14.15	4.74e-82	yes	Promoter	0	Sirt6|50721|unchanged,unchanged,unchanged	Sirt6	unchanged	unchanged	unchanged	2	Ankrd24|70615|unchanged,unchanged,unchanged;Sirt6|50721|unchanged,unchanged,unchanged	Ankrd24,Sirt6	2	Ankrd24|70615|unchanged,unchanged,unchanged;Sirt6|50721|unchanged,unchanged,unchanged	Ankrd24,Sirt6	4	Ankrd24|70615|unchanged,unchanged,unchanged;BC025920|268319|unchanged,unchanged,unchanged;Sirt6|50721|unchanged,unchanged,unchanged;Tle6|114606|unchanged,unchanged,unchanged	Ankrd24,BC025920,Sirt6,Tle6
chr9:108517730-108518029	14.07	1.21e-58	yes	Intron	643	Qrich1|69232|unchanged,unchanged,unchanged	Qrich1	unchanged	unchanged	unchanged	2	Qars|97541|unchanged,unchanged,unchanged;Qrich1|69232|unchanged,unchanged,unchanged	Qars,Qrich1	2	Qars|97541|unchanged,unchanged,unchanged;Qrich1|69232|unchanged,unchanged,unchanged	Qars,Qrich1	6	Impdh2|23918|unchanged,unchanged,unchanged;Lamb2|16779|unchanged,unchanged,unchanged;Ndufaf3|66706|unchanged,unchanged,unchanged;Qars|97541|unchanged,unchanged,unchanged;Qrich1|69232|unchanged,unchanged,unchanged;Usp19|71472|unchanged,unchanged,unchanged	Impdh2,Lamb2,Ndufaf3,Qars,Qrich1,Usp19
chr13:74061968-74062267	14.07	1.21e-58	yes	Intron	18	Cep72|74470|unchanged,unchanged,unchanged	Cep72	unchanged	unchanged	unchanged	1	Cep72|74470|unchanged,unchanged,unchanged	Cep72	1	Cep72|74470|unchanged,unchanged,unchanged	Cep72	1	Cep72|74470|unchanged,unchanged,unchanged	Cep72
chr1:106713930-106714229	14.07	3.44e-30	yes	Exon	61	Bcl2|12043|unchanged,unchanged,unchanged	Bcl2	unchanged	unchanged	unchanged	1	Bcl2|12043|unchanged,unchanged,unchanged	Bcl2	1	Bcl2|12043|unchanged,unchanged,unchanged	Bcl2	2	Bcl2|12043|unchanged,unchanged,unchanged;Kdsr|70750|unchanged,unchanged,unchanged	Bcl2,Kdsr
chr5:113735671-113735970	14.07	3.44e-30	yes	Exon	0	Ficd|231630|unchanged,unchanged,unchanged	Ficd	unchanged	unchanged	unchanged	1	Ficd|231630|unchanged,unchanged,unchanged	Ficd	2	1700069L16Rik|381707|unchanged,unchanged,unchanged;Ficd|231630|unchanged,unchanged,unchanged	1700069L16Rik,Ficd	4	1700069L16Rik|381707|unchanged,unchanged,unchanged;Ficd|231630|unchanged,unchanged,unchanged;Iscu|66383|unchanged,unchanged,unchanged;Sart3|53890|unchanged,unchanged,unchanged	1700069L16Rik,Ficd,Iscu,Sart3
chr7:57509395-57509694	14.07	3.44e-30	yes	Intron	315	Gabra5|110886|unchanged,unchanged,unchanged	Gabra5	unchanged	unchanged	unchanged	1	Gabra5|110886|unchanged,unchanged,unchanged	Gabra5	1	Gabra5|110886|unchanged,unchanged,unchanged	Gabra5	1	Gabra5|110886|unchanged,unchanged,unchanged	Gabra5
chr11:43681931-43682230	14.07	3.44e-30	yes	Exon	0	Pwwp2a|70802|unchanged,unchanged,unchanged	Pwwp2a	unchanged	unchanged	unchanged	1	Pwwp2a|70802|unchanged,unchanged,unchanged	Pwwp2a	1	Pwwp2a|70802|unchanged,unchanged,unchanged	Pwwp2a	1	Pwwp2a|70802|unchanged,unchanged,unchanged	Pwwp2a
chr17:47504946-47505245	14.07	3.44e-30	yes	ProxUpstream	0	Ccnd3|12445|up,unchanged,unchanged	Ccnd3	up	unchanged	unchanged	2	Ccnd3|12445|up,unchanged,unchanged;Taf8|63856|unchanged,unchanged,unchanged	Ccnd3,Taf8	2	Ccnd3|12445|up,unchanged,unchanged;Taf8|63856|unchanged,unchanged,unchanged	Ccnd3,Taf8	2	Ccnd3|12445|up,unchanged,unchanged;Taf8|63856|unchanged,unchanged,unchanged	Ccnd3,Taf8
chr11:116030228-116030527	14.04	8.95e-70	yes	ProxUpstream	0	Unk|217331|unchanged,unchanged,unchanged	Unk	unchanged	unchanged	unchanged	2	H3f3b|15081|unchanged,unchanged,unchanged;Unk|217331|unchanged,unchanged,unchanged	H3f3b,Unk	3	Galk1|14635|unchanged,unchanged,unchanged;H3f3b|15081|unchanged,unchanged,unchanged;Unk|217331|unchanged,unchanged,unchanged	Galk1,H3f3b,Unk	4	Galk1|14635|unchanged,unchanged,unchanged;H3f3b|15081|unchanged,unchanged,unchanged;Unc13d|70450|unchanged,unchanged,unchanged;Unk|217331|unchanged,unchanged,unchanged	Galk1,H3f3b,Unc13d,Unk
chr18:10610117-10610416	14.02	2.36e-41	yes	ProxUpstream	0	Esco1|77805|unchanged,unchanged,unchanged	Esco1	unchanged	unchanged	unchanged	2	Esco1|77805|unchanged,unchanged,unchanged;Snrpd1|20641|unchanged,unchanged,unchanged	Esco1,Snrpd1	2	Esco1|77805|unchanged,unchanged,unchanged;Snrpd1|20641|unchanged,unchanged,unchanged	Esco1,Snrpd1	2	Esco1|77805|unchanged,unchanged,unchanged;Snrpd1|20641|unchanged,unchanged,unchanged	Esco1,Snrpd1
chr7:19012139-19012438	13.88	5.09e-24	yes	ProxDownstream	8074	Irf2bp1|272359|unchanged,unchanged,unchanged	Irf2bp1	unchanged	unchanged	unchanged	1	Irf2bp1|272359|unchanged,unchanged,unchanged	Irf2bp1	3	Foxa3|15377|unchanged,unchanged,unchanged;Irf2bp1|272359|unchanged,unchanged,unchanged;Sympk|68188|unchanged,unchanged,unchanged	Foxa3,Irf2bp1,Sympk	6	Foxa3|15377|unchanged,unchanged,unchanged;Irf2bp1|272359|unchanged,unchanged,unchanged;Mypop|232934|unchanged,unchanged,unchanged;Nanos2|378430|unavailable,unavailable,unavailable;Rsph6a|83434|unchanged,unchanged,unchanged;Sympk|68188|unchanged,unchanged,unchanged	Foxa3,Irf2bp1,Mypop,Nanos2,Rsph6a,Sympk
chr10:7211659-7211958	13.88	2.36e-46	yes	Exon	279	Cnksr3|215748|unchanged,unchanged,unchanged	Cnksr3	unchanged	unchanged	unchanged	1	Cnksr3|215748|unchanged,unchanged,unchanged	Cnksr3	1	Cnksr3|215748|unchanged,unchanged,unchanged	Cnksr3	1	Cnksr3|215748|unchanged,unchanged,unchanged	Cnksr3
chr15:40655320-40655619	13.88	3.37e-35	yes	Exon	278	Zfpm2|22762|unchanged,unchanged,unchanged	Zfpm2	unchanged	unchanged	unchanged	1	Zfpm2|22762|unchanged,unchanged,unchanged	Zfpm2	1	Zfpm2|22762|unchanged,unchanged,unchanged	Zfpm2	1	Zfpm2|22762|unchanged,unchanged,unchanged	Zfpm2
chr16:15886960-15887259	13.88	1.26e-68	yes	Promoter	27	Cebpd|12609|unchanged,unchanged,unchanged	Cebpd	unchanged	unchanged	unchanged	1	Cebpd|12609|unchanged,unchanged,unchanged	Cebpd	1	Cebpd|12609|unchanged,unchanged,unchanged	Cebpd	2	Cebpd|12609|unchanged,unchanged,unchanged;Mzt2|72083|unchanged,unchanged,unchanged	Cebpd,Mzt2
chr1:30949132-30949431	13.88	5.09e-24	yes	Intron	279	Gm13363|433406|unchanged,unchanged,unchanged	Gm13363	unchanged	unchanged	unchanged	2	Gm13363|433406|unchanged,unchanged,unchanged;Ptp4a1|19243|unchanged,unchanged,unchanged	Gm13363,Ptp4a1	2	Gm13363|433406|unchanged,unchanged,unchanged;Ptp4a1|19243|unchanged,unchanged,unchanged	Gm13363,Ptp4a1	2	Gm13363|433406|unchanged,unchanged,unchanged;Ptp4a1|19243|unchanged,unchanged,unchanged	Gm13363,Ptp4a1
chr1:178406200-178406499	13.88	2.36e-46	yes	Intron	319	Efcab2|68226|unchanged,unchanged,unchanged	Efcab2	unchanged	unchanged	unchanged	1	Efcab2|68226|unchanged,unchanged,unchanged	Efcab2	1	Efcab2|68226|unchanged,unchanged,unchanged	Efcab2	1	Efcab2|68226|unchanged,unchanged,unchanged	Efcab2
chr2:18392406-18392705	13.88	3.37e-35	yes	Exon	125	Dnajc1|13418|unchanged,unchanged,unchanged	Dnajc1	unchanged	unchanged	unchanged	1	Dnajc1|13418|unchanged,unchanged,unchanged	Dnajc1	1	Dnajc1|13418|unchanged,unchanged,unchanged	Dnajc1	1	Dnajc1|13418|unchanged,unchanged,unchanged	Dnajc1
chr2:50186949-50187248	13.88	3.37e-35	yes	Intron	109553	Mmadhc|109129|unchanged,unchanged,unchanged	Mmadhc	unchanged	unchanged	unchanged	0			0			0
chr2:127788577-127788876	13.88	5.09e-24	yes	Intron	15	Nphp1|53885|unchanged,unchanged,unchanged	Nphp1	unchanged	unchanged	unchanged	2	1500011K16Rik|67885|unchanged,unchanged,unchanged;Nphp1|53885|unchanged,unchanged,unchanged	1500011K16Rik,Nphp1	2	1500011K16Rik|67885|unchanged,unchanged,unchanged;Nphp1|53885|unchanged,unchanged,unchanged	1500011K16Rik,Nphp1	3	1500011K16Rik|67885|unchanged,unchanged,unchanged;Bub1|12235|unchanged,unchanged,unchanged;Nphp1|53885|unchanged,unchanged,unchanged	1500011K16Rik,Bub1,Nphp1
chr3:53657074-53657373	13.88	5.09e-24	yes	Exon	0	Frem2|242022|unchanged,unchanged,unchanged	Frem2	unchanged	unchanged	unchanged	1	Frem2|242022|unchanged,unchanged,unchanged	Frem2	1	Frem2|242022|unchanged,unchanged,unchanged	Frem2	1	Frem2|242022|unchanged,unchanged,unchanged	Frem2
chr4:31963713-31964012	13.88	2.36e-46	yes	Promoter	95	Map3k7|26409|unchanged,unchanged,unchanged	Map3k7	unchanged	unchanged	unchanged	1	Map3k7|26409|unchanged,unchanged,unchanged	Map3k7	1	Map3k7|26409|unchanged,unchanged,unchanged	Map3k7	1	Map3k7|26409|unchanged,unchanged,unchanged	Map3k7
chr6:4600943-4601242	13.88	3.37e-35	yes	Exon	0	Casd1|213819|unchanged,unchanged,unchanged	Casd1	unchanged	unchanged	unchanged	1	Casd1|213819|unchanged,unchanged,unchanged	Casd1	1	Casd1|213819|unchanged,unchanged,unchanged	Casd1	1	Casd1|213819|unchanged,unchanged,unchanged	Casd1
chr7:141902248-141902547	13.88	3.37e-35	yes	Exon	0	Tollip|54473|unchanged,unchanged,unchanged	Tollip	unchanged	unchanged	unchanged	1	Tollip|54473|unchanged,unchanged,unchanged	Tollip	1	Tollip|54473|unchanged,unchanged,unchanged	Tollip	2	Brsk2|75770|unchanged,unchanged,unchanged;Tollip|54473|unchanged,unchanged,unchanged	Brsk2,Tollip
chr9:18473455-18473754	13.88	2.36e-46	yes	Promoter	0	Zfp558|72230|unchanged,unchanged,unchanged	Zfp558	unchanged	unchanged	unchanged	2	Mbd3l1|73503|unchanged,unchanged,unchanged;Zfp558|72230|unchanged,unchanged,unchanged	Mbd3l1,Zfp558	2	Mbd3l1|73503|unchanged,unchanged,unchanged;Zfp558|72230|unchanged,unchanged,unchanged	Mbd3l1,Zfp558	3	Mbd3l1|73503|unchanged,unchanged,unchanged;Mbd3l2|234988|unchanged,unchanged,unchanged;Zfp558|72230|unchanged,unchanged,unchanged	Mbd3l1,Mbd3l2,Zfp558
chr11:65788006-65788305	13.88	5.09e-24	yes	Exon	54	Map2k4|26398|unchanged,unchanged,unchanged	Map2k4	unchanged	unchanged	unchanged	1	Map2k4|26398|unchanged,unchanged,unchanged	Map2k4	2	Map2k4|26398|unchanged,unchanged,unchanged;Zkscan6|52712|unchanged,unchanged,unchanged	Map2k4,Zkscan6	2	Map2k4|26398|unchanged,unchanged,unchanged;Zkscan6|52712|unchanged,unchanged,unchanged	Map2k4,Zkscan6
chr12:110850213-110850512	13.88	5.09e-24	yes	ProxUpstream	0	Zfp839|72805|unchanged,unchanged,unchanged	Zfp839	unchanged	unchanged	unchanged	2	Mok|26448|unchanged,unchanged,unchanged;Zfp839|72805|unchanged,unchanged,unchanged	Mok,Zfp839	2	Mok|26448|unchanged,unchanged,unchanged;Zfp839|72805|unchanged,unchanged,unchanged	Mok,Zfp839	4	Cinp|67236|unchanged,unchanged,unchanged;Mok|26448|unchanged,unchanged,unchanged;Tecpr2|104859|unchanged,unchanged,unchanged;Zfp839|72805|unchanged,unchanged,unchanged	Cinp,Mok,Tecpr2,Zfp839
chr13:54303187-54303486	13.88	2.36e-46	yes	Intergenic	67863	Cplx2|12890|unchanged,unchanged,unchanged	Cplx2	unchanged	unchanged	unchanged	0			0			0
chr14:30353736-30354035	13.88	5.09e-24	yes	Promoter	250	Cacna1d|12289|up,unchanged,unchanged	Cacna1d	up	unchanged	unchanged	1	Cacna1d|12289|up,unchanged,unchanged	Cacna1d	1	Cacna1d|12289|up,unchanged,unchanged	Cacna1d	1	Cacna1d|12289|up,unchanged,unchanged	Cacna1d
chr19:7039451-7039750	13.88	3.37e-35	yes	Intron	276	Stip1|20867|unchanged,unchanged,unchanged	Stip1	unchanged	unchanged	unchanged	1	Stip1|20867|unchanged,unchanged,unchanged	Stip1	3	Fermt3|108101|unchanged,unchanged,unchanged;Macrod1|107227|unchanged,unchanged,unchanged;Stip1|20867|unchanged,unchanged,unchanged	Fermt3,Macrod1,Stip1	6	Dnajc4|57431|unchanged,unchanged,unchanged;Fermt3|108101|unchanged,unchanged,unchanged;Macrod1|107227|unchanged,unchanged,unchanged;Nudt22|68323|unchanged,unchanged,unchanged;Stip1|20867|unchanged,unchanged,unchanged;Trpt1|107328|unchanged,unchanged,unchanged	Dnajc4,Fermt3,Macrod1,Nudt22,Stip1,Trpt1
chrX:101429614-101429913	13.88	5.09e-24	yes	ProxUpstream	0	Nono|53610|unchanged,unchanged,unchanged	Nono	unchanged	unchanged	unchanged	2	Nono|53610|unchanged,unchanged,unchanged;Zmym3|56364|unchanged,unchanged,unchanged	Nono,Zmym3	3	Itgb1bp2|26549|unchanged,unchanged,unchanged;Nono|53610|unchanged,unchanged,unchanged;Zmym3|56364|unchanged,unchanged,unchanged	Itgb1bp2,Nono,Zmym3	4	Gjb1|14618|unchanged,unchanged,unchanged;Itgb1bp2|26549|unchanged,unchanged,unchanged;Nono|53610|unchanged,unchanged,unchanged;Zmym3|56364|unchanged,unchanged,unchanged	Gjb1,Itgb1bp2,Nono,Zmym3
chr7:65693347-65693646	13.75	3.31e-40	yes	Exon	0	Tm2d3|68634|unchanged,unchanged,unchanged	Tm2d3	unchanged	unchanged	unchanged	1	Tm2d3|68634|unchanged,unchanged,unchanged	Tm2d3	1	Tm2d3|68634|unchanged,unchanged,unchanged	Tm2d3	2	Tarsl2|272396|unchanged,unchanged,unchanged;Tm2d3|68634|unchanged,unchanged,unchanged	Tarsl2,Tm2d3
chr10:117710371-117710670	13.75	3.31e-40	yes	Intron	88	Mdm2|17246|unchanged,unchanged,unchanged	Mdm2	unchanged	unchanged	unchanged	1	Mdm2|17246|unchanged,unchanged,unchanged	Mdm2	1	Mdm2|17246|unchanged,unchanged,unchanged	Mdm2	2	Mdm2|17246|unchanged,unchanged,unchanged;Slc35e3|215436|unchanged,unchanged,unchanged	Mdm2,Slc35e3
chr17:56584997-56585296	13.75	3.31e-40	yes	Promoter	15	Safb|224903|unchanged,unchanged,unchanged	Safb	unchanged	unchanged	unchanged	2	Safb2|224902|unchanged,unchanged,unchanged;Safb|224903|unchanged,unchanged,unchanged	Safb2,Safb	2	Safb2|224902|unchanged,unchanged,unchanged;Safb|224903|unchanged,unchanged,unchanged	Safb2,Safb	7	2410015M20Rik|224904|unchanged,unchanged,unchanged;Catsperd|106757|unchanged,unchanged,unchanged;Gm20219|100504425|unavailable,unavailable,unavailable;Lonp1|74142|unchanged,unchanged,unchanged;Rpl36|54217|unchanged,unchanged,unchanged;Safb2|224902|unchanged,unchanged,unchanged;Safb|224903|unchanged,unchanged,unchanged	2410015M20Rik,Catsperd,Gm20219,Lonp1,Rpl36,Safb2,Safb
chr2:172999988-173000287	13.73	1.75e-67	yes	Exon	0	Rae1|66679|unchanged,unchanged,unchanged	Rae1	unchanged	unchanged	unchanged	1	Rae1|66679|unchanged,unchanged,unchanged	Rae1	1	Rae1|66679|unchanged,unchanged,unchanged	Rae1	3	Rae1|66679|unchanged,unchanged,unchanged;Rbm38|56190|unchanged,unchanged,unchanged;Spo11|26972|unchanged,unchanged,unchanged	Rae1,Rbm38,Spo11
chr2:180119299-180119598	13.7	2.37e-56	yes	Exon	0	Osbpl2|228983|unchanged,unchanged,unchanged	Osbpl2	unchanged	unchanged	unchanged	1	Osbpl2|228983|unchanged,unchanged,unchanged	Osbpl2	2	Hrh3|99296|unchanged,unchanged,unchanged;Osbpl2|228983|unchanged,unchanged,unchanged	Hrh3,Osbpl2	3	Hrh3|99296|unchanged,unchanged,unchanged;Mtg2|52856|unchanged,unchanged,unchanged;Osbpl2|228983|unchanged,unchanged,unchanged	Hrh3,Mtg2,Osbpl2
chr4:93334824-93335123	13.7	2.37e-56	yes	Exon	388	Tusc1|69136|unchanged,unchanged,unchanged	Tusc1	unchanged	unchanged	unchanged	1	Tusc1|69136|unchanged,unchanged,unchanged	Tusc1	1	Tusc1|69136|unchanged,unchanged,unchanged	Tusc1	1	Tusc1|69136|unchanged,unchanged,unchanged	Tusc1
chr6:86195376-86195675	13.7	4.85e-29	yes	Exon	149	Tgfa|21802|unchanged,unchanged,unchanged	Tgfa	unchanged	unchanged	unchanged	1	Tgfa|21802|unchanged,unchanged,unchanged	Tgfa	1	Tgfa|21802|unchanged,unchanged,unchanged	Tgfa	1	Tgfa|21802|unchanged,unchanged,unchanged	Tgfa
chr1:152902827-152903126	13.7	4.85e-29	yes	Promoter	181	Smg7|226517|unchanged,unchanged,unchanged	Smg7	unchanged	unchanged	unchanged	1	Smg7|226517|unchanged,unchanged,unchanged	Smg7	1	Smg7|226517|unchanged,unchanged,unchanged	Smg7	1	Smg7|226517|unchanged,unchanged,unchanged	Smg7
chr2:156312144-156312443	13.7	4.85e-29	yes	Promoter	30	Cnbd2|70873|unchanged,unchanged,unchanged	Cnbd2	unchanged	unchanged	unchanged	2	Cnbd2|70873|unchanged,unchanged,unchanged;Scand1|19018|unchanged,unchanged,unchanged	Cnbd2,Scand1	2	Cnbd2|70873|unchanged,unchanged,unchanged;Scand1|19018|unchanged,unchanged,unchanged	Cnbd2,Scand1	2	Cnbd2|70873|unchanged,unchanged,unchanged;Scand1|19018|unchanged,unchanged,unchanged	Cnbd2,Scand1
chr5:8422273-8422572	13.7	4.85e-29	yes	Promoter	144	Dbf4|27214|unchanged,unchanged,unchanged	Dbf4	unchanged	unchanged	unchanged	2	Dbf4|27214|unchanged,unchanged,unchanged;Slc25a40|319653|unchanged,unchanged,unchanged	Dbf4,Slc25a40	2	Dbf4|27214|unchanged,unchanged,unchanged;Slc25a40|319653|unchanged,unchanged,unchanged	Dbf4,Slc25a40	2	Dbf4|27214|unchanged,unchanged,unchanged;Slc25a40|319653|unchanged,unchanged,unchanged	Dbf4,Slc25a40
chr5:150674272-150674571	13.7	4.85e-29	yes	ProxUpstream	445	Pds5b|100710|unchanged,unchanged,unchanged	Pds5b	unchanged	unchanged	unchanged	2	N4bp2l2|381695|unchanged,unchanged,unchanged;Pds5b|100710|unchanged,unchanged,unchanged	N4bp2l2,Pds5b	2	N4bp2l2|381695|unchanged,unchanged,unchanged;Pds5b|100710|unchanged,unchanged,unchanged	N4bp2l2,Pds5b	2	N4bp2l2|381695|unchanged,unchanged,unchanged;Pds5b|100710|unchanged,unchanged,unchanged	N4bp2l2,Pds5b
chr9:87729968-87730267	13.7	4.85e-29	yes	Intron	993	Tbx18|76365|unchanged,unchanged,unchanged	Tbx18	unchanged	unchanged	unchanged	1	Tbx18|76365|unchanged,unchanged,unchanged	Tbx18	1	Tbx18|76365|unchanged,unchanged,unchanged	Tbx18	1	Tbx18|76365|unchanged,unchanged,unchanged	Tbx18
chr5:144768501-144768800	13.65	3.28e-45	yes	Promoter	0	Trrap|100683|unchanged,unchanged,unchanged	Trrap	unchanged	unchanged	unchanged	2	Tmem130|243339|unchanged,unchanged,down;Trrap|100683|unchanged,unchanged,unchanged	Tmem130,Trrap	2	Tmem130|243339|unchanged,unchanged,down;Trrap|100683|unchanged,unchanged,unchanged	Tmem130,Trrap	2	Tmem130|243339|unchanged,unchanged,down;Trrap|100683|unchanged,unchanged,unchanged	Tmem130,Trrap
chr13:69739395-69739694	13.65	3.28e-45	yes	Exon	203	Ube2ql1|76980|unchanged,unchanged,unchanged	Ube2ql1	unchanged	unchanged	unchanged	1	Ube2ql1|76980|unchanged,unchanged,unchanged	Ube2ql1	1	Ube2ql1|76980|unchanged,unchanged,unchanged	Ube2ql1	1	Ube2ql1|76980|unchanged,unchanged,unchanged	Ube2ql1
chr1:86442269-86442568	13.63	2.38e-61	yes	Intergenic	15940	Tex44|71863|unchanged,unchanged,unchanged	Tex44	unchanged	unchanged	unchanged	0			1	Tex44|71863|unchanged,unchanged,unchanged	Tex44	1	Tex44|71863|unchanged,unchanged,unchanged	Tex44
chr3:65974544-65974843	13.58	4.68e-34	yes	Intergenic	16319	Ccnl1|56706|unchanged,unchanged,unchanged	Ccnl1	unchanged	unchanged	unchanged	0			1	Ccnl1|56706|unchanged,unchanged,unchanged	Ccnl1	1	Ccnl1|56706|unchanged,unchanged,unchanged	Ccnl1
chr5:121220593-121220892	13.58	7.75e-18	yes	Intron	374	Gm15800|269700|unchanged,unchanged,unchanged	Gm15800	unchanged	unchanged	unchanged	1	Gm15800|269700|unchanged,unchanged,unchanged	Gm15800	2	Gm15800|269700|unchanged,unchanged,unchanged;Rpl6|19988|unchanged,unchanged,unchanged	Gm15800,Rpl6	3	Gm15800|269700|unchanged,unchanged,unchanged;Ptpn11|19247|unchanged,unchanged,unchanged;Rpl6|19988|unchanged,unchanged,unchanged	Gm15800,Ptpn11,Rpl6
chr8:106683076-106683375	13.58	4.68e-34	yes	Exon	8	Tango6|272538|unchanged,unchanged,unchanged	Tango6	unchanged	unchanged	unchanged	1	Tango6|272538|unchanged,unchanged,unchanged	Tango6	1	Tango6|272538|unchanged,unchanged,unchanged	Tango6	1	Tango6|272538|unchanged,unchanged,unchanged	Tango6
chr9:120492726-120493025	13.58	4.68e-34	yes	Intron	120	Eif1b|68969|unchanged,unchanged,unchanged	Eif1b	unchanged	unchanged	unchanged	1	Eif1b|68969|unchanged,unchanged,unchanged	Eif1b	1	Eif1b|68969|unchanged,unchanged,unchanged	Eif1b	2	Eif1b|68969|unchanged,unchanged,unchanged;Entpd3|215446|unchanged,unchanged,unchanged	Eif1b,Entpd3
chr10:128058841-128059140	13.58	4.68e-34	yes	Exon	0	Ptges3|56351|unchanged,unchanged,unchanged	Ptges3	unchanged	unchanged	unchanged	1	Ptges3|56351|unchanged,unchanged,unchanged	Ptges3	1	Ptges3|56351|unchanged,unchanged,unchanged	Ptges3	6	Atp5b|11947|unchanged,unchanged,unchanged;Baz2a|116848|unchanged,unchanged,unchanged;Mir677|751518|unavailable,unavailable,unavailable;Naca|17938|unchanged,unchanged,unchanged;Prim1|19075|unchanged,unchanged,unchanged;Ptges3|56351|unchanged,unchanged,unchanged	Atp5b,Baz2a,Mir677,Naca,Prim1,Ptges3
chr11:87127151-87127450	13.58	3.26e-50	yes	Exon	76	Trim37|68729|unchanged,unchanged,unchanged	Trim37	unchanged	unchanged	unchanged	1	Trim37|68729|unchanged,unchanged,unchanged	Trim37	4	Mir301|723834|unavailable,unavailable,unavailable;Prr11|270906|unchanged,unchanged,unchanged;Ska2|66140|unchanged,unchanged,unchanged;Trim37|68729|unchanged,unchanged,unchanged	Mir301,Prr11,Ska2,Trim37	5	Mir301|723834|unavailable,unavailable,unavailable;Prr11|270906|unchanged,unchanged,unchanged;Ska2|66140|unchanged,unchanged,unchanged;Smg8|74133|unchanged,unchanged,unchanged;Trim37|68729|unchanged,unchanged,unchanged	Mir301,Prr11,Ska2,Smg8,Trim37
chr12:8674561-8674860	13.58	7.75e-18	yes	Exon	0	Pum2|80913|unchanged,unchanged,unchanged	Pum2	unchanged	unchanged	unchanged	1	Pum2|80913|unchanged,unchanged,unchanged	Pum2	1	Pum2|80913|unchanged,unchanged,unchanged	Pum2	1	Pum2|80913|unchanged,unchanged,unchanged	Pum2
chr14:11161830-11162129	13.58	4.68e-34	yes	Exon	0	Fhit|14198|unchanged,unchanged,unchanged	Fhit	unchanged	unchanged	unchanged	1	Fhit|14198|unchanged,unchanged,unchanged	Fhit	1	Fhit|14198|unchanged,unchanged,unchanged	Fhit	1	Fhit|14198|unchanged,unchanged,unchanged	Fhit
chr15:59374024-59374323	13.58	4.68e-34	yes	Promoter	0	Nsmce2|68501|unchanged,unchanged,unchanged;Washc5|223593|unchanged,unchanged,unchanged	Nsmce2,Washc5	unchanged	unchanged	unchanged	2	Nsmce2|68501|unchanged,unchanged,unchanged;Washc5|223593|unchanged,unchanged,unchanged	Nsmce2,Washc5	2	Nsmce2|68501|unchanged,unchanged,unchanged;Washc5|223593|unchanged,unchanged,unchanged	Nsmce2,Washc5	2	Nsmce2|68501|unchanged,unchanged,unchanged;Washc5|223593|unchanged,unchanged,unchanged	Nsmce2,Washc5
chr17:5841531-5841830	13.58	7.75e-18	yes	Intron	151	Snx9|66616|unchanged,unchanged,unchanged	Snx9	unchanged	unchanged	unchanged	1	Snx9|66616|unchanged,unchanged,unchanged	Snx9	1	Snx9|66616|unchanged,unchanged,unchanged	Snx9	2	3300005D01Rik|78512|unavailable,unavailable,unavailable;Snx9|66616|unchanged,unchanged,unchanged	3300005D01Rik,Snx9
chr17:28080080-28080379	13.58	7.75e-18	yes	Exon	205	Tcp11|21463|unchanged,unchanged,unchanged	Tcp11	unchanged	unchanged	unchanged	1	Tcp11|21463|unchanged,unchanged,unchanged	Tcp11	1	Tcp11|21463|unchanged,unchanged,unchanged	Tcp11	1	Tcp11|21463|unchanged,unchanged,unchanged	Tcp11
chr17:56935504-56935803	13.58	4.68e-34	yes	Promoter	116	Mllt1|64144|unchanged,unchanged,unchanged	Mllt1	unchanged	unchanged	unchanged	1	Mllt1|64144|unchanged,unchanged,unchanged	Mllt1	1	Mllt1|64144|unchanged,unchanged,unchanged	Mllt1	2	Acer1|171168|unchanged,unchanged,unchanged;Mllt1|64144|unchanged,unchanged,unchanged	Acer1,Mllt1
chr11:79992660-79992959	13.51	3.25e-55	yes	Promoter	147	Suz12|52615|unchanged,unchanged,unchanged	Suz12	unchanged	unchanged	unchanged	1	Suz12|52615|unchanged,unchanged,unchanged	Suz12	1	Suz12|52615|unchanged,unchanged,unchanged	Suz12	2	Suz12|52615|unchanged,unchanged,unchanged;Utp6|216987|unchanged,unchanged,unchanged	Suz12,Utp6
chr8:23257041-23257340	13.49	4.56e-39	yes	Promoter	0	Golga7|57437|unchanged,unchanged,unchanged	Golga7	unchanged	unchanged	unchanged	1	Golga7|57437|unchanged,unchanged,unchanged	Golga7	2	Gins4|109145|unchanged,unchanged,unchanged;Golga7|57437|unchanged,unchanged,unchanged	Gins4,Golga7	3	Gins4|109145|unchanged,unchanged,unchanged;Golga7|57437|unchanged,unchanged,unchanged;Gpat4|102247|unchanged,unchanged,unchanged	Gins4,Golga7,Gpat4
chr12:72976784-72977083	13.49	4.56e-39	yes	Intergenic	36902	Six6|20476|unchanged,unchanged,unchanged	Six6	unchanged	unchanged	unchanged	0			0			1	Six6|20476|unchanged,unchanged,unchanged	Six6
chr17:29356174-29356473	13.49	4.56e-39	yes	ProxUpstream	4441	Fgd2|26382|unchanged,unchanged,unchanged	Fgd2	unchanged	unchanged	unchanged	2	Fgd2|26382|unchanged,unchanged,unchanged;Mtch1|56462|unchanged,unchanged,unchanged	Fgd2,Mtch1	2	Fgd2|26382|unchanged,unchanged,unchanged;Mtch1|56462|unchanged,unchanged,unchanged	Fgd2,Mtch1	3	Fgd2|26382|unchanged,unchanged,unchanged;Mtch1|56462|unchanged,unchanged,unchanged;Pi16|74116|unchanged,unchanged,unchanged	Fgd2,Mtch1,Pi16
chr8:84872466-84872765	13.49	4.56e-39	yes	Exon	208	Syce2|71846|unchanged,unchanged,unchanged	Syce2	unchanged	unchanged	unchanged	2	Mir7069|102466220|unavailable,unavailable,unavailable;Syce2|71846|unchanged,unchanged,unchanged	Mir7069,Syce2	3	Farsa|66590|unchanged,unchanged,unchanged;Mir7069|102466220|unavailable,unavailable,unavailable;Syce2|71846|unchanged,unchanged,unchanged	Farsa,Mir7069,Syce2	11	Calr|12317|unchanged,unchanged,unchanged;Dand5|23863|unchanged,unchanged,unchanged;Dnase2a|13423|unchanged,unchanged,unchanged;Farsa|66590|unchanged,unchanged,unchanged;Gadd45gip1|102060|unchanged,unchanged,unchanged;Gcdh|270076|unchanged,unchanged,unchanged;Gm38426|100503676|unavailable,unavailable,unavailable;Klf1|16596|unchanged,unchanged,unchanged;Mir7069|102466220|unavailable,unavailable,una…	Calr,Dand5,Dnase2a,Farsa,Gadd45gip1,Gcdh,Gm38426,Klf1,Mir7069,Rad23a,Syce2
chr2:50296485-50296784	13.46	3.25e-60	yes	Promoter	17	Mmadhc|109129|unchanged,unchanged,unchanged	Mmadhc	unchanged	unchanged	unchanged	2	Gm13483|100502624|unchanged,unchanged,unchanged;Mmadhc|109129|unchanged,unchanged,unchanged	Gm13483,Mmadhc	2	Gm13483|100502624|unchanged,unchanged,unchanged;Mmadhc|109129|unchanged,unchanged,unchanged	Gm13483,Mmadhc	2	Gm13483|100502624|unchanged,unchanged,unchanged;Mmadhc|109129|unchanged,unchanged,unchanged	Gm13483,Mmadhc
chr7:141228706-141229005	13.42	3.26e-65	yes	ProxUpstream	0	Phrf1|101471|unchanged,unchanged,unchanged	Phrf1	unchanged	unchanged	unchanged	2	Mir210|387206|unavailable,unavailable,unavailable;Phrf1|101471|unchanged,unchanged,unchanged	Mir210,Phrf1	4	Lmntd2|72000|unchanged,unchanged,unchanged;Mir210|387206|unavailable,unavailable,unavailable;Phrf1|101471|unchanged,unchanged,unchanged;Rassf7|66985|unchanged,unchanged,unchanged	Lmntd2,Mir210,Phrf1,Rassf7	8	Cdhr5|72040|unchanged,unchanged,unchanged;Hras|15461|unchanged,unchanged,unchanged;Irf7|54123|unchanged,unchanged,unchanged;Lmntd2|72000|unchanged,unchanged,unchanged;Lrrc56|70552|unchanged,unchanged,unchanged;Mir210|387206|unavailable,unavailable,unavailable;Phrf1|101471|unchanged,unchanged,unchanged;Rassf7|66985|unchanged,unchanged,unchanged	Cdhr5,Hras,Irf7,Lmntd2,Lrrc56,Mir210,Phrf1,Rassf7
chr2:25608258-25608557	13.42	4.48e-44	yes	Exon	0	Rabl6|227624|unchanged,unchanged,unchanged	Rabl6	unchanged	unchanged	unchanged	2	Ccdc183|77058|unchanged,unchanged,unchanged;Rabl6|227624|unchanged,unchanged,unchanged	Ccdc183,Rabl6	4	Ccdc183|77058|unchanged,unchanged,unchanged;Fcna|14133|unchanged,unchanged,unchanged;Rabl6|227624|unchanged,unchanged,unchanged;Tmem141|51875|unchanged,unchanged,unchanged	Ccdc183,Fcna,Rabl6,Tmem141	9	Ccdc183|77058|unchanged,unchanged,unchanged;Fcna|14133|unchanged,unchanged,unchanged;Gm996|381353|unchanged,unchanged,unchanged;Lcn5|13863|unchanged,unchanged,unchanged;Lcn8|78076|unchanged,unchanged,unchanged;Mamdc4|381352|unchanged,unchanged,unchanged;Phpt1|75454|unchanged,unchanged,unchanged;Rabl6|227624|unchanged,unchanged,unchanged;Tmem141|51875|unchanged,unchanged,unchanged	Ccdc183,Fcna,Gm996,Lcn5,Lcn8,Mamdc4,Phpt1,Rabl6,Tmem141
chr7:47008174-47008473	13.42	2.52e-86	yes	Exon	0	Spty2d1|101685|unchanged,unchanged,unchanged	Spty2d1	unchanged	unchanged	unchanged	1	Spty2d1|101685|unchanged,unchanged,unchanged	Spty2d1	1	Spty2d1|101685|unchanged,unchanged,unchanged	Spty2d1	5	C86187|97402|unchanged,unchanged,unchanged;Gm9999|629141|unchanged,unchanged,unchanged;Spty2d1|101685|unchanged,unchanged,unchanged;Tmem86a|67893|unchanged,unchanged,unchanged;Uevld|54122|unchanged,unchanged,unchanged	C86187,Gm9999,Spty2d1,Tmem86a,Uevld
chr11:70409920-70410219	13.42	4.48e-44	yes	Promoter	0	Pelp1|75273|unchanged,unchanged,unchanged	Pelp1	unchanged	unchanged	unchanged	1	Pelp1|75273|unchanged,unchanged,unchanged	Pelp1	1	Pelp1|75273|unchanged,unchanged,unchanged	Pelp1	6	Arrb2|216869|unchanged,unchanged,unchanged;Cxcl16|66102|unchanged,unchanged,unchanged;Med11|66172|unchanged,unchanged,unchanged;Mir7115|102465670|unavailable,unavailable,unavailable;Pelp1|75273|unchanged,unchanged,unchanged;Zmynd15|574428|unchanged,unchanged,unchanged	Arrb2,Cxcl16,Med11,Mir7115,Pelp1,Zmynd15
chr2:66256325-66256624	13.33	4.39e-54	yes	Intron	0	Ttc21b|73668|unchanged,unchanged,unchanged	Ttc21b	unchanged	unchanged	unchanged	1	Ttc21b|73668|unchanged,unchanged,unchanged	Ttc21b	1	Ttc21b|73668|unchanged,unchanged,unchanged	Ttc21b	1	Ttc21b|73668|unchanged,unchanged,unchanged	Ttc21b
chr9:109931370-109931669	13.33	4.39e-54	yes	Promoter	105	Map4|17758|unchanged,unchanged,unchanged	Map4	unchanged	unchanged	unchanged	1	Map4|17758|unchanged,unchanged,unchanged	Map4	1	Map4|17758|unchanged,unchanged,unchanged	Map4	2	Map4|17758|unchanged,unchanged,unchanged;Mir7089|102465660|unavailable,unavailable,unavailable	Map4,Mir7089
chr10:128337898-128338197	13.33	6.66e-28	yes	Intron	171	Cs|12974|unchanged,unchanged,unchanged	Cs	unchanged	unchanged	unchanged	1	Cs|12974|unchanged,unchanged,unchanged	Cs	2	Cnpy2|56530|unchanged,unchanged,unchanged;Cs|12974|unchanged,unchanged,unchanged	Cnpy2,Cs	7	Ankrd52|237615|unchanged,unchanged,unchanged;Cnpy2|56530|unchanged,unchanged,unchanged;Coq10a|210582|unchanged,unchanged,unchanged;Cs|12974|unchanged,unchanged,unchanged;Il23a|83430|unchanged,unchanged,unchanged;Mir6914|102465551|unavailable,unavailable,unavailable;Pan2|103135|unchanged,unchanged,unchanged	Ankrd52,Cnpy2,Coq10a,Cs,Il23a,Mir6914,Pan2
chr5:115506707-115507006	13.33	6.66e-28	yes	Exon	31	Pxn|19303|unchanged,unchanged,unchanged	Pxn	unchanged	unchanged	unchanged	1	Pxn|19303|unchanged,unchanged,unchanged	Pxn	1	Pxn|19303|unchanged,unchanged,unchanged	Pxn	3	Pla2g1b|18778|unchanged,unchanged,unchanged;Pxn|19303|unchanged,unchanged,unchanged;Sirt4|75387|unchanged,unchanged,unchanged	Pla2g1b,Pxn,Sirt4
chr5:139791680-139791979	13.33	6.66e-28	yes	Intron	144	Mafk|17135|unchanged,unchanged,unchanged	Mafk	unchanged	unchanged	unchanged	1	Mafk|17135|unchanged,unchanged,unchanged	Mafk	2	Ints1|68510|unchanged,unchanged,unchanged;Mafk|17135|unchanged,unchanged,unchanged	Ints1,Mafk	5	Ints1|68510|unchanged,unchanged,unchanged;Mafk|17135|unchanged,unchanged,unchanged;Mir7037|102465628|unavailable,unavailable,unavailable;Psmg3|66506|unchanged,unchanged,unchanged;Tmem184a|231832|up,unchanged,up	Ints1,Mafk,Mir7037,Psmg3,Tmem184a
chr6:49263881-49264180	13.33	6.66e-28	yes	Exon	0	Tra2a|101214|unchanged,unchanged,unchanged	Tra2a	unchanged	unchanged	unchanged	1	Tra2a|101214|unchanged,unchanged,unchanged	Tra2a	1	Tra2a|101214|unchanged,unchanged,unchanged	Tra2a	2	Igf2bp3|140488|unchanged,unchanged,unchanged;Tra2a|101214|unchanged,unchanged,unchanged	Igf2bp3,Tra2a
chr10:61783533-61783832	13.33	6.66e-28	yes	Intron	32	H2afy2|404634|unchanged,unchanged,unchanged	H2afy2	unchanged	unchanged	unchanged	2	H2afy2|404634|unchanged,unchanged,unchanged;Mir5108|100628583|unavailable,unavailable,unavailable	H2afy2,Mir5108	2	H2afy2|404634|unchanged,unchanged,unchanged;Mir5108|100628583|unavailable,unavailable,unavailable	H2afy2,Mir5108	2	H2afy2|404634|unchanged,unchanged,unchanged;Mir5108|100628583|unavailable,unavailable,unavailable	H2afy2,Mir5108
chr13:107021628-107021927	13.33	6.66e-28	yes	Promoter	187	Kif2a|16563|unchanged,unchanged,unchanged	Kif2a	unchanged	unchanged	unchanged	2	3830408C21Rik|100040322|unchanged,unchanged,unchanged;Kif2a|16563|unchanged,unchanged,unchanged	3830408C21Rik,Kif2a	2	3830408C21Rik|100040322|unchanged,unchanged,unchanged;Kif2a|16563|unchanged,unchanged,unchanged	3830408C21Rik,Kif2a	2	3830408C21Rik|100040322|unchanged,unchanged,unchanged;Kif2a|16563|unchanged,unchanged,unchanged	3830408C21Rik,Kif2a
chr16:13109652-13109951	13.33	3.34e-80	yes	Exon	0	Ercc4|50505|unchanged,unchanged,unchanged	Ercc4	unchanged	unchanged	unchanged	1	Ercc4|50505|unchanged,unchanged,unchanged	Ercc4	1	Ercc4|50505|unchanged,unchanged,unchanged	Ercc4	1	Ercc4|50505|unchanged,unchanged,unchanged	Ercc4
chr18:36735073-36735372	13.33	6.66e-28	yes	ProxUpstream	3	Tmco6|71983|unchanged,unchanged,unchanged	Tmco6	unchanged	unchanged	unchanged	4	Cd14|12475|unchanged,unchanged,unchanged;Ik|24010|unchanged,unchanged,unchanged;Ndufa2|17991|unchanged,unchanged,unchanged;Tmco6|71983|unchanged,unchanged,unchanged	Cd14,Ik,Ndufa2,Tmco6	4	Cd14|12475|unchanged,unchanged,unchanged;Ik|24010|unchanged,unchanged,unchanged;Ndufa2|17991|unchanged,unchanged,unchanged;Tmco6|71983|unchanged,unchanged,unchanged	Cd14,Ik,Ndufa2,Tmco6	9	Cd14|12475|unchanged,unchanged,unchanged;Dnd1|213236|unchanged,unchanged,unchanged;E230025N22Rik|240216|unchanged,unchanged,unchanged;Hars2|70791|unchanged,unchanged,unchanged;Hars|15115|unchanged,unchanged,unchanged;Ik|24010|unchanged,unchanged,unchanged;Ndufa2|17991|unchanged,unchanged,unchanged;Tmco6|71983|unchanged,unchanged,unchanged;Wdr55|67936|unchanged,unchanged,unchanged	Cd14,Dnd1,E230025N22Rik,Hars2,Hars,Ik,Ndufa2,Tmco6,Wdr55
chrX:13071079-13071378	13.33	6.66e-28	yes	Promoter	120	Usp9x|22284|unchanged,unchanged,unchanged	Usp9x	unchanged	unchanged	unchanged	1	Usp9x|22284|unchanged,unchanged,unchanged	Usp9x	1	Usp9x|22284|unchanged,unchanged,unchanged	Usp9x	2	5730405O15Rik|70489|unavailable,unavailable,unavailable;Usp9x|22284|unchanged,unchanged,unchanged	5730405O15Rik,Usp9x
chr16:8637629-8637928	13.27	6.37e-33	yes	Promoter	0	Pmm2|54128|unchanged,unchanged,unchanged;Tmem186|66690|unchanged,unchanged,unchanged	Pmm2,Tmem186	unchanged	unchanged	unchanged	2	Pmm2|54128|unchanged,unchanged,unchanged;Tmem186|66690|unchanged,unchanged,unchanged	Pmm2,Tmem186	2	Pmm2|54128|unchanged,unchanged,unchanged;Tmem186|66690|unchanged,unchanged,unchanged	Pmm2,Tmem186	4	Carhsp1|52502|unchanged,unchanged,unchanged;Gm5767|436336|unavailable,unavailable,unavailable;Pmm2|54128|unchanged,unchanged,unchanged;Tmem186|66690|unchanged,unchanged,unchanged	Carhsp1,Gm5767,Pmm2,Tmem186
chr16:85802374-85802673	13.27	6.37e-33	yes	Exon	440	Adamts1|11504|unchanged,unchanged,unchanged	Adamts1	unchanged	unchanged	unchanged	1	Adamts1|11504|unchanged,unchanged,unchanged	Adamts1	2	4930556C24Rik|75310|unavailable,unavailable,unavailable;Adamts1|11504|unchanged,unchanged,unchanged	4930556C24Rik,Adamts1	2	4930556C24Rik|75310|unavailable,unavailable,unavailable;Adamts1|11504|unchanged,unchanged,unchanged	4930556C24Rik,Adamts1
chrX:134059268-134059567	13.22	6.16e-38	yes	Exon	92	Cstf2|108062|unchanged,unchanged,unchanged	Cstf2	unchanged	unchanged	unchanged	1	Cstf2|108062|unchanged,unchanged,unchanged	Cstf2	2	Cstf2|108062|unchanged,unchanged,unchanged;Mir3112|100526514|unavailable,unavailable,unavailable	Cstf2,Mir3112	2	Cstf2|108062|unchanged,unchanged,unchanged;Mir3112|100526514|unavailable,unavailable,unavailable	Cstf2,Mir3112
chr6:59208838-59209137	13.22	6.16e-38	yes	Exon	0	Tigd2|68140|unchanged,unchanged,unchanged	Tigd2	unchanged	unchanged	unchanged	1	Tigd2|68140|unchanged,unchanged,unchanged	Tigd2	1	Tigd2|68140|unchanged,unchanged,unchanged	Tigd2	1	Tigd2|68140|unchanged,unchanged,unchanged	Tigd2
chr11:93885748-93886047	13.19	6.02e-43	yes	Promoter	0	Utp18|217109|unchanged,unchanged,unchanged	Utp18	unchanged	unchanged	unchanged	2	Mbtd1|103537|unchanged,unchanged,unchanged;Utp18|217109|unchanged,unchanged,unchanged	Mbtd1,Utp18	2	Mbtd1|103537|unchanged,unchanged,unchanged;Utp18|217109|unchanged,unchanged,unchanged	Mbtd1,Utp18	2	Mbtd1|103537|unchanged,unchanged,unchanged;Utp18|217109|unchanged,unchanged,unchanged	Mbtd1,Utp18
chr2:155517973-155518272	13.16	5.93e-48	yes	ProxUpstream	0	Acss2|60525|unchanged,unchanged,unchanged	Acss2	unchanged	unchanged	unchanged	2	Acss2|60525|unchanged,unchanged,unchanged;Ggt7|207182|unchanged,unchanged,unchanged	Acss2,Ggt7	2	Acss2|60525|unchanged,unchanged,unchanged;Ggt7|207182|unchanged,unchanged,unchanged	Acss2,Ggt7	3	Acss2os|74945|unavailable,unavailable,unavailable;Acss2|60525|unchanged,unchanged,unchanged;Ggt7|207182|unchanged,unchanged,unchanged	Acss2os,Acss2,Ggt7
chr19:53943837-53944136	13.16	5.93e-48	yes	Promoter	170	Shoc2|56392|unchanged,unchanged,unchanged	Shoc2	unchanged	unchanged	unchanged	2	Bbip1|100503572|unchanged,unchanged,unchanged;Shoc2|56392|unchanged,unchanged,unchanged	Bbip1,Shoc2	2	Bbip1|100503572|unchanged,unchanged,unchanged;Shoc2|56392|unchanged,unchanged,unchanged	Bbip1,Shoc2	3	Bbip1|100503572|unchanged,unchanged,unchanged;Pdcd4|18569|unchanged,unchanged,unchanged;Shoc2|56392|unchanged,unchanged,unchanged	Bbip1,Pdcd4,Shoc2
chr5:21737058-21737357	13.14	5.86e-53	yes	Exon	0	Pmpcb|73078|unchanged,unchanged,unchanged	Pmpcb	unchanged	unchanged	unchanged	1	Pmpcb|73078|unchanged,unchanged,unchanged	Pmpcb	1	Pmpcb|73078|unchanged,unchanged,unchanged	Pmpcb	4	Dnajc2|22791|unchanged,unchanged,unchanged;Napepld|242864|down,unchanged,down;Pmpcb|73078|unchanged,unchanged,unchanged;Psmc2|19181|unchanged,unchanged,unchanged	Dnajc2,Napepld,Pmpcb,Psmc2
chr13:69534806-69535105	13.11	5.82e-63	yes	ProxUpstream	942	Papd7|210106|unchanged,unchanged,unchanged	Papd7	unchanged	unchanged	unchanged	1	Papd7|210106|unchanged,unchanged,unchanged	Papd7	1	Papd7|210106|unchanged,unchanged,unchanged	Papd7	1	Papd7|210106|unchanged,unchanged,unchanged	Papd7
chr2:53191785-53192084	12.96	7.67e-72	yes	Promoter	0	Arl6ip6|65103|unchanged,unchanged,unchanged	Arl6ip6	unchanged	unchanged	unchanged	2	Arl6ip6|65103|unchanged,unchanged,unchanged;Prpf40a|56194|unchanged,unchanged,unchanged	Arl6ip6,Prpf40a	2	Arl6ip6|65103|unchanged,unchanged,unchanged;Prpf40a|56194|unchanged,unchanged,unchanged	Arl6ip6,Prpf40a	2	Arl6ip6|65103|unchanged,unchanged,unchanged;Prpf40a|56194|unchanged,unchanged,unchanged	Arl6ip6,Prpf40a
chr6:128362465-128362764	12.96	7.64e-62	yes	Promoter	58	Rhno1|72440|unchanged,unchanged,unchanged	Rhno1	unchanged	unchanged	unchanged	3	Foxm1|14235|unchanged,unchanged,unchanged;Rhno1|72440|unchanged,unchanged,unchanged;Tulp3|22158|unchanged,unchanged,unchanged	Foxm1,Rhno1,Tulp3	4	4933413G19Rik|71149|unchanged,unchanged,unchanged;Foxm1|14235|unchanged,unchanged,unchanged;Rhno1|72440|unchanged,unchanged,unchanged;Tulp3|22158|unchanged,unchanged,unchanged	4933413G19Rik,Foxm1,Rhno1,Tulp3	5	4933413G19Rik|71149|unchanged,unchanged,unchanged;Foxm1|14235|unchanged,unchanged,unchanged;Nrip2|60345|unchanged,unchanged,unchanged;Rhno1|72440|unchanged,unchanged,unchanged;Tulp3|22158|unchanged,unchanged,unchanged	4933413G19Rik,Foxm1,Nrip2,Rhno1,Tulp3
chr10:120208651-120208950	12.96	7.66e-57	yes	Promoter	0	Tmbim4|68212|unchanged,unchanged,unchanged	Tmbim4	unchanged	unchanged	unchanged	2	Irak3|73914|unchanged,unchanged,unchanged;Tmbim4|68212|unchanged,unchanged,unchanged	Irak3,Tmbim4	3	Irak3|73914|unchanged,unchanged,unchanged;Llph|66225|unchanged,unchanged,unchanged;Tmbim4|68212|unchanged,unchanged,unchanged	Irak3,Llph,Tmbim4	3	Irak3|73914|unchanged,unchanged,unchanged;Llph|66225|unchanged,unchanged,unchanged;Tmbim4|68212|unchanged,unchanged,unchanged	Irak3,Llph,Tmbim4
chr11:8624488-8624787	12.96	7.64e-67	yes	Intron	39748	Tns3|319939|up,unchanged,unchanged	Tns3	up	unchanged	unchanged	0			0			1	Tns3|319939|up,unchanged,unchanged	Tns3
chr11:60810967-60811266	12.96	8.46e-32	yes	Exon	0	Shmt1|20425|unchanged,unchanged,unchanged	Shmt1	unchanged	unchanged	unchanged	1	Shmt1|20425|unchanged,unchanged,unchanged	Shmt1	2	Dhrs7b|216820|unchanged,unchanged,unchanged;Shmt1|20425|unchanged,unchanged,unchanged	Dhrs7b,Shmt1	4	Dhrs7b|216820|unchanged,unchanged,unchanged;Shmt1|20425|unchanged,unchanged,unchanged;Smcr8|237782|unchanged,unchanged,unchanged;Top3a|21975|unchanged,unchanged,unchanged	Dhrs7b,Shmt1,Smcr8,Top3a
chr13:67332640-67332939	12.96	9.54e-22	yes	Promoter	80	Zfp595|218314|unchanged,unchanged,unchanged	Zfp595	unchanged	unchanged	unchanged	1	Zfp595|218314|unchanged,unchanged,unchanged	Zfp595	1	Zfp595|218314|unchanged,unchanged,unchanged	Zfp595	4	Zfp456|408065|unchanged,unchanged,unchanged;Zfp457|431706|unavailable,unavailable,unavailable;Zfp595|218314|unchanged,unchanged,unchanged;Zfp953|629016|unchanged,unchanged,unchanged	Zfp456,Zfp457,Zfp595,Zfp953
chr14:55660190-55660489	12.96	8.9e-27	yes	Exon	19	Mdp1|67881|unchanged,unchanged,unchanged	Mdp1	unchanged	unchanged	unchanged	1	Mdp1|67881|unchanged,unchanged,unchanged	Mdp1	5	Gmpr2|105446|unchanged,unchanged,unchanged;Mdp1|67881|unchanged,unchanged,unchanged;Nedd8|18002|unchanged,unchanged,unchanged;Tm9sf1|74140|unchanged,unchanged,unchanged;Tssk4|71099|unchanged,unchanged,unchanged	Gmpr2,Mdp1,Nedd8,Tm9sf1,Tssk4	8	Gmpr2|105446|unchanged,unchanged,unchanged;Ipo4|75751|unchanged,unchanged,unchanged;Mdp1|67881|unchanged,unchanged,unchanged;Nedd8|18002|unchanged,unchanged,unchanged;Rec8|56739|unchanged,unchanged,unchanged;Tinf2|28113|unchanged,unchanged,unchanged;Tm9sf1|74140|unchanged,unchanged,unchanged;Tssk4|71099|unchanged,unchanged,unchanged	Gmpr2,Ipo4,Mdp1,Nedd8,Rec8,Tinf2,Tm9sf1,Tssk4
chr15:62106599-62106898	12.96	1.06e-16	yes	Intron	67342	Pvt1|19296|unchanged,unchanged,unchanged	Pvt1	unchanged	unchanged	unchanged	0			0			0
chr16:4789957-4790256	12.96	7.66e-57	yes	Promoter	22	Cdip1|66626|unchanged,unchanged,unchanged	Cdip1	unchanged	unchanged	unchanged	1	Cdip1|66626|unchanged,unchanged,unchanged	Cdip1	1	Cdip1|66626|unchanged,unchanged,unchanged	Cdip1	3	4930562C15Rik|78809|unchanged,unchanged,unchanged;Cdip1|66626|unchanged,unchanged,unchanged;Hmox2|15369|unchanged,unchanged,unchanged	4930562C15Rik,Cdip1,Hmox2
chr19:5803197-5803496	12.96	7.72e-52	yes	Promoter	525	Malat1|72289|unchanged,unchanged,unchanged	Malat1	unchanged	unchanged	unchanged	2	Malat1|72289|unchanged,unchanged,unchanged;Mascrna|109146451|unavailable,unavailable,unavailable	Malat1,Mascrna	2	Malat1|72289|unchanged,unchanged,unchanged;Mascrna|109146451|unavailable,unavailable,unavailable	Malat1,Mascrna	4	Malat1|72289|unchanged,unchanged,unchanged;Mascrna|109146451|unavailable,unavailable,unavailable;Neat1|66961|unchanged,unchanged,unchanged;Scyl1|78891|unchanged,unchanged,unchanged	Malat1,Mascrna,Neat1,Scyl1
chr1:36511747-36512046	12.96	8.16e-37	yes	Exon	0	Cnnm3|94218|unchanged,unchanged,unchanged	Cnnm3	unchanged	unchanged	unchanged	1	Cnnm3|94218|unchanged,unchanged,unchanged	Cnnm3	1	Cnnm3|94218|unchanged,unchanged,unchanged	Cnnm3	5	Ankrd23|78321|unchanged,unchanged,unchanged;Ankrd39|109346|unchanged,unchanged,unchanged;Cnnm3|94218|unchanged,unchanged,unchanged;Cnnm4|94220|unchanged,unchanged,unchanged;Sema4c|20353|unchanged,unchanged,unchanged	Ankrd23,Ankrd39,Cnnm3,Cnnm4,Sema4c
chr1:106796347-106796646	12.96	8.46e-32	yes	Exon	79	Vps4b|20479|unchanged,unchanged,unchanged	Vps4b	unchanged	unchanged	unchanged	1	Vps4b|20479|unchanged,unchanged,unchanged	Vps4b	1	Vps4b|20479|unchanged,unchanged,unchanged	Vps4b	2	Kdsr|70750|unchanged,unchanged,unchanged;Vps4b|20479|unchanged,unchanged,unchanged	Kdsr,Vps4b
chr2:117120736-117121035	12.96	8.46e-32	yes	Promoter	36	Spred1|114715|unchanged,unchanged,unchanged	Spred1	unchanged	unchanged	unchanged	1	Spred1|114715|unchanged,unchanged,unchanged	Spred1	1	Spred1|114715|unchanged,unchanged,unchanged	Spred1	1	Spred1|114715|unchanged,unchanged,unchanged	Spred1
chr2:137117197-137117496	12.96	8.9e-27	yes	Promoter	677	Jag1|16449|unchanged,unchanged,unchanged	Jag1	unchanged	unchanged	unchanged	1	Jag1|16449|unchanged,unchanged,unchanged	Jag1	1	Jag1|16449|unchanged,unchanged,unchanged	Jag1	1	Jag1|16449|unchanged,unchanged,unchanged	Jag1
chr3:94974727-94975026	12.96	1.06e-16	yes	Exon	0	Pi4kb|107650|unchanged,unchanged,unchanged	Pi4kb	unchanged	unchanged	unchanged	1	Pi4kb|107650|unchanged,unchanged,unchanged	Pi4kb	2	Pi4kb|107650|unchanged,unchanged,unchanged;Rfx5|53970|unchanged,unchanged,unchanged	Pi4kb,Rfx5	5	Mir7013|102465613|unavailable,unavailable,unavailable;Pi4kb|107650|unchanged,unchanged,unchanged;Rfx5|53970|unchanged,unchanged,unchanged;Selenbp1|20341|unchanged,unchanged,unchanged;Zfp687|78266|unchanged,unchanged,unchanged	Mir7013,Pi4kb,Rfx5,Selenbp1,Zfp687
chr3:146521131-146521430	12.96	8.9e-27	yes	Exon	0	Rpf1|70285|unchanged,unchanged,unchanged	Rpf1	unchanged	unchanged	unchanged	1	Rpf1|70285|unchanged,unchanged,unchanged	Rpf1	1	Rpf1|70285|unchanged,unchanged,unchanged	Rpf1	3	Gng5|14707|unchanged,unchanged,unchanged;Rpf1|70285|unchanged,unchanged,unchanged;Spata1|70951|unchanged,unchanged,unchanged	Gng5,Rpf1,Spata1
chr4:119422360-119422659	12.96	8.9e-27	yes	Promoter	0	Ppcs|106564|unchanged,unchanged,unchanged	Ppcs	unchanged	unchanged	unchanged	3	Ccdc30|73332|unchanged,unchanged,unchanged;Ppcs|106564|unchanged,unchanged,unchanged;Zmynd12|332934|unchanged,unchanged,unchanged	Ccdc30,Ppcs,Zmynd12	3	Ccdc30|73332|unchanged,unchanged,unchanged;Ppcs|106564|unchanged,unchanged,unchanged;Zmynd12|332934|unchanged,unchanged,unchanged	Ccdc30,Ppcs,Zmynd12	3	Ccdc30|73332|unchanged,unchanged,unchanged;Ppcs|106564|unchanged,unchanged,unchanged;Zmynd12|332934|unchanged,unchanged,unchanged	Ccdc30,Ppcs,Zmynd12
chr4:126256314-126256613	12.96	7.64e-67	yes	Promoter	0	Map7d1|245877|unchanged,unchanged,unchanged	Map7d1	unchanged	unchanged	unchanged	2	Map7d1|245877|unchanged,unchanged,unchanged;Trappc3|27096|unchanged,unchanged,unchanged	Map7d1,Trappc3	2	Map7d1|245877|unchanged,unchanged,unchanged;Trappc3|27096|unchanged,unchanged,unchanged	Map7d1,Trappc3	3	Col8a2|329941|unchanged,unchanged,unchanged;Map7d1|245877|unchanged,unchanged,unchanged;Trappc3|27096|unchanged,unchanged,unchanged	Col8a2,Map7d1,Trappc3
chr5:86804223-86804522	12.96	7.95e-42	yes	Promoter	0	Ythdc1|231386|unchanged,unchanged,unchanged	Ythdc1	unchanged	unchanged	unchanged	1	Ythdc1|231386|unchanged,unchanged,unchanged	Ythdc1	1	Ythdc1|231386|unchanged,unchanged,unchanged	Ythdc1	1	Ythdc1|231386|unchanged,unchanged,unchanged	Ythdc1
chr6:38875690-38875989	12.96	8.9e-27	yes	Exon	201	Hipk2|15258|unchanged,unchanged,unchanged	Hipk2	unchanged	unchanged	unchanged	1	Hipk2|15258|unchanged,unchanged,unchanged	Hipk2	1	Hipk2|15258|unchanged,unchanged,unchanged	Hipk2	2	Hipk2|15258|unchanged,unchanged,unchanged;Tbxas1|21391|unchanged,unchanged,unchanged	Hipk2,Tbxas1
chr7:28435684-28435983	12.96	1.06e-16	yes	ProxUpstream	208	Samd4b|233033|unchanged,unchanged,unchanged	Samd4b	unchanged	unchanged	unchanged	2	Gmfg|63986|unchanged,unchanged,unchanged;Samd4b|233033|unchanged,unchanged,unchanged	Gmfg,Samd4b	4	Gmfg|63986|unchanged,unchanged,unchanged;Lrfn1|80749|unchanged,unchanged,unchanged;Mir466f-2|100124445|unavailable,unavailable,unavailable;Samd4b|233033|unchanged,unchanged,unchanged	Gmfg,Lrfn1,Mir466f-2,Samd4b	6	Gmfg|63986|unchanged,unchanged,unchanged;Lrfn1|80749|unchanged,unchanged,unchanged;Med29|67224|down,down,unchanged;Mir466f-2|100124445|unavailable,unavailable,unavailable;Paf1|54624|unchanged,unchanged,unchanged;Samd4b|233033|unchanged,unchanged,unchanged	Gmfg,Lrfn1,Med29,Mir466f-2,Paf1,Samd4b
chr8:25719963-25720262	12.96	8.9e-27	yes	Exon	0	Plpp5|71910|unchanged,unchanged,unchanged	Plpp5	unchanged	unchanged	unchanged	1	Plpp5|71910|unchanged,unchanged,unchanged	Plpp5	1	Plpp5|71910|unchanged,unchanged,unchanged	Plpp5	2	Ddhd2|72108|unchanged,unchanged,unchanged;Plpp5|71910|unchanged,unchanged,unchanged	Ddhd2,Plpp5
chr11:69070812-69071111	12.96	8.9e-27	yes	Exon	3	Tmem107|66910|unchanged,unchanged,unchanged	Tmem107	unchanged	unchanged	unchanged	1	Tmem107|66910|unchanged,unchanged,unchanged	Tmem107	3	Borcs6|71923|unchanged,unchanged,unchanged;Tmem107|66910|unchanged,unchanged,unchanged;Vamp2|22318|unchanged,unchanged,unchanged	Borcs6,Tmem107,Vamp2	6	Aurkb|20877|unchanged,unchanged,unchanged;Borcs6|71923|unchanged,unchanged,unchanged;Hes7|84653|unchanged,unchanged,unchanged;Per1|18626|unchanged,unchanged,unchanged;Tmem107|66910|unchanged,unchanged,unchanged;Vamp2|22318|unchanged,unchanged,unchanged	Aurkb,Borcs6,Hes7,Per1,Tmem107,Vamp2
chr14:16365021-16365320	12.96	8.06e-97	yes	Promoter	0	Top2b|21974|unchanged,unchanged,unchanged	Top2b	unchanged	unchanged	unchanged	1	Top2b|21974|unchanged,unchanged,unchanged	Top2b	1	Top2b|21974|unchanged,unchanged,unchanged	Top2b	1	Top2b|21974|unchanged,unchanged,unchanged	Top2b
chr15:77343753-77344052	12.96	1.06e-16	yes	Intergenic	36700	Rbfox2|93686|unchanged,unchanged,unchanged	Rbfox2	unchanged	unchanged	unchanged	0			0			1	Rbfox2|93686|unchanged,unchanged,unchanged	Rbfox2
chr17:23564113-23564412	12.96	1.06e-16	yes	Promoter	0	Zfp213|449521|unchanged,unchanged,unchanged	Zfp213	unchanged	unchanged	unchanged	1	Zfp213|449521|unchanged,unchanged,unchanged	Zfp213	2	6330415G19Rik|320020|unchanged,unchanged,unchanged;Zfp213|449521|unchanged,unchanged,unchanged	6330415G19Rik,Zfp213	4	6330415G19Rik|320020|unchanged,unchanged,unchanged;Zfp13|22654|unchanged,unchanged,unchanged;Zfp213|449521|unchanged,unchanged,unchanged;Zscan10|332221|unchanged,unchanged,unchanged	6330415G19Rik,Zfp13,Zfp213,Zscan10
chr17:25868182-25868481	12.96	8.46e-32	yes	ProxUpstream	257	Fam195a|68241|unchanged,unchanged,unchanged	Fam195a	unchanged	unchanged	unchanged	3	Fam195a|68241|unchanged,unchanged,unchanged;Mettl26|68347|unchanged,unchanged,unchanged;Wdr90|106618|unchanged,unchanged,unchanged	Fam195a,Mettl26,Wdr90	4	Fam195a|68241|unchanged,unchanged,unchanged;Mettl26|68347|unchanged,unchanged,unchanged;Wdr90|106618|unchanged,unchanged,unchanged;Wfikkn1|215001|unchanged,unchanged,unchanged	Fam195a,Mettl26,Wdr90,Wfikkn1	11	Fam195a|68241|unchanged,unchanged,unchanged;Gm10012|100043160|unavailable,unavailable,unavailable;Jmjd8|72106|unchanged,unchanged,unchanged;Mettl26|68347|unchanged,unchanged,unchanged;Mir3082|100526479|unavailable,unavailable,unavailable;Rhbdl1|214951|unchanged,unchanged,unchanged;Rhot2|214952|unchanged,unchanged,unchanged;Stub1|56424|unchanged,unchanged,unchanged;Wdr24|268933|unchanged,unchanged…	Fam195a,Gm10012,Jmjd8,Mettl26,Mir3082,Rhbdl1,Rhot2,Stub1,Wdr24,Wdr90,Wfikkn1
chr17:69157036-69157335	12.96	8.9e-27	yes	Intron	226	Epb41l3|13823|unchanged,unchanged,unchanged	Epb41l3	unchanged	unchanged	unchanged	1	Epb41l3|13823|unchanged,unchanged,unchanged	Epb41l3	1	Epb41l3|13823|unchanged,unchanged,unchanged	Epb41l3	1	Epb41l3|13823|unchanged,unchanged,unchanged	Epb41l3
chr18:61035828-61036127	12.96	9.54e-22	yes	ProxUpstream	72	Cdx1|12590|unchanged,unchanged,unchanged	Cdx1	unchanged	unchanged	unchanged	2	Cdx1|12590|unchanged,unchanged,unchanged;Pdgfrb|18596|unchanged,unchanged,unchanged	Cdx1,Pdgfrb	2	Cdx1|12590|unchanged,unchanged,unchanged;Pdgfrb|18596|unchanged,unchanged,unchanged	Cdx1,Pdgfrb	3	Cdx1|12590|unchanged,unchanged,unchanged;Pdgfrb|18596|unchanged,unchanged,unchanged;Slc6a7|240332|unchanged,unchanged,unchanged	Cdx1,Pdgfrb,Slc6a7
chr19:24280215-24280514	12.96	8.9e-27	yes	Intron	72	Fxn|14297|unchanged,unchanged,unchanged	Fxn	unchanged	unchanged	unchanged	1	Fxn|14297|unchanged,unchanged,unchanged	Fxn	1	Fxn|14297|unchanged,unchanged,unchanged	Fxn	1	Fxn|14297|unchanged,unchanged,unchanged	Fxn
chrX:6400286-6400585	12.96	9.54e-22	yes	Intron	254	Shroom4|208431|unchanged,unchanged,unchanged	Shroom4	unchanged	unchanged	unchanged	1	Shroom4|208431|unchanged,unchanged,unchanged	Shroom4	1	Shroom4|208431|unchanged,unchanged,unchanged	Shroom4	1	Shroom4|208431|unchanged,unchanged,unchanged	Shroom4
chrX:42148991-42149290	12.96	1.06e-16	yes	Promoter	122	Stag2|20843|unchanged,unchanged,unchanged	Stag2	unchanged	unchanged	unchanged	1	Stag2|20843|unchanged,unchanged,unchanged	Stag2	1	Stag2|20843|unchanged,unchanged,unchanged	Stag2	1	Stag2|20843|unchanged,unchanged,unchanged	Stag2
chr13:54621651-54621950	12.85	1.02e-85	yes	Exon	0	Faf2|76577|unchanged,unchanged,unchanged	Faf2	unchanged	unchanged	unchanged	1	Faf2|76577|unchanged,unchanged,unchanged	Faf2	2	Cltb|74325|unchanged,unchanged,unchanged;Faf2|76577|unchanged,unchanged,unchanged	Cltb,Faf2	5	Arl10|56795|unchanged,unchanged,unchanged;Cltb|74325|unchanged,unchanged,unchanged;Faf2|76577|unchanged,unchanged,unchanged;Higd2a|67044|unchanged,unchanged,unchanged;Nop16|28126|unchanged,unchanged,unchanged	Arl10,Cltb,Faf2,Higd2a,Nop16
chr13:58401781-58402080	12.83	9.95e-71	yes	Promoter	89	Hnrnpk|15387|unchanged,unchanged,unchanged	Hnrnpk	unchanged	unchanged	unchanged	3	Hnrnpk|15387|unchanged,unchanged,unchanged;Mir7-1|723902|unavailable,unavailable,unavailable;Rmi1|74386|unchanged,unchanged,unchanged	Hnrnpk,Mir7-1,Rmi1	4	2210016F16Rik|70153|unchanged,unchanged,unchanged;Hnrnpk|15387|unchanged,unchanged,unchanged;Mir7-1|723902|unavailable,unavailable,unavailable;Rmi1|74386|unchanged,unchanged,unchanged	2210016F16Rik,Hnrnpk,Mir7-1,Rmi1	5	2210016F16Rik|70153|unchanged,unchanged,unchanged;Hnrnpk|15387|unchanged,unchanged,unchanged;Kif27|75050|unchanged,unchanged,unchanged;Mir7-1|723902|unavailable,unavailable,unavailable;Rmi1|74386|unchanged,unchanged,unchanged	2210016F16Rik,Hnrnpk,Kif27,Mir7-1,Rmi1
chr11:6200163-6200462	12.82	9.91e-66	yes	Exon	0	Nudcd3|209586|unchanged,unchanged,unchanged	Nudcd3	unchanged	unchanged	unchanged	1	Nudcd3|209586|unchanged,unchanged,unchanged	Nudcd3	1	Nudcd3|209586|unchanged,unchanged,unchanged	Nudcd3	3	Npc1l1|237636|unchanged,unchanged,unchanged;Nudcd3|209586|unchanged,unchanged,unchanged;Rps15a-ps6|100042173|unchanged,unchanged,unchanged	Npc1l1,Nudcd3,Rps15a-ps6
chr2:122377320-122377619	12.8	9.91e-61	yes	ProxUpstream	8402	Shf|435684|unchanged,unchanged,unchanged	Shf	unchanged	unchanged	unchanged	1	Shf|435684|unchanged,unchanged,unchanged	Shf	1	Shf|435684|unchanged,unchanged,unchanged	Shf	2	Shf|435684|unchanged,unchanged,unchanged;Slc28a2|269346|unchanged,unchanged,unchanged	Shf,Slc28a2
chr11:50131162-50131461	12.8	9.91e-61	yes	Promoter	0	Tbc1d9b|76795|unchanged,unchanged,unchanged	Tbc1d9b	unchanged	unchanged	unchanged	1	Tbc1d9b|76795|unchanged,unchanged,unchanged	Tbc1d9b	1	Tbc1d9b|76795|unchanged,unchanged,unchanged	Tbc1d9b	2	Mrnip|68067|unchanged,unchanged,unchanged;Tbc1d9b|76795|unchanged,unchanged,unchanged	Mrnip,Tbc1d9b
chr5:117287552-117287851	12.79	9.94e-56	yes	Promoter	0	Pebp1|23980|unchanged,unchanged,unchanged	Pebp1	unchanged	unchanged	unchanged	1	Pebp1|23980|unchanged,unchanged,unchanged	Pebp1	1	Pebp1|23980|unchanged,unchanged,unchanged	Pebp1	2	Pebp1|23980|unchanged,unchanged,unchanged;Vsig10|231668|unchanged,unchanged,unchanged	Pebp1,Vsig10
chr13:58128687-58128986	12.75	1.01e-45	yes	Promoter	131	Hnrnpa0|77134|unchanged,unchanged,unchanged	Hnrnpa0	unchanged	unchanged	unchanged	1	Hnrnpa0|77134|unchanged,unchanged,unchanged	Hnrnpa0	2	1700066J03Rik|67339|unchanged,unchanged,unchanged;Hnrnpa0|77134|unchanged,unchanged,unchanged	1700066J03Rik,Hnrnpa0	4	1700066J03Rik|67339|unchanged,unchanged,unchanged;Hnrnpa0|77134|unchanged,unchanged,unchanged;Idnk|75731|unchanged,unchanged,unchanged;Klhl3|100503085|unavailable,unavailable,unavailable	1700066J03Rik,Hnrnpa0,Idnk,Klhl3
chr2:121414029-121414328	12.75	1.01e-45	yes	Promoter	127	Pdia3|14827|unchanged,unchanged,unchanged	Pdia3	unchanged	unchanged	unchanged	2	Catsper2|212670|unchanged,unchanged,unchanged;Pdia3|14827|unchanged,unchanged,unchanged	Catsper2,Pdia3	2	Catsper2|212670|unchanged,unchanged,unchanged;Pdia3|14827|unchanged,unchanged,unchanged	Catsper2,Pdia3	7	Catsper2|212670|unchanged,unchanged,unchanged;Ell3|269344|unchanged,unchanged,unchanged;Hypk|67693|unchanged,unchanged,unchanged;Pdia3|14827|unchanged,unchanged,unchanged;Serf2|378702|unchanged,unchanged,unchanged;Serinc4|574418|unchanged,unchanged,unchanged;Strc|140476|unchanged,unchanged,unchanged	Catsper2,Ell3,Hypk,Pdia3,Serf2,Serinc4,Strc
chr3:152396421-152396720	12.73	1.03e-40	yes	Promoter	0	Zzz3|108946|unchanged,unchanged,unchanged	Zzz3	unchanged	unchanged	unchanged	1	Zzz3|108946|unchanged,unchanged,unchanged	Zzz3	1	Zzz3|108946|unchanged,unchanged,unchanged	Zzz3	2	Usp33|170822|unchanged,unchanged,unchanged;Zzz3|108946|unchanged,unchanged,unchanged	Usp33,Zzz3
chr11:103966710-103967009	12.73	1.03e-40	yes	Promoter	0	Arf2|11841|unchanged,unchanged,unchanged	Arf2	unchanged	unchanged	unchanged	1	Arf2|11841|unchanged,unchanged,unchanged	Arf2	2	Arf2|11841|unchanged,unchanged,unchanged;Nsf|18195|unchanged,unchanged,unchanged	Arf2,Nsf	2	Arf2|11841|unchanged,unchanged,unchanged;Nsf|18195|unchanged,unchanged,unchanged	Arf2,Nsf
chr17:33760070-33760369	12.73	1.03e-40	yes	Intron	117	Rab11b|19326|unchanged,unchanged,unchanged	Rab11b	unchanged	unchanged	unchanged	1	Rab11b|19326|unchanged,unchanged,unchanged	Rab11b	1	Rab11b|19326|unchanged,unchanged,unchanged	Rab11b	3	Angptl4|57875|unchanged,down,unchanged;March2|224703|unchanged,unchanged,unchanged;Rab11b|19326|unchanged,unchanged,unchanged	Angptl4,March2,Rab11b
chr17:46110929-46111228	12.73	1.03e-40	yes	Exon	0	Mrps18a|68565|unchanged,unchanged,unchanged	Mrps18a	unchanged	unchanged	unchanged	1	Mrps18a|68565|unchanged,unchanged,unchanged	Mrps18a	1	Mrps18a|68565|unchanged,unchanged,unchanged	Mrps18a	4	Gtpbp2|56055|unchanged,unchanged,unchanged;Mad2l1bp|66591|unchanged,unchanged,unchanged;Mrps18a|68565|unchanged,unchanged,unchanged;Rsph9|75564|unchanged,unchanged,unchanged	Gtpbp2,Mad2l1bp,Mrps18a,Rsph9
[truncated: 9,520 more rows]
