# Supplementary material for: RUNX1 maintains the identity of the fetal ovary through an interplay with FOXL2
Source: Nat Commun. 2019 Nov 11;10:5116. doi: 10.1038/s41467-019-13060-1 (PMC6848188; doi:10.1038/s41467-019-13060-1)
Supplement: Supplementary file 11 — Supplementary Data 7 [file 41467_2019_13060_MOESM11_ESM.xlsx]

## Sheet: Venn Fig. 6d
Supplementary Data 7 - Gene lists for pie chart from Figure 9a
								197 genes nearest to overlapping peaks for RUNX1 and FOXL2:	77 genes nearest to peaks for both RUNX1 and FOXL2 (non-overlapping):	102 genes nearest to peaks for RUNX1 only	116 genes nearest to peaks for FOXL2 only	426 genes that are not the nearest gene to RUNX1 or FOXL2 peak
								1190002N15Rik	Arap2	Atp10a	1600014C10Rik	1110059G02Rik
								4930503L19Rik	Arhgap31	B3gat1	Acsm3	2010007H06Rik
								4930556M19Rik	Atp8b1	Bace2	Agps	2810037O22Rik
								Abcb10	Bcat1	Bcl11a	Ank2	2810039B14Rik
								Adk	Bmper	Bmp4	Anxa3	2810403D21Rik
								Adrb2	Cpeb2	Cbfa2t3	Ap1ar	2810416G20Rik /// LOC101056638
								Aff2	Cpm	Cpa2	Atp10d	2900034C19Rik
								Aftph	Ctsl	Cyr61	B3gnt3	4632428N05Rik
								Ank	Cxxc4	Dkk3	Bfsp1	4732423E21Rik
								Apold1	Cyfip2	Ephx2	C1galt1	4832441B07Rik
								Arhgap42	Egfr	Fabp5	Chn2	4833444G19Rik
								Arl4a	Elmo1	Fez1	Col8a1	4921509J17Rik
								Armcx5	Enox1	Foxl2	Csrnp3	4930506M07Rik
								Asb13	Epdr1	Gpc4	Ctnna2	5730433N10Rik
								AW046200	Eps8	Grid1	Etl4	5830448L01Rik
								Bicd1	Epsti1	H2-K1	Fam84a	5830490A12Rik
								Birc6	Esr2	Hs3st1	Gch1	5930427J20Rik
								Bmp2k	Gadd45a	Hspa1b	Grip1	6030400A10Rik
								Cables1	Hecw2	Kif26b	Krt79	6230424C14Rik
								Cachd1	Hmga2	Krt18	Lama1	6330415B21Rik
								Ccdc68	Itgb3	Lancl1	Lgals9	6330436F06Rik
								Ccdc85a	Ivns1abp	Lgals2	Mamdc2	6330510M09Rik
								Cdkn1b	Kcnd2	Lhcgr	Mmp11	8030451A03Rik
								Chst9	Kcnma1	Mfsd7b	Myo1e	8430437N05Rik
								Cotl1	Kitl	Mgst3	Nr3c2	9130401L11Rik
								Ctsc	Krt8	Micall2	Nudt19	9230114K14Rik
								Cwc22	Lmo4	Mir22hg	Nupr1	9430012M22Rik
								D16Ertd472e	Nin	Msx1	Nxpe3	9430018C23Rik
								Dab1	Pcdh7	Nr5a2	Osbpl3	9430087J23Rik
								Dock10	Pdlim1	Optn	Pak3	9530071P10Rik
								Dpp10	Plxnc1	Pcdh19	Pamr1	A230050P20Rik
								Dpysl3	Prkar2b	Polr3k	Pcdh11x	A430035B10Rik
								Dpysl4	Prr5l	Ptger2	Pla2r1	A730034C02 /// Map2
								Dtna	Samd4	Ret	Pon2	A730054J21Rik
								Edaradd	Slc35f1	Rrs1	Ppox	Abca13
								Elf1	Smad3	Rusc1	Ptger3	Abca8a
								Emb	Socs2	Sema3c	Ptpro	Abca9
								Emilin2	Sox11	Sgms2	Ptprz1	Abcc4
								Endod1	Tenm4	Slc18a2	Ramp1	Adamts16
								Epha7	Tlr4	Slc23a2	Ramp2	Adamts9
								Ermp1	Tmem215	St3gal6	Reps2	Ahsp
								Fam126a	Trim9	Stx11	Rnf152	AI194348
								Fam43a	Acot3	Syn3	Robo2	AI256396
								Fam78b	Adamts8	Tle3	Rps9	AI467606
								Fat4	Akap5	Trpc6	Runx1t1	Akr1c12 /// Akr1c13
								Fhdc1	Astn2	Tub	Sema3e	Akr1c13
								Fndc3b	Ccnd1	Vwc2	Shisa9	Akr1c14
								Fosl2	Cd83	Zfp418	Slc35g1	Akr1c18
								Foxp1	Dusp5	1700120C14Rik	Slc40a1	Akr1c19
								Fst	Efhd1	Acot1	Slco3a1	Angptl1
								Fut8	Efna1	Adcyap1r1	Smap1	Angptl6
								Gja1	Epha4	Aldh1a3	Speer4b	Anxa1
								Glcci1	Fgf9	Ap1s2	St3gal5	Anxa9
								Gls	Gas7	Armc2	St8sia4	Aqp4
								Gpr155	Gprc5c	Bmp7	Thsd7a	Arhgap30
								H2-D1	Idh2	Car12	Tll1	Arhgdib
								Hhex	Kcng1	Cdh23	Tnc	Astn1
								Hmgcs2	Kcnip1	Cdkn1a	Zbtb16	AU019157
								Hspa4l	Kcnk1	Cers4	1700040L02Rik	B130019D13Rik
								Ibtk	Myo6	Diras2	1810041L15Rik	B230209E15Rik
								Ints12	Nell1	Entpd2	2010300C02Rik	Bves
								Irf2	Nkapl	Faah	2810459M11Rik	C030027H14Rik /// Srgap1
								Itga6	Nr6a1	Fabp3	Abhd4	C030048H21Rik
								Itpr2	Peg3	Gca	Agtr1a	C730049O14Rik
								Kat2b	Ppp2r2b	Gfra1	Alb	Cacna2d2
								Klhl2	Rabep2	Grtp1	Ank3	Calb1
								Krit1	Rassf10	Hpca	Cacng8	Calcrl
								Lhx9	Sall1	Hsbp1l1	Ccdc160	Car8
								Lrrc3b	Samd12	Hsd17b11	Cdcp1	Car9
								Lypd6	Slit3	Hsd17b14	Cdh16	Cd200r4
								Magi2	Smoc1	Isx	Cdk18	Cd52
								Malt1	Sorl1	Kcnj12	Cntn3	Cdc42ep5
								Mapkapk3	Sp5	Lemd1	Cyp7b1	Ceacam1
								March6	Susd2	Lgi3	D630039A03Rik	Cela1
								Mctp1	Trib2	Lix1	Dusp15	Cenpk
								Me2	Vav2	Meox1	Elovl6	Cfh
								Megf9	Zfp462	Necab3	Fat3	Chchd10
								Metrnl		Notum	Gabrb3	Chodl
								Mettl24		Osr2	Gprc5a	Clstn2
								Mfsd6		Pip5k1b	Gramd1b	Cma1
								Mkx		Ppp1r1a	Hepacam	Coch
								Mmp16		Prkg2	Hs6st2	Col12a1
								Mob3b		Rbfox1	Ifit2	Colec11
								Mthfd2l		Rfx4	Igdcc3	Colgalt2
								Napepld		Rgs7	Igf2bp1	Cpa3
								Nedd4l		Rnf138rt1	Kctd8	Crygb
								Nmnat3		Rtn4rl1	Kirrel3	Crygb /// Crygc
								Ntn4		Slc13a5	Klhl14	Ctse
								Pag1		Slc16a8	Lrrtm3	Cyp19a1
								Papss2		Slc22a7	Mlxipl	D12Ertd673e
								Pcmtd2		Slc2a1	Mum1l1	D5Ertd566e
								Pcsk5		Slco5a1	Myh11	Dach1
								Pde10a		Sulf1	Nek5	Dcc
								Pdzd8		Tbx1	Pax8	Dpep1
								Peli2		Tbx2	Pdk4	Dync1i1
								Phactr2		Tesc	Pebp4	E330037M01Rik
								Pik3r1		Tfcp2l1	Pipox	E430022K19Rik
								Plcb1		Tiam1	Ppfibp2	Ear12 /// Ear2 /// Ear3
								Prdx2		Tomm20l	Prdm11	Elovl2
								Rabgap1l		Vsig8	Ptch2	Eppk1
								Rasgrp1		Wdr78	Ptpre	F2rl1
								Rcn2		Zim1	Sdr39u1	Fabp5 /// Gm3601
								Rerg			Sgpp2	Fam184b
								Rgs2			Snx5	Fbn2 /// LOC100047082
								Rimklb			Tnni3	Fgfr4
								Rnf125			Trim2	Fndc9
								Rnf182			Trpm6	Frmd5
								Rnf19b			Tst	Galnt7
								Robo1			Ttc30b	Gbp7
								Rprm			Ttr	Gfi1
								Rsrc1			Veph1	Glipr1l2
								Runx2			Wif1	Glrx3 /// Gm12669
								Ryr2			Wnt4	Gm10471 /// Gm5862 /// Gm7347 /// Speer4b
								Scara3			Wwc1	Gm12816 /// Gm5879 /// Rpl3
								Sdc4			Zbtb7c	Gm16340 /// Ifi203 /// LOC100862473
								Serpine2			Zfp185	Gm16499
								Sgms1				Gm21093 /// Gm3893 /// Gm5859 /// Gm7819 /// LOC101055653 /// LOC101056212 /// LOC101056243
								Shisa6				Gm21464 /// Slc25a37
								Shtn1				Gm3417 /// Gm3448 /// Tcte3
								Slc25a30				Gp49a /// Lilrb4
								Slc2a10				Gpr65
								Slc35d1				Grem2
								Slc43a2				Gstm6
								Sowaha				H2-D1 /// H2-L
								Spsb1				H2afj
								St3gal2				Hopx
								Stim2				Hsd17b7
								Stk17b				Hsd3b1
								Stk35				Ifi202b /// LOC100044068
								Tanc1				Ifih1
								Tchh				Igk-V28 /// Igkc /// Igkj1 /// Igkv4-53 /// Igkv6-23 /// Igkv8-30
								Tifa				Il1rl1
								Tmem178				Il2rg
								Tmtc2				Inpp5b
								Tnik				Itga1
								Tpbg				Kcnc2
								Trak2				Kcnt2
								Trhde				Kifc2
								Ttc14				Krt19
								Ubash3b				Lin7a
								Usp32				Lipg
								Ust				Lmo3
								Vldlr				Loxl2
								Zfp385b				Lrrc4c
								Zfp800				Ly6c1 /// Ly6c2
								Zfp830				Mcpt4
								Abhd3				Mfap2
								Acsl3				Mfap5
								Add3				Mgam
								Aebp1				Milr1
								Aldoc				Ms4a2
								Atp1b2				Mug-ps1 /// Mug1 /// Mug2
								Bcl11b				Nap1l2
								Bhlhe40				Nipa1
								Bmpr1b				Nipal1
								Cdon				Nlrc5
								Dmrt1				Nphs2
								Dsg2				Npy2r
								Dsp				Nudt12
								Dtx4				Nxpe4
								Efcab1				Osbpl5
								Ephb1				Pald1 /// Thbs1
								Fgf12				Pappa
								Gabrb1				Pcyt1b
								Galnt14				Phex
								Gpt2				Plek
								Greb1				Plp1
								Hk2				Pnliprp1
								Hsd17b3				Pnliprp2
								Jakmip1				Popdc3
								Klf12				Prnp
								Klhl29				Ptgfr
								Lor				Rag1
								Morn1				Rgs4
								Msx2				Sema6a
								Mycn				Serpina3g
								Pdgfc				Serpinb1a
								Plppr4				Serpini1
								Podxl				Sfrp4
								Ppargc1b				Slc15a2
								Pqlc1				Slc26a7
								Prrt4				Slc5a4a
								Ptges3l				Slco1a4
								Rras2				Slitrk1
								Rtn1				Speer4a
								Sall3				Speer7-ps1
								Scrn1				Speer7-ps1 /// Speer8-ps1
								Slc52a3				Speer8-ps1
								Slc7a2				Spin2
								Syk				Srpx2
								Tbc1d4				Susd4
								Tec				Sytl2
								Trank1				Sytl4
								Trpm3				Tgfb1i1
								Tspan18				Tgtp1 /// Tgtp2
								Ubxn10				Thbs1
								Utp14b				Thbs2
												Tmem130
												Tmem26
												Tmem27
												Tmem30a
												Trim66
												Tspan8
												Tuft1
												Was
												Zg16
												1110014L15Rik
												1110017D15Rik
												1190003J15Rik
												1500015O10Rik
												1600029D21Rik
												1700007K13Rik
												1700008A04Rik
												1700018G05Rik
												1700023B13Rik
												1700026D08Rik
												1700123O21Rik
												1810065E05Rik
												2010004M13Rik
												2810416A17Rik
												2900011O08Rik
												2900017F05Rik
												2900018N21Rik
												4833419G08Rik
												4833424O15Rik
												4833427G06Rik
												4930426D05Rik
												4930502E18Rik
												4930526L06Rik
												4930563E18Rik
												4931408D14Rik
												4931432P07Rik
												4932443L11Rik
												4933416I08Rik
												6030498E09Rik
												8030411F24Rik
												9630001P10Rik
												9930013L23Rik
												A330021E22Rik
												AA414903
												AA467197
												AA517858
												Abat
												Acsbg1
												Ada
												Adam3
												Adam8
												Adamts15
												Adora1
												Afp
												Agbl4
												Agpat9
												Agt
												AI314831
												Aif1l
												Akr1b7
												Aldh1b1
												Ankrd45
												Anpep
												Apoc1
												Apoc4
												AW111846
												B230114P17Rik
												BB144871
												BC021891
												BC090627 /// Chkb /// Cpt1b
												BC096441 /// Tnfsf12 /// Tnfsf13
												Bcan
												Bhmt
												Blnk
												C030009O12Rik
												C2
												Capsl
												Ccdc113
												Cck
												Cela3b /// Gm13011 /// LOC100862548
												Cela3b /// LOC100862548
												Celsr2
												Cfi
												Chit1
												Chl1
												Chp2
												Chrdl2
												Cidea
												Cisd3 /// Gm20267
												Cldn26
												Col22a1
												Colq
												Cox7a1
												Cp
												Cpa1
												Crip3
												Cryab
												Cst12
												Cst9
												Ctsh
												Cyb5b /// LOC100047577
												D3Bwg0562e
												D5Buc30e
												D630024D03Rik
												Ddo
												Ddx58
												Defb42
												Dhh
												Dmpk
												E330017L17Rik
												E530001K10Rik
												Egfl6
												Emid1
												Enkur
												Eno1 /// Gm5506 /// LOC101056352
												Exoc3l2
												Fam211b
												Fam65c
												Fbln2
												Fcgr2b
												Fga
												Fgf17
												Fmod
												Foxj1
												Ftcd
												Gabra4
												Gabrg3
												Gbp6
												Gdpd2
												Gm10700
												Gm11744
												Gm22
												Gm3515
												Gm3776 /// Gsta1 /// Gsta2
												Gm5148
												Gsta2
												Gsta3
												Gyltl1b
												Hamp2
												Hs3st3b1
												Hsd17b13
												Ifitm7
												Igfbp1
												Il1rn
												Isyna1
												Jmjd7 /// Pla2g4b
												Kcna2
												Kcne4
												Kcnip4
												Klhdc7a
												Klhdc8a
												Klkb1
												Ky
												Lama5
												Lrrc8a /// Phyhd1
												Lrrc9
												Mal2
												Mamstr
												Maob
												Mmd2
												Mpzl2
												Mycbpap
												Myh6
												Myh8
												Myl1
												Myo1a
												Ncrna00086
												Ndp
												Npas3
												Npy6r
												Nqo1
												Nr0b1
												Nr0b2
												Nr5a1
												Nrp1
												Papln
												Parp3
												Pcp4
												Pdlim3
												Pex5l
												Pgbd5
												Pifo
												Pla2g2f
												Pla2g5
												Plcb4
												Plscr2
												Pnmt
												Rab20
												Rapgef3
												Rasl10a
												Rasl10b
												Rmst
												Rnf128
												Rnf208
												Rnf43
												Samd10
												Sbspon
												Scara5
												Scg5
												Scn3b
												43355
												Slc16a14
												Slc22a1
												Slc7a4
												Slc9a3
												Sostdc1
												Sox9
												Spink4
												Spon1
												Sptlc3
												Sstr3
												Stac2
												Svs5
												Syt13
												Tac2
												Tex40
												TGME49_082150
												Tmc7
												Tmem184a
												Tmem52
												Tnnt1
												Trav9d-3
												Trim46
												Ttc18
												Ttc25
												Tulp2
												U90926
												Usp29
												Vwa3a
												Wnt11
												Zcchc18

## Sheet: nearst DKO genes to Runx1pk 376
all Nearest genes DKO vs Ctr (376) (RUNX1 peaks)			Nearest genes UP in DKO (140)			Nearest genes DOWN in DKO (236)
Fst			Ubxn10			Fst
Ermp1			Wdr78			Ermp1
B3gat1			Ptges3l			B3gat1
1190002N15Rik			Lix1			1190002N15Rik
Lhcgr			Rras2			Lhcgr
Lgals2			Sulf1			Lgals2
Slc18a2			Slit3			Slc18a2
Prr5l			Gprc5c			Prr5l
Epdr1			Efhd1			Epdr1
Ryr2			Isx			Ryr2
Runx2			Morn1			Runx2
Cpa2			Acsl3			Cpa2
AW046200			Utp14b			AW046200
Arap2			Peg3			Arap2
Hmgcs2			Susd2			Hmgcs2
Edaradd			Fgf9			Edaradd
Itpr2			Samd12			Itpr2
Mettl24			Ppargc1b			Mettl24
Papss2			Bcl11b			Papss2
Emilin2			Hsd17b3			Emilin2
Megf9			Tiam1			Megf9
Tenm4			Cd83			Tenm4
Fam126a			Kcng1			Fam126a
Mob3b			Zfp462			Mob3b
Socs2			Slc22a7			Socs2
Fat4			1700120C14Rik			Fat4
Stx11			Necab3			Stx11
Rnf182			Slco5a1			Rnf182
Rnf19b			Tfcp2l1			Rnf19b
Sgms2			Grtp1			Sgms2
Hspa4l			Greb1			Hspa4l
Prdx2			Dmrt1			Prdx2
Rsrc1			Rgs7			Rsrc1
Malt1			Ccnd1			Malt1
Sdc4			Cdh23			Sdc4
Ivns1abp			Ap1s2			Ivns1abp
Kif26b			Atp1b2			Kif26b
Pcdh7			Efcab1			Pcdh7
Itgb3			Dsp			Itgb3
Nr5a2			Gas7			Nr5a2
Slc43a2			Armc2			Slc43a2
Rerg			Podxl			Rerg
Msx1			Dusp5			Msx1
Ctsc			Osr2			Ctsc
Mfsd7b			Mycn			Mfsd7b
Rimklb			Rabep2			Rimklb
Ptger2			Lor			Ptger2
Pde10a			Pdgfc			Pde10a
Ccdc68			Rfx4			Ccdc68
Adk			Sp5			Adk
Krt8			Dtx4			Krt8
Pcsk5			Slc13a5			Pcsk5
Polr3k			Tbx2			Polr3k
Tpbg			Akap5			Tpbg
Trim9			Tesc			Trim9
Aff2			Cers4			Aff2
Bicd1			Diras2			Bicd1
Arhgap31			Jakmip1			Arhgap31
St3gal2			Tbc1d4			St3gal2
Ccdc85a			Tec			Ccdc85a
Hs3st1			Tspan18			Hs3st1
Epha7			Efna1			Epha7
Mmp16			Rtn4rl1			Mmp16
Arhgap42			Gabrb1			Arhgap42
Mfsd6			Kcnj12			Mfsd6
Pcmtd2			Rnf138rt1			Pcmtd2
Pag1			Plppr4			Pag1
Syn3			Klf12			Syn3
Tanc1			Trib2			Tanc1
Lhx9			Bhlhe40			Lhx9
Bcl11a			Pip5k1b			Bcl11a
Pcdh19			Smoc1			Pcdh19
Sox11			Sall1			Sox11
Rabgap1l			Aebp1			Rabgap1l
Lrrc3b			Prrt4			Lrrc3b
Grid1			Sall3			Grid1
Slc25a30			Vav2			Slc25a30
Lypd6			Fgf12			Lypd6
Tchh			Adamts8			Tchh
Slc23a2			Acot3			Slc23a2
H2-K1			Gfra1			H2-K1
Zfp385b			Ppp1r1a			Zfp385b
Hhex			Hsbp1l1			Hhex
Rasgrp1			Nell1			Rasgrp1
Rprm			Tbx1			Rprm
Cyfip2			Add3			Cyfip2
Tifa			Trank1			Tifa
Dpp10			Abhd3			Dpp10
Apold1			Notum			Apold1
Endod1			Sorl1			Endod1
Stk17b			Syk			Stk17b
Dock10			Rassf10			Dock10
Bace2			Vsig8			Bace2
Stk35			Hsd17b14			Stk35
Tmem215			Ephb1			Tmem215
Arl4a			Klhl29			Arl4a
Tmem178			Galnt14			Tmem178
Cpm			Hk2			Cpm
Dab1			Car12			Dab1
Epsti1			Bmp7			Epsti1
Pdzd8			Gca			Pdzd8
Cwc22			Idh2			Cwc22
Rnf125			Slc16a8			Rnf125
Egfr			Slc7a2			Egfr
Adrb2			Hsd17b11			Adrb2
Ank			Adcyap1r1			Ank
Dpysl4			Pqlc1			Dpysl4
Mkx			Hpca			Mkx
Glcci1			Slc2a1			Glcci1
Serpine2			Faah			Serpine2
Rusc1			Tomm20l			Rusc1
Elf1			Gpt2			Elf1
Bmper			Acot1			Bmper
Bmp2k			Meox1			Bmp2k
Optn			Kcnk1			Optn
Usp32			Entpd2			Usp32
Fut8			Slc52a3			Fut8
Esr2			Rtn1			Esr2
Ttc14			Nkapl			Ttc14
Fam78b			Lemd1			Fam78b
Ntn4			Lgi3			Ntn4
Magi2			Zim1			Magi2
Tmtc2			Cdon			Tmtc2
Smad3			Myo6			Smad3
Tle3			Aldoc			Tle3
Spsb1			Epha4			Spsb1
Scara3			Bmpr1b			Scara3
Fhdc1			Astn2			Fhdc1
Ctsl			Msx2			Ctsl
Ibtk			Prkg2			Ibtk
Me2			Cdkn1a			Me2
Sema3c			Ppp2r2b			Sema3c
Rgs2			Nr6a1			Rgs2
Foxl2			Aldh1a3			Foxl2
Gls			Kcnip1			Gls
Mthfd2l			Rbfox1			Mthfd2l
Samd4			Dsg2			Samd4
Peli2			Scrn1			Peli2
Phactr2			Fabp3			Phactr2
Hecw2			Trpm3			Hecw2
Pik3r1						Pik3r1
Cxxc4						Cxxc4
Hmga2						Hmga2
Cotl1						Cotl1
Birc6						Birc6
Sgms1						Sgms1
Cpeb2						Cpeb2
Slc2a10						Slc2a10
Kcnd2						Kcnd2
Enox1						Enox1
Fosl2						Fosl2
Plcb1						Plcb1
Aftph						Aftph
Fam43a						Fam43a
Cbfa2t3						Cbfa2t3
Slc35d1						Slc35d1
Atp10a						Atp10a
Fndc3b						Fndc3b
Pdlim1						Pdlim1
Lmo4						Lmo4
Gpc4						Gpc4
St3gal6						St3gal6
Kat2b						Kat2b
Bcat1						Bcat1
Gja1						Gja1
Krt18						Krt18
Itga6						Itga6
Ret						Ret
Metrnl						Metrnl
Robo1						Robo1
Dkk3						Dkk3
Mapkapk3						Mapkapk3
Chst9						Chst9
Trhde						Trhde
Stim2						Stim2
Zfp800						Zfp800
Klhl2						Klhl2
Mir22hg						Mir22hg
Rrs1						Rrs1
March6						March6
Tlr4						Tlr4
Gadd45a						Gadd45a
Kcnma1						Kcnma1
Sowaha						Sowaha
Ust						Ust
Rcn2						Rcn2
Zfp418						Zfp418
Irf2						Irf2
Nedd4l						Nedd4l
Vldlr						Vldlr
Dpysl3						Dpysl3
Cyr61						Cyr61
Gpr155						Gpr155
Fez1						Fez1
Bmp4						Bmp4
Lancl1						Lancl1
Fabp5						Fabp5
Elmo1						Elmo1
Micall2						Micall2
Ephx2						Ephx2
Prkar2b						Prkar2b
D16Ertd472e						D16Ertd472e
Plxnc1						Plxnc1
Slc35f1						Slc35f1
Emb						Emb
Shtn1						Shtn1
Cachd1						Cachd1
Trpc6						Trpc6
Shisa6						Shisa6
Dtna						Dtna
Mctp1						Mctp1
Nmnat3						Nmnat3
Nin						Nin
Vwc2						Vwc2
4930556M19Rik						4930556M19Rik
Atp8b1						Atp8b1
Mgst3						Mgst3
Hspa1b						Hspa1b
Tnik						Tnik
Foxp1						Foxp1
Tub						Tub
Abcb10						Abcb10
Asb13						Asb13
Eps8						Eps8
Napepld						Napepld
Cdkn1b						Cdkn1b
Ubash3b						Ubash3b
Kitl						Kitl
Cables1						Cables1
Armcx5						Armcx5
H2-D1						H2-D1
Trak2						Trak2
4930503L19Rik						4930503L19Rik
Zfp830						Zfp830
Krit1						Krit1
Ints12						Ints12
Ubxn10
Wdr78
Ptges3l
Lix1
Rras2
Sulf1
Slit3
Gprc5c
Efhd1
Isx
Morn1
Acsl3
Utp14b
Peg3
Susd2
Fgf9
Samd12
Ppargc1b
Bcl11b
Hsd17b3
Tiam1
Cd83
Kcng1
Zfp462
Slc22a7
1700120C14Rik
Necab3
Slco5a1
Tfcp2l1
Grtp1
Greb1
Dmrt1
Rgs7
Ccnd1
Cdh23
Ap1s2
Atp1b2
Efcab1
Dsp
Gas7
Armc2
Podxl
Dusp5
Osr2
Mycn
Rabep2
Lor
Pdgfc
Rfx4
Sp5
Dtx4
Slc13a5
Tbx2
Akap5
Tesc
Cers4
Diras2
Jakmip1
Tbc1d4
Tec
Tspan18
Efna1
Rtn4rl1
Gabrb1
Kcnj12
Rnf138rt1
Plppr4
Klf12
Trib2
Bhlhe40
Pip5k1b
Smoc1
Sall1
Aebp1
Prrt4
Sall3
Vav2
Fgf12
Adamts8
Acot3
Gfra1
Ppp1r1a
Hsbp1l1
Nell1
Tbx1
Add3
Trank1
Abhd3
Notum
Sorl1
Syk
Rassf10
Vsig8
Hsd17b14
Ephb1
Klhl29
Galnt14
Hk2
Car12
Bmp7
Gca
Idh2
Slc16a8
Slc7a2
Hsd17b11
Adcyap1r1
Pqlc1
Hpca
Slc2a1
Faah
Tomm20l
Gpt2
Acot1
Meox1
Kcnk1
Entpd2
Slc52a3
Rtn1
Nkapl
Lemd1
Lgi3
Zim1
Cdon
Myo6
Aldoc
Epha4
Bmpr1b
Astn2
Msx2
Prkg2
Cdkn1a
Ppp2r2b
Nr6a1
Aldh1a3
Kcnip1
Rbfox1
Dsg2
Scrn1
Fabp3
Trpm3

## Sheet: Nearst DKO genes to Foxl2pk 390
	all Nearest genes DKO vs Ctr (390) (FOXL2 peaks)
	1190002N15Rik
	1600014C10Rik
	1700040L02Rik
	1810041L15Rik
	2010300C02Rik
	2810459M11Rik
	4930503L19Rik
	4930556M19Rik
	Abcb10
	Abhd3
	Abhd4
	Acot3
	Acsl3
	Utp14b
	Acsm3
	Adamts8
	Add3
	Adk
	Adrb2
	Aebp1
	Aff2
	Aftph
	Agps
	Agtr1a
	Akap5
	Alb
	Aldoc
	Ank
	Ank2
	Ank3
	Anxa3
	Ap1ar
	Apold1
	Arap2
	Arhgap31
	Arhgap42
	Arl4a
	Armcx5
	Asb13
	Astn2
	Atp10d
	Atp1b2
	Atp8b1
	AW046200
	B3gnt3
	Bcat1
	Bcl11b
	Bfsp1
	Bhlhe40
	Bicd1
	Birc6
	Bmp2k
	Bmper
	Bmpr1b
	C1galt1
	Cables1
	Cachd1
	Cacng8
	Ccdc160
	Ccdc68
	Ccdc85a
	Ccnd1
	Zfp830
	Cd83
	Cdcp1
	Cdh16
	Cdk18
	Cdkn1b
	Cdon
	Chn2
	Chst9
	Cntn3
	Col8a1
	Cotl1
	Cpeb2
	Cpm
	Csrnp3
	Ctnna2
	Ctsc
	Ctsl
	Cwc22
	Cxxc4
	Cyfip2
	Cyp7b1
	D16Ertd472e
	D630039A03Rik
	Dab1
	Dmrt1
	Dock10
	Dpp10
	Dpysl3
	Dpysl4
	Dsg2
	Dsp
	Dtna
	Dtx4
	Dusp15
	Dusp5
	Edaradd
	Efcab1
	Efhd1
	Efna1
	Egfr
	Elf1
	Elmo1
	Elovl6
	Emb
	Emilin2
	Endod1
	Enox1
	Epdr1
	Epha4
	Epha7
	Ephb1
	Eps8
	Epsti1
	Ermp1
	Esr2
	Etl4
	Fam126a
	Fam43a
	Fam78b
	Fam84a
	Fat3
	Fat4
	Fgf12
	Fgf9
	Fhdc1
	Fndc3b
	Fosl2
	Foxp1
	Fst
	Fut8
	Gabrb1
	Gabrb3
	Gadd45a
	Galnt14
	Gas7
	Gch1
	Gja1
	Glcci1
	Gls
	Gpr155
	Gprc5a
	Gprc5c
	Gpt2
	Gramd1b
	Greb1
	Grip1
	H2-D1
	Hecw2
	Hepacam
	Hhex
	Hk2
	Hmga2
	Hmgcs2
	Hs6st2
	Hsd17b3
	Hspa4l
	Ibtk
	Idh2
	Ifit2
	Igdcc3
	Igf2bp1
	Ints12
	Irf2
	Itga6
	Itgb3
	Itpr2
	Ivns1abp
	Jakmip1
	Kat2b
	Kcnd2
	Kcng1
	Kcnip1
	Kcnk1
	Kcnma1
	Kctd8
	Kirrel3
	Kitl
	Klf12
	Klhl14
	Klhl2
	Krit1
	Klhl29
	Krt79
	Krt8
	Lama1
	Lgals9
	Lhx9
	Lmo4
	Lor
	Lrrc3b
	Lrrtm3
	Lypd6
	Magi2
	Malt1
	Mamdc2
	Mapkapk3
	March6
	Mctp1
	Me2
	Megf9
	Metrnl
	Mettl24
	Mfsd6
	Mkx
	Mlxipl
	Mmp11
	Mmp16
	Mob3b
	Morn1
	Msx2
	Mthfd2l
	Mum1l1
	Mycn
	Myh11
	Myo1e
	Myo6
	Napepld
	Nedd4l
	Nek5
	Nell1
	Nin
	Nkapl
	Nmnat3
	Nr3c2
	Nr6a1
	Ntn4
	Nudt19
	Nupr1
	Nxpe3
	Osbpl3
	Pag1
	Pak3
	Pamr1
	Papss2
	Pax8
	Pcdh11x
	Pcdh7
	Pcmtd2
	Pcsk5
	Pde10a
	Pdgfc
	Pdk4
	Pdlim1
	Pdzd8
	Pebp4
	Peg3
	Peli2
	Phactr2
	Pik3r1
	Pipox
	Ubxn10
	Pla2r1
	Plcb1
	Plxnc1
	Podxl
	Pon2
	Ppargc1b
	Ppfibp2
	Ppox
	Ppp2r2b
	Pqlc1
	Prdm11
	Prdx2
	Prkar2b
	Prr5l
	Prrt4
	Ptch2
	Ptger3
	Ptges3l
	Ptpre
	Ptpro
	Ptprz1
	Rabep2
	Rabgap1l
	Ramp1
	Ramp2
	Rasgrp1
	Rassf10
	Rcn2
	Reps2
	Rerg
	Rgs2
	Rimklb
	Rnf125
	Rnf152
	Rnf182
	Rnf19b
	Robo1
	Robo2
	Rprm
	Rps9
	Rras2
	Rsrc1
	Rtn1
	Runx1t1
	Runx2
	Ryr2
	Sall1
	Sall3
	Samd12
	Samd4
	Scara3
	Scrn1
	Sdc4
	Sdr39u1
	Sema3e
	Serpine2
	Sgms1
	Sgpp2
	Shisa6
	Shisa9
	Slc25a30
	Slc2a10
	Slc35d1
	Slc35f1
	Slc35g1
	Slc40a1
	Slc43a2
	Slc52a3
	Slc7a2
	Slco3a1
	Slit3
	Smad3
	Smap1
	Smoc1
	Snx5
	Socs2
	Sorl1
	Sowaha
	Sox11
	Sp5
	Speer4b
	Spsb1
	St3gal2
	St3gal5
	St8sia4
	Stim2
	Stk17b
	Stk35
	Susd2
	Syk
	Tanc1
	Tbc1d4
	Tchh
	Tec
	Tenm4
	Thsd7a
	Tifa
	Tll1
	Tlr4
	Tmem178
	Tmem215
	Tmtc2
	Tnc
	Tnik
	Tnni3
	Tpbg
	Trak2
	Trank1
	Trhde
	Trib2
	Trim2
	Trim9
	Trpm3
	Trpm6
	Tspan18
	Tst
	Ttc14
	Ttc30b
	Ttr
	Ubash3b
	Usp32
	Ust
	Vav2
	Veph1
	Vldlr
	Wif1
	Wnt4
	Wwc1
	Zbtb16
	Zbtb7c
	Zfp185
	Zfp385b
	Zfp462
	Zfp800
	Shtn1
	Plppr4

## Sheet: nearest DKO genes OvR-F (197)
Nearest Genes to overlapping peaks (FOXL2+RUNX1) changed in DKO FC1.5 (197)					Nearest Genes to overlaping peaks UP in DKO (51)		Nearest Genes to overlaping peaks DOWN in DKO (146)
Mkx					Rras2		Mkx
Glcci1					Lor		Glcci1
Trak2					Pdgfc		Trak2
Serpine2					Dtx4		Serpine2
H2-D1					Morn1		H2-D1
Elf1					Acsl3		Elf1
Rabgap1l					Utp14b		Rabgap1l
Ermp1					Bmpr1b		Ermp1
Rnf182					Jakmip1		Rnf182
Lrrc3b					Tbc1d4		Lrrc3b
Mob3b					Dmrt1		Mob3b
Fat4					Hsd17b3		Fat4
Slc25a30					Tec		Slc25a30
Bmp2k					Tspan18		Bmp2k
Sdc4					Gabrb1		Sdc4
Ryr2					Plppr4		Ryr2
Usp32					Klf12		Usp32
4930503L19Rik					Bhlhe40		4930503L19Rik
Fut8					Podxl		Fut8
1190002N15Rik					Aebp1		1190002N15Rik
Ttc14					Prrt4		Ttc14
Tanc1					Sall3		Tanc1
Hspa4l					Fgf12		Hspa4l
Prdx2					Greb1		Prdx2
Fam78b					Add3		Fam78b
Ntn4					Abhd3		Ntn4
Rsrc1					Msx2		Rsrc1
Magi2					Mycn		Magi2
Tmtc2					Syk		Tmtc2
Spsb1					Bcl11b		Spsb1
Slc43a2					Trank1		Slc43a2
Lypd6					Ephb1		Lypd6
Ctsc					Klhl29		Ctsc
Scara3					Ptges3l		Scara3
Fhdc1					Ubxn10		Fhdc1
Ibtk					Atp1b2		Ibtk
Me2					Efcab1		Me2
Rerg					Galnt14		Rerg
Rgs2					Hk2		Rgs2
Gls					Ppargc1b		Gls
Mthfd2l					Slc7a2		Mthfd2l
Runx2					Pqlc1		Runx2
Tchh					Dsp		Tchh
Phactr2					Dsg2		Phactr2
AW046200					Scrn1		AW046200
Pik3r1					Gpt2		Pik3r1
Pcsk5					Slc52a3		Pcsk5
Birc6					Rtn1		Birc6
Hmgcs2					Trpm3		Hmgcs2
Sgms1					Cdon		Sgms1
Megf9					Aldoc		Megf9
Slc2a10							Slc2a10
Ccdc68							Ccdc68
Zfp385b							Zfp385b
Hhex							Hhex
Fam126a							Fam126a
Fosl2							Fosl2
Plcb1							Plcb1
Aftph							Aftph
Rasgrp1							Rasgrp1
Rprm							Rprm
Slc35d1							Slc35d1
Edaradd							Edaradd
Cables1							Cables1
Fndc3b							Fndc3b
Rimklb							Rimklb
Tifa							Tifa
Arhgap42							Arhgap42
Kat2b							Kat2b
Tpbg							Tpbg
Gja1							Gja1
Zfp830							Zfp830
Itga6							Itga6
Apold1							Apold1
Dpp10							Dpp10
Bicd1							Bicd1
Endod1							Endod1
Metrnl							Metrnl
Robo1							Robo1
Itpr2							Itpr2
Aff2							Aff2
Stk17b							Stk17b
Dock10							Dock10
Mapkapk3							Mapkapk3
Chst9							Chst9
Krit1							Krit1
Trhde							Trhde
Ccdc85a							Ccdc85a
Stim2							Stim2
Zfp800							Zfp800
Klhl2							Klhl2
Peli2							Peli2
March6							March6
Armcx5							Armcx5
Mettl24							Mettl24
Sowaha							Sowaha
Stk35							Stk35
Epha7							Epha7
Ust							Ust
Rcn2							Rcn2
Irf2							Irf2
Adk							Adk
Emilin2							Emilin2
Tmem178							Tmem178
Nedd4l							Nedd4l
Vldlr							Vldlr
Dpysl3							Dpysl3
Dab1							Dab1
Pdzd8							Pdzd8
Gpr155							Gpr155
Fst							Fst
Pde10a							Pde10a
Mmp16							Mmp16
Cwc22							Cwc22
Rnf125							Rnf125
D16Ertd472e							D16Ertd472e
Emb							Emb
Shtn1							Shtn1
Cachd1							Cachd1
Malt1							Malt1
Cotl1							Cotl1
Shisa6							Shisa6
Dtna							Dtna
Mctp1							Mctp1
Mfsd6							Mfsd6
Adrb2							Adrb2
Papss2							Papss2
Nmnat3							Nmnat3
Pcmtd2							Pcmtd2
Pag1							Pag1
4930556M19Rik							4930556M19Rik
Tnik							Tnik
Foxp1							Foxp1
St3gal2							St3gal2
Arl4a							Arl4a
Fam43a							Fam43a
Abcb10							Abcb10
Asb13							Asb13
Lhx9							Lhx9
Rnf19b							Rnf19b
Napepld							Napepld
Cdkn1b							Cdkn1b
Ubash3b							Ubash3b
Ints12							Ints12
Ank							Ank
Dpysl4							Dpysl4
Rras2
Lor
Pdgfc
Dtx4
Morn1
Acsl3
Utp14b
Bmpr1b
Jakmip1
Tbc1d4
Dmrt1
Hsd17b3
Tec
Tspan18
Gabrb1
Plppr4
Klf12
Bhlhe40
Podxl
Aebp1
Prrt4
Sall3
Fgf12
Greb1
Add3
Abhd3
Msx2
Mycn
Syk
Bcl11b
Trank1
Ephb1
Klhl29
Ptges3l
Ubxn10
Atp1b2
Efcab1
Galnt14
Hk2
Ppargc1b
Slc7a2
Pqlc1
Dsp
Dsg2
Scrn1
Gpt2
Slc52a3
Rtn1
Trpm3
Cdon
Aldoc
