# Supplementary material for: RUNX1 maintains the identity of the fetal ovary through an interplay with FOXL2
Source: Nat Commun. 2019 Nov 11;10:5116. doi: 10.1038/s41467-019-13060-1 (PMC6848188; doi:10.1038/s41467-019-13060-1)
Supplement: Supplementary file 12 — Source Data [file 41467_2019_13060_MOESM12_ESM.xlsx]

## Sheet: Fig. 1
						Ct GAPDH	Ct Runx1	D Ct	2-D Ct ech	%	Mean	SEM
				XX Ctr	XX Ctr 1	23.3864	28.2418	4.85543	0.0345438	0.868067	1	0.0571228
					XX Ctr 2	23.2184	27.6066	4.3882	0.0477552	1.20006
					XX Ctr 3	23.283	28.0287	4.74576	0.037272	0.936626
					XX Ctr 4	23.3623	28.0815	4.7192	0.0379645	0.954029
					XX Ctr 5	23.4007	27.9938	4.59304	0.041434	1.04122
				XY Ctr	XY Ctr 1	22.7293	32.0308	9.30149	0.00158479	0.039825	0.0544108	0.00406413
					XY Ctr 2	22.744	31.5211	8.77716	0.00227936	0.0572791
					XY Ctr 3	22.8304	31.7275	8.89713	0.00209748	0.0527085
					XY Ctr 4	23.0429	31.7957	8.75278	0.0023182	0.0582551
					XY Ctr 5	22.9783	31.5957	8.6174	0.00254627	0.0639865
						Ct GAPDH	Ct Runx2	D Ct	2-D Ct ech	%	Mean	SEM
				XX Ctr	XX Ctr 1	23.3864	31.4472	8.06081	0.00374503	1.18046	1	0.0941347
					XX Ctr 2	23.2184	31.4054	8.18697	0.00343144	1.08161
					XX Ctr 3	23.283	31.8558	8.5728	0.00262622	0.8278
					XX Ctr 4	23.3623	32.123	8.76074	0.00230544	0.72669
					XX Ctr 5	23.4007	31.4579	8.05716	0.0037545	1.18344
				XY Ctr	XY Ctr 1	22.7293	31.3882	8.65896	0.00247397	0.779809	0.747527	0.0588735
					XY Ctr 2	22.744	31.5571	8.81318	0.00222315	0.700751
					XY Ctr 3	22.8304	31.5619	8.73144	0.00235274	0.741597
					XY Ctr 4	23.0429	31.4336	8.39067	0.0029796	0.939187
					XY Ctr 5	22.9783	32.0736	9.09529	0.00182829	0.576288
						Ct GAPDH	Ct Runx3	D Ct	2-D Ct ech	%	Mean	SEM
				XX Ctr	XX Ctr 1	23.3864	36.746	13.3596	9.5137e-05	0.634822	1	0.285015
					XX Ctr 2	23.2184	35.15	11.9316	0.000256	1.70821
					XX Ctr 3	23.283	36.682	13.399	9.25739e-05	0.61772
					XX Ctr 4	23.3623	37.499	14.1367	5.55173e-05	0.370451
					XX Ctr 5	23.4007	35.366	11.9653	0.000250092	1.66879
				XY Ctr	XY Ctr 1	22.7293	36.445	13.7157	7.43279e-05	0.495969	0.899279	0.105363
					XY Ctr 2	22.744	35.599	12.855	0.000134974	0.900641
					XY Ctr 3	22.8304	35.574	12.7436	0.000145813	0.972971
					XY Ctr 4	23.0429	35.651	12.6081	0.000160176	1.06881
					XY Ctr 5	22.9783	35.601	12.6227	0.000158557	1.058
						Ct GAPDH	Ct Runx1	D Ct	2-D Ct ech	%	Mean	SEM
				11.5	F E11.5 1	19.6129	27.1507	7.53779	0.00538144	16.4201	14.5576	0.980926
					F E11.5 2	19.5742	27.3256	7.75143	0.00464075	14.1601
					F E11.5 3	19.6429	27.5074	7.86451	0.00429088	13.0926
				12.5	F E12.5 1	20.2382	26.5256	6.28741	0.0128027	39.0643	44.4163	3.92618
					F E12.5 2	20.9344	27.1133	6.17888	0.013803	42.1163
					F E12.5 3	20.2202	26.093	5.87285	0.0170646	52.0684
				13.5	F E13.5 1	20.3872	26.5904	6.20321	0.0135722	41.4121	42.5787	1.78846
					F E13.5 2	20.679	26.9239	6.24486	0.0131859	40.2336
					F E13.5 3	20.4937	26.5425	6.0488	0.0151054	46.0903
				14.5	F E14.5 1	20.5256	26.2881	5.76258	0.01842	56.2042	61.0181	3.37657
					F E14.5 2	20.4618	25.9596	5.4978	0.0221308	67.5267
					F E14.5 3	20.3488	26.0334	5.68465	0.0194424	59.3235
				16.5	F E16.5 1	20.9271	26.444	5.51693	0.0218393	66.6373	78.7879	6.09404
					F E16.5 2	20.7604	25.9146	5.15412	0.0280837	85.6904
					F E16.5 3	20.7572	25.9395	5.18225	0.0275414	84.0359
				18.5	F E18.5 1	21.082	26.0133	4.93133	0.0327734	100	85.9891	7.16374
					F E18.5 2	21.0778	26.3977	5.31988	0.0250355	76.3897
					F E18.5 3	20.5687	25.7938	5.22509	0.0267357	81.5775
				P3	F P3 1	20.7834	26.1591	5.37569	0.0240855	73.491	68.5635	2.4835
					F P3 2	20.9027	26.4196	5.51685	0.0218405	66.6409
					F P3 3	20.8056	26.3461	5.54047	0.0214858	65.5585
				11.5	M E11.5 1	19.68	27.1468	7.46686	0.00565264	17.2476	15.0946	1.08495
					M E11.5 2	20.122	27.9122	7.79026	0.00451749	13.784
					M E11.5 3	19.3572	27.0993	7.74206	0.00467097	14.2523
				12.5	M E12.5 1	20.0702	29.699	9.62881	0.0012631	3.85405	3.37518	0.362712
					M E12.5 2	20.1904	30.3521	10.1617	0.000873031	2.66384
					M E12.5 3	20.0115	29.7356	9.72413	0.00118235	3.60764
				13.5	M E13.5 1	20.2781	30.5659	10.2879	0.000799917	2.44075	2.43944	0.167692
					M E13.5 2	20.229	30.701	10.472	0.000704086	2.14834
					M E13.5 3	20.3702	30.4969	10.1267	0.000894466	2.72924
				14.5	M E14.5 1	20.5763	30.6357	10.0593	0.000937206	2.85965	2.59359	0.134872
					M E14.5 2	20.4309	30.7298	10.2989	0.000793804	2.4221
					M E14.5 3	20.3626	30.6165	10.2538	0.000819013	2.49902
				16.5	M E16.5 1	20.8966	30.3521	9.4555	0.00142433	4.34598	4.60227	0.297302
					M E16.5 2	20.607	30.0894	9.48238	0.00139804	4.26577
					M E16.5 3	20.7674	29.9654	9.19804	0.0017026	5.19507
				18.5	M E18.5 1	20.6237	31.4899	10.8662	0.000535734	1.63466	1.66146	0.145623
					M E18.5 2	20.3173	30.9468	10.6296	0.00063122	1.92601
					M E18.5 3	20.0487	31.1142	11.0655	0.000466595	1.4237
				P3	M P3 1	20.6961	33.0656	12.3695	0.000188975	0.576612	0.735261	0.153715
					M P3 2	20.4194	31.9344	11.5149	0.000341708	1.04264
					M P3 3	20.4729	32.8178	12.3449	0.000192227	0.586534
									0.0327734
			Human	tracking_id	6GW_1	6GW_2	6GW_3	6GW_4	e7GW_1	e7GW_2	e7GW_3	e7GW_4	9GW_1	9GW_2	9GW_3	9GW_4	12GW_1	12GW_2	12GW_3	12GW_4
				Female	6.85471	11.6743	20.9026	18.2106	9.89187	7.63526	16.3272	8.23421	18.119	9.63037	8.91338	3.64562	8.80302	4.54564	2.77154	3.44253
				Male	12.6744	10.5586	6.15981	11.0881	6.22929	5.14361	4.7642	9.84225	1.79593	3.1581	1.82013	1.71517	2.08855	1.47078	1.31502	1.29714
					6	early 7	9	12
				Female	14.4106	10.5221	10.0771	4.89068
				Male	10.1202	6.49484	2.12233	1.54287
				SEM F	3.17759	1.993	2.9943	1.35442
				SEM M	1.39456	1.15818	0.345984	0.186025
			Goat			Ovary		Testis
					RUNX1	Mean	SEM	Mean	SEM
					36 dpc	0.264685	0.0515308	0.0871214	0.0162011
					45 dpc	0.639049	0.095557	0.0710873	0.00589859
					60 dpc	0.278272	0.0456116	0.107937	0.00555751
					75 dpc	0.376045	0.049499	0.242834	0.0272735
					130 dpc	0.611746	0.0157929	0.187461	0.0220145
			Turtle	geneId	F15	F16	F17	F18	F19	F21	M15	M16	M17	M18	M19	M21
				Runx1	1.7285	6.1395	6.692	5.5295	2.77	5.804	2.726	3.875	3.37167	3.8825	3.287	3.6275
				Stage	15	16	17	18	19	21	15	16	17	18	19	21

## Sheet: Fig. 4d-e
								Ct GAPDH	Ct Runx1	D Ct	2-D Ct ech	%	Mean	SEM
						XX Control	Runx1 XX E14.5 WT1	25.8507	27.8091	1.95834	0.257325	1.09815	1	0.0727513
							Runx1 XX E14.5 WT2	26.2673	28.2208	1.95352	0.258185	1.10182
							Runx1 XX E14.5 WT3	25.985	28.0663	2.08126	0.236309	1.00846
							Runx1 XX E14.5 WT4	26.0665	28.4971	2.43061	0.185486	0.791574
						XX Runx1 KO	Runx1 XX E14.5 KO1	26.2109	33.3752	7.16437	0.00697125	0.0297502	0.0420934	0.00475647
							Runx1 XX E14.5 KO2	25.5971	32.3423	6.74524	0.0093214	0.0397796
							Runx1 XX E14.5 KO3	25.4617	31.8426	6.38096	0.0119988	0.0512057
							Runx1 XX E14.5 KO4	25.9444	32.4295	6.48514	0.0111629	0.0476383
								Ct GAPDH	Ct Foxl2	D Ct	2-D Ct ech	%	Mean	SEM
						XX Control	Runx1 XX E14.5 WT1	25.8507	28.7484	2.89769	0.134186	0.970616	1	0.0530308
							Runx1 XX E14.5 WT2	26.2673	29.2011	2.93378	0.130871	0.946637
							Runx1 XX E14.5 WT3	25.985	28.9506	2.96555	0.128021	0.92602
							Runx1 XX E14.5 WT4	26.0665	28.7111	2.64462	0.159915	1.15673
						XX Runx1 KO	Runx1 XX E14.5 KO1	26.2109	29.1386	2.9277	0.131424	0.950636	0.83779	0.0594991
							Runx1 XX E14.5 KO2	25.5971	28.9234	3.32635	0.0996941	0.721124
							Runx1 XX E14.5 KO3	25.4617	28.7316	3.26991	0.103672	0.749896
							Runx1 XX E14.5 KO4	25.9444	28.9045	2.96014	0.128502	0.929502
								Ct GAPDH	Ct Wnt4	D Ct	2-D Ct ech	%	Mean	SEM
						XX Control	Runx1 XX E14.5 WT1	25.8507	30.0257	4.17492	0.0553635	0.777025	1	0.176347
							Runx1 XX E14.5 WT2	26.2673	30.2156	3.94831	0.0647798	0.909182
							Runx1 XX E14.5 WT3	25.985	30.132	4.14698	0.0564461	0.792218
							Runx1 XX E14.5 WT4	26.0665	29.2719	3.20539	0.108413	1.52158
						XX Runx1 KO	Runx1 XX E14.5 KO1	26.2109	29.6626	3.45175	0.0913947	1.28272	1.27289	0.112821
							Runx1 XX E14.5 KO2	25.5971	29.4808	3.88373	0.0677458	0.950809
							Runx1 XX E14.5 KO3	25.4617	28.7666	3.30496	0.101183	1.4201
							Runx1 XX E14.5 KO4	25.9444	29.2313	3.28695	0.102454	1.43793
								Ct GAPDH	Ct Fst	D Ct	2-D Ct ech	%	Mean	SEM
						XX Control	Runx1 XX E14.5 WT1	22.3193	27.7678	5.4485	0.0229001	1.02047	1	0.0412213
							Runx1 XX E14.5 WT2	22.2065	27.5908	5.38429	0.0239424	1.06691
							Runx1 XX E14.5 WT3	21.7647	27.427	5.66232	0.0197457	0.879902
							Runx1 XX E14.5 WT4	21.9706	27.4019	5.43129	0.023175	1.03272
						XX Runx1 KO	Runx1 XX E14.5 KO1	22.0533	28.3613	6.30801	0.0126212	0.562423	0.537162	0.0317815
							Runx1 XX E14.5 KO2	22.013	28.4722	6.45919	0.0113655	0.506468
							Runx1 XX E14.5 KO3	21.8758	28.451	6.57521	0.0104873	0.467333
							Runx1 XX E14.5 KO4	22.0839	28.269	6.18513	0.0137433	0.612425
								Ct GAPDH	Ct Mvh	D Ct	2-D Ct ech	%	Mean	SEM
						XX Control	Runx1 XX E14.5 WT1	25.8507	27.1341	1.2834	0.410827	0.77569	1	0.0826702
							Runx1 XX E14.5 WT2	26.2673	26.9659	0.698571	0.616182	1.16342
							Runx1 XX E14.5 WT3	25.985	26.8043	0.819279	0.566725	1.07004
							Runx1 XX E14.5 WT4	26.0665	26.9967	0.93022	0.524778	0.990843
						XX Runx1 KO	Runx1 XX E14.5 KO1	26.2109	27.1498	0.938953	0.521611	0.984863	0.982009	0.104258
							Runx1 XX E14.5 KO2	25.5971	26.8922	1.29516	0.407492	0.769392
							Runx1 XX E14.5 KO3	25.4617	26.5161	1.05445	0.481482	0.909094
							Runx1 XX E14.5 KO4	25.9444	26.5226	0.578168	0.669814	1.26469
								Ct GAPDH	Ct Sox9	D Ct	2-D Ct ech	%	Mean	SEM
						XX Control	Runx1 XX E14.5 WT1	25.8507	30.3316	4.48085	0.0447846	1.14471	1	0.0581495
							Runx1 XX E14.5 WT2	26.2673	30.9053	4.63803	0.0401619	1.02655
							Runx1 XX E14.5 WT3	25.985	30.8648	4.87975	0.0339664	0.868194
							Runx1 XX E14.5 WT4	26.0665	30.8004	4.73392	0.0375793	0.960542
						XX Runx1 KO	Runx1 XX E14.5 KO1	26.2109	30.664	4.45318	0.0456518	1.16688	1.07054	0.0749021
							Runx1 XX E14.5 KO2	25.5971	30.479	4.88198	0.033914	0.866854
							Runx1 XX E14.5 KO3	25.4617	30.0661	4.60442	0.0411083	1.05075
							Runx1 XX E14.5 KO4	25.9444	30.36	4.4156	0.0468566	1.19767
								Ct GAPDH	Ct Fgf9	D Ct	2-D Ct ech	%	Mean	SEM
						XX Control	Runx1 XX E14.5 WT1	22.3193	31.2721	8.95284	0.00201803	1.31345	1	0.117139
							Runx1 XX E14.5 WT2	22.2065	31.5816	9.37502	0.00150605	0.980222
							Runx1 XX E14.5 WT3	21.7647	31.5333	9.76863	0.00114644	0.746166
							Runx1 XX E14.5 WT4	21.9706	31.3755	9.40485	0.00147523	0.960164
						XX Runx1 KO	Runx1 XX E14.5 KO1	22.0533	31.6319	9.5786	0.00130784	0.851218	1.02785	0.107224
							Runx1 XX E14.5 KO2	22.013	31.0999	9.08693	0.00183891	1.19687
							Runx1 XX E14.5 KO3	21.8758	30.9241	9.04829	0.00188884	1.22936
							Runx1 XX E14.5 KO4	22.0839	31.692	9.60813	0.00128134	0.833967
								Ct GAPDH	Ct Amh	D Ct	2-D Ct ech	%	Mean	SEM
						XX Control	Runx1 XX E14.5 WT1	22.3193	32.6638	10.3446	0.000769093	1.18825	1	0.0900395
							Runx1 XX E14.5 WT2	22.2065	32.663	10.4564	0.000711712	1.0996
							Runx1 XX E14.5 WT3	21.7647	32.7098	10.9452	0.000507198	0.783621
							Runx1 XX E14.5 WT4	21.9706	32.671	10.7004	0.000600991	0.928532
						XX Runx1 KO	Runx1 XX E14.5 KO1	22.0533	32.1579	10.1046	0.000908258	1.40326	1.22956	0.137132
							Runx1 XX E14.5 KO2	22.013	32.0215	10.0085	0.000970847	1.49996
							Runx1 XX E14.5 KO3	21.8758	32.6236	10.7478	0.000581561	0.898512
							Runx1 XX E14.5 KO4	22.0839	32.5183	10.4344	0.000722652	1.1165
								Ct GAPDH	Ct Sf1	D Ct	2-D Ct ech	%	Mean	SEM
						XX Control	Runx1 XX E14.5 WT1	25.8507	29.7156	3.86489	0.0686362	0.715986	1	0.1564
							Runx1 XX E14.5 WT2	26.2673	29.6116	3.34435	0.098458	1.02707
							Runx1 XX E14.5 WT3	25.985	29.6381	3.6531	0.079489	0.829198
							Runx1 XX E14.5 WT4	26.0665	28.9356	2.86916	0.136867	1.42774
						XX Runx1 KO	Runx1 XX E14.5 KO1	26.2109	29.0743	2.86342	0.137412	1.43343	1.39139	0.15037
							Runx1 XX E14.5 KO2	25.5971	29.0404	3.44331	0.0919308	0.958987
							Runx1 XX E14.5 KO3	25.4617	28.2311	2.76938	0.146667	1.52998
							Runx1 XX E14.5 KO4	25.9444	28.6108	2.66642	0.157517	1.64316
								Ct GAPDH	Ct Dhh	D Ct	2-D Ct ech	%	Mean	SEM
						XX Control	Runx1 XX E14.5 WT1	22.6635	38.2949	15.6313	1.97014e-05	1.06284	1	0.0916146
							Runx1 XX E14.5 WT2	23.1699	39.1763	16.0064	1.51912e-05	0.819523
							Runx1 XX E14.5 WT3	21.9604	n/a
							Runx1 XX E14.5 WT4	22.2179	37.7767	15.5588	2.07172e-05	1.11764
						XX Runx1 KO	Runx1 XX E14.5 KO1	21.8685	36.3098	14.4412	4.4953e-05	2.42509	2.23574	0.293009
							Runx1 XX E14.5 KO2	22.3256	36.6713	14.3457	4.80296e-05	2.59107
							Runx1 XX E14.5 KO3	21.8828	37.1548	15.272	2.52744e-05	1.36349
							Runx1 XX E14.5 KO4	22.4018	36.763	14.3612	4.75155e-05	2.56333

## Sheet: Fig. 4h
				Sybr V10ul
Fig. 4h qPCR
						Ct GAPDH	Ct Runx1	D Ct	2-D Ct ech	%	Mean	SEM
				Ctr	Ctr 1	22.3292	26.3447	4.01548	0.0618329	0.953584	1	0.0699093
					Ctr 2	21.8818	25.9504	4.06862	0.0595969	0.919101
					Ctr 3	22.0612	25.8924	3.83123	0.070256	1.08349
					Ctr 4	21.6764	25.3326	3.65613	0.0793223	1.22331
					Ctr 5	21.5925	25.8248	4.2323	0.0532049	0.820523
				Runx1KO	Runx1KO 1	21.6394	31.0889	9.44952	0.00143025	0.0220572	0.0304482	0.00587726
					Runx1KO 2	21.5896	30.5764	8.98678	0.0019711	0.0303983
					Runx1KO 3	21.2736	29.4538	8.18018	0.00344764	0.0531693
					Runx1KO 4	21.8187	31.2554	9.43666	0.00144305	0.0222547
					Runx1KO 5	22.1227	31.4289	9.30617	0.00157966	0.0243614
				Foxl2KO	Foxl2KO 1	21.7252	25.592	3.86681	0.0685445	1.05709	0.856924	0.13127
					Foxl2KO 2	21.4604	25.3071	3.84669	0.0695074	1.07194
					Foxl2KO 3	21.5963	26.9355	5.33921	0.0247024	0.380959
					Foxl2KO 4	21.2864	25.6199	4.33349	0.0496009	0.764943
					Foxl2KO 5	21.595	25.528	3.93301	0.0654706	1.00969
				TAQMAN V10ul
						Ct GAPDH	Ct Foxl2	D Ct	2-D Ct ech	%	Mean	SEM
				Ctr	Ctr 1	23.8295	29.8308	6.0013	0.0156109	0.991155	0.79832	0.0530935
					Ctr 2	23.1134	29.6099	6.49645	0.0110757	0.703212
					Ctr 3	23.224	29.5392	6.31525	0.012558	0.797322
					Ctr 4	22.6426	29.1505	6.50788	0.0109884	0.697666
					Ctr 5	22.8316	29.138	6.30637	0.0126356	0.802247
				Runx1KO	Runx1KO 1	23.1694	29.1579	5.98848	0.0157502	1	0.869036	0.0678376
					Runx1KO 2	23.2211	29.2055	5.98433	0.0157956	1.00288
					Runx1KO 3	22.4874	29.126	6.6386	0.0100365	0.637231
					Runx1KO 4	23.6134	29.7712	6.15784	0.0140057	0.889238
					Runx1KO 5	23.4729	29.7551	6.28214	0.0128495	0.81583
				Foxl2KO	Foxl2KO 1	23.0635	n/a	n/a	n/a	0	0	0
					Foxl2KO 2	22.6675	n/a	n/a	n/a	0
					Foxl2KO 3	23.1081	n/a	n/a	n/a	0
					Foxl2KO 4	22.3999	n/a	n/a	n/a	0
					Foxl2KO 5	22.8553	n/a	n/a	n/a	0

## Sheet: Fig. 7
								Ct GAPDH	Ct Fst	D Ct	2-D Ct ech	%	Mean	SEM
						Ctr	Ctr 1	22.3292	29.863	7.53378	0.00539643	0.986159	1	0.045791
							Ctr 2	21.8818	29.269	7.38723	0.00597341	1.0916
							Ctr 3	22.0612	29.5393	7.47811	0.00560872	1.02495
							Ctr 4	21.6764	29.0981	7.42171	0.00583233	1.06582
							Ctr 5	21.5925	29.3725	7.77992	0.00454998	0.831476
						Runx1KO	Runx1KO 1	21.6394	29.7737	8.13431	0.003559	0.650382	0.473177	0.0685496
							Runx1KO 2	21.5896	29.9271	8.33747	0.00309151	0.564951
							Runx1KO 3	21.2736	30.4344	9.16074	0.0017472	0.319288
							Runx1KO 4	21.8187	31.0388	9.22006	0.00167682	0.306426
							Runx1KO 5	22.1227	30.5665	8.44372	0.00287202	0.52484
						Foxl2KO	Foxl2KO 1	21.7252	29.3793	7.65414	0.00496447	0.907222	0.584439	0.0939236
							Foxl2KO 2	21.4604	30.1173	8.65693	0.00247745	0.452736
							Foxl2KO 3	21.5963	30.2572	8.66087	0.0024707	0.451502
							Foxl2KO 4	21.2864	30.0445	8.75812	0.00230964	0.42207
							Foxl2KO 5	21.595	29.6468	8.0518	0.00376848	0.688663
						RFdKO	RFdKO 1	21.7031	30.2615	8.55834	0.00265268	0.484757	0.278095	0.0564548
							RFdKO 2	21.3816	30.5877	9.20604	0.00169319	0.309418
							RFdKO 3	21.6542	31.6774	10.0233	0.000960949	0.175606
							RFdKO 4	21.345	31.2041	9.85914	0.00107672	0.196762
							RFdKO 5	21.0014	30.6739	9.67253	0.0012254	0.223933
								Ct GAPDH	Ct Cyp19a1	D Ct	2-D Ct ech	%	Mean	SEM
						Ctr	Ctr 1	22.3292	35.4593	13.1301	0.000111543	0.91396	1	0.240043
							Ctr 2	21.8818	35.2141	13.3323	9.69586e-05	0.794456
							Ctr 3	22.0612	34.1056	12.0445	0.000236729	1.93971
							Ctr 4	21.6764	35.1004	13.424	9.09871e-05	0.745527
							Ctr 5	21.5925	35.3146	13.7221	7.40017e-05	0.606352
						Runx1KO	Runx1KO 1	21.6394	36.3211	14.6817	3.80523e-05	0.311792	0.28902	0.0623939
							Runx1KO 2	21.5896	37.6109	16.0213	1.50352e-05	0.123195
							Runx1KO 3	21.2736	36.7667	15.4931	2.16831e-05	0.177666
							Runx1KO 4	21.8187	36.2698	14.4511	4.46451e-05	0.365811
							Runx1KO 5	22.1227	36.2227	14.0999	5.69499e-05	0.466634
						Foxl2KO	Foxl2KO 1	21.7252	38.2097	16.4845	1.09059e-05	0.0893605	0.166609	0.0574896
							Foxl2KO 2	21.4604	38.3562	16.8958	8.20065e-06	0.0671942
							Foxl2KO 3	21.5963	35.9647	14.3684	4.72802e-05	0.387403
							Foxl2KO 4	21.2864	37.2489	15.9626	1.566e-05	0.128314
							Foxl2KO 5	21.595	37.2322	15.6372	1.96214e-05	0.160773
						RFdKO	RFdKO 1	21.7031	36.7674	15.0643	2.9188e-05	0.239159	0.0950462	0.0393493
							RFdKO 2	21.3816	38.2865	16.9049	8.14952e-06	0.0667752
							RFdKO 3	21.6542	38.3722	16.7181	9.27582e-06	0.0760039
							RFdKO 4	21.345	n/a	0	0	0
							RFdKO 5	21.0014	37.4238	16.4224	1.13858e-05	0.0932924
								Ct GAPDH	Ct Foxp1	D Ct	2-D Ct ech	%	Mean	SEM
						Ctr	Ctr 1	22.1251	31.824	9.69888	0.00120322	0.779603	1	0.092986
							Ctr 2	21.7915	31.1532	9.36171	0.00152	0.984852
							Ctr 3	21.805	31.185	9.38	0.00150086	0.972449
							Ctr 4	21.3172	30.2323	8.91508	0.00207154	1.34221
							Ctr 5	21.8501	31.3087	9.45859	0.00142128	0.92089
						Runx1KO	Runx1KO 1	22.0966	32.4669	10.3704	0.00075546	0.489484	0.729551	0.0800738
							Runx1KO 2	21.3168	30.8364	9.51962	0.00136242	0.882749
							Runx1KO 3	21.4663	31.3636	9.89729	0.00104862	0.67943
							Runx1KO 4	21.5533	31.4809	9.9276	0.00102682	0.665307
							Runx1KO 5	22.3975	31.8406	9.44317	0.00143656	0.930785
						Foxl2KO	Foxl2KO 1	22.0142	31.2836	9.2694	0.00162044	1.04993	0.744399	0.0897063
							Foxl2KO 2	21.3176	30.8945	9.57693	0.00130935	0.848368
							Foxl2KO 3	21.2351	31.2839	10.0488	0.000944101	0.61171
							Foxl2KO 4	21.2086	31.3213	10.1128	0.000903138	0.585169
							Foxl2KO 5	22.4909	32.5044	10.0136	0.000967421	0.62682
						RFdKO	RFdKO 1	21.5335	32.2957	10.7621	0.000575803	0.373079	0.585952	0.0747678
							RFdKO 2	21.9403	32.1867	10.2464	0.000823232	0.533395
							RFdKO 3	21.7596	31.4344	9.67479	0.00122348	0.79273
							RFdKO 4	21.411	31.238	9.82694	0.00110102	0.713386
							RFdKO 5	21.118	31.409	10.291	0.000798193	0.517172
								Ct GAPDH	Ct Dhh	D Ct	2-D Ct ech	%	Mean	SEM
						Ctr	Ctr 1	23.8295	37.8501	14.0206	6.017e-05	1.29582	1	0.128445
							Ctr 2	23.1134	37.2175	14.1041	5.67877e-05	1.22298
							Ctr 3	23.224	37.7448	14.5208	4.25408e-05	0.916157
							Ctr 4	22.6426	37.0429	14.4003	4.62466e-05	0.995965
							Ctr 5	22.8316	38.0394	15.2077	2.64248e-05	0.569083
						Runx1KO	Runx1KO 1	23.1694	35.1974	12.028	0.000239454	5.15686	4.35879	0.536658
							Runx1KO 2	23.2211	35.6186	12.3975	0.00018535	3.99168
							Runx1KO 3	22.4874	35.4735	12.9861	0.000123255	2.65441
							Runx1KO 4	23.6134	35.4735	11.8601	0.000269001	5.7932
							Runx1KO 5	23.4729	35.7978	12.3248	0.000194921	4.19781
						Foxl2KO	Foxl2KO 1	23.0635	33.9843	10.9208	0.000515835	11.109	10.3489	1.72228
							Foxl2KO 2	22.6675	33.4472	10.7797	0.000568825	12.2502
							Foxl2KO 3	23.1081	35.6344	12.5263	0.000169514	3.65065
							Foxl2KO 4	22.3999	33.0506	10.6507	0.000622052	13.3965
							Foxl2KO 5	22.8553	33.7467	10.8914	0.000526467	11.338
						RFdKO	RFdKO 1	23.4206	33.4644	10.0437	0.000947415	20.4035	13.906	2.12111
							RFdKO 2	22.8203	34.0273	11.207	0.000423003	9.10976
							RFdKO 3	23.2433	33.5368	10.2936	0.000796758	17.1589
							RFdKO 4	22.7856	33.5471	10.7616	0.000576028	12.4053
							RFdKO 5	22.3771	33.3858	11.0087	0.000485345	10.4524
								Ct GAPDH	Ct Fgf9	D Ct	2-D Ct ech	%	Mean	SEM
						Ctr	Ctr 1	26.1947	37.2939	11.0992	0.000455832	1.09391	1.01878	0.0672658
							Ctr 2	24.9007	36.2669	11.3662	0.000378819	0.909096
							Ctr 3	24.4307	35.8238	11.3931	0.000371829	0.892319
							Ctr 4	23.886	35.1869	11.3009	0.000396365	0.951203
							Ctr 5	24.057	34.9668	10.9098	0.000519783	1.24738
						Runx1KO	Runx1KO 1	23.8741	35.2595	11.3854	0.000373819	0.897095	1.98399	0.352149
							Runx1KO 2	24.4974	34.8094	10.312	0.00078665	1.88781
							Runx1KO 3	23.442	33.889	10.447	0.000716351	1.71911
							Runx1KO 4	24.739	34.3825	9.64351	0.0012503	3.00048
							Runx1KO 5	24.4632	34.4197	9.95641	0.00100652	2.41545
						Foxl2KO	Foxl2KO 1	24.0587	34.4575	10.3988	0.000740709	1.77756	1.7613	0.236593
							Foxl2KO 2	23.921	33.9813	10.0603	0.000936583	2.24763
							Foxl2KO 3	23.749	33.9738	10.2248	0.000835676	2.00547
							Foxl2KO 4	23.5947	35.0306	11.4359	0.000360959	0.866234
							Foxl2KO 5	23.9589	34.2543	10.2954	0.000795729	1.9096
						RFdKO	RFdKO 1	24.6517	35.0998	10.4481	0.000715819	1.71783	2.56021	0.471373
							RFdKO 2	24.0418	33.7624	9.72064	0.00118521	2.84429
							RFdKO 3	24.8568	34.0943	9.23754	0.00165662	3.97558
							RFdKO 4	24.0798	33.7563	9.67652	0.00122202	2.93262
							RFdKO 5	23.1451	33.9616	10.8165	0.000554519	1.33074
								Ct GAPDH	Ct Pdgfc	D Ct	2-D Ct ech	%	Mean	SEM
						Ctr	Ctr 1	26.1947	30.7562	4.56153	0.0423488	1.87203	1	0.229759
							Ctr 2	24.9007	30.3886	5.48796	0.0222822	0.984984
							Ctr 3	24.4307	30.4151	5.98434	0.0157955	0.698239
							Ctr 4	23.886	29.536	5.64996	0.0199155	0.880364
							Ctr 5	24.057	30.3484	6.29138	0.0127675	0.564386
						Runx1KO	Runx1KO 1	23.8741	29.4671	5.59301	0.0207174	0.915813	1.23477	0.219651
							Runx1KO 2	24.4974	29.8046	5.30725	0.0252557	1.11643
							Runx1KO 3	23.442	29.1059	5.66388	0.0197243	0.87191
							Runx1KO 4	24.739	29.1482	4.40913	0.0470673	2.08061
							Runx1KO 5	24.4632	29.6795	5.21627	0.0268996	1.1891
						Foxl2KO	Foxl2KO 1	24.0587	28.8165	4.75783	0.0369617	1.63389	1.20867	0.189424
							Foxl2KO 2	23.921	29.3098	5.3888	0.0238676	1.05507
							Foxl2KO 3	23.749	30.0773	6.32833	0.0124446	0.550114
							Foxl2KO 4	23.5947	28.6237	5.02902	0.0306277	1.3539
							Foxl2KO 5	23.9589	28.8885	4.92968	0.032811	1.45041
						RFdKO	RFdKO 1	24.6517	29.2521	4.60039	0.0412236	1.82228	2.26456	0.37488
							RFdKO 2	24.0418	28.141	4.09922	0.0583463	2.57919
							RFdKO 3	24.8568	28.484	3.62723	0.0809271	3.57738
							RFdKO 4	24.0798	28.6318	4.55199	0.0426299	1.88445
							RFdKO 5	23.1451	28.0658	4.92066	0.0330166	1.4595
								Ct GAPDH	Ct Dmrt1	D Ct	2-D Ct ech	%	Mean	SEM
						Ctr	Ctr 1	22.3292	35.6011	13.2719	0.000101103	0.72835	1	0.152097
							Ctr 2	21.8818	34.6577	12.7759	0.000142586	1.0272
							Ctr 3	22.0612	34.2189	12.1577	0.000218858	1.57666
							Ctr 4	21.6764	34.7283	13.0519	0.000117759	0.848341
							Ctr 5	21.5925	34.6944	13.1019	0.000113749	0.819451
						Runx1KO	Runx1KO 1	21.6394	33.6156	11.9762	0.000248202	1.78806	1.4578	0.302478
							Runx1KO 2	21.5896	34.5326	12.943	0.000126991	0.914848
							Runx1KO 3	21.2736	34.648	13.3744	9.41681e-05	0.678392
							Runx1KO 4	21.8187	34.0012	12.1825	0.000215136	1.54985
							Runx1KO 5	22.1227	33.6999	11.5771	0.000327291	2.35782
						Foxl2KO	Foxl2KO 1	21.7252	31.6841	9.95897	0.00100473	7.23816	7.64847	2.06329
							Foxl2KO 2	21.4604	30.4971	9.03671	0.00190405	13.7169
							Foxl2KO 3	21.5963	33.3597	11.7635	0.000287639	2.07216
							Foxl2KO 4	21.2864	31.8721	10.5857	0.000650704	4.68771
							Foxl2KO 5	21.595	31.0135	9.41851	0.00146132	10.5274
						RFdKO	RFdKO 1	21.7031	30.8724	9.16928	0.00173689	12.5127	14.2634	1.27032
							RFdKO 2	21.3816	30.3699	8.98829	0.00196904	14.1851
							RFdKO 3	21.6542	30.2066	8.55242	0.00266357	19.1885
							RFdKO 4	21.345	30.4601	9.11509	0.00180337	12.9916
							RFdKO 5	21.0014	30.1792	9.17779	0.00172667	12.439
								Ct GAPDH	Ct Nr5a1	D Ct	2-D Ct ech	%	Mean	SEM
						Ctr	Ctr 1	23.8295	31.2314	7.40185	0.00591318	1.52194	1	0.131313
							Ctr 2	23.1134	31.282	8.16852	0.0034756	0.894553
							Ctr 3	23.224	31.4112	8.18719	0.00343092	0.883052
							Ctr 4	22.6426	30.9492	8.30659	0.00315841	0.812914
							Ctr 5	22.8316	31.0115	8.17987	0.00344837	0.887544
						Runx1KO	Runx1KO 1	23.1694	29.4481	6.27869	0.0128803	3.31513	3.32579	0.327952
							Runx1KO 2	23.2211	29.6181	6.39693	0.0118667	3.05427
							Runx1KO 3	22.4874	29.2542	6.76679	0.00918321	2.36358
							Runx1KO 4	23.6134	29.4895	5.8761	0.0170262	4.38221
							Runx1KO 5	23.4729	29.6677	6.19474	0.0136521	3.51377
						Foxl2KO	Foxl2KO 1	23.0635	29.6755	6.61208	0.0102227	2.63113	2.17091	0.16528
							Foxl2KO 2	22.6675	29.5289	6.8614	0.00860027	2.21354
							Foxl2KO 3	23.1081	30.3321	7.224	0.00668895	1.72161
							Foxl2KO 4	22.3999	29.4895	7.08956	0.00734227	1.88976
							Foxl2KO 5	22.8553	29.6009	6.74561	0.00931901	2.39853
						RFdKO	RFdKO 1	23.4206	29.4261	6.00551	0.0155655	4.00625	3.73537	0.37908
							RFdKO 2	22.8203	29.0645	6.2442	0.0131919	3.39534
							RFdKO 3	23.2433	28.9813	5.73804	0.0187361	4.8223
							RFdKO 4	22.7856	28.8193	6.03377	0.0152635	3.92852
							RFdKO 5	22.3771	29.0489	6.67179	0.00980827	2.52446
								Ct GAPDH	Ct Ryr2	D Ct	2-D Ct ech	%	Mean	SEM
						Ctr	Ctr 1	22.1251	32.6801	10.555	0.000664721	1.17287	1	0.137945
							Ctr 2	21.7915	32.5595	10.768	0.000573485	1.01189
							Ctr 3	21.805	32.6746	10.8696	0.000534465	0.943039
							Ctr 4	21.3172	31.6715	10.3543	0.000763913	1.34789
							Ctr 5	21.8501	33.5666	11.7165	0.000297153	0.524312
						Runx1KO	Runx1KO 1	22.0966	36.3648	14.2682	5.06805e-05	0.0894234	0.0920723	0.0144572
							Runx1KO 2	21.3168	35.6848	14.368	4.72927e-05	0.0834458
							Runx1KO 3	21.4663	35.7952	14.3289	4.85937e-05	0.0857413
							Runx1KO 4	21.5533	36.4789	14.9256	3.21321e-05	0.0566956
							Runx1KO 5	22.3975	35.9678	13.5703	8.22097e-05	0.145055
						Foxl2KO	Foxl2KO 1	22.0142	33.851	11.8368	0.000273384	0.482374	0.572495	0.147738
							Foxl2KO 2	21.3176	34.3582	13.0407	0.000118677	0.209401
							Foxl2KO 3	21.2351	33.5241	12.289	0.000199825	0.352582
							Foxl2KO 4	21.2086	31.9747	10.7662	0.000574188	1.01313
							Foxl2KO 5	22.4909	33.5888	11.098	0.000456225	0.804989
						RFdKO	RFdKO 1	21.5335	35.6574	14.1239	5.60128e-05	0.0988321	0.14589	0.0214186
							RFdKO 2	21.9403	36.0648	14.1245	5.59887e-05	0.0987895
							RFdKO 3	21.7596	35.3518	13.5922	8.09729e-05	0.142873
							RFdKO 4	21.411	34.5407	13.1296	0.000111581	0.196879
							RFdKO 5	21.118	34.2833	13.1653	0.000108859	0.192076
								Ct GAPDH	Ct Sox9	D Ct	2-D Ct ech	%	Mean	SEM
						Ctr	Ctr 1	23.8295	32.6117	8.78218	0.00227144	1.21695	1	0.119382
							Ctr 2	23.1134	31.9668	8.85333	0.00216213	1.15838
							Ctr 3	23.224	32.5551	9.33109	0.00155261	0.831827
							Ctr 4	22.6426	31.4668	8.82417	0.00220628	1.18204
							Ctr 5	22.8316	32.6083	9.77666	0.00114007	0.610807
						Runx1KO	Runx1KO 1	23.1694	31.6489	8.47952	0.00280162	1.501	1.18043	0.248333
							Runx1KO 2	23.2211	32.7139	9.49282	0.00138796	0.743614
							Runx1KO 3	22.4874	31.8084	9.32094	0.00156357	0.8377
							Runx1KO 4	23.6134	31.6726	8.0592	0.0037492	2.00867
							Runx1KO 5	23.4729	32.8403	9.3674	0.00151402	0.81115
						Foxl2KO	Foxl2KO 1	23.0635	30.4975	7.43401	0.00578282	3.0982	2.85948	0.241815
							Foxl2KO 2	22.6675	30.01	7.34247	0.00616164	3.30116
							Foxl2KO 3	23.1081	31.1897	8.08158	0.0036915	1.97776
							Foxl2KO 4	22.3999	30.0242	7.62425	0.00506841	2.71545
							Foxl2KO 5	22.8553	30.2405	7.38521	0.00598177	3.2048
						RFdKO	RFdKO 1	23.4206	32.5713	9.15067	0.00175943	0.942634	2.44881	0.41559
							RFdKO 2	22.8203	30.6053	7.78505	0.00453385	2.42906
							RFdKO 3	23.2433	30.5208	7.27751	0.00644542	3.4532
							RFdKO 4	22.7856	30.3391	7.5535	0.00532317	2.85195
							RFdKO 5	22.3771	30.0823	7.70524	0.00479173	2.56722
								Ct GAPDH	Ct Amh	D Ct	2-D Ct ech	%	Mean	SEM
						Ctr	Ctr 1	23.8295	34.8182	10.9887	0.000492136	1.97157	1	0.275545
							Ctr 2	23.1134	35.99	12.8765	0.000132976	0.53272
							Ctr 3	23.224	35.8986	12.6746	0.000152956	0.612761
							Ctr 4	22.6426	35.287	12.6444	0.000156191	0.625722
							Ctr 5	22.8316	34.4694	11.6377	0.000313827	1.25723
						Runx1KO	Runx1KO 1	23.1694	34.881	11.7116	0.000298159	1.19447	1.59936	0.33085
							Runx1KO 2	23.2211	34.988	11.7669	0.000286954	1.14958
							Runx1KO 3	22.4874	34.447	11.9596	0.000251072	1.00583
							Runx1KO 4	23.6134	34.1048	10.4914	0.000694642	2.78283
							Runx1KO 5	23.4729	34.5424	11.0695	0.000465317	1.86412
						Foxl2KO	Foxl2KO 1	23.0635	32.5673	9.50384	0.0013774	5.51804	4.51454	0.613462
							Foxl2KO 2	22.6675	32.6712	10.0037	0.000974053	3.90219
							Foxl2KO 3	23.1081	33.7876	10.6795	0.000609736	2.44269
							Foxl2KO 4	22.3999	32.0793	9.67934	0.00121963	4.88599
							Foxl2KO 5	22.8553	32.2813	9.42603	0.00145372	5.82381
						RFdKO	RFdKO 1	23.4206	33.7375	10.3169	0.000783983	3.14074	3.78165	0.550445
							RFdKO 2	22.8203	32.813	9.99272	0.000981505	3.93204
							RFdKO 3	23.2433	32.6625	9.41922	0.00146061	5.85139
							RFdKO 4	22.7856	33.0707	10.2851	0.000801423	3.21061
							RFdKO 5	22.3771	32.8734	10.4963	0.000692299	2.77344

## Sheet: Fig. 9b-d
						Ct GAPDH	Ct Pla2r1	D Ct	2-D Ct ech	%	Mean	SEM
				XX Ctr	XX Ctr 1	22.3193	38.2248	15.9055	1.62917e-05	1.25831	1	0.101372
					XX Ctr 2	22.2065	38.3556	16.149	1.37613e-05	1.06287
					XX Ctr 3	21.7647	38.2151	16.4505	1.11666e-05	0.862464
					XX Ctr 4	21.9706	38.5004	16.5297	1.05696e-05	0.816358
				XX Runx1KO	XX Runx1KO 1	22.0533	38.2417	16.1884	1.33908e-05	1.03425	0.990512	0.121406
					XX Runx1KO 2	22.013	38.8839	16.8709	8.34343e-06	0.644415
					XX Runx1KO 3	21.8758	37.8372	15.9614	1.56726e-05	1.21049
					XX Runx1KO 4	22.0839	38.2194	16.1355	1.3891e-05	1.07288
				XX Foxl2KO	XX Foxl2KO 1	23.0051	41	17.9949	3.82814e-06	0.295671	0.183983	0.0380165
					XX Foxl2KO 2	22.0572	41	18.9428	1.98453e-06	0.153277
					XX Foxl2KO 3	22.1324	41	18.8676	2.09072e-06	0.16148
					XX Foxl2KO 4	21.7688	41	19.2312	1.62495e-06	0.125505
				XX RFdKO	XX RFdKO 1	22.0809	41	18.9191	2.01742e-06	0.155817	0.152746	0.0019575
					XX RFdKO 2	21.9975	41	19.0025	1.90404e-06	0.147061
					XX RFdKO 3	22.0705	41	18.9295	2.0028e-06	0.154689
					XX RFdKO 4	22.0585	41	18.9415	1.98633e-06	0.153416
						Ct GAPDH	Ct Ryr2	D Ct	2-D Ct ech	%	Mean	SEM
				XX Ctr	XX Ctr 1	22.3193					1	0.123208
					XX Ctr 2	22.2065	30.7709	8.5644	0.00264155	1.17513
					XX Ctr 3	21.7647	30.4743	8.70969	0.00238848	1.06255
					XX Ctr 4	21.9706	31.1594	9.18877	0.00171358	0.762312
				XX Runx1KO	XX Runx1KO 1	22.0533	34.2251	12.1718	0.000216735	0.0964182	0.0962445	0.00467121
					XX Runx1KO 2	22.013	34.389	12.3759	0.000188135	0.0836949
					XX Runx1KO 3	21.8758	33.9088	12.033	0.000238626	0.106156
					XX Runx1KO 4	22.0839	34.2218	12.1379	0.000221884	0.0987085
				XX Foxl2KO	XX Foxl2KO 1	23.0051	31.7273	8.72224	0.00236779	1.05335	1.07604	0.123953
					XX Foxl2KO 2	22.0572	30.3393	8.28211	0.00321245	1.42911
					XX Foxl2KO 3	22.1324	30.9902	8.85772	0.00215556	0.958934
					XX Foxl2KO 4	21.7688	30.779	9.01018	0.0019394	0.862772
				XX RFdKO	XX RFdKO 1	22.0809	34.162	12.0811	0.000230794	0.102672	0.0999995	0.00430622
					XX RFdKO 2	21.9975	34.2616	12.2641	0.000203297	0.0904397
					XX RFdKO 3	22.0705	34.0452	11.9748	0.000248443	0.110524
					XX RFdKO 4	22.0585	34.2311	12.1726	0.00021661	0.0963624
						Ct GAPDH	Ct Itpr2	D Ct	2-D Ct ech	%	Mean	SEM
				XX Ctr	XX Ctr 1	22.3193	27.6386	5.31931	0.0250454	1.12133	1	0.118171
					XX Ctr 2	22.2065	27.4298	5.22324	0.0267699	1.19854
					XX Ctr 3	21.7647	27.2255	5.46089	0.0227043	1.01652
					XX Ctr 4	21.9706	28.0468	6.07612	0.0148219	0.663608
				XX Runx1KO	XX Runx1KO 1	22.0533	28.8718	6.81853	0.00885969	0.396666	0.545662	0.058945
					XX Runx1KO 2	22.013	28.2238	6.21077	0.0135011	0.604473
					XX Runx1KO 3	21.8758	27.9422	6.06636	0.0149226	0.668114
					XX Runx1KO 4	22.0839	28.5303	6.44639	0.0114668	0.513394
				XX Foxl2KO	XX Foxl2KO 1	23.0051	29.0823	6.07724	0.0148104	0.663093	0.547166	0.0588242
					XX Foxl2KO 2	22.0572	28.2069	6.14968	0.0140852	0.630623
					XX Foxl2KO 3	22.1324	28.8598	6.72734	0.00943776	0.422548
					XX Foxl2KO 4	21.7688	28.3353	6.56644	0.0105513	0.472402
				XX RFdKO	XX RFdKO 1	22.0809	28.5668	6.48586	0.0111573	0.499536	0.494916	0.0297957
					XX RFdKO 2	21.9975	28.7573	6.75983	0.00922759	0.413138
					XX RFdKO 3	22.0705	28.4031	6.33269	0.0124071	0.555491
					XX RFdKO 4	22.0585	28.5103	6.45172	0.0114246	0.5115
